# Supplementary material for: Regulation of mRNA Abundance by Polypyrimidine Tract-Binding Protein-Controlled Alternate 5′ Splice Site Choice
Source: PLoS Genet. 2014 Nov 6;10(11):e1004771. doi: 10.1371/journal.pgen.1004771 (PMC4222953; doi:10.1371/journal.pgen.1004771)
Supplement: Table S1 — A5C events differentially regulated between CAD and L929 cells. (XLSX) [file pgen.1004771.s010.xlsx]

## Sheet: Sheet1
Table S1. A5C events differentially regulated in CAD and L929 cells
GeneID	Strand	Chromosome	u5	d5	c3	P value	Δψ
Rfesd	-	chr13	76156105	76155462	76145734	0.00362319	1
Cbll1	-	chr12	32179455	32179446	32177041	0.0277778	1
Trmt61a	+	chr12	112916372	112916511	112916813	5.38677e-05	1
Nfe211	-	chr11	96689417	96689416	96689415	0.00307692	1
Rbm16	+	chr17	3198219	3198223	3257737	0.0357143	1
Adipor2	-	chr6	119304601	119304596	119304593	0.0128205	1
Anp32b	+	chr4	46482771	46482921	46484269	2.4622e-46	1
Ar16ip1	-	chr7	125263040	125263039	125263038	0.00489796	0.958333
Suv420h2	+	chr7	4691841	4692420	4693381	0.000117516	0.932203
Kctd9	+	chr14	68334238	68334441	68342614	0.000237192	0.833333
Kri1	-	chr9	21085488	21085485	21084933	6.37505e-09	0.794118
Ccdc111	-	chr8	47677960	47677946	47675657	0.000364489	0.769231
Sgpl1	-	chr10	60610332	60610270	60609079	0.000457666	0.764706
Anapc11	+	chr11	120459918	120460184	120460555	2.38653e-15	0.754051
Nmnat1	-	chr4	148859217	148859011	148848704	0.0181818	0.75
BC019943	+	chr8	32270459	32270521	32272262	0.0015083	0.75
Mknk2	-	chr10	80128659	80128658	80128657	0.0333333	0.75
Ncaph2	+	chr15	89186281	89186357	89190786	0.00309598	0.666667
Cant1	-	chr11	118280285	118280243	118278968	0.0269231	0.666667
Prpf40b	+	chr15	99125704	99125859	99133713	0.0384615	0.666667
9930104L06Rik	+	chr4	124614331	124614334	124614422	0.032967	0.659091
Adck1	+	chr12	89599039	89599227	89606778	0.00267787	0.653846
Caprin1	-	chr2	103605365	103605364	103605363	1.87479e-22	0.626603
Rdbp	+	chr17	34987533	34987619	34987855	2.43507e-07	0.604575
Polg2	-	chr11	106640397	106640272	106638875	0.0454545	0.6
Opal1	+	chr19	46718945	46719057	46726963	5.5636e-05	0.536585
Josd2	+	chr7	51723529	51723560	51724176	1.19686e-11	0.521739
Zscan21	+	chr5	138558216	138558235	138566205	0.01442	0.516129
Eif4a1	-	chr11	69480847	69480841	69480835	7.2812e-09	0.508197
Tex264	-	chr9	106588165	106587965	106587326	0.0332523	0.481481
Ezh2	-	chr6	47526561	47526534	47508293	1.25978e-05	0.472767
Sh2b1	-	chr7	133618509	133618132	133616608	0.00447897	0.458333
Cops5	-	chr1	10027999	10027742	10025244	0.000427265	0.448718
Hps1	-	chr19	42841199	42841175	42840706	0.0240121	0.446429
Crk	+	chr11	75506064	75506234	75516867	8.49408e-06	0.441444
Kbtbd2	-	chr6	56747476	56747452	56739694	0.0215781	0.4375
Eftud1	+	chr7	89797159	89797188	89798035	0.04718	0.435897
Ebf3	-	chr7	144422873	144422846	144417569	0.0302879	0.409091
Pdzd11	-	chrX	97821224	97821154	97820726	0.000189172	0.40625
Rdbp	+	chr17	34987407	34987619	34987855	0.000597736	0.403736
Adipor2	-	chr6	119304601	119304599	119304593	0.0030815	0.392857
Psrc1	+	chr3	108186813	108186844	108187153	0.00164901	0.388889
Fam160a2	-	chr7	112533501	112533459	112533086	0.0409461	0.380952
Dnajc14	+	chr10	128242770	128242782	128243223	0.0316206	0.375
Parp6	+	chr9	59478576	59478636	59479146	0.000903889	0.366569
Trmt1	+	chr8	87213248	87213275	87213530	0.000289515	0.365385
Mapk7	-	chr11	61307148	61307025	61306571	0.0140485	0.357143
Clcc1	+	chr3	108456898	108456969	108464272	0.000164236	0.349697
Ncor1	-	chr11	62192016	62191998	62190263	0.0311345	0.343434
Rangrf	-	chr11	68786639	68786618	68786530	0.00175125	0.330729
Unc50	+	chr1	37487127	37487338	37488137	5.29527e-05	0.324803
Nagk	+	chr6	83745276	83745368	83746900	0.018761	0.32381
Mll3	-	chr5	24787490	24787478	24787218	0.0224492	0.317029
Hnrnpf	+	chr6	117856857	117857226	117867487	2.97164e-26	0.314783
Ing4	+	chr6	124997334	124997343	124997499	0.0203485	0.3147
Fam114a2	-	chr11	57327596	57327575	57327237	0.0119358	0.313222
Cwc22	-	chr2	77741870	77741852	77734635	0.00551614	0.305435
Itgb1bp1	-	chr12	21291966	21291712	21285391	0.023739	0.304274
Arrdc1	-	chr2	24782102	24782064	24781968	0.0240108	0.3
Fam160a2	-	chr7	112532888	112532294	112530091	0.0205036	0.294118
Dcaf8	+	chr1	174078299	174078469	174079379	0.0472704	0.287749
Gstm4	-	chr3	107847762	107847554	107847346	0.0352941	0.285714
Mlkl	-	chr8	113838864	113838840	113835977	0.000767069	0.27907
Tln2	-	chr9	67074914	67074869	67071908	0.0387142	0.275862
Zc3h7a	-	chr16	11145334	11145272	11141864	0.00451421	0.275
Mzt1	-	chr14	99445231	99445212	99439879	2.59633e-05	0.272727
Rbbp5	+	chr1	134381378	134381495	134386164	0.0252101	0.272727
Fbxl3	-	chr14	103494553	103494409	103491643	0.0303128	0.266968
Wdr26	-	chr1	183139181	183139133	183133291	0.0220734	0.266667
Wdr61	-	chr9	54582281	54582175	54579244	0.000135517	0.265747
Pole2	-	chr12	70305126	70305077	70303961	0.00237449	0.25
Nipbl	-	chr15	8242136	8242095	8241590	0.00459377	0.240909
Dcbld2	+	chr16	58456264	58456270	58456395	0.0317634	0.23119
Nsun5	+	chr5	135850935	135850975	135851144	0.0266295	0.230303
Gaa	+	chr11	119129405	119129536	119131401	0.012075	0.22936
Lsm10	+	chr4	125773951	125774053	125775072	0.0122051	0.229167
Eps15l1	-	chr8	74902982	74902889	74897845	0.0450861	0.211538
mKIAA0371	-	chr11	4387236	4385881	4385454	0.0272722	0.2113
Dph3	-	chr14	32898737	32898595	32898167	3.1941e-09	0.208333
Snap23	+	chr2	120393497	120393542	120410004	0.043286	0.2
Tmco1	+	chr1	169238905	169239064	169239436	0.000683201	0.2
Ubap2l	-	chr3	89842769	89842736	89842387	0.00277711	0.194231
Nat15	+	chr16	3902125	3902135	3903465	0.018909	0.192308
Tardbp	-	chr4	147992782	147992773	147991814	0.0482537	0.190429
Polr2k	+	chr15	36103836	36103968	36104741	3.0576e-08	0.189447
Bat2d	-	chr1	164609630	164609615	164608359	0.000612172	0.187769
Nt5c3l	-	chr11	100302241	100302142	100301568	0.0300546	0.181818
Sparc	-	chr11	55208924	55208923	55208922	0.00287744	0.181552
Prr13	+	chr15	102289686	102290012	102290538	6.07034e-07	0.178179
Anp32b	+	chr4	46482771	46482879	46484269	3.09488e-51	0.170732
Txndc9	-	chr1	38054008	38053953	38052686	0.0105875	0.16967
Elp3	-	chr14	66211818	66211761	66209442	0.0182026	0.167692
Alg5	+	chr3	54542873	54542875	54543183	0.0116351	0.160542
Med8	+	chr4	118086330	118086480	118087328	5.97378e-05	0.157895
Dnajc14	+	chr10	128242739	128242782	128243223	0.0283168	0.157895
Sept2	+	chr1	95375645	95375757	95385700	0.000124285	0.15748
Rabggtb	-	chr3	153575897	153575581	153574996	0.00294499	0.15534
Hnrnpa3	+	chr2	75500795	75500813	75500901	3.12626e-05	0.0953615
Lonp1	-	chr17	56759408	56759388	56758815	0.00996406	0.0764331
Par1	-	chr16	20286992	20286991	20285908	0.036057	-0.0769231
Eif4h	-	chr5	135103457	135103456	135101475	5.49343e-07	-0.0809129
Cnbp	-	chr6	87795670	87795649	87795551	1.70547e-05	-0.122968
Ddx46	+	chr13	55775475	55775478	55777256	0.0180747	-0.133333
Hnrnpa2b1	-	chr6	51411981	51411918	51411432	0.00444852	-0.178125
Adipor1	+	chr1	136312162	136312566	136319497	0.0406853	-0.18158
Rbpj	+	chr5	53981725	53981963	54018621	0.0168144	-0.210526
Rdbp	+	chr17	34987407	34987533	34987855	0.0456081	-0.232955
Pan2	+	chr10	127751610	127751614	127751781	0.00348756	-0.25
Prc1	+	chr7	87458017	87458094	87458412	0.049764	-0.25
Slc19a2	+	chr1	166187366	166187480	166190922	0.0463267	-0.27027
Mogat2	-	chr7	106372010	106372009	106371677	0.0116279	-0.272727
Nagk	+	chr6	83745242	83745276	83746900	0.0242751	-0.272727
1810027O10Rik	+	chr11	69652075	69652151	69652421	3.45978e-07	-0.276316
Hnrnph3	-	chr10	62480833	62480788	62480358	0.00175938	-0.283019
Nfya	-	chr17	48538309	48538306	48535121	0.0170582	-0.285714
H2-Q2	+	chr17	35481975	35481984	35482102	1.15053e-64	-0.296804
Ubap2l	-	chr3	89835232	89835217	89832299	6.64084e-05	-0.309211
Ybx1	-	chr4	118950756	118950755	118950754	3.05887e-07	-0.311874
Gas5	+	chr1	162966375	162966710	162966950	9.56059e-38	-0.313653
Syvn1	+	chr19	6046981	6047128	6047916	0.00742545	-0.321429
Smg7	-	chr1	154695863	154695725	154693393	0.023322	-0.324176
Aftph	-	chr11	20598315	20596753	20592591	0.00295481	-0.328571
Mea1	+	chr17	46818082	46818154	46818565	0.0251645	-0.331437
E4F1	-	chr17	24580819	24580811	24580791	0.0411974	-0.333333
Rfwd2	+	chr1	161179397	161179409	161180153	0.000110896	-0.344262
Gpank1	+	chr17	35258495	35258743	35259997	0.0297989	-0.349138
BC031181	+	chr18	75165668	75165768	75168304	0.000103842	-0.357959
Cdca4	-	chr12	114067516	114067059	114060323	0.0442694	-0.366883
A630007B06Rik	-	chr19	56882550	56882467	56881575	0.0204707	-0.375
1110057K04Rik	+	chr12	8214998	8215010	8227405	0.0463479	-0.375
Prkcd	-	chr14	31415922	31415844	31415600	4.56257e-07	-0.37619
Arhgef2	+	chr3	88425243	88425521	88433708	0.0132634	-0.380952
Cep170	-	chr1	178672631	178672601	178670220	0.00462524	-0.384615
Adar	+	chr3	89549445	89549523	89549741	0.000330095	-0.38707
Pard3	+	chr8	129933517	129933607	129934628	0.0351824	-0.395238
Kiaa1310	-	chr1	36424613	36424594	36422497	0.00921979	-0.4
Srsf5	+	chr12	82046659	82046785	82047562	1.90577e-19	-0.410687
Hnrnph3	-	chr10	62486467	62486385	62482275	0.000727284	-0.416667
Ddx6	+	chr9	44413010	44413035	44415205	0.0145771	-0.416667
Srsf5	+	chr12	82046655	82046785	82047562	2.94438e-17	-0.430154
Mat2a	-	chr6	72383679	72383677	72383676	0.00197651	-0.432432
Ccpg1	+	chr9	72860799	72861133	72863138	0.0203837	-0.433962
Cdv3	-	chr9	103257729	103257728	103257724	0.000650686	-0.4375
Maz	-	chr7	134166995	134166990	134166682	1.38335e-08	-0.4375
Vdac3	-	chr8	23698024	23698021	23694208	1.77595e-25	-0.437543
Ankrd39	-	chr1	36598703	36598668	36596379	0.0150559	-0.444444
Shf	-	chr2	122179766	122179764	122179620	3.53124e-06	-0.444444
Snx21	+	chr2	164612348	164612355	164617212	0.0308441	-0.444444
Rnf214	-	chr9	45714820	45714434	45713002	0.0118577	-0.444444
Ncor1	-	chr11	62147521	62147164	62144426	3.85855e-07	-0.451613
Grik5	-	chr7	25847901	25847896	25845802	0.000702119	-0.454545
BC031181	+	chr18	75165554	75165768	75168304	4.35258e-08	-0.46
Ccdc61	-	chr7	19479127	19479115	19478697	0.0106046	-0.462121
Slc25a37	-	chr14	69867450	69866939	69865694	0.0124915	-0.462209
Ncor2	-	chr5	125500329	125500188	125499360	3.7162e-06	-0.48
Ptp4a1	-	chr1	31003076	31003075	31003070	0.00733652	-0.494505
E4F1	-	chr17	24580819	24580815	24580791	0.00111395	-0.495652
Slc39a11	-	chr11	113325285	113325264	113231212	0.000273064	-0.5
Trpc2	+	chr7	109227332	109227411	109227518	0.00194518	-0.5
Blvra	+	chr2	126896461	126896466	126906265	5.48657e-05	-0.5
Galnt12	+	chr4	47121309	47121452	47124327	0.00610501	-0.5
Ubb	-	chr5	125868127	125867899	125867671	6.07223e-13	-0.5
Ubb	-	chr5	125868355	125867899	125867671	6.07223e-13	-0.5
E4f1	-	chr17	24580825	24580811	24580791	0.0359477	-0.5
E4f1	-	chr17	24580825	24580815	24580791	0.00383095	-0.5
Zmynd8	-	chr2	165633174	165633018	165630877	9.97107e-05	-0.514354
Atxn2	+	chr5	122247794	122247800	122252089	2.28038e-08	-0.526316
mAF10	+	chr2	17986465	17986491	17986661	0.044453	-0.538462
Pard6a	+	chr8	108225186	108225217	108226073	0.00504095	-0.541667
Lrrc14	+	chr15	76541357	76541960	76543296	0.0498452	-0.547619
D19Ertd737e	-	chr19	60302212	60302134	60297207	0.000118302	-0.555556
Dus1l	-	chr11	120657532	120657252	120657037	0.047124	-0.558824
Mat2a	-	chr6	72383678	72383677	72383676	1.57175e-06	-0.5625
Trip12	-	chr1	84757609	84757585	84757494	1.69394e-06	-0.571429
Tlcd1	+	chr11	77992558	77992723	77992871	0.0497738	-0.584416
Fam115a	-	chr6	42623377	42623351	42620322	3.06167e-06	-0.611382
Atp2a2	-	chr5	122907311	122905901	122904313	0.00128323	-0.619048
Keap1	-	chr9	21043519	21043236	21042200	0.000965052	-0.621849
mKIAA1122	+	chr6	64992724	64992955	64993199	0.00100686	-0.642857
Scamp5	-	chr9	57315739	57315622	57299841	1.26725e-05	-0.663968
1700029F09Rik	-	chr1	44159172	44158744	44156846	6.44391e-07	-0.741379
1700030J22Rik	-	chr8	119502678	119502674	119497599	0.047619	-0.75
Pard3	+	chr8	129933517	129933604	129934628	0.010101	-0.75
Mknk2	-	chr10	80138867	80138825	80138685	0.00309598	-0.769231
Rps28	-	chr17	33960141	33960137	33960061	0	-0.820975
Ppil3	-	chr1	58502175	58501654	58501483	0.0423387	-0.833333
Ociad1	+	chr5	73697992	73698037	73704681	0.0291262	-0.841584
Rfesd	-	chr13	76155462	76154968	76145734	0.0396825	-0.846154
Ubb	-	chr5	125868126	125867899	125867671	3.2498e-55	-0.851852
Ppia	+	chr11	6315987	6315991	6318103	7.95518e-09	-0.875
Ttc14	+	chr3	33699358	33699596	33699877	0.0454545	-0.9
Ptp4a1	-	chr1	31003076	31003073	31003070	0.00510204	-0.957447
Birc6	+	chr17	75007525	75007624	75008398	0.0178571	-1
Cep170	-	chr1	178672682	178672601	178670220	0.047619	-1
AI894139	+	chr6	47907601	47907723	47912523	0.00833333	-1
