# Supplementary material for: Regulation of mRNA Abundance by Polypyrimidine Tract-Binding Protein-Controlled Alternate 5′ Splice Site Choice
Source: PLoS Genet. 2014 Nov 6;10(11):e1004771. doi: 10.1371/journal.pgen.1004771 (PMC4222953; doi:10.1371/journal.pgen.1004771)
Supplement: Table S2 — A3C events differentially regulated between CAD and L929 cells. (XLSX) [file pgen.1004771.s011.xlsx]

## Sheet: Sheet1
Table S2. A3C events differentially regulated in CAD and L929 cells
GeneID	Strand	Chromosome	c5	u3	d3	P value	Δψ
Tm7sf2	-	chr19	6066967	6066693	6066563	0.0384615	-1
Armcx1	+	chrX	131254264	131254572	131254613	3.05926e-07	-1
Apex2	-	chrX	147021585	147020609	147020588	0.00307692	-1
BC054406	-	chr11	16836457	16835929	16835844	0.047619	-1
Anapc10	+	chr8	82235743	82237003	82237051	4.15878e-12	-0.965517
Acsl4	-	chrX	138794929	138786451	138786158	6.03663e-06	-0.96
Acsl4	-	chrX	138794929	138786451	138786161	2.3148e-06	-0.941176
Calu	+	chr6	29298208	29306467	29306653	3.48242e-06	-0.835443
Neo1	-	chr9	58756210	58754901	58754853	2.25031e-27	-0.770115
Ehbp1	-	chr11	22051069	22046703	22046628	0.0192308	-0.75
Sept8	+	chr11	53351417	53354531	53354711	2.09216e-13	-0.731256
Apaf1	-	chr10	90544927	90542876	90542833	0.020979	-0.714286
Msi1	+	chr5	115900292	115900795	115900828	0.00135449	-0.714286
Slc35c2	-	chr2	165113283	165109100	165109035	6.94966e-05	-0.666667
Slc35c2	-	chr2	165113283	165109103	165109035	5.70921e-08	-0.666667
Rsrc2	-	chr5	124192787	124190893	124190871	0.00309598	-0.666667
Hspbp1	-	chr7	4636495	4636168	4636084	1.24148e-05	-0.580645
Isg20	+	chr7	86061619	86064597	86064931	4.84809e-05	-0.555556
Fbxo17	+	chr7	29521222	29522357	29522683	0.0107678	-0.537994
Trpc2	+	chr7	109218505	109219700	109219732	0.00327836	-0.529412
Aff4	+	chr11	53224461	53225337	53225384	7.26164e-05	-0.5
Tcf20	-	chr15	82646040	82645033	82645000	0.00174216	-0.5
Rnf216	-	chr5	143854673	143852608	143852437	2.78262e-05	-0.471795
Zfp653	-	chr9	21862247	21862146	21862122	0.0331194	-0.458333
Fkbp1a	+	chr2	151368601	151369641	151369748	0.00584893	-0.428571
Brd1	-	chr15	88537463	88531700	88531307	0.000192024	-0.420202
Rap1gap	+	chr4	137283694	137284143	137284174	0.0352283	-0.418103
Dhdds	-	chr4	133556639	133556308	133556254	0.0302879	-0.409091
Sept8	+	chr11	53351417	53354531	53354976	0.0333333	-0.4
Cd2ap	-	chr17	42963229	42962880	42962844	0.0191959	-0.4
Psip1	-	chr4	83109498	83108377	83108323	0.00245551	-0.380165
Cdk13	-	chr13	17812921	17811639	17811459	0.0354949	-0.378882
Son	+	chr16	91677949	91678345	91678398	3.20869e-10	-0.376276
Tomm40l	-	chr1	173152505	173152284	173152184	0.00855615	-0.375
Trmt1	+	chr8	87213248	87213530	87213606	0.00132753	-0.333333
Mospd2	-	chrX	161377574	161375235	161375016	0.0461538	-0.333333
Trmt1	+	chr8	87213275	87213530	87213606	0.00480875	-0.319625
Tmem138	-	chr19	10649729	10649498	10649425	0.00718436	-0.302632
Zfp740	+	chr15	102038351	102038666	102038702	0.0490431	-0.302036
Mtx3	+	chr13	93617848	93618872	93618940	0.03663	-0.3
Wdr70	-	chr15	8032461	8029364	8029272	0.00341283	-0.3
pcm-1	+	chr8	42341464	42343144	42343259	0.0142248	-0.3
Acd	-	chr8	108224181	108224060	108223948	4.55601e-06	-0.299625
Hif1a	+	chr12	75041618	75042674	75042716	3.5752e-05	-0.290196
Mvk	+	chr5	114896315	114900249	114900285	0.0387142	-0.275862
H2-K1	-	chr17	34133560	34133448	34133421	6.26392e-23	-0.274523
Hnrnpc	-	chr14	52695287	52695111	52695090	1.41847e-11	-0.274225
Cars2	-	chr8	11530294	11529885	11529713	0.0295983	-0.271429
Arhgap1	+	chr2	91491980	91494202	91494229	0.045036	-0.270613
Hsf1	+	chr15	76330483	76330560	76330696	0.00065432	-0.263997
Rnf44	-	chr13	54785698	54785511	54785447	0.00570187	-0.263889
Ncor2	-	chr5	125536102	125531488	125531428	0.0164477	-0.255656
Neo1	-	chr9	58803765	58778982	58778922	0.0252416	-0.243333
Naa10	-	chrX	71163181	71162625	71162534	0.0268944	-0.242857
Rps2	+	chr17	24857676	24857913	24858087	0	-0.236128
Ube2w	-	chr1	16588031	16575512	16575433	0.0205237	-0.221463
Cstf2	+	chrX	130604446	130607674	130607752	0.0199418	-0.216783
Prr14	+	chr7	134619807	134619897	134619957	0.00629014	-0.216216
Pias2	+	chr18	77388837	77391353	77391379	0.0296344	-0.214214
Tsen34	+	chr7	3647223	3652129	3652216	0.00029595	-0.20339
Dtx3	-	chr10	126632749	126631690	126631529	0.0367375	-0.2
Cuedc2	-	chr19	46406246	46406163	46406109	0.00755801	-0.191297
Prpf39	+	chr12	66156751	66157237	66157291	0.035194	-0.189189
Gnai2	-	chr9	107517942	107517429	107517046	1.30282e-07	-0.188964
Calu	+	chr6	29298208	29306470	29306653	6.82912e-12	-0.184874
Hnrnpk	-	chr13	58494556	58493837	58493777	6.49826e-07	-0.164522
Tmem183a	-	chr1	136258110	136257501	136257477	0.0356025	-0.142857
Chkb	-	chr15	89257991	89257858	89257830	0.0235162	-0.133333
Ccnh	+	chr13	85337166	85341937	85342045	0.0341671	-0.131507
Mkrn1	-	chr6	39349796	39349433	39349309	0.0109221	-0.130876
Pgs1	+	chr11	117881046	117884718	117884942	0.00168241	-0.125
Ppap2c	-	chr10	78996368	78993773	78993726	0.000754661	-0.11828
Cdk16	+	chrX	20270657	20271032	20271163	0.0264798	-0.111111
1810029B16Rik	-	chr8	69007956	69006498	69006442	0.0182813	-0.100917
Surf1	-	chr2	26770226	26769767	26769731	0.011893	-0.1
Sdc1	+	chr12	8796294	8797190	8797322	0.0152186	-0.0990196
Eif4g1	+	chr16	20684254	20684480	20684501	0.00664436	-0.0838442
Vps25	+	chr11	101115490	101116232	101116256	0.0455902	-0.0564516
Yeats4	-	chr10	116657587	116657511	116657483	0.0335619	0.0506912
Sf1	+	chr19	6373753	6374009	6374030	0.000356997	0.0544218
Tomm6	-	chr17	47824136	47824011	47823957	0.0261856	0.0562791
Tacc3	+	chr5	34014159	34014313	34014374	0.00118059	0.0603448
H2-K1	-	chr17	34133560	34133448	34133410	0.0230932	0.0656566
Cdc37	-	chr9	20947390	20947121	20946974	0.0122679	0.0686221
Eif4g1	+	chr16	20675593	20675802	20675835	0.0338571	0.0704225
Naa10	-	chrX	71165301	71165208	71164885	0.00197034	0.0731707
Sbds	-	chr5	130731079	130729938	130729879	0.00369171	0.0825688
Pcbp2	+	chr15	102301234	102303691	102303715	0.00197867	0.085249
B4galt3	+	chr1	173201504	173201837	173201860	0.0476509	0.0882353
Tacc3	+	chr5	34001376	34003870	34003991	0.0338364	0.0882353
Gnl3	-	chr14	31830012	31829640	31829578	0.00159262	0.0916905
ORF61	-	chr10	79441292	79441220	79441169	0.000107399	0.102703
Rgs19	-	chr2	181424406	181424316	181424000	0.00536749	0.104478
Eif4g1	+	chr16	20675593	20675802	20675832	0.00373091	0.108108
H2-K1	-	chr17	34133560	34133448	34133352	0.000974378	0.110577
Hnrnpc	-	chr14	52695287	52695111	52695087	0.00675345	0.115333
Enkd1	-	chr8	108228534	108228414	108228149	0.0258729	0.121212
Idh3b	-	chr2	130105998	130105462	130105173	7.02043e-05	0.124378
Uhrf1	+	chr17	56452390	56452463	56452487	0.0139031	0.129398
Fubp1	+	chr3	151894986	151895218	151895358	0.000375969	0.134843
Immt	+	chr6	71801874	71802723	71802759	0.0364344	0.136364
Ppp6r3	-	chr19	3478277	3473866	3473815	0.00409865	0.14
Tnpo2	+	chr8	87578320	87578590	87578620	0.0347604	0.140697
Acin1	-	chr14	55265539	55265440	55265404	0.0370341	0.140909
Ogfr	+	chr2	180330020	180330047	180330101	4.38031e-05	0.143349
Aup1	+	chr6	83006638	83006752	83006780	1.44661e-06	0.14433
H2-K1	-	chr17	34133982	34133804	34133599	5.11699e-19	0.146195
Cuta	-	chr17	27075671	27075562	27075412	0.00260553	0.147651
Atp6ap1	+	chrX	71548925	71549069	71549135	1.90398e-06	0.151316
Serbp1	+	chr6	67222222	67222812	67222857	2.02697e-09	0.155656
Abhd14a	-	chr9	106346157	106343241	106343187	0.00448985	0.157895
Tpp2	+	chr1	44028577	44029374	44029400	0.0370908	0.16
Mark3	+	chr12	112866513	112867172	112867220	0.0382395	0.162791
Dot1l	+	chr10	80250708	80251259	80251556	0.0238457	0.166667
Papd5	+	chr8	90776184	90776284	90776425	0.0310044	0.166667
Flcn	-	chr11	59609251	59609077	59608766	0.0470581	0.167532
Yars2	+	chr16	16304796	16306555	16306590	0.0473845	0.172872
Rpain	+	chr11	70787634	70788401	70788495	0.0251963	0.176471
Top2a	-	chr11	98855077	98854727	98854639	3.91914e-11	0.178161
H2-D1	+	chr17	35403459	35403632	35403810	8.11578e-16	0.180875
Kctd9	+	chr14	68346803	68347280	68347407	0.0169753	0.181818
Cherp	-	chr8	74993762	74992418	74992385	0.0226145	0.186141
Abca7	+	chr10	79473011	79473780	79473827	0.0453772	0.1875
AI846148	-	chr19	7448146	7432977	7432939	0.00869509	0.191489
Vegfb	-	chr19	7060294	7060086	7059985	0.00165391	0.194828
Mthfd1l	-	chr10	6198414	6190999	6190891	0.00762457	0.194876
Cops2	-	chr2	125670545	125668468	125668447	0.00249262	0.197822
Arhgef40	+	chr14	52624710	52624833	52625015	0.0208489	0.200893
Nde1	+	chr16	14190325	14191682	14191810	0.0261117	0.206554
Chchd7	+	chr4	3866278	3866525	3866570	0.021393	0.213352
Map4k4	+	chr1	40056819	40057375	40057468	0.0119819	0.21402
Cyhr1	-	chr15	76478528	76478198	76478125	0.00125371	0.214286
Isca2	+	chr12	86114321	86114524	86114545	0.00419021	0.223071
4933424B01Rik	-	chr6	146504652	146503620	146503574	0.020255	0.230769
2810403A07Rik	+	chr3	88512863	88513751	88513779	0.000738703	0.231707
AA408296	-	chr1	194940798	194940196	194940174	0.0473884	0.236842
Spr	-	chr6	85087432	85087107	85086925	0.00492973	0.240506
Pcnp	-	chr16	56029715	56024551	56024499	0.00446288	0.243907
Ndfip2	+	chr14	105704053	105707102	105707332	0.000239715	0.246479
5730403B10Rik	-	chr16	4769639	4769018	4768967	0.000897347	0.258427
Cuedc2	-	chr19	46406246	46406163	46406130	0.00121065	0.262338
Wipi1	-	chr11	109443685	109441105	109441026	0.000944571	0.278571
Gdap2	+	chr3	99986676	99990492	99990530	0.00811117	0.285714
Pan2	+	chr10	127752292	127752542	127752569	0.0206195	0.285714
Ndufa11	+	chr17	56860550	56860741	56860781	2.49376e-17	0.291019
Eif4g3	+	chr4	137733925	137736404	137736461	0.00625251	0.29321
Ifi27l1	+	chr12	104674892	104675599	104675659	0.042909	0.294785
B4galt7	+	chr13	55701553	55705380	55705480	0.0461538	0.3
1110005A03Rik	+	chr11	116709672	116710214	116710318	0.0463116	0.307692
Prdm4	-	chr10	85368093	85367015	85366994	0.0239389	0.323529
Sfrs18	+	chr4	21786454	21787966	21788024	0.0124849	0.35
Plcd3	-	chr11	102939552	102939276	102939178	0.0215385	0.375
Rtel1	+	chr2	181090517	181090628	181090862	7.9756e-05	0.382353
Tstd2	-	chr4	46133319	46132871	46132785	0.00904423	0.387879
Ankrd40	+	chr11	94199835	94200866	94200946	5.42931e-09	0.390693
Pnkp	+	chr7	52112924	52113532	52113822	0.00513196	0.4
aprt	-	chr8	125100414	125100152	125100131	0.00567619	0.40613
2310003L22Rik	+	chr2	140013519	140014450	140014472	0.0466428	0.447917
Polrmt	-	chr10	79201887	79201549	79201195	0.000376683	0.45
Thoc2	-	chrX	39167126	39165752	39165671	0.0413035	0.48
Gm672	-	chr18	75681030	75679761	75679692	0.0450038	0.490196
Usp33	+	chr3	152037753	152037854	152037878	0.01442	0.516129
Edc4	+	chr8	108413440	108413524	108413572	1.54006e-06	0.537879
Zfp944	-	chr17	22496406	22495955	22495882	0.043956	0.6
Bub1	-	chr2	127644948	127643214	127643172	8.61156e-06	0.636364
Wfs1	-	chr5	37362796	37359917	37359689	0.000459029	0.647436
Crem	-	chr18	3273419	3268127	3267730	0.00796569	0.677419
Dem1	-	chr4	120597115	120595301	120595280	0.000457666	0.75
Stx1a	+	chr5	135521604	135524780	135524863	0.00143291	0.847826
Dedd2	-	chr7	26004805	26004186	26004050	0.0333333	0.857143
Ip6k2	+	chr9	108698727	108700601	108700670	0.0017226	0.910714
