# Supplementary material for: Regulation of mRNA Abundance by Polypyrimidine Tract-Binding Protein-Controlled Alternate 5′ Splice Site Choice
Source: PLoS Genet. 2014 Nov 6;10(11):e1004771. doi: 10.1371/journal.pgen.1004771 (PMC4222953; doi:10.1371/journal.pgen.1004771)
Supplement: Table S3 — A5C events regulated by Ptbp1 in CAD cells. (XLSX) [file pgen.1004771.s012.xlsx]

## Sheet: Sheet1
Table S3. A5C events regulated by Ptbp1 in CAD cells
							siPtbp1 - siControl		siPtbp1/2 - siControl
GeneID	Gene Name	Strand	Chromosome	u5	d5	c3	P value	Δψ	P value	Δψ	Average Δψ
Hps1	Hermansky-Pudlak syndrome 1	-	chr19	42832282	42832154	42830830	0.025	0.928571	0.025	0.928571	0.928571
Prmt1	Protein arginine N-methyltransferase 1	-	chr7	52239140	52239104	52238957	0.00274725	1	0.00738002	0.448276	0.724138
Mef2a	Myocyte enhancer factor 2A	-	chr7	74413154	74412952	74411048	0.0219919	-0.477273	0.00619195	-0.75	-0.613636
Chst11	Carbohydrate sulfotransferase 11	+	chr10	82448712	82448727	82554813	0.034965	-0.6	0.025641	-0.571429	-0.585714
Bcs1l	BCS1-like	+	chr1	74634967	74635061	74636059	0.0498452	-0.547619	0.0497738	-0.560606	-0.554113
Usp5	Ubiquitin specific peptidase 5	-	chr6	124768561	124768492	124768049	2.55e-10	0.392035	1.28e-20	0.686377	0.539206
Sgpl1	Sphingosine phosphate lyase 1	-	chr10	60610332	60610270	60609079	0.0359477	0.5	0.0180599	0.545455	0.522727
Keap1	Kelch-like ECH-associated protein 1	-	chr9	21043351	21043236	21042200	0.0307018	-0.428571	0.0441176	-0.5	-0.464286
Hccs	Holocytochrome c synthetase	-	chrX	165758046	165757907	165757522	0.00060163	-0.417077	0.000548611	-0.505172	-0.461125
Scap	SREBF chaperone	+	chr9	110235853	110236009	110255449	0.0290081	0.434211	0.0253277	0.455882	0.445046
Adcy6	Adenylate cyclase 6	-	chr15	98430608	98430602	98430458	0.0145771	-0.44	0.0150268	-0.44	-0.44
Hnrnph3	Heterogeneous nuclear ribonucleoprotein H3	-	chr10	62486467	62486385	62482275	0.000453461	-0.416667	0.000640344	-0.424242	-0.420455
Tjp1	Tight junction protein 1	-	chr7	72444615	72444555	72442553	0.0104746	0.388889	0.00804221	0.388889	0.388889
Rnf220	Ring finger protein 220	-	chr4	116958533	116958455	116958116	0.000561319	-0.409091	0.0471759	-0.278656	-0.343874
Cdk11b	Cell division cycle 2-like 1	+	chr4	154999763	154999882	155000882	0.00284698	-0.339123	0.00709256	-0.283724	-0.311423
Tmem134	Transmembrane protein 134	+	chr19	4127121	4127132	4127549	0.00391266	-0.290807	0.00652886	-0.31339	-0.302099
Ezh2	Enhancer of zeste homolog 2	-	chr6	47526561	47526534	47508293	0.0188057	0.231115	0.00351854	0.315359	0.273237
Mzt1	Mitotic-Spindle Organizing Protein Associated With A Ring Of Gamma-Tubulin	-	chr14	99445231	99445212	99439879	0.000258144	0.272727	3.38e-05	0.272727	0.272727
Asap1	ArfGAP With SH3 Domain, Ankyrin Repeat And PH Domain	-	chr15	63990479	63990443	63985414	0.0454545	-0.277778	0.0454545	-0.235294	-0.256536
Zfp821	Zinc finger protein 821	+	chr8	112241787	112241806	112245094	0.0256277	0.215278	0.00286771	0.279842	0.24756
Vdac3	Voltage-dependent anion channel 3	-	chr8	23698024	23698021	23694208	4.65e-06	0.222492	3.07e-05	0.211261	0.216877
Srsf5	Serine/arginine-rich splicing factor 5	+	chr12	82046659	82046785	82047562	0.0113104	-0.134189	3.33e-07	-0.293701	-0.213945
Prrc2c	Proline-rich coiled-coil 2C	-	chr1	164651575	164651560	164650737	0.0029556	-0.217445	0.00677462	-0.204966	-0.211206
Wwc1	WW, C2 and coiled-coil domain containing 1	-	chr11	35702791	35702761	35701638	0.0175774	-0.2	0.0115939	-0.204082	-0.202041
Ssna1	Sjogren's syndrome nuclear autoantigen 1	-	chr2	25127828	25127817	25127648	0.040128	-0.166667	0.0171781	-0.205882	-0.186275
Tmem214	Transmembrane protein 214	+	chr5	31175141	31175277	31175415	0.0180812	-0.186047	0.00718835	-0.186047	-0.186047
mKIAA1902	Formin-like	+	chr2	52989492	52989539	52990873	0.000369235	-0.189189	0.00431477	-0.153846	-0.171518
Hmga1	High mobility group AT-hook I	+	chr17	27696615	27696648	27697872	0.040062	0.137712	0.00682874	0.201667	0.169689
Tmem14c	Transmembrane protein 14C	+	chr13	41111767	41112542	41113074	0.000149228	-0.192712	0.0113437	-0.132703	-0.162707
Rnf126	Ring finger protein 126	-	chr10	79229620	79229497	79225450	0.000159488	0.15493	0.000772737	0.15493	0.15493
Jagn1	Jagunal homolog 1	+	chr6	113392791	113392798	113397251	0.0341411	-0.133333	0.0381758	-0.133333	-0.133333
Atp5g1	ATP synthase, H+ transporting	-	chr11	95936940	95936870	95936347	0.000563018	0.105059	0.00014829	0.120984	0.113021
Myeov2	Myeloma overexpressed 2	-	chr1	94538456	94538183	94536336	0.0474062	0.0588235	4.65e-05	0.166667	0.112745
Mrpl42	Mitochondrial ribosomal protein L42	-	chr10	94964539	94964523	94963156	5.88e-07	0.102273	5.64e-08	0.122172	0.112222
Sept14	Septin 14	-	chr9	57106763	57104192	57102136	0.0107955	0.111111	0.0282936	0.111111	0.111111
Ndufa7	NADH dehydrogenase (ubiquinone) 1 alpha subcomplex	+	chr17	33961625	33961762	33962545	3.45e-05	0.120879	0.000370679	0.100719	0.110799
Ccar1	Cell division cycle and apoptosis regulator 1	-	chr10	62254963	62254952	62253790	0.00567893	0.0833333	0.00104951	0.12766	0.105496
Elp3	Elongation protein 3 homolog	-	chr14	66165970	66165819	66150437	0.0274149	-0.101695	0.0288909	-0.101695	-0.101695
Mprip	Myosin phosphatase Rho interacting protein	+	chr11	59550730	59551084	59554621	0.00853575	-0.0761905	0.0215883	-0.0761905	-0.0761905
Hnrnpa3	Heterogeneous Nuclear Ribonucleoprotein A3	+	chr2	75497380	75497446	75499522	0.0120298	0.0561447	0.000171452	0.0925964	0.0743706
Vapb	Vesicle-associated membrane protein	+	chr2	173601720	173601789	173603563	0.00291886	-0.0684932	0.00806675	-0.0606061	-0.0645496
