# Supplementary material for: Regulation of mRNA Abundance by Polypyrimidine Tract-Binding Protein-Controlled Alternate 5′ Splice Site Choice
Source: PLoS Genet. 2014 Nov 6;10(11):e1004771. doi: 10.1371/journal.pgen.1004771 (PMC4222953; doi:10.1371/journal.pgen.1004771)
Supplement: Table S4 — A3C events regulated by Ptbp1 in CAD cells. (XLSX) [file pgen.1004771.s013.xlsx]

## Sheet: Sheet1
Table S4. A3C events regulated by Ptbp1 in CAD cells
							siPtbp1 - siControl		siPtbp1/2 - siControl
GeneID	Gene Name	Strand	Chromosome	c5	u3	d3	P value	Δψ	P value	Δψ	Average Δψ
Bod1l	Biorientation of chromosomes in cell division 1-like	-	chr5	42207446	42205443	42205434	0.0285714	-1	0.0285714	-1	-1
Mbtd1	Mbt domain containing	+	chr11	93795272	93804975	93805088	0.0181818	-1	0.0181818	-1	-1
Larp4	La ribonucleoprotein domain family	+	chr15	99803414	99815347	99815350	3.14e-05	-1	0.0030303	-1	-1
Plekha6	Pleckstrin homology domain containing, family A member 6	+	chr1	135163243	135166576	135166636	0.000582751	-1	0.0333333	-0.75	-0.875
Tpm2	Tropomyosin 2, beta	-	chr4	43531101	43528875	43527733	4.52e-10	0.75	1.07382e-05	0.638889	0.694444
Ubqln1	Ubiquilin 1	-	chr13	58284542	58281029	58281023	4.06e-20	0.65	8.99362e-18	0.65	0.65
Rap1gap	Rap1 GTPase-activating protein	+	chr4	137283694	137284143	137284174	0.00212653	-0.625	0.030969	-0.625	-0.625
Ncoa7	Nuclear receptor coactivator 7	-	chr10	30413874	30411593	30411560	0.00318873	-0.541667	0.00218613	-0.652778	-0.597222
Rsrc2	Arginine/Serine-Rich Coiled-Coil 2	-	chr5	124192787	124190893	124190871	0.0133968	-0.45	0.00103199	-0.727273	-0.588636
Enah	Enabled homolog	-	chr1	183853690	183852631	183851899	7.05e-11	0.567805	6.17748e-09	0.608345	0.588075
Mon2	MON2 homolog	-	chr10	122460965	122460003	122460000	0.000129176	0.493939	0.000276421	0.516667	0.505303
Chd3	Chromodomain helicase DNA binding protein 3	-	chr11	69174886	69174744	69174726	3.81e-10	0.516667	7.38471e-06	0.437719	0.477193
Ift122	Intraflagellar transport 122 homolog	+	chr6	115866065	115866987	115866990	0.00363491	0.423077	0.00220116	0.478261	0.450669
Atg2b	ATG2 autophagy related 2 homolog B	-	chr12	106876120	106874765	106874762	0.00996047	-0.444444	0.00996047	-0.444444	-0.444444
Sbno1	Sno, strawberry notch homolog 1	-	chr5	124863193	124860391	124860388	0.00813585	-0.419355	0.00813824	-0.466667	-0.443011
Golgb1	Golgi autoantigen	+	chr16	36885274	36886216	36886219	0.00404939	0.448052	0.0317764	0.412698	0.430375
Phrf1	PHD and ring finger domains 1	+	chr7	148447013	148447111	148447186	0.0010564	-0.373814	5.9422e-05	-0.478983	-0.426399
St6galnac6	ST6 (alpha-N-acetyl-neuraminyl-2,3-beta-galactosyl-1,3)-N-acetylgalactosaminide alpha-2,6-sialyltransferase 6	+	chr2	32474124	32474859	32474863	0.0045696	-0.363636	0.00147035	-0.473684	-0.41866
Wapal	Wings apart-like homolog (Drosophila)	+	chr14	35505920	35508172	35508190	0.00152587	-0.451613	0.011403	-0.380952	-0.416283
Cacnb3	Calcium channel, voltage-dependent, beta 3 subunit	+	chr15	98470885	98471116	98471119	4.18e-11	-0.450649	2.41851e-08	-0.376017	-0.413333
Ralgps2	Ral GEF with PH domain and SH3 binding motif 2	-	chr1	158869619	158837909	158837849	0.0356689	-0.346154	0.00602261	-0.47619	-0.411172
Dtx2	Deltex 2 homolog (Drosophila)	+	chr5	136497728	136502339	136504368	0.00124508	-0.411034	0.00446922	-0.389091	-0.400063
Mapk8ip3	Mitogen-activated protein kinase 8 interacting protein 3	-	chr17	25060760	25055084	25055081	0.0379156	0.298077	0.00595433	0.375	0.336538
mKIAA4159	Bone morphogenetic protein 1 precursor	-	chr14	70889826	70886737	70886079	0.0441741	0.227345	0.00025763	0.423423	0.325384
Slc35b1	Solute carrier family 35, member B1	+	chr11	95247218	95247799	95247824	0.0234796	-0.293706	0.011872	-0.342424	-0.318065
Strn4	Striatin, calmodulin binding protein 4	+	chr7	17416487	17416813	17416834	0.0116281	0.30303	0.000483798	0.324242	0.313636
Armcx2	Armadillo repeat containing	-	chrX	131343457	131343038	131342981	0.000770342	-0.357143	0.0354575	-0.184211	-0.270677
Ythdc1	YTH domain containing 1	+	chr5	87260725	87260797	87260821	0.00357181	0.303571	0.0223915	0.233333	0.268452
Sun1	unc-84 homolog A	+	chr5	139713876	139714781	139714784	0.019777	0.217705	0.00490532	0.315765	0.266735
Son	Son DNA binding protein	+	chr16	91677949	91678345	91678398	4.41e-06	-0.263566	1.71872e-06	-0.265636	-0.264601
Spr	Sepiapterin reductase	-	chr6	85087432	85087107	85086925	0.00804768	-0.267857	0.0199205	-0.243243	-0.25555
Msl3	Male-specific lethal 3 homolog (Drosophila)	-	chrX	165108151	165107547	165107546	0.00792243	0.25	0.0387204	0.25	0.25
Nsfl1c	NSFL1 (p97) cofactor (p47)	+	chr2	151326525	151328743	151328749	0.00235948	-0.244444	0.0124249	-0.244444	-0.244444
Msx1	Msh Homeobox Homolog 1	-	chr5	38215103	38212948	38212939	0.0265242	0.214286	0.0496454	0.208333	0.21131
Nup88	nucleoporin 88	-	chr11	70763647	70761305	70761301	1.32e-05	0.206349	4.00177e-05	0.206349	0.206349
Slc7a6os	Solute carrier family 7, member 6 opposite strand	-	chr8	108728230	108726259	108726251	0.0267364	0.168828	0.00174587	0.239092	0.20396
Hnrnpc	Heterogeneous nuclear ribonucleoprotein C	-	chr14	52695287	52695111	52695090	0.000629025	-0.154983	0.000370204	-0.17123	-0.163107
Stx1a	Syntaxin 1A (brain)	+	chr5	135521604	135524780	135524863	0.0162747	-0.152174	0.0439703	-0.152174	-0.152174
B230208H17Rik	RIKEN cDNA B230208H17 gene	-	chr2	25456870	25453717	25453712	0.000966834	0.15	0.000721396	0.15	0.15
Vegfb	Vascular endothelial growth factor B	-	chr19	7060294	7060086	7059985	0.0124559	-0.135029	0.00827438	-0.158476	-0.146752
Ndufa11	NADH dehydrogenase (ubiquinone) 1 alpha subcomplex 11	+	chr17	56860550	56860741	56860781	0.00678802	0.130161	0.00712254	0.143067	0.136614
Serbp1	Serpine1 mRNA binding protein 1	+	chr6	67222222	67222812	67222857	2.9e-05	0.13028	6.83987e-05	0.125155	0.127717
H2afz	H2A histone family, member Z;	+	chr3	137528597	137528974	137529043	2.12e-11	0.116505	5.4116e-13	0.116505	0.116505
Hyou1	Hypoxia up-regulated 1	+	chr9	44195956	44196088	44196091	0.00180067	-0.115385	0.00534441	-0.105263	-0.110324
Nono	non-POU-domain-containing	+	chrX	98625101	98625831	98625834	0.0387785	-0.0979623	0.0338349	-0.10244	-0.100201
Celf3	CUGBP, Elav-Like Family Member 3	+	chr3	94291206	94291624	94291708	0.0464847	0.0970968	0.0459029	0.0930065	0.0950517
Ankrd11	Ankyrin repeat domain 11	-	chr8	125423878	125423707	125423704	0.00820533	0.0879121	0.0157101	0.0776028	0.0827574
Romo1	Reactive oxygen species modulator 1	+	chr2	155970016	155970180	155970194	3.27e-09	0.0735364	5.02179e-08	0.0815313	0.0775339
Ganab	alpha glucosidase 2 alpha neutral subunit	+	chr19	8989760	8989893	8989898	0.000151971	0.0772947	0.000763883	0.0772947	0.0772947
Hnrnpa2b1	Heterogeneous nuclear ribonucleoprotein A2/B1	-	chr6	51413409	51413253	51411432	0.000279397	0.0516632	6.71452e-11	0.0840199	0.0678415
Mtx1	Metaxin 1	-	chr3	89016604	89014598	89014595	0.000172636	-0.0643939	0.000156165	-0.0701754	-0.0672847
Dazap1	DAZ associated protein 1	+	chr10	79748171	79750280	79750283	0.000208514	0.0627615	0.00274133	0.0457143	0.0542379
