# Supplementary material for: Regulation of mRNA Abundance by Polypyrimidine Tract-Binding Protein-Controlled Alternate 5′ Splice Site Choice
Source: PLoS Genet. 2014 Nov 6;10(11):e1004771. doi: 10.1371/journal.pgen.1004771 (PMC4222953; doi:10.1371/journal.pgen.1004771)
Supplement: Table S5 — Difference between u5′ss and d5′ss strengths in mammalian Hps1 genes. (XLSX) [file pgen.1004771.s014.xlsx]

## Sheet: Sheet1
Table S5. Difference between u5’ss and d5’ss strengths in mammalian Hps1 genes
	u5’ss strength	d5’ss strength	Difference between d5’ss and u5’ss strengths
Mouse	76.12	94.14	18.02
Rat	76.12	94.14	18.02
Naked mole-rat	75.48	77.02	1.54
Human	81.08	85.6	4.52
Chimp	81.08	85.6	4.52
Bush Baby	76.12	94.14	18.02
Pig	76.12	84.16	8.04
Cat	76.12	77.02	0.9
Horse	76.12	94.14	18.02
Manetee	76.12	82.3	6.18
Armidillo	76.12	94.14	18.02
