# Supplementary material for: Regulation of mRNA Abundance by Polypyrimidine Tract-Binding Protein-Controlled Alternate 5′ Splice Site Choice
Source: PLoS Genet. 2014 Nov 6;10(11):e1004771. doi: 10.1371/journal.pgen.1004771 (PMC4222953; doi:10.1371/journal.pgen.1004771)
Supplement: Table S6 — List of class 1, class 2 and class 3 control genes used in Fig. 7A–B. (XLSX) [file pgen.1004771.s015.xlsx]

## Sheet: Sheet1
Table S6. List of class 1, class 2, and class 3 control genes used in Fig. 7A-B
Class 1- u5'ss bias
GeneID	Strand	Chromosome	u5	d5	c3
Hps1	-	chr19	42832282	42832154	42830830
Prmt1	-	chr7	52239140	52239104	52238957
Usp5	-	chr6	124768561	124768492	124768049
Sgpl1	-	chr10	60610332	60610270	60609079
Scap	+	chr9	110235853	110236009	110255449
Tjp1	-	chr7	72444615	72444555	72442553
Ezh2	-	chr6	47526561	47526534	47508293
Mzt1	-	chr14	99445231	99445212	99439879
Zfp821	+	chr8	112241787	112241806	112245094
Vdac3	-	chr8	23698024	23698021	23694208
Hmga1	+	chr17	27696615	27696648	27697872
Rnf126	-	chr10	79229620	79229497	79225450
Atp5g1	-	chr11	95936940	95936870	95936347
Myeov2	-	chr1	94538456	94538183	94536336
Mrpl42	-	chr10	94964539	94964523	94963156
Sept14	-	chr9	57106763	57104192	57102136
Ndufa7	+	chr17	33961625	33961762	33962545
Ccar1	-	chr10	62254963	62254952	62253790
Hnrnpa3	+	chr2	75497380	75497446	75499522
Class 2- d5'ss bias
GeneID	Strand	Chromosome	u5	d5	c3
Vapb	+	chr2	173601720	173601789	173603563
Mprip	+	chr11	59550730	59551084	59554621
Elp3	-	chr14	66165970	66165819	66150437
Jagn1	+	chr6	113392791	113392798	113397251
Tmem14c	+	chr13	41111767	41112542	41113074
mKIAA1902	+	chr2	52989492	52989539	52990873
Tmem214	+	chr5	31175141	31175277	31175415
Ssna1	-	chr2	25127828	25127817	25127648
Wwc1	-	chr11	35702791	35702761	35701638
Prrc2c	-	chr1	164651575	164651560	164650737
Srsf5	+	chr12	82046659	82046785	82047562
Asap1	-	chr15	63990479	63990443	63985414
Tmem134	+	chr19	4127121	4127132	4127549
Cdk11b	+	chr4	154999763	154999882	155000882
Rnf220	-	chr4	116958533	116958455	116958116
Hnrnph3	-	chr10	62486467	62486385	62482275
Adcy6	-	chr15	98430608	98430602	98430458
Hccs	-	chrX	165758046	165757907	165757522
Keap1	-	chr9	21043351	21043236	21042200
Bcs1l	+	chr1	74634967	74635061	74636059
Chst11	+	chr10	82448712	82448727	82554813
Mef2a	-	chr7	74413154	74412952	74411048
Class 3- control
GeneID	Strand	Chromosome	u5	d5	c3
Ndufs8	-	chr19	3912709	3912469	3911746
Cdk2ap2	+	chr19	4097907	4097917	4098004
Ppp1ca	+	chr19	4192873	4192876	4193021
Sf1	+	chr19	6374283	6374287	6374548
Csnk1a1	+	chr18	61740105	61740141	61747079
Tcf4	+	chr18	69837771	69837783	69841222
Smad4	-	chr18	73808538	73808524	73801575
Ppia	+	chr11	6315982	6315991	6318103
Sec61g	-	chr11	16408106	16408102	16406475
Cnot6	-	chr11	49498764	49498749	49498657
Canx	-	chr11	50124295	50124294	50123932
Canx	-	chr11	50139030	50138994	50125286
Arf1	-	chr11	59041674	59041377	59027025
0610010K14Rik	-	chr11	70049525	70049498	70048970
Tmem93	-	chr11	72990440	72990357	72990253
Zfp207	+	chr11	80204891	80204903	80205336
Mlx	+	chr11	100948681	100948843	100949067
Ict1	+	chr11	115265187	115265274	115267864
Jmjd6	-	chr11	116701723	116701151	116700442
Cited2	+	chr10	17443265	17443387	17443743
Rpf2	-	chr10	39966758	39966348	39964523
Dazap1	+	chr10	79737614	79737624	79740319
Hmg20b	-	chr10	80813151	80813017	80812934
Ctdsp2	+	chr10	126428732	126428735	126429654
Cnpy2	+	chr10	127759774	127759831	127760385
Cks2	+	chr13	51740840	51740876	51744953
Ctla2a	-	chr13	61037851	61037830	61037436
Ndufs6	-	chr13	73465786	73465725	73464917
Pum2	+	chr12	8751549	8751555	8753962
Psma3	+	chr12	72079802	72079826	72084305
Srsf5	+	chr12	82046655	82046659	82047562
Polr2k	+	chr15	36103836	36103968	36104741
Exosc4	+	chr15	76158093	76158097	76159459
Ddx17	-	chr15	79362107	79362101	79360947
Trabd	+	chr15	88915876	88915887	88915955
Scaf11	-	chr15	96246207	96246159	96245582
Dph3	-	chr14	32898737	32898595	32898167
Esd	+	chr14	75132195	75132328	75135766
Ppp2r1a	+	chr17	21095767	21095798	21095903
Traf7	-	chr17	24656075	24656058	24655744
Mrpl28	+	chr17	26261653	26261663	26262201
Cuta	-	chr17	27076395	27076261	27076037
Hmga1	+	chr17	27693654	27693656	27696477
Hmga1	+	chr17	27693656	27693694	27696477
Hmga1	+	chr17	27693656	27694011	27696477
Brd4	-	chr17	32361031	32361028	32359110
Ddah2	+	chr17	35198544	35198570	35198735
Prrc2a	-	chr17	35297396	35297395	35297132
Mea1	+	chr17	46818082	46818111	46818565
Mea1	+	chr17	46818111	46818154	46818565
Prss15	-	chr17	56759408	56759388	56758815
Dpy30	-	chr17	74715684	74715559	74715456
Srsf7	-	chr17	80603470	80603461	80602084
Srsf7	-	chr17	80603494	80603461	80602084
Ufd1l	+	chr16	18815029	18815055	18815421
Pigx	-	chr16	32099561	32099555	32097149
Rpl35a	+	chr16	33056641	33056703	33057221
Rbm3	-	chrX	7720376	7720372	7720081
Xlr3a	-	chrX	70340299	70340284	70339591
Apoo	+	chrX	91612501	91612665	91625264
Apoo	+	chrX	91612501	91612824	91625264
Apoo	+	chrX	91612501	91612840	91625264
Kdm5c	+	chrX	148706472	148706481	148706617
B230208H17Rik	-	chr2	25453664	25453647	25452044
Egfl7	+	chr2	26447761	26447800	26447937
Egfl7	+	chr2	26447769	26447800	26447937
Odf2	+	chr2	29749032	29749089	29756596
Hnrnpa3	+	chr2	75500795	75500813	75500901
2700094K13Rik	-	chr2	84510168	84510143	84509554
Chac1	+	chr2	119177251	119177372	119178092
1700037H04Rik	-	chr2	130979329	130979320	130977496
Mkks	-	chr2	136717014	136716778	136711436
Tpx2	+	chr2	152673845	152674033	152680656
Tpx2	+	chr2	152680738	152680751	152692919
Stau1	-	chr2	166775243	166775199	166774859
Smc4	+	chr3	68809012	68809037	68809997
Smc4	+	chr3	68810135	68810146	68811110
Ubap2l	-	chr3	89835232	89835217	89832299
Ubap2l	-	chr3	89842769	89842736	89842387
Rps27	-	chr3	90017531	90017302	90017223
Celf3	+	chr3	94291206	94291310	94291708
Psmd4	-	chr3	94837839	94837830	94837686
Anp32e	+	chr3	95741926	95741962	95748229
Cops5	-	chr1	10027750	10027742	10025244
Cops5	-	chr1	10027999	10027750	10025244
Sema4c	-	chr1	36609828	36609823	36609739
Sema4c	-	chr1	36609832	36609823	36609739
Rp131	+	chr1	39424779	39424851	39424993
Eif4e2	+	chr1	89110594	89111070	89116155
Bat2d	-	chr1	164609630	164609615	164608359
Dtl	-	chr1	193364582	193363850	193363220
Mrps33	-	chr6	39755485	39755369	39752543
Ezh2	-	chr6	47501730	47501715	47497435
Snrpg	+	chr6	86321608	86321987	86325670
Cnbp	-	chr6	87795670	87795649	87795551
Cnbp	-	chr6	87795670	87795667	87795551
Hnrnpf	+	chr6	117856857	117857226	117867487
Mlf2	+	chr6	124882194	124882239	124882428
1190002F15Rik	+	chr6	134879278	134879303	134901323
U2af2	+	chr7	5026829	5026841	5027069
