# Supplementary material for: Regulation of mRNA Abundance by Polypyrimidine Tract-Binding Protein-Controlled Alternate 5′ Splice Site Choice
Source: PLoS Genet. 2014 Nov 6;10(11):e1004771. doi: 10.1371/journal.pgen.1004771 (PMC4222953; doi:10.1371/journal.pgen.1004771)
Supplement: Table S7 — Plasmids generated in this study. (XLSX) [file pgen.1004771.s016.xlsx]

## Sheet: Sheet1
Table S7. Plasmids generated in this study
Given name	ID	Purpose	Promoter	Vector	Insert or Treatment
EGFP-Hps1	pEM1258	Expression of EGFP-Hps1 fusion protein retaining natural AS-NMD regulation	CMV	pEGFP-C1 cut with SalI-BamHI	~4.2 kb size fragment spanning exon 17 to the 3’UTR of mouse Hps1
TRE-mini-1819-WT	pEM1136	Expression of wild-type Hps1 minigene	TRE	pEM777 cut with AgeI and Acc65I	~1.5 kb fragment spanning exon 18 to exon 19 of mouse Hps1
TRE-mini-1819-Py1mut	pEM1136-Py1mut	Expression of Py1-mutated Hps1 minigene	TRE	pEM1136	Mutagenized using EMO2901 and EMO2902 primers
TRE-mini-1819-Py2mut	pEM1136-Py2mut	Expression of Py2-mutated Hps1 minigene	TRE	pEM1136	Mutagenized using EMO2903 and EMO2904 primers
TRE-mini-1819-Py1+2mut	pEM1136-Py1+2mut	Expression of Py1-and Py2-mutated Hps1 minigene	TRE	pEM1136-Py1mut	Mutagenized using EMO2903 and EMO2904 primers
TRE-mini-1819-d5’ss/d5’ss	pEM1136-d5’ss/d5’ss	Expression of Hps1 minigene with altered u5’ss	TRE	pEM1136	Mutagenized using EMO3305 and EMO3306 primers
TRE-mini-1819-u5’ss/u5’ss	pEM1136-u5’ss/u5’ss	Expression of Hps1 minigene with altered d5’ss	TRE	pEM1136	Mutagenized using EMO3307 and EMO3308 primers
TRE-mini-1819-d5’ss/u5’ss	pEM1136-d5’ss/u5’ss	Expression of Hps1 minigene with swapped u5’ss and d5’ss	TRE	pEM1136-u5’ss/u5’ss	Mutagenized using EMO3305 and EMO3306 primers
TRE-mini-1819-s1/d5'ss	pEM1136-s1/d5'ss	Expression of Hps1 minigene with altered u5’ss	TRE	pEM1136	Mutagenized using EMO4327 and EMO4328 primers
TRE-mini-1819-s2/d5'ss	pEM1136-s2/d5'ss	Expression of Hps1 minigene with altered u5’ss	TRE	pEM1136	Mutagenized using EMO4329 and EMO4330 primers
TRE-mini-1819-u5'ss/w1	pEM1136-u5'ss/w1	Expression of Hps1 minigene with altered d5’ss	TRE	pEM1136	Mutagenized using EMO4331 and EMO4332 primers
TRE-mini-1819-u5'ss/w2	pEM1136-u5'ss/w2	Expression of Hps1 minigene with altered d5’ss	TRE	pEM1136	Mutagenized using EMO4333 and EMO4334 primers
T7-mini-18L-WT	pEM1191	In vitro transcription to prepare wild-type Hps1 RNA probe	T7	pGEM3zf(+) cut with Acc65I and BamHI	~100 bp fragment consisting of polypyrimidine sequences
T7-mini-18L-Py1mut	pEM1192	In vitro transcription to make Py1-mutated Hps1 RNA probe	T7	pGEM3zf(+) cut with Acc65I and BamHI	~100 bp fragment consisting of mutated polypyrimidine sequences
T7-mini-18L-Py2mut	pEM1193	In vitro transcription to make Py2-mutated Hps1 RNA probe	T7	pGEM3zf(+) cut with Acc65I and BamHI	~100 bp fragment consisting of mutated polypyrimidine sequences
T7-mini-1819-WT	pEM1198	In vitro transcription to make wild-type Hps1 substrate for in vitro splicing assays	T7	pGEM3zf(+) cut with Acc65I and BamHI	~1.5 kb fragment spanning exon 18 to exon 19 of mouse Hps1
T7-mini-1819-d5’mut	pEM1198-d5’mut	In vitro transcription to make d5’ss-incativated Hps1 substrate for in vitro splicing assays	T7	pEM1198	Mutagenized using EMO3513 and EMO3514 primers
TRE-mini-1719-WT	pEM1246	Expression of wild-type Hps1 minigene	TRE	pEM777 cut with AgeI and Acc65I	~3.5 kb fragment spanning exon 17 to exon 19 of mouse Hps1
TRE-mini-1719-u5’mut	pEM1246-u5’mut	Expression of u5’ss-inactivated Hps1 minigene	TRE	pEM1246	Mutagenized using EMO3558 and EMO3559 primers
TRE-mini-1719-d5’mut	pEM1246-d5’mut	Expression of d5’ss-inactivated Hps1 minigene	TRE	pEM1246	Mutagenized using EMO3513 and EMO3514 primers
