# Supplementary material for: Regulation of mRNA Abundance by Polypyrimidine Tract-Binding Protein-Controlled Alternate 5′ Splice Site Choice
Source: PLoS Genet. 2014 Nov 6;10(11):e1004771. doi: 10.1371/journal.pgen.1004771 (PMC4222953; doi:10.1371/journal.pgen.1004771)
Supplement: Table S8 — Primers used in this study. (XLSX) [file pgen.1004771.s017.xlsx]

## Sheet: Sheet1
Table S8. Primers used in this study
Primers for PCR-based analyses of Hps1
ID	Name	Seq (5' -> 3')
EMO2655	F1	CTGGGCTCTGGTCCGACT
EMO2656	R1	GAGAGGACAGGCACCTCAAT
EMO2937	F2	GACCGAGCCCAGAAACTCAT
EMO2938	R2	CCTGGGAAATCCTCCAGGTA
EMO51	F3	GCAGAACACCCCCATCG
EMO690	R3	CTCCAGCAGGACCATGTGAT
EMO3688	F4	CAATGCCCTGGCTCACAA
EMO790	R4	AGCCAGAAGTCAGATGCTCA
EMO3580	F5	TGTTTCTCAAGACACACACACA
EMO3687	R5	GCCACCACCTTCTGATAGGC
EMO66	F6	CGACAACCACTACCTGAGCA
EMO3074	R6	TCCTCAGAACAGGGAGTGCT
EMO3560	F7	GTTCGAGAATGACATGGGATAC
EMO3252	F8	TGGTGGAGCTGCAGGGGATAC
EMO3581	F9	CTGCTCCCTCCCTCTCATTC
Primers for RT-PCR analyses of other genes
ID	Name	Seq (5' -> 3')
EMO4134	Usp5_F1	AGGAGGAGCTGCCTGACAT
EMO4135	Usp5_R1	ATAGGGAAGCCCATTTCCAC
EMO4068	Rnf220_F1	ATGAAACGGAGGAAGCAAGA
EMO4069	Rnf220_R1	TTCTGCCCACACCACTCATA
EMO4070	Srsf5_F1	CTTCTCGGATCGAGGCTTCT
EMO4073	Srsf5_R1	AAGAATCTTTCCACATCTTTCTCC
EMO4143	Ncoa7_F1	GAAGAGGTGGTCTCCATTGC
EMO4144	Ncoa7_R1	CCCATTCTGCTGTCGTTTTT
EMO4138	Plekha6_F1	TGCAGCCTTCAGACAACATC
EMO4139	Plekha6_R1	ACAGGCTGAGGCACTGACTT
EMO4106	Strn4_F1	CGAAAGTGACTGTCCCACCT
EMO4107	Strn4_R1	TCACAGCTGAGGTCGTTGTC
EMO4111	Chd3_F1	CAAGAAGCTGAAGCGAGGTC
EMO4112	Chd3_R1	GCTGGCACACCTCACAGTAA
EMO4066	Hnrnph3_F1	CGACCGGGACCATATGATAG
EMO4067	Hnrnph3_R1	TCTCGCATCCTGTCATCAAA
EMO4074	Tjp1_F1	ACTCTGCTGAGCCCCCTAGT
EMO4075	Tjp1_R1	TCGGATCTCCAGGAAGACAC
EMO4082	Serbp1_F1	TACAGTGGCCTGAAGCATGA
EMO4083	Serbp1_R1	CACAGGGTGCTCTTCACCTT
EMO4113	Enah_F1	AGCGGGAGCAAGTGGAGT
EMO4114	Enah_R1	CAGAGGAGTCTCCCAGCTCA
EMO4170	Crk_F1	CCTGTCCCTTACGTGGAGAA
EMO4171	Crk_R1	ATGGGAAGTGACCTCGTTTG
EMO4172	Fam160a2_F1	CTCCCTAATACCACGCTGCT
EMO4173	Fam160a2_R1	AGAGCCAGACGAGATGGTGT
EMO4174	Slc39a11_F1	CTGAACTTGGACCCTGCATT
EMO4175	Slc39a11_R1	TAGCTGCCACCTTCTTCCTC
EMO4176	Zmynd8_F1	AAGCAGAGGCCGCTCTTAC
EMO4177	Zmynd8_R1	GTGATGGTGGACGTGGATG
EMO4178	Neo1_F1	AAGGCATCCCCCTTTATGAG
EMO4179	Neo1_R1	GACTCAGAATGGAAGCCTGAA
EMO4182	Msi1_F1	TCCCTCTCACGGCTTATGG
EMO4183	Msi1_R1	CCTAGGAAGCCCCCTGTG
EMO4184	Usp33_F1	GCAGGGTCATGTGGTGAAG
EMO4185	Usp33_R1	TTCATCTCTGGCGAAGAAGG
EMO4186	Stx1a_F1	GAGCTGCACGACATGTTCA
EMO4187	Stx1a_R1	GCCCTCTCCACGTAGTCCAC
EMO2619	AdML_F1	CGGCAGATCTGATATCATCG
EMO2622	Adml_exon_R2	CGAAGAGTTTGTCCTCAACG
Primers for RT-qPCR analyses of other genes
ID	Name	Seq (5' -> 3')
EMO863	Ptbp1_up5	AGTGCGCATTACACTGTCCA
EMO864	Ptbp1_dn5	CTTGAGGTCGTCCTCTGACA
EMO91	Ptbp2_up23	GGAACTGGCAACAGAGGAAG
EMO111	Ptbp2_dn23	TGTGGTGCCACTAAGAGGTG
EMO4335	Upf1_F1	GCCTGCAGTTACTGTGGAATC
EMO4336	Upf1_R1	TAGCACTCCAGCACGGTCT
EMO1134	Gapdh_F1	AAATGGGGTGAGGCCGGTGC
EMO1135	Gapdh_R1	ATCGGCAGAAGGGGCGGAGA
Primers for cloning and site-directed mutagenesis
ID	Name	Seq (5' -> 3')
EMO3589	Hps1_Sal1_F3	GCCGTCGACTACCTGGAGGATTTCCCAG
EMO3590	Hps1_BamH1_R3	GAAGGATCCTGCAAGCAAGACGGCCTA
EMO2802	Hps1_AgeI_F1	GTAACCGGTAGAAGGGCTGCACCACACT
EMO2803	Hps1_Acc65I_R1	GAAGGTACCCTGTAGTAGTCACCTCCCAGCA
EMO3509	Hps1_AgeI_F2	GTAACCGGTAGCCCCAACGAAAAGATGTC
EMO3510	Hps1_BsmBI_R2	GAACGTCTCGGTACGAGTCATCCGAGAGGACAGG
EMO2901	Hps1_mut1_F1	CTGCTCTAAACCCTTGGATACCTGATATCTGGGCTGTTCAATCTATCTGTC
EMO2902	Hps1_mut1_R1	GACAGATAGATTGAACAGCCCAGATATCAGGTATCCAAGGGTTTAGAGCAG
EMO2903	Hps1_mut2_F1	GCTGTTCAATCTATCTGTCTCATTCCGGATTGTCCCTGGTGGAGCTGCAGGTAAGC
EMO2904	Hps1_mut_R1	GCTTACCTGCAGCTCCACCAGGGACAATCCGGAATGAGACAGATAGATTGAACAGC
EMO3068	Hps1_bioprobe_F1	GAAGGTACCGTCCACTGCTCTAAACCCTTG
EMO3069	Hps1_bioprobe_R1	GTAGGATCCTACCTGCAGCTCCACCAG
EMO3070	Hps1_ivs_F1	GAAGGTACCAGAAGGGCTGCACCACACT
EMO3071	Hps1_ivs_R1	GTAGGATCCCTGTAGTAGTCACCTCCCAGCA
EMO3558	Hps1_USmut_F3	GTTCGAGAATGACATGAAGGGTGTGCCCAGTC
EMO3559	Hps1_USmut_R3	GACTGGGCACACCCTTCATGTCATTCTCGAAC
EMO3513	Hps1_DSmut_F2	GTGGAGCTGCAGCCAAGCACGTGAC
EMO3514	Hps1_DSmut_R2	GTCACGTGCTTGGCTGCAGCTCCAC
EMO3305	Hps1_US_mut1_F1	CTACTTCCTGTGGTTCGAGAATGACCAGGTAAGCATGCCCAGTCTCTGGGCAGGGCGGTC
EMO3306	Hps1_US_mut1_R1	GACCGCCCTGCCCAGAGACTGGGCATGCTTACCTGGTCATTCTCGAACCACAGGAAGTAG
EMO3307	Hps1_DS_mut1_F1	CCTCTTGTCCCTGGTGGAGCTGATGGTGGGTGCGTGACTGGGGTGTAAGACTGC
EMO3308	Hps1_DS_mut1_R1	GCAGTCTTACACCCCAGTCACGCACCCACCATCAGCTCCACCAGGGACAAGAGG
EMO4327	Hps1_u5'_strong_F1	CTACTTCCTGTGGTTCGAGAATGACTAGGTAAGTATGCCCAGTCTCTGGGCAGGGCGGTC
EMO4328	Hps1_u5'_strong_R1	GACCGCCCTGCCCAGAGACTGGGCATACTTACCTAGTCATTCTCGAACCACAGGAAGTAG
EMO4329	Hps1_u5'_strong_F2	CTTCCTGTGGTTCGAGAATGACCAGGTAAGTATGCCCAGTCTCTGGGCAGGGCGG
EMO4330	Hps1_u5'_strong_R2	CCGCCCTGCCCAGAGACTGGGCATACTTACCTGGTCATTCTCGAACCACAGGAAG
EMO4331	Hps1_d5'_weak_F1	CCTCTTGTCCCTGGTGGAGCTGATGGTAAACACGTGACTGGGGTGTAAGACTG
EMO4332	Hps1_d5'_weak_R1	CAGTCTTACACCCCAGTCACGTGTTTACCATCAGCTCCACCAGGGACAAGAGG
EMO4333	Hps1_d5'_weak_F2	CTGGTGGAGCTGCAGGTACACACGTGACTGGGGTGTAAG
EMO4334	Hps1_d5'_weak_R2	CTTACACCCCAGTCACGTGTGTACCTGCAGCTCCACCAG
