# Supplementary material for: Regulation of mRNA Abundance by Polypyrimidine Tract-Binding Protein-Controlled Alternate 5′ Splice Site Choice
Source: PLoS Genet. 2014 Nov 6;10(11):e1004771. doi: 10.1371/journal.pgen.1004771 (PMC4222953; doi:10.1371/journal.pgen.1004771)
Supplement: Dataset S1 — RNA-seq data analysis pipeline for identifying significantly regulated A5C and A3C events. (ZIP) [file pgen.1004771.s018.zip]

Archive with 59 entries (50 files):
- A5CA3C_pipeline/
- A5CA3C_pipeline/.DS_Store
- __MACOSX/
- __MACOSX/A5CA3C_pipeline/
- __MACOSX/A5CA3C_pipeline/._.DS_Store
- A5CA3C_pipeline/a3c_enricher.pl
- __MACOSX/A5CA3C_pipeline/._a3c_enricher.pl
- A5CA3C_pipeline/a5c_enricher.pl
- __MACOSX/A5CA3C_pipeline/._a5c_enricher.pl
- A5CA3C_pipeline/Annotated_UCSC_RefSeq_mRNA_exon_DB.bed
- A5CA3C_pipeline/bed_shifter.pl
- __MACOSX/A5CA3C_pipeline/._bed_shifter.pl
- A5CA3C_pipeline/bed_stitcher.pl
- __MACOSX/A5CA3C_pipeline/._bed_stitcher.pl
- A5CA3C_pipeline/Data_For_Fisher/
- A5CA3C_pipeline/Data_For_Fisher/.DS_Store
- __MACOSX/A5CA3C_pipeline/Data_For_Fisher/
- __MACOSX/A5CA3C_pipeline/Data_For_Fisher/._.DS_Store
- A5CA3C_pipeline/Exon_DB_Toolkit/
- A5CA3C_pipeline/Exon_DB_Toolkit/.DS_Store
- __MACOSX/A5CA3C_pipeline/Exon_DB_Toolkit/
- __MACOSX/A5CA3C_pipeline/Exon_DB_Toolkit/._.DS_Store
- A5CA3C_pipeline/Exon_DB_Toolkit/add_annot.pl
- __MACOSX/A5CA3C_pipeline/Exon_DB_Toolkit/._add_annot.pl
- A5CA3C_pipeline/Exon_DB_Toolkit/cis_nr_finder.pl
- __MACOSX/A5CA3C_pipeline/Exon_DB_Toolkit/._cis_nr_finder.pl
- A5CA3C_pipeline/Exon_DB_Toolkit/mRNA_exons_chr19.bed
- __MACOSX/A5CA3C_pipeline/Exon_DB_Toolkit/._mRNA_exons_chr19.bed
- A5CA3C_pipeline/Exon_DB_Toolkit/RefSeq_exons_chr19.bed
- __MACOSX/A5CA3C_pipeline/Exon_DB_Toolkit/._RefSeq_exons_chr19.bed
- A5CA3C_pipeline/Exon_DB_Toolkit/RefSeq_exons_chr19_annot.txt
- __MACOSX/A5CA3C_pipeline/Exon_DB_Toolkit/._RefSeq_exons_chr19_annot.txt
- A5CA3C_pipeline/Exon_DB_Toolkit/trans_nr_finder.pl
- __MACOSX/A5CA3C_pipeline/Exon_DB_Toolkit/._trans_nr_finder.pl
- A5CA3C_pipeline/Exon_DB_Toolkit/UCSC_exons_chr19.bed
- __MACOSX/A5CA3C_pipeline/Exon_DB_Toolkit/._UCSC_exons_chr19.bed
- A5CA3C_pipeline/Exon_DB_Toolkit/UCSC_exons_chr19_annot.txt
- A5CA3C_pipeline/fisherRa.R
- __MACOSX/A5CA3C_pipeline/._fisherRa.R
- A5CA3C_pipeline/README.docx
- __MACOSX/A5CA3C_pipeline/._README.docx
- A5CA3C_pipeline/README.txt
- __MACOSX/A5CA3C_pipeline/._README.txt
- A5CA3C_pipeline/report_alternative3.pl
- __MACOSX/A5CA3C_pipeline/._report_alternative3.pl
- A5CA3C_pipeline/report_alternative5.pl
- __MACOSX/A5CA3C_pipeline/._report_alternative5.pl
- A5CA3C_pipeline/Toy_Input_Data/
- A5CA3C_pipeline/Toy_Input_Data/.DS_Store
- __MACOSX/A5CA3C_pipeline/Toy_Input_Data/
- __MACOSX/A5CA3C_pipeline/Toy_Input_Data/._.DS_Store
- A5CA3C_pipeline/Toy_Input_Data/siNT.tophat_junctions_chr19.bed
- __MACOSX/A5CA3C_pipeline/Toy_Input_Data/._siNT.tophat_junctions_chr19.bed
- A5CA3C_pipeline/Toy_Input_Data/siP1.tophat_junctions_chr19.bed
- __MACOSX/A5CA3C_pipeline/Toy_Input_Data/._siP1.tophat_junctions_chr19.bed
- A5CA3C_pipeline/unique_alternative3.pl
- __MACOSX/A5CA3C_pipeline/._unique_alternative3.pl
- A5CA3C_pipeline/unique_alternative5.pl
- __MACOSX/A5CA3C_pipeline/._unique_alternative5.pl
