# Supplementary material for: Regulation of mRNA Abundance by Polypyrimidine Tract-Binding Protein-Controlled Alternate 5′ Splice Site Choice
Source: PLoS Genet. 2014 Nov 6;10(11):e1004771. doi: 10.1371/journal.pgen.1004771 (PMC4222953; doi:10.1371/journal.pgen.1004771)
Supplement: Dataset S1 — RNA-seq data analysis pipeline for identifying significantly regulated A5C and A3C events. (ZIP) [file pgen.1004771.s018.zip › A5CA3C_pipeline/a3c_enricher.pl]

use strict;
use warnings;
use Getopt::Std;

my $usage ="

*****************************************************************************
This script enriches unique c5_u3_d3 junction alternative lists generated
by unique_alternative3.pl for bona fide A3C events. This is done
using a user-provided annotated BED library of known exons.

Use the following syntax:
perl $0 <BED library of known exons> <unique_alternative3.pl output file>
*****************************************************************************

";

my $input_BED = shift or die $usage;
my $input_UA3 = shift or die $usage;

# Reading in information on known exons from the BED library
my @exon_chrom      = ();
my @exon_chromStart = ();
my @exon_chromEnd   = ();
my @exon_name       = (); 
my @exon_strand     = ();
             &load_exons;

# Reading in information from the unique_alternative3.pl output file
my @pua_strand      = ();
my @pua_chrom       = ();
my @pua_c5          = ();
my @pua_u3          = ();
my @pua_d3          = ();
               &load_pua;

# Outputting enriched UA3 entries
my $output_UA3 = "Enriched-$input_UA3";
open (OUTPUT, ">$output_UA3");
print OUTPUT "Strand\tChromosome\tc5\tu3\td3\tName\n";
&shortlist;
close OUTPUT;
      
### SUBROUTINES ###

sub load_exons {

   open (INPUT, "<$input_BED") or die "Check spelling: $!";
   while (<INPUT>) {
       if (/^(.+?)\t(\d+)\t(\d+)\t(.+?)\t\d+\t(.{1})/) {
          push (@exon_chrom, $1);       
          push (@exon_chromStart, $2);  
          push (@exon_chromEnd, $3);
          push (@exon_name, $4);    
          push (@exon_strand, $5);      
         } 
      }
  
 }
###################

sub load_pua {

  open (INPUT2, "<$input_UA3") or die "Check spelling: $!";
  while (<INPUT2>) {
      if (/^(.{1})\t(.+?)\t(\d+)\t(\d+)\t(\d+)/) {
         push (@pua_strand, $1);   
         push (@pua_chrom, $2);  
         push (@pua_c5, $3);     
         push (@pua_u3, $4);     
         push (@pua_d3, $5);     
       }
    }

 }
##################

# This cycles through pua arrays and shortlists entries where d3 is mappable to a known exon

sub shortlist {  

  my $i = 0;
  my $j = 0;
  while ($i < @pua_strand) {
          $j = 0;   
          while ($j < @exon_strand) {
               if (($pua_strand[$i] eq $exon_strand[$j])&&($pua_chrom[$i] eq $exon_chrom[$j])&&($pua_d3[$i] > $exon_chromStart[$j])&&($pua_d3[$i] < $exon_chromEnd[$j])) {
                  if ((($pua_strand[$i] eq "+")&&($pua_u3[$i]==$exon_chromStart[$j]))||(($pua_strand[$i] eq "-")&&($pua_u3[$i]==$exon_chromEnd[$j]))){
                      print OUTPUT $pua_strand[$i], "\t", $pua_chrom[$i], "\t", $pua_c5[$i], "\t", $pua_u3[$i], "\t", $pua_d3[$i], "\t", $exon_name[$j], "\n";
                      last;
                    }  
                 }
               $j++;
             }
        $i++;
      }  

 }
##################
