# Supplementary material for: Regulation of mRNA Abundance by Polypyrimidine Tract-Binding Protein-Controlled Alternate 5′ Splice Site Choice
Source: PLoS Genet. 2014 Nov 6;10(11):e1004771. doi: 10.1371/journal.pgen.1004771 (PMC4222953; doi:10.1371/journal.pgen.1004771)
Supplement: Dataset S1 — RNA-seq data analysis pipeline for identifying significantly regulated A5C and A3C events. (ZIP) [file pgen.1004771.s018.zip › A5CA3C_pipeline/Annotated_UCSC_RefSeq_mRNA_exon_DB.bed]

chr1	3195984	3197398	uc007aet.1_annot1:_mKIAA1889_annot2:_Mus_musculus_12_days_embryo_female_ovary_cDNA,_RIKEN_full-length_enriched_library,_clone:6620402H21_product:unclassifiable,_full_insert_sequence._exon:_0_0_chr1_3195985_r	0	-
chr1	3203519	3205713	uc007aet.1_annot1:_mKIAA1889_annot2:_Mus_musculus_12_days_embryo_female_ovary_cDNA,_RIKEN_full-length_enriched_library,_clone:6620402H21_product:unclassifiable,_full_insert_sequence._exon:_1_0_chr1_3203520_r	0	-
chr1	3204562	3207049	uc007aeu.1_annot1:_Xkr4_annot2:_XK-related_protein_4_exon:_0_0_chr1_3204563_r	0	-
chr1	3411782	3411982	uc007aeu.1_annot1:_Xkr4_annot2:_XK-related_protein_4_exon:_1_0_chr1_3411783_r	0	-
chr1	3660632	3661579	uc007aeu.1_annot1:_Xkr4_annot2:_XK-related_protein_4_exon:_2_0_chr1_3660633_r	0	-
chr1	3638391	3640590	uc007aev.1_annot1:_AK149000_annot2:_Mus_musculus_2_days_neonate_sympathetic_ganglion_cDNA,_RIKEN_full-length_enriched_library,_clone:7120441D17_product:unclassifiable,_full_insert_sequence._exon:_0_0_chr1_3638392_r	0	-
chr1	3648927	3648985	uc007aev.1_annot1:_AK149000_annot2:_Mus_musculus_2_days_neonate_sympathetic_ganglion_cDNA,_RIKEN_full-length_enriched_library,_clone:7120441D17_product:unclassifiable,_full_insert_sequence._exon:_1_0_chr1_3648928_r	0	-
chr1	4280926	4283093	uc007aew.1_annot1:_Rp1_annot2:_oxygen-regulated_protein_1_isoform_2_exon:_0_0_chr1_4280927_r	0	-
chr1	4341990	4342162	uc007aew.1_annot1:_Rp1_annot2:_oxygen-regulated_protein_1_isoform_2_exon:_1_0_chr1_4341991_r	0	-
chr1	4342282	4342918	uc007aew.1_annot1:_Rp1_annot2:_oxygen-regulated_protein_1_isoform_2_exon:_2_0_chr1_4342283_r	0	-
chr1	4399250	4399322	uc007aew.1_annot1:_Rp1_annot2:_oxygen-regulated_protein_1_isoform_2_exon:_3_0_chr1_4399251_r	0	-
chr1	4333587	4340172	uc007aex.2_annot1:_Rp1_annot2:_oxygen-regulated_protein_1_isoform_1_exon:_0_0_chr1_4333588_r	0	-
chr1	4350280	4350395	uc007aex.2_annot1:_Rp1_annot2:_oxygen-regulated_protein_1_isoform_1_exon:_3_0_chr1_4350281_r	0	-
chr1	4481008	4482749	uc007aey.1_annot1:_Sox17_annot2:_transcription_factor_SOX-17_exon:_0_0_chr1_4481009_r	0	-
chr1	4483180	4483816	uc007aey.1_annot1:_Sox17_annot2:_transcription_factor_SOX-17_exon:_1_0_chr1_4483181_r	0	-
chr1	4483180	4483547	uc007aez.1_annot1:_Sox17_annot2:_transcription_factor_SOX-17_exon:_1_0_chr1_4483181_r	0	-
chr1	4483852	4483944	uc007aez.1_annot1:_Sox17_annot2:_transcription_factor_SOX-17_exon:_2_0_chr1_4483853_r	0	-
chr1	4485216	4486023	uc007aez.1_annot1:_Sox17_annot2:_transcription_factor_SOX-17_exon:_3_0_chr1_4485217_r	0	-
chr1	4486371	4486494	uc007aez.1_annot1:_Sox17_annot2:_transcription_factor_SOX-17_exon:_4_0_chr1_4486372_r	0	-
chr1	4483180	4483571	uc007afc.1_annot1:_Sox17_annot2:_transcription_factor_SOX-17_exon:_1_0_chr1_4483181_r	0	-
chr1	4763278	4766882	uc007aff.2_annot1:_Mrpl15_annot2:_39S_ribosomal_protein_L15,_mitochondrial_isoform_exon:_0_0_chr1_4763279_r	0	-
chr1	4767605	4767729	uc007aff.2_annot1:_Mrpl15_annot2:_39S_ribosomal_protein_L15,_mitochondrial_isoform_exon:_1_0_chr1_4767606_r	0	-
chr1	4772648	4772814	uc007aff.2_annot1:_Mrpl15_annot2:_39S_ribosomal_protein_L15,_mitochondrial_isoform_exon:_2_0_chr1_4772649_r	0	-
chr1	4774031	4774186	uc007aff.2_annot1:_Mrpl15_annot2:_39S_ribosomal_protein_L15,_mitochondrial_isoform_exon:_3_0_chr1_4774032_r	0	-
chr1	4775653	4775807	uc007aff.2_annot1:_Mrpl15_annot2:_39S_ribosomal_protein_L15,_mitochondrial_isoform_exon:_4_0_chr1_4775654_r	0	-
chr1	4763278	4764597	uc007afd.2_annot1:_Mrpl15_annot2:_39S_ribosomal_protein_L15,_mitochondrial_isoform_exon:_0_0_chr1_4763279_r	0	-
chr1	4797973	4798063	uc007afg.1_annot1:_Lypla1_annot2:_acyl-protein_thioesterase_1_exon:_0_0_chr1_4797974_f	0	+
chr1	4798535	4798567	uc007afg.1_annot1:_Lypla1_annot2:_acyl-protein_thioesterase_1_exon:_1_0_chr1_4798536_f	0	+
chr1	4818664	4818730	uc007afg.1_annot1:_Lypla1_annot2:_acyl-protein_thioesterase_1_exon:_2_0_chr1_4818665_f	0	+
chr1	4820348	4820396	uc007afg.1_annot1:_Lypla1_annot2:_acyl-protein_thioesterase_1_exon:_3_0_chr1_4820349_f	0	+
chr1	4822391	4822462	uc007afg.1_annot1:_Lypla1_annot2:_acyl-protein_thioesterase_1_exon:_4_0_chr1_4822392_f	0	+
chr1	4827081	4827155	uc007afg.1_annot1:_Lypla1_annot2:_acyl-protein_thioesterase_1_exon:_5_0_chr1_4827082_f	0	+
chr1	4829467	4829569	uc007afg.1_annot1:_Lypla1_annot2:_acyl-protein_thioesterase_1_exon:_6_0_chr1_4829468_f	0	+
chr1	4831036	4832908	uc007afg.1_annot1:_Lypla1_annot2:_acyl-protein_thioesterase_1_exon:_7_0_chr1_4831037_f	0	+
chr1	4831036	4831213	uc007afh.1_annot1:_Lypla1_annot2:_acyl-protein_thioesterase_1_exon:_7_0_chr1_4831037_f	0	+
chr1	4835043	4836816	uc007afh.1_annot1:_Lypla1_annot2:_acyl-protein_thioesterase_1_exon:_8_0_chr1_4835044_f	0	+
chr1	4847774	4848057	uc007afi.2_annot1:_Tcea1_annot2:_transcription_elongation_factor_A_protein_1_exon:_0_0_chr1_4847775_f	0	+
chr1	4857550	4857613	uc007afi.2_annot1:_Tcea1_annot2:_transcription_elongation_factor_A_protein_1_exon:_1_0_chr1_4857551_f	0	+
chr1	4868107	4868213	uc007afi.2_annot1:_Tcea1_annot2:_transcription_elongation_factor_A_protein_1_exon:_2_0_chr1_4868108_f	0	+
chr1	4876824	4876912	uc007afi.2_annot1:_Tcea1_annot2:_transcription_elongation_factor_A_protein_1_exon:_3_0_chr1_4876825_f	0	+
chr1	4879537	4879683	uc007afi.2_annot1:_Tcea1_annot2:_transcription_elongation_factor_A_protein_1_exon:_4_0_chr1_4879538_f	0	+
chr1	4880820	4880877	uc007afi.2_annot1:_Tcea1_annot2:_transcription_elongation_factor_A_protein_1_exon:_5_0_chr1_4880821_f	0	+
chr1	4881995	4882150	uc007afi.2_annot1:_Tcea1_annot2:_transcription_elongation_factor_A_protein_1_exon:_6_0_chr1_4881996_f	0	+
chr1	4883497	4883644	uc007afi.2_annot1:_Tcea1_annot2:_transcription_elongation_factor_A_protein_1_exon:_7_0_chr1_4883498_f	0	+
chr1	4885014	4885086	uc007afi.2_annot1:_Tcea1_annot2:_transcription_elongation_factor_A_protein_1_exon:_8_0_chr1_4885015_f	0	+
chr1	4886436	4887990	uc007afi.2_annot1:_Tcea1_annot2:_transcription_elongation_factor_A_protein_1_exon:_9_0_chr1_4886437_f	0	+
chr1	4879540	4879683	uc011wht.1_annot1:_Tcea1_annot2:_transcription_elongation_factor_A_protein_1_exon:_4_0_chr1_4879541_f	0	+
chr1	4848408	4848584	uc011whu.1_annot1:_Tcea1_annot2:_transcription_elongation_factor_A_protein_1_exon:_0_0_chr1_4848409_f	0	+
chr1	4899656	4900743	uc007afk.2_annot1:_Rgs20_annot2:_regulator_of_G-protein_signaling_20_isoform_2_exon:_0_0_chr1_4899657_r	0	-
chr1	4902394	4902629	uc007afk.2_annot1:_Rgs20_annot2:_regulator_of_G-protein_signaling_20_isoform_2_exon:_1_0_chr1_4902395_r	0	-
chr1	4906977	4907061	uc007afk.2_annot1:_Rgs20_annot2:_regulator_of_G-protein_signaling_20_isoform_2_exon:_2_0_chr1_4906978_r	0	-
chr1	4913927	4914070	uc007afk.2_annot1:_Rgs20_annot2:_regulator_of_G-protein_signaling_20_isoform_2_exon:_3_0_chr1_4913928_r	0	-
chr1	5009391	5009507	uc007afk.2_annot1:_Rgs20_annot2:_regulator_of_G-protein_signaling_20_isoform_2_exon:_4_0_chr1_5009392_r	0	-
chr1	5010818	5011118	uc007afl.2_annot1:_Rgs20_annot2:_regulator_of_G-protein_signaling_20_isoform_1_exon:_4_0_chr1_5010819_r	0	-
chr1	5060090	5060366	uc007afl.2_annot1:_Rgs20_annot2:_regulator_of_G-protein_signaling_20_isoform_1_exon:_5_0_chr1_5060091_r	0	-
chr1	5073253	5073359	uc007afm.1_annot1:_Atp6v1h_annot2:_V-type_proton_ATPase_subunit_H_exon:_0_0_chr1_5073254_f	0	+
chr1	5074497	5074644	uc007afm.1_annot1:_Atp6v1h_annot2:_V-type_proton_ATPase_subunit_H_exon:_1_0_chr1_5074498_f	0	+
chr1	5079089	5079192	uc007afm.1_annot1:_Atp6v1h_annot2:_V-type_proton_ATPase_subunit_H_exon:_2_0_chr1_5079090_f	0	+
chr1	5083443	5083533	uc007afm.1_annot1:_Atp6v1h_annot2:_V-type_proton_ATPase_subunit_H_exon:_3_0_chr1_5083444_f	0	+
chr1	5085695	5085809	uc007afm.1_annot1:_Atp6v1h_annot2:_V-type_proton_ATPase_subunit_H_exon:_4_0_chr1_5085696_f	0	+
chr1	5088109	5089858	uc007afm.1_annot1:_Atp6v1h_annot2:_V-type_proton_ATPase_subunit_H_exon:_5_0_chr1_5088110_f	0	+
chr1	5088109	5088214	uc007afn.1_annot1:_Atp6v1h_annot2:_V-type_proton_ATPase_subunit_H_exon:_5_0_chr1_5088110_f	0	+
chr1	5091150	5091204	uc007afn.1_annot1:_Atp6v1h_annot2:_V-type_proton_ATPase_subunit_H_exon:_6_0_chr1_5091151_f	0	+
chr1	5107470	5107568	uc007afn.1_annot1:_Atp6v1h_annot2:_V-type_proton_ATPase_subunit_H_exon:_7_0_chr1_5107471_f	0	+
chr1	5114357	5114550	uc007afn.1_annot1:_Atp6v1h_annot2:_V-type_proton_ATPase_subunit_H_exon:_8_0_chr1_5114358_f	0	+
chr1	5123164	5123343	uc007afn.1_annot1:_Atp6v1h_annot2:_V-type_proton_ATPase_subunit_H_exon:_9_0_chr1_5123165_f	0	+
chr1	5125892	5126018	uc007afn.1_annot1:_Atp6v1h_annot2:_V-type_proton_ATPase_subunit_H_exon:_10_0_chr1_5125893_f	0	+
chr1	5133830	5133932	uc007afn.1_annot1:_Atp6v1h_annot2:_V-type_proton_ATPase_subunit_H_exon:_11_0_chr1_5133831_f	0	+
chr1	5140028	5140142	uc007afn.1_annot1:_Atp6v1h_annot2:_V-type_proton_ATPase_subunit_H_exon:_12_0_chr1_5140029_f	0	+
chr1	5152185	5152630	uc007afn.1_annot1:_Atp6v1h_annot2:_V-type_proton_ATPase_subunit_H_exon:_13_0_chr1_5152186_f	0	+
chr1	5159376	5159402	uc011whv.1_annot1:_AB338584_annot2:_AB338584_exon:_0_0_chr1_5159377_r	0	-
chr1	5578573	5578744	uc007afo.1_annot1:_Oprk1_annot2:_kappa-type_opioid_receptor_exon:_0_0_chr1_5578574_f	0	+
chr1	5579115	5579386	uc007afo.1_annot1:_Oprk1_annot2:_kappa-type_opioid_receptor_exon:_1_0_chr1_5579116_f	0	+
chr1	5588670	5589023	uc007afo.1_annot1:_Oprk1_annot2:_kappa-type_opioid_receptor_exon:_2_0_chr1_5588671_f	0	+
chr1	5592332	5592947	uc007afo.1_annot1:_Oprk1_annot2:_kappa-type_opioid_receptor_exon:_3_0_chr1_5592333_f	0	+
chr1	5579085	5579386	uc007afp.1_annot1:_Oprk1_annot2:_kappa-type_opioid_receptor_exon:_1_0_chr1_5579086_f	0	+
chr1	5586598	5589023	uc007afq.1_annot1:_Oprk1_annot2:_kappa-type_opioid_receptor_exon:_0_0_chr1_5586599_f	0	+
chr1	5903787	5907479	uc011whw.1_annot1:_Npbwr1_annot2:_neuropeptides_B/W_receptor_type_1_exon:_0_0_chr1_5903788_r	0	-
chr1	6204742	6205038	uc007afr.2_annot1:_Rb1cc1_annot2:_RB1-inducible_coiled-coil_protein_1_exon:_0_0_chr1_6204743_f	0	+
chr1	6218020	6218130	uc007afr.2_annot1:_Rb1cc1_annot2:_RB1-inducible_coiled-coil_protein_1_exon:_1_0_chr1_6218021_f	0	+
chr1	6220039	6220154	uc007afr.2_annot1:_Rb1cc1_annot2:_RB1-inducible_coiled-coil_protein_1_exon:_2_0_chr1_6220040_f	0	+
chr1	6224041	6224168	uc007afr.2_annot1:_Rb1cc1_annot2:_RB1-inducible_coiled-coil_protein_1_exon:_3_0_chr1_6224042_f	0	+
chr1	6224309	6224480	uc007afr.2_annot1:_Rb1cc1_annot2:_RB1-inducible_coiled-coil_protein_1_exon:_4_0_chr1_6224310_f	0	+
chr1	6228342	6228545	uc007afr.2_annot1:_Rb1cc1_annot2:_RB1-inducible_coiled-coil_protein_1_exon:_5_0_chr1_6228343_f	0	+
chr1	6230032	6230459	uc007afr.2_annot1:_Rb1cc1_annot2:_RB1-inducible_coiled-coil_protein_1_exon:_6_0_chr1_6230033_f	0	+
chr1	6234185	6234356	uc007afr.2_annot1:_Rb1cc1_annot2:_RB1-inducible_coiled-coil_protein_1_exon:_7_0_chr1_6234186_f	0	+
chr1	6234875	6235060	uc007afr.2_annot1:_Rb1cc1_annot2:_RB1-inducible_coiled-coil_protein_1_exon:_8_0_chr1_6234876_f	0	+
chr1	6235238	6235425	uc007afr.2_annot1:_Rb1cc1_annot2:_RB1-inducible_coiled-coil_protein_1_exon:_9_0_chr1_6235239_f	0	+
chr1	6235505	6235587	uc007afr.2_annot1:_Rb1cc1_annot2:_RB1-inducible_coiled-coil_protein_1_exon:_10_0_chr1_6235506_f	0	+
chr1	6235678	6235740	uc007afr.2_annot1:_Rb1cc1_annot2:_RB1-inducible_coiled-coil_protein_1_exon:_11_0_chr1_6235679_f	0	+
chr1	6237786	6237890	uc007afr.2_annot1:_Rb1cc1_annot2:_RB1-inducible_coiled-coil_protein_1_exon:_12_0_chr1_6237787_f	0	+
chr1	6238146	6238273	uc007afr.2_annot1:_Rb1cc1_annot2:_RB1-inducible_coiled-coil_protein_1_exon:_13_0_chr1_6238147_f	0	+
chr1	6238356	6240248	uc007afr.2_annot1:_Rb1cc1_annot2:_RB1-inducible_coiled-coil_protein_1_exon:_14_0_chr1_6238357_f	0	+
chr1	6251010	6251176	uc007afr.2_annot1:_Rb1cc1_annot2:_RB1-inducible_coiled-coil_protein_1_exon:_15_0_chr1_6251011_f	0	+
chr1	6252914	6253023	uc007afr.2_annot1:_Rb1cc1_annot2:_RB1-inducible_coiled-coil_protein_1_exon:_16_0_chr1_6252915_f	0	+
chr1	6253104	6253345	uc007afr.2_annot1:_Rb1cc1_annot2:_RB1-inducible_coiled-coil_protein_1_exon:_17_0_chr1_6253105_f	0	+
chr1	6254622	6254671	uc007afr.2_annot1:_Rb1cc1_annot2:_RB1-inducible_coiled-coil_protein_1_exon:_18_0_chr1_6254623_f	0	+
chr1	6255654	6255702	uc007afr.2_annot1:_Rb1cc1_annot2:_RB1-inducible_coiled-coil_protein_1_exon:_19_0_chr1_6255655_f	0	+
chr1	6258778	6258837	uc007afr.2_annot1:_Rb1cc1_annot2:_RB1-inducible_coiled-coil_protein_1_exon:_20_0_chr1_6258779_f	0	+
chr1	6260771	6260908	uc007afr.2_annot1:_Rb1cc1_annot2:_RB1-inducible_coiled-coil_protein_1_exon:_21_0_chr1_6260772_f	0	+
chr1	6262781	6262852	uc007afr.2_annot1:_Rb1cc1_annot2:_RB1-inducible_coiled-coil_protein_1_exon:_22_0_chr1_6262782_f	0	+
chr1	6264278	6266185	uc007afr.2_annot1:_Rb1cc1_annot2:_RB1-inducible_coiled-coil_protein_1_exon:_23_0_chr1_6264279_f	0	+
chr1	6230032	6230271	uc011whx.1_annot1:_Rb1cc1_annot2:_RB1-inducible_coiled-coil_protein_1_exon:_2_0_chr1_6230033_f	0	+
chr1	6230385	6230459	uc011whx.1_annot1:_Rb1cc1_annot2:_RB1-inducible_coiled-coil_protein_1_exon:_3_0_chr1_6230386_f	0	+
chr1	6231050	6234356	uc007afs.1_annot1:_Rb1cc1_annot2:_RB1-inducible_coiled-coil_protein_1_exon:_0_0_chr1_6231051_f	0	+
chr1	6260771	6260899	uc007aft.2_annot1:_CC1_annot2:_Mus_musculus_CC1_mRNA_for_coiled-coil_protein,_complete_cds._exon:_5_0_chr1_6260772_f	0	+
chr1	6260758	6260908	uc007afu.2_annot1:_CC1_annot2:_Mus_musculus_CC1_mRNA_for_coiled-coil_protein,_complete_cds._exon:_0_0_chr1_6260759_f	0	+
chr1	6349411	6349595	uc007afv.2_annot1:_Fam150a_annot2:_hypothetical_protein_LOC620393_exon:_0_0_chr1_6349412_f	0	+
chr1	6378653	6378707	uc007afv.2_annot1:_Fam150a_annot2:_hypothetical_protein_LOC620393_exon:_1_0_chr1_6378654_f	0	+
chr1	6379520	6379601	uc007afv.2_annot1:_Fam150a_annot2:_hypothetical_protein_LOC620393_exon:_2_0_chr1_6379521_f	0	+
chr1	6381120	6381197	uc007afv.2_annot1:_Fam150a_annot2:_hypothetical_protein_LOC620393_exon:_3_0_chr1_6381121_f	0	+
chr1	6384350	6384812	uc007afv.2_annot1:_Fam150a_annot2:_hypothetical_protein_LOC620393_exon:_4_0_chr1_6384351_f	0	+
chr1	6477311	6477486	uc007afw.1_annot1:_St18_annot2:_suppression_of_tumorigenicity_18_protein_exon:_0_0_chr1_6477312_f	0	+
chr1	6477698	6477822	uc007afw.1_annot1:_St18_annot2:_suppression_of_tumorigenicity_18_protein_exon:_1_0_chr1_6477699_f	0	+
chr1	6727660	6727738	uc007afw.1_annot1:_St18_annot2:_suppression_of_tumorigenicity_18_protein_exon:_2_0_chr1_6727661_f	0	+
chr1	6743074	6743117	uc007afw.1_annot1:_St18_annot2:_suppression_of_tumorigenicity_18_protein_exon:_3_0_chr1_6743075_f	0	+
chr1	6758978	6759033	uc007afw.1_annot1:_St18_annot2:_suppression_of_tumorigenicity_18_protein_exon:_4_0_chr1_6758979_f	0	+
chr1	6761024	6761055	uc007afw.1_annot1:_St18_annot2:_suppression_of_tumorigenicity_18_protein_exon:_5_0_chr1_6761025_f	0	+
chr1	6785466	6785657	uc007afw.1_annot1:_St18_annot2:_suppression_of_tumorigenicity_18_protein_exon:_6_0_chr1_6785467_f	0	+
chr1	6792400	6793186	uc007afw.1_annot1:_St18_annot2:_suppression_of_tumorigenicity_18_protein_exon:_7_0_chr1_6792401_f	0	+
chr1	6797623	6797758	uc007afw.1_annot1:_St18_annot2:_suppression_of_tumorigenicity_18_protein_exon:_8_0_chr1_6797624_f	0	+
chr1	6799357	6799448	uc007afw.1_annot1:_St18_annot2:_suppression_of_tumorigenicity_18_protein_exon:_9_0_chr1_6799358_f	0	+
chr1	6800654	6800759	uc007afw.1_annot1:_St18_annot2:_suppression_of_tumorigenicity_18_protein_exon:_10_0_chr1_6800655_f	0	+
chr1	6807683	6807877	uc007afw.1_annot1:_St18_annot2:_suppression_of_tumorigenicity_18_protein_exon:_11_0_chr1_6807684_f	0	+
chr1	6810014	6810226	uc007afw.1_annot1:_St18_annot2:_suppression_of_tumorigenicity_18_protein_exon:_12_0_chr1_6810015_f	0	+
chr1	6817856	6818102	uc007afw.1_annot1:_St18_annot2:_suppression_of_tumorigenicity_18_protein_exon:_13_0_chr1_6817857_f	0	+
chr1	6823643	6823759	uc007afw.1_annot1:_St18_annot2:_suppression_of_tumorigenicity_18_protein_exon:_14_0_chr1_6823644_f	0	+
chr1	6832219	6832282	uc007afw.1_annot1:_St18_annot2:_suppression_of_tumorigenicity_18_protein_exon:_15_0_chr1_6832220_f	0	+
chr1	6832953	6833022	uc007afw.1_annot1:_St18_annot2:_suppression_of_tumorigenicity_18_protein_exon:_16_0_chr1_6832954_f	0	+
chr1	6834201	6834264	uc007afw.1_annot1:_St18_annot2:_suppression_of_tumorigenicity_18_protein_exon:_17_0_chr1_6834202_f	0	+
chr1	6834371	6834452	uc007afw.1_annot1:_St18_annot2:_suppression_of_tumorigenicity_18_protein_exon:_18_0_chr1_6834372_f	0	+
chr1	6835651	6835873	uc007afw.1_annot1:_St18_annot2:_suppression_of_tumorigenicity_18_protein_exon:_19_0_chr1_6835652_f	0	+
chr1	6838987	6839076	uc007afw.1_annot1:_St18_annot2:_suppression_of_tumorigenicity_18_protein_exon:_20_0_chr1_6838988_f	0	+
chr1	6845449	6845553	uc007afw.1_annot1:_St18_annot2:_suppression_of_tumorigenicity_18_protein_exon:_21_0_chr1_6845450_f	0	+
chr1	6847380	6847524	uc007afw.1_annot1:_St18_annot2:_suppression_of_tumorigenicity_18_protein_exon:_22_0_chr1_6847381_f	0	+
chr1	6848540	6851021	uc007afw.1_annot1:_St18_annot2:_suppression_of_tumorigenicity_18_protein_exon:_23_0_chr1_6848541_f	0	+
chr1	6720131	6720321	uc007afy.1_annot1:_St18_annot2:_suppression_of_tumorigenicity_18_protein_exon:_0_0_chr1_6720132_f	0	+
chr1	6742376	6742449	uc007afy.1_annot1:_St18_annot2:_suppression_of_tumorigenicity_18_protein_exon:_2_0_chr1_6742377_f	0	+
chr1	7079000	7079297	uc007agb.1_annot1:_Pcmtd1_annot2:_protein-L-isoaspartate_O-methyltransferase_exon:_0_0_chr1_7079001_f	0	+
chr1	7110274	7110696	uc007agb.1_annot1:_Pcmtd1_annot2:_protein-L-isoaspartate_O-methyltransferase_exon:_1_0_chr1_7110275_f	0	+
chr1	7137717	7137820	uc007agb.1_annot1:_Pcmtd1_annot2:_protein-L-isoaspartate_O-methyltransferase_exon:_2_0_chr1_7137718_f	0	+
chr1	7150972	7151144	uc007agb.1_annot1:_Pcmtd1_annot2:_protein-L-isoaspartate_O-methyltransferase_exon:_3_0_chr1_7150973_f	0	+
chr1	7153328	7153452	uc007agb.1_annot1:_Pcmtd1_annot2:_protein-L-isoaspartate_O-methyltransferase_exon:_4_0_chr1_7153329_f	0	+
chr1	7159595	7163709	uc007agb.1_annot1:_Pcmtd1_annot2:_protein-L-isoaspartate_O-methyltransferase_exon:_5_0_chr1_7159596_f	0	+
chr1	7150165	7151144	uc007agd.1_annot1:_Pcmtd1_annot2:_protein-L-isoaspartate_O-methyltransferase_exon:_0_0_chr1_7150166_f	0	+
chr1	7339486	7340471	uc007age.1_annot1:_AK043789_annot2:_Mus_musculus_10_days_neonate_cortex_cDNA,_RIKEN_full-length_enriched_library,_clone:A830033B12_product:ENV_POLYPROTEIN_PRECURSOR_(COAT_POLYPROTEIN)_[CONTAINS:_SURFACE_PROTEIN;_TRANSMEMBRANE_PROTEIN]_homolog_[Mouse_intracisternal_a-particle],_full_insert_sequence._exon:_0_0_chr1_7339487_r	0	-
chr1	7341851	7341975	uc007age.1_annot1:_AK043789_annot2:_Mus_musculus_10_days_neonate_cortex_cDNA,_RIKEN_full-length_enriched_library,_clone:A830033B12_product:ENV_POLYPROTEIN_PRECURSOR_(COAT_POLYPROTEIN)_[CONTAINS:_SURFACE_PROTEIN;_TRANSMEMBRANE_PROTEIN]_homolog_[Mouse_intracisternal_a-particle],_full_insert_sequence._exon:_1_0_chr1_7341852_r	0	-
chr1	7387798	7387950	uc007age.1_annot1:_AK043789_annot2:_Mus_musculus_10_days_neonate_cortex_cDNA,_RIKEN_full-length_enriched_library,_clone:A830033B12_product:ENV_POLYPROTEIN_PRECURSOR_(COAT_POLYPROTEIN)_[CONTAINS:_SURFACE_PROTEIN;_TRANSMEMBRANE_PROTEIN]_homolog_[Mouse_intracisternal_a-particle],_full_insert_sequence._exon:_2_0_chr1_7387799_r	0	-
chr1	7365968	7366088	uc007agf.1_annot1:_AK142999_annot2:_Mus_musculus_10_days_neonate_cortex_cDNA,_RIKEN_full-length_enriched_library,_clone:A830033B12_product:ENV_POLYPROTEIN_PRECURSOR_(COAT_POLYPROTEIN)_[CONTAINS:_SURFACE_PROTEIN;_TRANSMEMBRANE_PROTEIN]_homolog_[Mouse_intracisternal_a-particle],_full_insert_sequence._exon:_0_0_chr1_7365969_r	0	-
chr1	7370466	7370572	uc007agf.1_annot1:_AK142999_annot2:_Mus_musculus_10_days_neonate_cortex_cDNA,_RIKEN_full-length_enriched_library,_clone:A830033B12_product:ENV_POLYPROTEIN_PRECURSOR_(COAT_POLYPROTEIN)_[CONTAINS:_SURFACE_PROTEIN;_TRANSMEMBRANE_PROTEIN]_homolog_[Mouse_intracisternal_a-particle],_full_insert_sequence._exon:_1_0_chr1_7370467_r	0	-
chr1	7372107	7372163	uc007agf.1_annot1:_AK142999_annot2:_Mus_musculus_10_days_neonate_cortex_cDNA,_RIKEN_full-length_enriched_library,_clone:A830033B12_product:ENV_POLYPROTEIN_PRECURSOR_(COAT_POLYPROTEIN)_[CONTAINS:_SURFACE_PROTEIN;_TRANSMEMBRANE_PROTEIN]_homolog_[Mouse_intracisternal_a-particle],_full_insert_sequence._exon:_2_0_chr1_7372108_r	0	-
chr1	7373724	7373921	uc007agf.1_annot1:_AK142999_annot2:_Mus_musculus_10_days_neonate_cortex_cDNA,_RIKEN_full-length_enriched_library,_clone:A830033B12_product:ENV_POLYPROTEIN_PRECURSOR_(COAT_POLYPROTEIN)_[CONTAINS:_SURFACE_PROTEIN;_TRANSMEMBRANE_PROTEIN]_homolog_[Mouse_intracisternal_a-particle],_full_insert_sequence._exon:_3_0_chr1_7373725_r	0	-
chr1	8352741	8353714	uc007agg.1_annot1:_Sntg1_annot2:_gamma-1-syntrophin_exon:_0_0_chr1_8352742_r	0	-
chr1	8404283	8404394	uc007agg.1_annot1:_Sntg1_annot2:_gamma-1-syntrophin_exon:_1_0_chr1_8404284_r	0	-
chr1	8435107	8435200	uc007agg.1_annot1:_Sntg1_annot2:_gamma-1-syntrophin_exon:_2_0_chr1_8435108_r	0	-
chr1	8438060	8438213	uc007agg.1_annot1:_Sntg1_annot2:_gamma-1-syntrophin_exon:_3_0_chr1_8438061_r	0	-
chr1	8453474	8453546	uc007agg.1_annot1:_Sntg1_annot2:_gamma-1-syntrophin_exon:_4_0_chr1_8453475_r	0	-
chr1	8455517	8455634	uc007agg.1_annot1:_Sntg1_annot2:_gamma-1-syntrophin_exon:_5_0_chr1_8455518_r	0	-
chr1	8460491	8460600	uc007agg.1_annot1:_Sntg1_annot2:_gamma-1-syntrophin_exon:_6_0_chr1_8460492_r	0	-
chr1	8544805	8544844	uc007agh.1_annot1:_Sntg1_annot2:_gamma-1-syntrophin_exon:_6_0_chr1_8544806_r	0	-
chr1	8573285	8573415	uc007agh.1_annot1:_Sntg1_annot2:_gamma-1-syntrophin_exon:_7_0_chr1_8573286_r	0	-
chr1	8585492	8585623	uc007agh.1_annot1:_Sntg1_annot2:_gamma-1-syntrophin_exon:_8_0_chr1_8585493_r	0	-
chr1	8597150	8597233	uc007agh.1_annot1:_Sntg1_annot2:_gamma-1-syntrophin_exon:_9_0_chr1_8597151_r	0	-
chr1	8614859	8614962	uc007agh.1_annot1:_Sntg1_annot2:_gamma-1-syntrophin_exon:_10_0_chr1_8614860_r	0	-
chr1	8667887	8667929	uc007agh.1_annot1:_Sntg1_annot2:_gamma-1-syntrophin_exon:_11_0_chr1_8667888_r	0	-
chr1	8668017	8668061	uc007agh.1_annot1:_Sntg1_annot2:_gamma-1-syntrophin_exon:_12_0_chr1_8668018_r	0	-
chr1	8669153	8669211	uc007agh.1_annot1:_Sntg1_annot2:_gamma-1-syntrophin_exon:_13_0_chr1_8669154_r	0	-
chr1	8672053	8672110	uc007agh.1_annot1:_Sntg1_annot2:_gamma-1-syntrophin_exon:_14_0_chr1_8672054_r	0	-
chr1	8772843	8772978	uc007agh.1_annot1:_Sntg1_annot2:_gamma-1-syntrophin_exon:_15_0_chr1_8772844_r	0	-
chr1	8793997	8794051	uc007agh.1_annot1:_Sntg1_annot2:_gamma-1-syntrophin_exon:_16_0_chr1_8793998_r	0	-
chr1	8872241	8872295	uc007agh.1_annot1:_Sntg1_annot2:_gamma-1-syntrophin_exon:_17_0_chr1_8872242_r	0	-
chr1	8989266	8989330	uc007agh.1_annot1:_Sntg1_annot2:_gamma-1-syntrophin_exon:_18_0_chr1_8989267_r	0	-
chr1	9193259	9193341	uc007agh.1_annot1:_Sntg1_annot2:_gamma-1-syntrophin_exon:_19_0_chr1_9193260_r	0	-
chr1	9288213	9289811	uc007agh.1_annot1:_Sntg1_annot2:_gamma-1-syntrophin_exon:_20_0_chr1_9288214_r	0	-
chr1	8668017	8668058	uc007agi.1_annot1:_Sntg1_annot2:_gamma-1-syntrophin_exon:_12_0_chr1_8668018_r	0	-
chr1	8644100	8644126	uc011wia.1_annot1:_AB338586_annot2:_AB338586_exon:_0_0_chr1_8644101_f	0	+
chr1	8940644	8940971	uc011wib.1_annot1:_Sntg1_annot2:_Mus_musculus_gamma-1_syntrophin_(Sntg1)_mRNA,_complete_cds._exon:_0_0_chr1_8940645_r	0	-
chr1	9239399	9239491	uc011wib.1_annot1:_Sntg1_annot2:_Mus_musculus_gamma-1_syntrophin_(Sntg1)_mRNA,_complete_cds._exon:_3_0_chr1_9239400_r	0	-
chr1	9535488	9537536	uc007agk.2_annot1:_Rrs1_annot2:_ribosome_biogenesis_regulatory_protein_homolog_exon:_0_0_chr1_9535489_f	0	+
chr1	9538126	9538232	uc007agl.2_annot1:_Adhfe1_annot2:_hydroxyacid-oxoacid_transhydrogenase,_exon:_0_0_chr1_9538127_f	0	+
chr1	9539987	9540025	uc007agl.2_annot1:_Adhfe1_annot2:_hydroxyacid-oxoacid_transhydrogenase,_exon:_1_0_chr1_9539988_f	0	+
chr1	9541797	9541838	uc007agl.2_annot1:_Adhfe1_annot2:_hydroxyacid-oxoacid_transhydrogenase,_exon:_2_0_chr1_9541798_f	0	+
chr1	9543003	9543057	uc007agl.2_annot1:_Adhfe1_annot2:_hydroxyacid-oxoacid_transhydrogenase,_exon:_3_0_chr1_9543004_f	0	+
chr1	9543398	9543553	uc007agl.2_annot1:_Adhfe1_annot2:_hydroxyacid-oxoacid_transhydrogenase,_exon:_4_0_chr1_9543399_f	0	+
chr1	9543703	9543900	uc007agl.2_annot1:_Adhfe1_annot2:_hydroxyacid-oxoacid_transhydrogenase,_exon:_5_0_chr1_9543704_f	0	+
chr1	9545618	9545696	uc007agl.2_annot1:_Adhfe1_annot2:_hydroxyacid-oxoacid_transhydrogenase,_exon:_6_0_chr1_9545619_f	0	+
chr1	9547080	9547186	uc007agl.2_annot1:_Adhfe1_annot2:_hydroxyacid-oxoacid_transhydrogenase,_exon:_7_0_chr1_9547081_f	0	+
chr1	9548213	9548366	uc007agl.2_annot1:_Adhfe1_annot2:_hydroxyacid-oxoacid_transhydrogenase,_exon:_8_0_chr1_9548214_f	0	+
chr1	9550189	9550288	uc007agl.2_annot1:_Adhfe1_annot2:_hydroxyacid-oxoacid_transhydrogenase,_exon:_9_0_chr1_9550190_f	0	+
chr1	9553589	9553668	uc007agl.2_annot1:_Adhfe1_annot2:_hydroxyacid-oxoacid_transhydrogenase,_exon:_10_0_chr1_9553590_f	0	+
chr1	9553877	9553974	uc007agl.2_annot1:_Adhfe1_annot2:_hydroxyacid-oxoacid_transhydrogenase,_exon:_11_0_chr1_9553878_f	0	+
chr1	9556861	9557019	uc007agl.2_annot1:_Adhfe1_annot2:_hydroxyacid-oxoacid_transhydrogenase,_exon:_12_0_chr1_9556862_f	0	+
chr1	9566271	9568049	uc007agl.2_annot1:_Adhfe1_annot2:_hydroxyacid-oxoacid_transhydrogenase,_exon:_13_0_chr1_9566272_f	0	+
chr1	9566271	9566550	uc011wic.1_annot1:_Adhfe1_annot2:_hydroxyacid-oxoacid_transhydrogenase,_exon:_13_0_chr1_9566272_f	0	+
chr1	9570300	9570754	uc011wic.1_annot1:_Adhfe1_annot2:_hydroxyacid-oxoacid_transhydrogenase,_exon:_14_0_chr1_9570301_f	0	+
chr1	9550913	9551859	uc007agn.2_annot1:_2610203C22Rik_annot2:_Mus_musculus_adult_male_tongue_cDNA,_RIKEN_full-length_enriched_library,_clone:2310007M24_product:unclassifiable,_full_insert_sequence._exon:_0_0_chr1_9550914_r	0	-
chr1	9553903	9553952	uc007agn.2_annot1:_2610203C22Rik_annot2:_Mus_musculus_adult_male_tongue_cDNA,_RIKEN_full-length_enriched_library,_clone:2310007M24_product:unclassifiable,_full_insert_sequence._exon:_1_0_chr1_9553904_r	0	-
chr1	9609630	9609720	uc007agn.2_annot1:_2610203C22Rik_annot2:_Mus_musculus_adult_male_tongue_cDNA,_RIKEN_full-length_enriched_library,_clone:2310007M24_product:unclassifiable,_full_insert_sequence._exon:_2_0_chr1_9609631_r	0	-
chr1	9611035	9611163	uc007agn.2_annot1:_2610203C22Rik_annot2:_Mus_musculus_adult_male_tongue_cDNA,_RIKEN_full-length_enriched_library,_clone:2310007M24_product:unclassifiable,_full_insert_sequence._exon:_3_0_chr1_9611036_r	0	-
chr1	9621141	9621173	uc007agn.2_annot1:_2610203C22Rik_annot2:_Mus_musculus_adult_male_tongue_cDNA,_RIKEN_full-length_enriched_library,_clone:2310007M24_product:unclassifiable,_full_insert_sequence._exon:_4_0_chr1_9621142_r	0	-
chr1	9591103	9591362	uc007ago.2_annot1:_2610203C22Rik_annot2:_Mus_musculus_adult_male_tongue_cDNA,_RIKEN_full-length_enriched_library,_clone:2310007M24_product:unclassifiable,_full_insert_sequence._exon:_0_0_chr1_9591104_r	0	-
chr1	9591347	9591731	uc007agp.1_annot1:_3110035E14Rik_annot2:_hypothetical_protein_LOC76982_exon:_0_0_chr1_9591348_f	0	+
chr1	9597054	9597110	uc007agp.1_annot1:_3110035E14Rik_annot2:_hypothetical_protein_LOC76982_exon:_1_0_chr1_9597055_f	0	+
chr1	9603392	9603555	uc007agp.1_annot1:_3110035E14Rik_annot2:_hypothetical_protein_LOC76982_exon:_2_0_chr1_9603393_f	0	+
chr1	9609916	9609978	uc007agp.1_annot1:_3110035E14Rik_annot2:_hypothetical_protein_LOC76982_exon:_3_0_chr1_9609917_f	0	+
chr1	9612673	9612765	uc007agp.1_annot1:_3110035E14Rik_annot2:_hypothetical_protein_LOC76982_exon:_4_0_chr1_9612674_f	0	+
chr1	9614793	9617223	uc007agp.1_annot1:_3110035E14Rik_annot2:_hypothetical_protein_LOC76982_exon:_5_0_chr1_9614794_f	0	+
chr1	9658915	9660093	uc007agq.1_annot1:_Mybl1_annot2:_myb-related_protein_A_exon:_0_0_chr1_9658916_r	0	-
chr1	9661659	9661839	uc007agq.1_annot1:_Mybl1_annot2:_myb-related_protein_A_exon:_1_0_chr1_9661660_r	0	-
chr1	9662292	9662397	uc007agq.1_annot1:_Mybl1_annot2:_myb-related_protein_A_exon:_2_0_chr1_9662293_r	0	-
chr1	9662620	9662737	uc007agq.1_annot1:_Mybl1_annot2:_myb-related_protein_A_exon:_3_0_chr1_9662621_r	0	-
chr1	9663181	9663296	uc007agq.1_annot1:_Mybl1_annot2:_myb-related_protein_A_exon:_4_0_chr1_9663182_r	0	-
chr1	9663825	9663968	uc007agq.1_annot1:_Mybl1_annot2:_myb-related_protein_A_exon:_5_0_chr1_9663826_r	0	-
chr1	9666047	9666416	uc007agq.1_annot1:_Mybl1_annot2:_myb-related_protein_A_exon:_6_0_chr1_9666048_r	0	-
chr1	9668352	9668586	uc007agq.1_annot1:_Mybl1_annot2:_myb-related_protein_A_exon:_7_0_chr1_9668353_r	0	-
chr1	9671865	9671970	uc007agq.1_annot1:_Mybl1_annot2:_myb-related_protein_A_exon:_8_0_chr1_9671866_r	0	-
chr1	9673177	9673249	uc007agq.1_annot1:_Mybl1_annot2:_myb-related_protein_A_exon:_9_0_chr1_9673178_r	0	-
chr1	9675716	9675891	uc007agq.1_annot1:_Mybl1_annot2:_myb-related_protein_A_exon:_10_0_chr1_9675717_r	0	-
chr1	9677641	9677862	uc007agq.1_annot1:_Mybl1_annot2:_myb-related_protein_A_exon:_11_0_chr1_9677642_r	0	-
chr1	9680161	9680254	uc007agq.1_annot1:_Mybl1_annot2:_myb-related_protein_A_exon:_12_0_chr1_9680162_r	0	-
chr1	9682798	9682870	uc007agq.1_annot1:_Mybl1_annot2:_myb-related_protein_A_exon:_13_0_chr1_9682799_r	0	-
chr1	9683367	9683473	uc007agq.1_annot1:_Mybl1_annot2:_myb-related_protein_A_exon:_14_0_chr1_9683368_r	0	-
chr1	9690015	9690290	uc007agq.1_annot1:_Mybl1_annot2:_myb-related_protein_A_exon:_15_0_chr1_9690016_r	0	-
chr1	9710619	9714418	uc007agr.1_annot1:_AK031819_annot2:_Mus_musculus_13_days_embryo_male_testis_cDNA,_RIKEN_full-length_enriched_library,_clone:6030423O15_product:unclassifiable,_full_insert_sequence._exon:_0_0_chr1_9710620_r	0	-
chr1	9713277	9715431	uc007ags.1_annot1:_Vcpip1_annot2:_deubiquitinating_protein_VCIP135_exon:_0_0_chr1_9713278_r	0	-
chr1	9727046	9727133	uc007ags.1_annot1:_Vcpip1_annot2:_deubiquitinating_protein_VCIP135_exon:_1_0_chr1_9727047_r	0	-
chr1	9735530	9738463	uc007ags.1_annot1:_Vcpip1_annot2:_deubiquitinating_protein_VCIP135_exon:_2_0_chr1_9735531_r	0	-
chr1	9737728	9738685	uc007agt.1_annot1:_AK006607_annot2:_Mus_musculus_adult_male_testis_cDNA,_RIKEN_full-length_enriched_library,_clone:1700034P13_product:unclassifiable,_full_insert_sequence._exon:_0_0_chr1_9737729_f	0	+
chr1	9742529	9742645	uc007agt.1_annot1:_AK006607_annot2:_Mus_musculus_adult_male_testis_cDNA,_RIKEN_full-length_enriched_library,_clone:1700034P13_product:unclassifiable,_full_insert_sequence._exon:_1_0_chr1_9742530_f	0	+
chr1	9770413	9770512	uc007agt.1_annot1:_AK006607_annot2:_Mus_musculus_adult_male_testis_cDNA,_RIKEN_full-length_enriched_library,_clone:1700034P13_product:unclassifiable,_full_insert_sequence._exon:_2_0_chr1_9770414_f	0	+
chr1	9770810	9770894	uc007agt.1_annot1:_AK006607_annot2:_Mus_musculus_adult_male_testis_cDNA,_RIKEN_full-length_enriched_library,_clone:1700034P13_product:unclassifiable,_full_insert_sequence._exon:_3_0_chr1_9770811_f	0	+
chr1	9771613	9771689	uc007agt.1_annot1:_AK006607_annot2:_Mus_musculus_adult_male_testis_cDNA,_RIKEN_full-length_enriched_library,_clone:1700034P13_product:unclassifiable,_full_insert_sequence._exon:_4_0_chr1_9771614_f	0	+
chr1	9779736	9779861	uc007agt.1_annot1:_AK006607_annot2:_Mus_musculus_adult_male_testis_cDNA,_RIKEN_full-length_enriched_library,_clone:1700034P13_product:unclassifiable,_full_insert_sequence._exon:_5_0_chr1_9779737_f	0	+
chr1	9781205	9782003	uc007agt.1_annot1:_AK006607_annot2:_Mus_musculus_adult_male_testis_cDNA,_RIKEN_full-length_enriched_library,_clone:1700034P13_product:unclassifiable,_full_insert_sequence._exon:_6_0_chr1_9781206_f	0	+
chr1	9788210	9788327	uc007agu.1_annot1:_Sgk3_annot2:_serine/threonine-protein_kinase_Sgk3_exon:_0_0_chr1_9788211_f	0	+
chr1	9817093	9817200	uc007agu.1_annot1:_Sgk3_annot2:_serine/threonine-protein_kinase_Sgk3_exon:_1_0_chr1_9817094_f	0	+
chr1	9855211	9855429	uc007agu.1_annot1:_Sgk3_annot2:_serine/threonine-protein_kinase_Sgk3_exon:_2_0_chr1_9855212_f	0	+
chr1	9858463	9858547	uc007agu.1_annot1:_Sgk3_annot2:_serine/threonine-protein_kinase_Sgk3_exon:_3_0_chr1_9858464_f	0	+
chr1	9861710	9861783	uc007agu.1_annot1:_Sgk3_annot2:_serine/threonine-protein_kinase_Sgk3_exon:_4_0_chr1_9861711_f	0	+
chr1	9862338	9862414	uc007agu.1_annot1:_Sgk3_annot2:_serine/threonine-protein_kinase_Sgk3_exon:_5_0_chr1_9862339_f	0	+
chr1	9867246	9867334	uc007agu.1_annot1:_Sgk3_annot2:_serine/threonine-protein_kinase_Sgk3_exon:_6_0_chr1_9867247_f	0	+
chr1	9869106	9869156	uc007agu.1_annot1:_Sgk3_annot2:_serine/threonine-protein_kinase_Sgk3_exon:_7_0_chr1_9869107_f	0	+
chr1	9870412	9870470	uc007agu.1_annot1:_Sgk3_annot2:_serine/threonine-protein_kinase_Sgk3_exon:_8_0_chr1_9870413_f	0	+
chr1	9871658	9871742	uc007agu.1_annot1:_Sgk3_annot2:_serine/threonine-protein_kinase_Sgk3_exon:_9_0_chr1_9871659_f	0	+
chr1	9871840	9871972	uc007agu.1_annot1:_Sgk3_annot2:_serine/threonine-protein_kinase_Sgk3_exon:_10_0_chr1_9871841_f	0	+
chr1	9874487	9874600	uc007agu.1_annot1:_Sgk3_annot2:_serine/threonine-protein_kinase_Sgk3_exon:_11_0_chr1_9874488_f	0	+
chr1	9874705	9874742	uc007agu.1_annot1:_Sgk3_annot2:_serine/threonine-protein_kinase_Sgk3_exon:_12_0_chr1_9874706_f	0	+
chr1	9875747	9875834	uc007agu.1_annot1:_Sgk3_annot2:_serine/threonine-protein_kinase_Sgk3_exon:_13_0_chr1_9875748_f	0	+
chr1	9876127	9876223	uc007agu.1_annot1:_Sgk3_annot2:_serine/threonine-protein_kinase_Sgk3_exon:_14_0_chr1_9876128_f	0	+
chr1	9878950	9879106	uc007agu.1_annot1:_Sgk3_annot2:_serine/threonine-protein_kinase_Sgk3_exon:_15_0_chr1_9878951_f	0	+
chr1	9881441	9881531	uc007agu.1_annot1:_Sgk3_annot2:_serine/threonine-protein_kinase_Sgk3_exon:_16_0_chr1_9881442_f	0	+
chr1	9888800	9892649	uc007agu.1_annot1:_Sgk3_annot2:_serine/threonine-protein_kinase_Sgk3_exon:_17_0_chr1_9888801_f	0	+
chr1	9876069	9876223	uc011wid.1_annot1:_Cisk_annot2:_Mus_musculus_serine/threonine_protein_kinase_CISK_(Cisk)_mRNA,_complete_cds._exon:_14_0_chr1_9876070_f	0	+
chr1	9858463	9858769	uc007agw.1_annot1:_Sgk3_annot2:_serine/threonine-protein_kinase_Sgk3_exon:_3_0_chr1_9858464_f	0	+
chr1	9838361	9838466	uc007agx.1_annot1:_Sgk3_annot2:_serine/threonine-protein_kinase_Sgk3_exon:_0_0_chr1_9838362_f	0	+
chr1	9838477	9838629	uc007agy.1_annot1:_Sgk3_annot2:_serine/threonine-protein_kinase_Sgk3_exon:_0_0_chr1_9838478_f	0	+
chr1	9898718	9898771	uc007agz.1_annot1:_6030422M02Rik_annot2:_minichromosome_maintenance_complex_exon:_0_0_chr1_9898719_f	0	+
chr1	9901755	9901893	uc007agz.1_annot1:_6030422M02Rik_annot2:_minichromosome_maintenance_complex_exon:_1_0_chr1_9901756_f	0	+
chr1	9901990	9902121	uc007agz.1_annot1:_6030422M02Rik_annot2:_minichromosome_maintenance_complex_exon:_2_0_chr1_9901991_f	0	+
chr1	9902236	9902254	uc007agz.1_annot1:_6030422M02Rik_annot2:_minichromosome_maintenance_complex_exon:_3_0_chr1_9902237_f	0	+
chr1	9905554	9905750	uc007agz.1_annot1:_6030422M02Rik_annot2:_minichromosome_maintenance_complex_exon:_4_0_chr1_9905555_f	0	+
chr1	9906396	9906519	uc007agz.1_annot1:_6030422M02Rik_annot2:_minichromosome_maintenance_complex_exon:_5_0_chr1_9906397_f	0	+
chr1	9906630	9906735	uc007agz.1_annot1:_6030422M02Rik_annot2:_minichromosome_maintenance_complex_exon:_6_0_chr1_9906631_f	0	+
chr1	9909100	9909226	uc007agz.1_annot1:_6030422M02Rik_annot2:_minichromosome_maintenance_complex_exon:_7_0_chr1_9909101_f	0	+
chr1	9910515	9910753	uc007agz.1_annot1:_6030422M02Rik_annot2:_minichromosome_maintenance_complex_exon:_8_0_chr1_9910516_f	0	+
chr1	9910908	9912606	uc007agz.1_annot1:_6030422M02Rik_annot2:_minichromosome_maintenance_complex_exon:_9_0_chr1_9910909_f	0	+
chr1	9902194	9902254	uc011wie.1_annot1:_6030422M02Rik_annot2:_minichromosome_maintenance_complex_exon:_3_0_chr1_9902195_f	0	+
chr1	9914137	9914343	uc011wie.1_annot1:_6030422M02Rik_annot2:_minichromosome_maintenance_complex_exon:_9_0_chr1_9914138_f	0	+
chr1	9920861	9921028	uc011wie.1_annot1:_6030422M02Rik_annot2:_minichromosome_maintenance_complex_exon:_10_0_chr1_9920862_f	0	+
chr1	9922082	9922262	uc011wie.1_annot1:_6030422M02Rik_annot2:_minichromosome_maintenance_complex_exon:_11_0_chr1_9922083_f	0	+
chr1	9924003	9924146	uc011wie.1_annot1:_6030422M02Rik_annot2:_minichromosome_maintenance_complex_exon:_12_0_chr1_9924004_f	0	+
chr1	9927076	9927186	uc011wie.1_annot1:_6030422M02Rik_annot2:_minichromosome_maintenance_complex_exon:_13_0_chr1_9927077_f	0	+
chr1	9930458	9931035	uc011wie.1_annot1:_6030422M02Rik_annot2:_minichromosome_maintenance_complex_exon:_14_0_chr1_9930459_f	0	+
chr1	9932105	9932236	uc007aha.1_annot1:_Snhg6_annot2:_Mus_musculus_18-day_embryo_whole_body_cDNA,_RIKEN_full-length_enriched_library,_clone:1110008H02_product:unclassifiable,_full_insert_sequence._exon:_0_0_chr1_9932106_r	0	-
chr1	9932403	9932472	uc007aha.1_annot1:_Snhg6_annot2:_Mus_musculus_18-day_embryo_whole_body_cDNA,_RIKEN_full-length_enriched_library,_clone:1110008H02_product:unclassifiable,_full_insert_sequence._exon:_1_0_chr1_9932404_r	0	-
chr1	9932690	9932798	uc007aha.1_annot1:_Snhg6_annot2:_Mus_musculus_18-day_embryo_whole_body_cDNA,_RIKEN_full-length_enriched_library,_clone:1110008H02_product:unclassifiable,_full_insert_sequence._exon:_2_0_chr1_9932691_r	0	-
chr1	9934100	9934199	uc007aha.1_annot1:_Snhg6_annot2:_Mus_musculus_18-day_embryo_whole_body_cDNA,_RIKEN_full-length_enriched_library,_clone:1110008H02_product:unclassifiable,_full_insert_sequence._exon:_3_0_chr1_9934101_r	0	-
chr1	9932550	9932624	uc011wif.1_annot1:_Snord87_annot2:_Mus_musculus_small_nucleolar_RNA,_C/D_box_87_(Snord87),_small_nucleolar_RNA._exon:_0_0_chr1_9932551_r	0	-
chr1	9958706	9959012	uc007ahb.1_annot1:_Lrrc67_annot2:_leucine-rich_repeat-containing_protein_67_exon:_0_0_chr1_9958707_r	0	-
chr1	9966667	9966827	uc007ahb.1_annot1:_Lrrc67_annot2:_leucine-rich_repeat-containing_protein_67_exon:_1_0_chr1_9966668_r	0	-
chr1	9968896	9969028	uc007ahb.1_annot1:_Lrrc67_annot2:_leucine-rich_repeat-containing_protein_67_exon:_2_0_chr1_9968897_r	0	-
chr1	9975672	9975790	uc007ahb.1_annot1:_Lrrc67_annot2:_leucine-rich_repeat-containing_protein_67_exon:_3_0_chr1_9975673_r	0	-
chr1	9985226	9985343	uc007ahb.1_annot1:_Lrrc67_annot2:_leucine-rich_repeat-containing_protein_67_exon:_4_0_chr1_9985227_r	0	-
chr1	9989481	9989620	uc007ahb.1_annot1:_Lrrc67_annot2:_leucine-rich_repeat-containing_protein_67_exon:_5_0_chr1_9989482_r	0	-
chr1	9990051	9990218	uc007ahb.1_annot1:_Lrrc67_annot2:_leucine-rich_repeat-containing_protein_67_exon:_6_0_chr1_9990052_r	0	-
chr1	9993315	9993534	uc007ahb.1_annot1:_Lrrc67_annot2:_leucine-rich_repeat-containing_protein_67_exon:_7_0_chr1_9993316_r	0	-
chr1	9999152	9999211	uc007ahb.1_annot1:_Lrrc67_annot2:_leucine-rich_repeat-containing_protein_67_exon:_8_0_chr1_9999153_r	0	-
chr1	9985226	9985358	uc007ahc.1_annot1:_Lrrc67_annot2:_leucine-rich_repeat-containing_protein_67_exon:_2_0_chr1_9985227_r	0	-
chr1	9985143	9985343	uc007ahd.1_annot1:_Lrrc67_annot2:_leucine-rich_repeat-containing_protein_67_exon:_0_0_chr1_9985144_r	0	-
chr1	10014911	10015144	uc007ahe.1_annot1:_Cops5_annot2:_COP9_signalosome_complex_subunit_5_exon:_0_0_chr1_10014912_r	0	-
chr1	10017183	10017332	uc007ahe.1_annot1:_Cops5_annot2:_COP9_signalosome_complex_subunit_5_exon:_1_0_chr1_10017184_r	0	-
chr1	10020679	10020791	uc007ahe.1_annot1:_Cops5_annot2:_COP9_signalosome_complex_subunit_5_exon:_2_0_chr1_10020680_r	0	-
chr1	10022419	10022505	uc007ahe.1_annot1:_Cops5_annot2:_COP9_signalosome_complex_subunit_5_exon:_3_0_chr1_10022420_r	0	-
chr1	10023338	10023404	uc007ahe.1_annot1:_Cops5_annot2:_COP9_signalosome_complex_subunit_5_exon:_4_0_chr1_10023339_r	0	-
chr1	10024088	10024217	uc007ahe.1_annot1:_Cops5_annot2:_COP9_signalosome_complex_subunit_5_exon:_5_0_chr1_10024089_r	0	-
chr1	10025009	10025244	uc007ahe.1_annot1:_Cops5_annot2:_COP9_signalosome_complex_subunit_5_exon:_6_0_chr1_10025010_r	0	-
chr1	10027750	10027979	uc007ahe.1_annot1:_Cops5_annot2:_COP9_signalosome_complex_subunit_5_exon:_7_0_chr1_10027751_r	0	-
chr1	10021000	10022505	uc007ahf.1_annot1:_Cops5_annot2:_COP9_signalosome_complex_subunit_5_exon:_0_0_chr1_10021001_r	0	-
chr1	10028298	10028425	uc007ahg.1_annot1:_Cspp1_annot2:_SubName:_Full=Putative_uncharacterized_protein_Cspp1;_exon:_0_0_chr1_10028299_f	0	+
chr1	10035156	10035265	uc007ahg.1_annot1:_Cspp1_annot2:_SubName:_Full=Putative_uncharacterized_protein_Cspp1;_exon:_1_0_chr1_10035157_f	0	+
chr1	10037504	10037607	uc007ahg.1_annot1:_Cspp1_annot2:_SubName:_Full=Putative_uncharacterized_protein_Cspp1;_exon:_2_0_chr1_10037505_f	0	+
chr1	10048800	10050540	uc007ahg.1_annot1:_Cspp1_annot2:_SubName:_Full=Putative_uncharacterized_protein_Cspp1;_exon:_3_0_chr1_10048801_f	0	+
chr1	10048800	10048904	uc007ahh.1_annot1:_Cspp1_annot2:_SubName:_Full=MCG8324,_isoform_CRA_a;_SubName:_Full=Putative_uncharacterized_protein;_exon:_3_0_chr1_10048801_f	0	+
chr1	10054413	10054494	uc007ahh.1_annot1:_Cspp1_annot2:_SubName:_Full=MCG8324,_isoform_CRA_a;_SubName:_Full=Putative_uncharacterized_protein;_exon:_4_0_chr1_10054414_f	0	+
chr1	10055403	10055502	uc007ahh.1_annot1:_Cspp1_annot2:_SubName:_Full=MCG8324,_isoform_CRA_a;_SubName:_Full=Putative_uncharacterized_protein;_exon:_5_0_chr1_10055404_f	0	+
chr1	10056506	10058057	uc007ahh.1_annot1:_Cspp1_annot2:_SubName:_Full=MCG8324,_isoform_CRA_a;_SubName:_Full=Putative_uncharacterized_protein;_exon:_6_0_chr1_10056507_f	0	+
chr1	10056506	10056901	uc007ahi.1_annot1:_Cspp1_annot2:_centrosome_and_spindle_pole_associated_protein_exon:_6_0_chr1_10056507_f	0	+
chr1	10064940	10065027	uc007ahi.1_annot1:_Cspp1_annot2:_centrosome_and_spindle_pole_associated_protein_exon:_7_0_chr1_10064941_f	0	+
chr1	10067252	10067323	uc007ahi.1_annot1:_Cspp1_annot2:_centrosome_and_spindle_pole_associated_protein_exon:_8_0_chr1_10067253_f	0	+
chr1	10072333	10072427	uc007ahi.1_annot1:_Cspp1_annot2:_centrosome_and_spindle_pole_associated_protein_exon:_9_0_chr1_10072334_f	0	+
chr1	10073581	10073639	uc007ahi.1_annot1:_Cspp1_annot2:_centrosome_and_spindle_pole_associated_protein_exon:_10_0_chr1_10073582_f	0	+
chr1	10075827	10076033	uc007ahi.1_annot1:_Cspp1_annot2:_centrosome_and_spindle_pole_associated_protein_exon:_11_0_chr1_10075828_f	0	+
chr1	10078131	10078265	uc007ahi.1_annot1:_Cspp1_annot2:_centrosome_and_spindle_pole_associated_protein_exon:_12_0_chr1_10078132_f	0	+
chr1	10078962	10079041	uc007ahi.1_annot1:_Cspp1_annot2:_centrosome_and_spindle_pole_associated_protein_exon:_13_0_chr1_10078963_f	0	+
chr1	10080268	10080398	uc007ahi.1_annot1:_Cspp1_annot2:_centrosome_and_spindle_pole_associated_protein_exon:_14_0_chr1_10080269_f	0	+
chr1	10085946	10086094	uc007ahi.1_annot1:_Cspp1_annot2:_centrosome_and_spindle_pole_associated_protein_exon:_15_0_chr1_10085947_f	0	+
chr1	10094292	10094445	uc007ahi.1_annot1:_Cspp1_annot2:_centrosome_and_spindle_pole_associated_protein_exon:_16_0_chr1_10094293_f	0	+
chr1	10098449	10098562	uc007ahi.1_annot1:_Cspp1_annot2:_centrosome_and_spindle_pole_associated_protein_exon:_17_0_chr1_10098450_f	0	+
chr1	10102473	10102623	uc007ahi.1_annot1:_Cspp1_annot2:_centrosome_and_spindle_pole_associated_protein_exon:_18_0_chr1_10102474_f	0	+
chr1	10102956	10103103	uc007ahi.1_annot1:_Cspp1_annot2:_centrosome_and_spindle_pole_associated_protein_exon:_19_0_chr1_10102957_f	0	+
chr1	10103683	10103788	uc007ahi.1_annot1:_Cspp1_annot2:_centrosome_and_spindle_pole_associated_protein_exon:_20_0_chr1_10103684_f	0	+
chr1	10106098	10106165	uc007ahi.1_annot1:_Cspp1_annot2:_centrosome_and_spindle_pole_associated_protein_exon:_21_0_chr1_10106099_f	0	+
chr1	10106694	10106812	uc007ahi.1_annot1:_Cspp1_annot2:_centrosome_and_spindle_pole_associated_protein_exon:_22_0_chr1_10106695_f	0	+
chr1	10116420	10116560	uc007ahi.1_annot1:_Cspp1_annot2:_centrosome_and_spindle_pole_associated_protein_exon:_23_0_chr1_10116421_f	0	+
chr1	10117503	10117644	uc007ahi.1_annot1:_Cspp1_annot2:_centrosome_and_spindle_pole_associated_protein_exon:_24_0_chr1_10117504_f	0	+
chr1	10120066	10120113	uc007ahi.1_annot1:_Cspp1_annot2:_centrosome_and_spindle_pole_associated_protein_exon:_25_0_chr1_10120067_f	0	+
chr1	10122534	10122598	uc007ahi.1_annot1:_Cspp1_annot2:_centrosome_and_spindle_pole_associated_protein_exon:_26_0_chr1_10122535_f	0	+
chr1	10123244	10123354	uc007ahi.1_annot1:_Cspp1_annot2:_centrosome_and_spindle_pole_associated_protein_exon:_27_0_chr1_10123245_f	0	+
chr1	10124172	10124311	uc007ahi.1_annot1:_Cspp1_annot2:_centrosome_and_spindle_pole_associated_protein_exon:_28_0_chr1_10124173_f	0	+
chr1	10126014	10126849	uc007ahi.1_annot1:_Cspp1_annot2:_centrosome_and_spindle_pole_associated_protein_exon:_29_0_chr1_10126015_f	0	+
chr1	10029853	10029960	uc007ahj.1_annot1:_Cspp1_annot2:_SubName:_Full=Putative_uncharacterized_protein;_exon:_0_0_chr1_10029854_f	0	+
chr1	10049904	10049928	uc007ahj.1_annot1:_Cspp1_annot2:_SubName:_Full=Putative_uncharacterized_protein;_exon:_4_0_chr1_10049905_f	0	+
chr1	10029853	10029968	uc007ahk.1_annot1:_Cspp1_annot2:_SubName:_Full=MCG8324,_isoform_CRA_a;_SubName:_Full=Putative_uncharacterized_protein;_exon:_0_0_chr1_10029854_f	0	+
chr1	10032921	10033201	uc007ahm.1_annot1:_AK076931_annot2:_Mus_musculus_adult_male_testis_cDNA,_RIKEN_full-length_enriched_library,_clone:4930558F10_product:unclassifiable,_full_insert_sequence._exon:_0_0_chr1_10032922_r	0	-
chr1	10038973	10039091	uc007ahm.1_annot1:_AK076931_annot2:_Mus_musculus_adult_male_testis_cDNA,_RIKEN_full-length_enriched_library,_clone:4930558F10_product:unclassifiable,_full_insert_sequence._exon:_1_0_chr1_10038974_r	0	-
chr1	10036573	10036636	uc011wih.1_annot1:_Cspp1_annot2:_centrosome_and_spindle_pole_associated_protein_exon:_0_0_chr1_10036574_f	0	+
chr1	10127587	10129077	uc007ahn.1_annot1:_Arfgef1_annot2:_brefeldin_A-inhibited_guanine_exon:_0_0_chr1_10127588_r	0	-
chr1	10130547	10130665	uc007ahn.1_annot1:_Arfgef1_annot2:_brefeldin_A-inhibited_guanine_exon:_1_0_chr1_10130548_r	0	-
chr1	10131639	10131778	uc007ahn.1_annot1:_Arfgef1_annot2:_brefeldin_A-inhibited_guanine_exon:_2_0_chr1_10131640_r	0	-
chr1	10132656	10132825	uc007ahn.1_annot1:_Arfgef1_annot2:_brefeldin_A-inhibited_guanine_exon:_3_0_chr1_10132657_r	0	-
chr1	10134798	10134938	uc007ahn.1_annot1:_Arfgef1_annot2:_brefeldin_A-inhibited_guanine_exon:_4_0_chr1_10134799_r	0	-
chr1	10137483	10137616	uc007ahn.1_annot1:_Arfgef1_annot2:_brefeldin_A-inhibited_guanine_exon:_5_0_chr1_10137484_r	0	-
chr1	10141881	10141954	uc007ahn.1_annot1:_Arfgef1_annot2:_brefeldin_A-inhibited_guanine_exon:_6_0_chr1_10141882_r	0	-
chr1	10143466	10143605	uc007ahn.1_annot1:_Arfgef1_annot2:_brefeldin_A-inhibited_guanine_exon:_7_0_chr1_10143467_r	0	-
chr1	10143687	10143823	uc007ahn.1_annot1:_Arfgef1_annot2:_brefeldin_A-inhibited_guanine_exon:_8_0_chr1_10143688_r	0	-
chr1	10144361	10144491	uc007ahn.1_annot1:_Arfgef1_annot2:_brefeldin_A-inhibited_guanine_exon:_9_0_chr1_10144362_r	0	-
chr1	10146994	10147125	uc007ahn.1_annot1:_Arfgef1_annot2:_brefeldin_A-inhibited_guanine_exon:_10_0_chr1_10146995_r	0	-
chr1	10147980	10148141	uc007ahn.1_annot1:_Arfgef1_annot2:_brefeldin_A-inhibited_guanine_exon:_11_0_chr1_10147981_r	0	-
chr1	10149648	10149821	uc007ahn.1_annot1:_Arfgef1_annot2:_brefeldin_A-inhibited_guanine_exon:_12_0_chr1_10149649_r	0	-
chr1	10149957	10150109	uc007ahn.1_annot1:_Arfgef1_annot2:_brefeldin_A-inhibited_guanine_exon:_13_0_chr1_10149958_r	0	-
chr1	10150781	10150951	uc007ahn.1_annot1:_Arfgef1_annot2:_brefeldin_A-inhibited_guanine_exon:_14_0_chr1_10150782_r	0	-
chr1	10151043	10151084	uc007ahn.1_annot1:_Arfgef1_annot2:_brefeldin_A-inhibited_guanine_exon:_15_0_chr1_10151044_r	0	-
chr1	10153777	10153868	uc007ahn.1_annot1:_Arfgef1_annot2:_brefeldin_A-inhibited_guanine_exon:_16_0_chr1_10153778_r	0	-
chr1	10162914	10163065	uc007ahn.1_annot1:_Arfgef1_annot2:_brefeldin_A-inhibited_guanine_exon:_17_0_chr1_10162915_r	0	-
chr1	10163274	10163433	uc007ahn.1_annot1:_Arfgef1_annot2:_brefeldin_A-inhibited_guanine_exon:_18_0_chr1_10163275_r	0	-
chr1	10164147	10164276	uc007ahn.1_annot1:_Arfgef1_annot2:_brefeldin_A-inhibited_guanine_exon:_19_0_chr1_10164148_r	0	-
chr1	10169906	10170058	uc007ahn.1_annot1:_Arfgef1_annot2:_brefeldin_A-inhibited_guanine_exon:_20_0_chr1_10169907_r	0	-
chr1	10170950	10171122	uc007ahn.1_annot1:_Arfgef1_annot2:_brefeldin_A-inhibited_guanine_exon:_21_0_chr1_10170951_r	0	-
chr1	10173743	10173828	uc007ahn.1_annot1:_Arfgef1_annot2:_brefeldin_A-inhibited_guanine_exon:_22_0_chr1_10173744_r	0	-
chr1	10174056	10174262	uc007ahn.1_annot1:_Arfgef1_annot2:_brefeldin_A-inhibited_guanine_exon:_23_0_chr1_10174057_r	0	-
chr1	10174466	10174578	uc007ahn.1_annot1:_Arfgef1_annot2:_brefeldin_A-inhibited_guanine_exon:_24_0_chr1_10174467_r	0	-
chr1	10178837	10179039	uc007ahn.1_annot1:_Arfgef1_annot2:_brefeldin_A-inhibited_guanine_exon:_25_0_chr1_10178838_r	0	-
chr1	10179307	10179416	uc007ahn.1_annot1:_Arfgef1_annot2:_brefeldin_A-inhibited_guanine_exon:_26_0_chr1_10179308_r	0	-
chr1	10179519	10179759	uc007ahn.1_annot1:_Arfgef1_annot2:_brefeldin_A-inhibited_guanine_exon:_27_0_chr1_10179520_r	0	-
chr1	10184337	10184572	uc007ahn.1_annot1:_Arfgef1_annot2:_brefeldin_A-inhibited_guanine_exon:_28_0_chr1_10184338_r	0	-
chr1	10188923	10189057	uc007ahn.1_annot1:_Arfgef1_annot2:_brefeldin_A-inhibited_guanine_exon:_29_0_chr1_10188924_r	0	-
chr1	10189809	10189985	uc007ahn.1_annot1:_Arfgef1_annot2:_brefeldin_A-inhibited_guanine_exon:_30_0_chr1_10189810_r	0	-
chr1	10194888	10194990	uc007ahn.1_annot1:_Arfgef1_annot2:_brefeldin_A-inhibited_guanine_exon:_31_0_chr1_10194889_r	0	-
chr1	10199505	10199782	uc007ahn.1_annot1:_Arfgef1_annot2:_brefeldin_A-inhibited_guanine_exon:_32_0_chr1_10199506_r	0	-
chr1	10203124	10203304	uc007ahn.1_annot1:_Arfgef1_annot2:_brefeldin_A-inhibited_guanine_exon:_33_0_chr1_10203125_r	0	-
chr1	10204205	10204352	uc007ahn.1_annot1:_Arfgef1_annot2:_brefeldin_A-inhibited_guanine_exon:_34_0_chr1_10204206_r	0	-
chr1	10205917	10206074	uc007ahn.1_annot1:_Arfgef1_annot2:_brefeldin_A-inhibited_guanine_exon:_35_0_chr1_10205918_r	0	-
chr1	10206609	10206640	uc007ahn.1_annot1:_Arfgef1_annot2:_brefeldin_A-inhibited_guanine_exon:_36_0_chr1_10206610_r	0	-
chr1	10222451	10222751	uc007ahn.1_annot1:_Arfgef1_annot2:_brefeldin_A-inhibited_guanine_exon:_37_0_chr1_10222452_r	0	-
chr1	10146479	10149821	uc007aho.1_annot1:_AK134369_annot2:_Mus_musculus_13_days_embryo_male_testis_cDNA,_RIKEN_full-length_enriched_library,_clone:6030446C19_product:hypothetical_ARM_repeat_fold_containing_protein,_full_insert_sequence._exon:_0_0_chr1_10146480_r	0	-
chr1	10149957	10150141	uc007aho.1_annot1:_AK134369_annot2:_Mus_musculus_13_days_embryo_male_testis_cDNA,_RIKEN_full-length_enriched_library,_clone:6030446C19_product:hypothetical_ARM_repeat_fold_containing_protein,_full_insert_sequence._exon:_1_0_chr1_10149958_r	0	-
chr1	10163155	10163433	uc007ahp.1_annot1:_Arfgef1_annot2:_brefeldin_A-inhibited_guanine_exon:_0_0_chr1_10163156_r	0	-
chr1	10314807	10315392	uc007ahq.1_annot1:_Cpa6_annot2:_carboxypeptidase_A6_precursor_exon:_0_0_chr1_10314808_r	0	-
chr1	10319553	10319638	uc007ahq.1_annot1:_Cpa6_annot2:_carboxypeptidase_A6_precursor_exon:_1_0_chr1_10319554_r	0	-
chr1	10327347	10327550	uc007ahq.1_annot1:_Cpa6_annot2:_carboxypeptidase_A6_precursor_exon:_2_0_chr1_10327348_r	0	-
chr1	10398349	10398440	uc007ahq.1_annot1:_Cpa6_annot2:_carboxypeptidase_A6_precursor_exon:_3_0_chr1_10398350_r	0	-
chr1	10399337	10399448	uc007ahq.1_annot1:_Cpa6_annot2:_carboxypeptidase_A6_precursor_exon:_4_0_chr1_10399338_r	0	-
chr1	10467105	10467210	uc007ahq.1_annot1:_Cpa6_annot2:_carboxypeptidase_A6_precursor_exon:_5_0_chr1_10467106_r	0	-
chr1	10471094	10471196	uc007ahq.1_annot1:_Cpa6_annot2:_carboxypeptidase_A6_precursor_exon:_6_0_chr1_10471095_r	0	-
chr1	10474029	10474144	uc007ahq.1_annot1:_Cpa6_annot2:_carboxypeptidase_A6_precursor_exon:_7_0_chr1_10474030_r	0	-
chr1	10478905	10479030	uc007ahq.1_annot1:_Cpa6_annot2:_carboxypeptidase_A6_precursor_exon:_8_0_chr1_10478906_r	0	-
chr1	10585700	10585776	uc007ahq.1_annot1:_Cpa6_annot2:_carboxypeptidase_A6_precursor_exon:_9_0_chr1_10585701_r	0	-
chr1	10709692	10710024	uc007ahq.1_annot1:_Cpa6_annot2:_carboxypeptidase_A6_precursor_exon:_10_0_chr1_10709693_r	0	-
chr1	10983545	10983990	uc007ahs.2_annot1:_Prex2_annot2:_phosphatidylinositol_exon:_0_0_chr1_10983546_f	0	+
chr1	11051406	11051478	uc007ahs.2_annot1:_Prex2_annot2:_phosphatidylinositol_exon:_1_0_chr1_11051407_f	0	+
chr1	11055874	11055997	uc007ahs.2_annot1:_Prex2_annot2:_phosphatidylinositol_exon:_2_0_chr1_11055875_f	0	+
chr1	11058091	11058196	uc007ahs.2_annot1:_Prex2_annot2:_phosphatidylinositol_exon:_3_0_chr1_11058092_f	0	+
chr1	11070103	11070205	uc007ahs.2_annot1:_Prex2_annot2:_phosphatidylinositol_exon:_4_0_chr1_11070104_f	0	+
chr1	11079797	11079959	uc007ahs.2_annot1:_Prex2_annot2:_phosphatidylinositol_exon:_5_0_chr1_11079798_f	0	+
chr1	11088543	11088677	uc007ahs.2_annot1:_Prex2_annot2:_phosphatidylinositol_exon:_6_0_chr1_11088544_f	0	+
chr1	11091144	11091248	uc007ahs.2_annot1:_Prex2_annot2:_phosphatidylinositol_exon:_7_0_chr1_11091145_f	0	+
chr1	11097683	11097833	uc007ahs.2_annot1:_Prex2_annot2:_phosphatidylinositol_exon:_8_0_chr1_11097684_f	0	+
chr1	11100362	11100507	uc007ahs.2_annot1:_Prex2_annot2:_phosphatidylinositol_exon:_9_0_chr1_11100363_f	0	+
chr1	11102823	11102924	uc007ahs.2_annot1:_Prex2_annot2:_phosphatidylinositol_exon:_10_0_chr1_11102824_f	0	+
chr1	11113201	11113305	uc007ahs.2_annot1:_Prex2_annot2:_phosphatidylinositol_exon:_11_0_chr1_11113202_f	0	+
chr1	11113894	11113944	uc007ahs.2_annot1:_Prex2_annot2:_phosphatidylinositol_exon:_12_0_chr1_11113895_f	0	+
chr1	11122418	11122494	uc007ahs.2_annot1:_Prex2_annot2:_phosphatidylinositol_exon:_13_0_chr1_11122419_f	0	+
chr1	11126845	11126918	uc007ahs.2_annot1:_Prex2_annot2:_phosphatidylinositol_exon:_14_0_chr1_11126846_f	0	+
chr1	11130036	11130179	uc007ahs.2_annot1:_Prex2_annot2:_phosphatidylinositol_exon:_15_0_chr1_11130037_f	0	+
chr1	11130316	11130409	uc007ahs.2_annot1:_Prex2_annot2:_phosphatidylinositol_exon:_16_0_chr1_11130317_f	0	+
chr1	11132729	11132878	uc007ahs.2_annot1:_Prex2_annot2:_phosphatidylinositol_exon:_17_0_chr1_11132730_f	0	+
chr1	11139890	11139976	uc007ahs.2_annot1:_Prex2_annot2:_phosphatidylinositol_exon:_18_0_chr1_11139891_f	0	+
chr1	11143623	11143760	uc007ahs.2_annot1:_Prex2_annot2:_phosphatidylinositol_exon:_19_0_chr1_11143624_f	0	+
chr1	11146321	11146439	uc007ahs.2_annot1:_Prex2_annot2:_phosphatidylinositol_exon:_20_0_chr1_11146322_f	0	+
chr1	11150176	11150361	uc007ahs.2_annot1:_Prex2_annot2:_phosphatidylinositol_exon:_21_0_chr1_11150177_f	0	+
chr1	11152320	11152482	uc007ahs.2_annot1:_Prex2_annot2:_phosphatidylinositol_exon:_22_0_chr1_11152321_f	0	+
chr1	11159933	11160156	uc007ahs.2_annot1:_Prex2_annot2:_phosphatidylinositol_exon:_23_0_chr1_11159934_f	0	+
chr1	11160664	11160872	uc007ahs.2_annot1:_Prex2_annot2:_phosphatidylinositol_exon:_24_0_chr1_11160665_f	0	+
chr1	11171935	11172115	uc007ahs.2_annot1:_Prex2_annot2:_phosphatidylinositol_exon:_25_0_chr1_11171936_f	0	+
chr1	11174526	11174621	uc007ahs.2_annot1:_Prex2_annot2:_phosphatidylinositol_exon:_26_0_chr1_11174527_f	0	+
chr1	11175210	11175293	uc007ahs.2_annot1:_Prex2_annot2:_phosphatidylinositol_exon:_27_0_chr1_11175211_f	0	+
chr1	11175967	11176058	uc007ahs.2_annot1:_Prex2_annot2:_phosphatidylinositol_exon:_28_0_chr1_11175968_f	0	+
chr1	11176717	11176846	uc007ahs.2_annot1:_Prex2_annot2:_phosphatidylinositol_exon:_29_0_chr1_11176718_f	0	+
chr1	11183593	11183635	uc007ahs.2_annot1:_Prex2_annot2:_phosphatidylinositol_exon:_30_0_chr1_11183594_f	0	+
chr1	11189915	11190133	uc007ahs.2_annot1:_Prex2_annot2:_phosphatidylinositol_exon:_31_0_chr1_11189916_f	0	+
chr1	11194146	11194249	uc007ahs.2_annot1:_Prex2_annot2:_phosphatidylinositol_exon:_32_0_chr1_11194147_f	0	+
chr1	11198592	11198736	uc007ahs.2_annot1:_Prex2_annot2:_phosphatidylinositol_exon:_33_0_chr1_11198593_f	0	+
chr1	11221762	11221877	uc007ahs.2_annot1:_Prex2_annot2:_phosphatidylinositol_exon:_34_0_chr1_11221763_f	0	+
chr1	11255759	11255826	uc007ahs.2_annot1:_Prex2_annot2:_phosphatidylinositol_exon:_35_0_chr1_11255760_f	0	+
chr1	11256049	11256240	uc007ahs.2_annot1:_Prex2_annot2:_phosphatidylinositol_exon:_36_0_chr1_11256050_f	0	+
chr1	11275137	11275240	uc007ahs.2_annot1:_Prex2_annot2:_phosphatidylinositol_exon:_37_0_chr1_11275138_f	0	+
chr1	11279333	11279401	uc007ahs.2_annot1:_Prex2_annot2:_phosphatidylinositol_exon:_38_0_chr1_11279334_f	0	+
chr1	11287788	11293763	uc007ahs.2_annot1:_Prex2_annot2:_phosphatidylinositol_exon:_39_0_chr1_11287789_f	0	+
chr1	11139890	11140152	uc007aht.1_annot1:_Prex2_annot2:_RecName:_Full=Phosphatidylinositol_3,4,5-trisphosphate-dependent_Rac_exchanger_2_protein;__________Short=P-Rex2;__________Short=PtdIns(3,4,5)-dependent_Rac_exchanger_2;_AltName:_Full=DEP_domain-containing_protein_2;_exon:_12_0_chr1_11139891_f	0	+
chr1	11130771	11132878	uc007ahu.1_annot1:_Prex2_annot2:_SubName:_Full=Putative_uncharacterized_protein;_exon:_0_0_chr1_11130772_f	0	+
chr1	11150176	11150677	uc007ahu.1_annot1:_Prex2_annot2:_SubName:_Full=Putative_uncharacterized_protein;_exon:_4_0_chr1_11150177_f	0	+
chr1	11254043	11254176	uc007ahv.2_annot1:_Prex2_annot2:_phosphatidylinositol_exon:_0_0_chr1_11254044_f	0	+
chr1	11404185	11404718	uc011wii.1_annot1:_A830018L16Rik_annot2:_RecName:_Full=Uncharacterized_protein_C8orf34_homolog;_exon:_0_0_chr1_11404186_f	0	+
chr1	11501998	11502146	uc011wii.1_annot1:_A830018L16Rik_annot2:_RecName:_Full=Uncharacterized_protein_C8orf34_homolog;_exon:_1_0_chr1_11501999_f	0	+
chr1	11508658	11508790	uc011wii.1_annot1:_A830018L16Rik_annot2:_RecName:_Full=Uncharacterized_protein_C8orf34_homolog;_exon:_2_0_chr1_11508659_f	0	+
chr1	11535234	11535363	uc011wii.1_annot1:_A830018L16Rik_annot2:_RecName:_Full=Uncharacterized_protein_C8orf34_homolog;_exon:_3_0_chr1_11535235_f	0	+
chr1	11553043	11553072	uc011wii.1_annot1:_A830018L16Rik_annot2:_RecName:_Full=Uncharacterized_protein_C8orf34_homolog;_exon:_4_0_chr1_11553044_f	0	+
chr1	11578454	11578652	uc011wii.1_annot1:_A830018L16Rik_annot2:_RecName:_Full=Uncharacterized_protein_C8orf34_homolog;_exon:_5_0_chr1_11578455_f	0	+
chr1	11586231	11586398	uc011wii.1_annot1:_A830018L16Rik_annot2:_RecName:_Full=Uncharacterized_protein_C8orf34_homolog;_exon:_6_0_chr1_11586232_f	0	+
chr1	11578454	11578627	uc007ahy.2_annot1:_A830018L16Rik_annot2:_hypothetical_protein_LOC320492_isoform_4_exon:_5_0_chr1_11578455_f	0	+
chr1	11587045	11591902	uc007ahy.2_annot1:_A830018L16Rik_annot2:_hypothetical_protein_LOC320492_isoform_4_exon:_7_0_chr1_11587046_f	0	+
chr1	11586231	11591902	uc007ahw.2_annot1:_A830018L16Rik_annot2:_hypothetical_protein_LOC320492_isoform_3_exon:_6_0_chr1_11586232_f	0	+
chr1	11738045	11738172	uc007ahx.2_annot1:_A830018L16Rik_annot2:_hypothetical_protein_LOC320492_isoform_2_exon:_7_0_chr1_11738046_f	0	+
chr1	11788561	11788647	uc007ahx.2_annot1:_A830018L16Rik_annot2:_hypothetical_protein_LOC320492_isoform_2_exon:_8_0_chr1_11788562_f	0	+
chr1	11819895	11819972	uc007ahx.2_annot1:_A830018L16Rik_annot2:_hypothetical_protein_LOC320492_isoform_2_exon:_9_0_chr1_11819896_f	0	+
chr1	11923624	11923672	uc007ahx.2_annot1:_A830018L16Rik_annot2:_hypothetical_protein_LOC320492_isoform_2_exon:_10_0_chr1_11923625_f	0	+
chr1	11941043	11941137	uc007ahx.2_annot1:_A830018L16Rik_annot2:_hypothetical_protein_LOC320492_isoform_2_exon:_11_0_chr1_11941044_f	0	+
chr1	11962126	11962183	uc007ahx.2_annot1:_A830018L16Rik_annot2:_hypothetical_protein_LOC320492_isoform_2_exon:_12_0_chr1_11962127_f	0	+
chr1	11965003	11965983	uc007ahx.2_annot1:_A830018L16Rik_annot2:_hypothetical_protein_LOC320492_isoform_2_exon:_13_0_chr1_11965004_f	0	+
chr1	11738045	11738181	uc011wij.1_annot1:_A830018L16Rik_annot2:_hypothetical_protein_LOC320492_isoform_1_exon:_7_0_chr1_11738046_f	0	+
chr1	11923624	11923821	uc007ahz.1_annot1:_A830018L16Rik_annot2:_hypothetical_protein_LOC320492_isoform_2_exon:_4_0_chr1_11923625_f	0	+
chr1	12682510	12682765	uc007aia.2_annot1:_Sulf1_annot2:_extracellular_sulfatase_Sulf-1_precursor_exon:_0_0_chr1_12682511_f	0	+
chr1	12718674	12718769	uc007aia.2_annot1:_Sulf1_annot2:_extracellular_sulfatase_Sulf-1_precursor_exon:_1_0_chr1_12718675_f	0	+
chr1	12776159	12776232	uc007aia.2_annot1:_Sulf1_annot2:_extracellular_sulfatase_Sulf-1_precursor_exon:_2_0_chr1_12776160_f	0	+
chr1	12776548	12776779	uc007aia.2_annot1:_Sulf1_annot2:_extracellular_sulfatase_Sulf-1_precursor_exon:_3_0_chr1_12776549_f	0	+
chr1	12786846	12787086	uc007aia.2_annot1:_Sulf1_annot2:_extracellular_sulfatase_Sulf-1_precursor_exon:_4_0_chr1_12786847_f	0	+
chr1	12795260	12795412	uc007aia.2_annot1:_Sulf1_annot2:_extracellular_sulfatase_Sulf-1_precursor_exon:_5_0_chr1_12795261_f	0	+
chr1	12797934	12798104	uc007aia.2_annot1:_Sulf1_annot2:_extracellular_sulfatase_Sulf-1_precursor_exon:_6_0_chr1_12797935_f	0	+
chr1	12807418	12807569	uc007aia.2_annot1:_Sulf1_annot2:_extracellular_sulfatase_Sulf-1_precursor_exon:_7_0_chr1_12807419_f	0	+
chr1	12808458	12808634	uc007aia.2_annot1:_Sulf1_annot2:_extracellular_sulfatase_Sulf-1_precursor_exon:_8_0_chr1_12808459_f	0	+
chr1	12810481	12810610	uc007aia.2_annot1:_Sulf1_annot2:_extracellular_sulfatase_Sulf-1_precursor_exon:_9_0_chr1_12810482_f	0	+
chr1	12810875	12810932	uc007aia.2_annot1:_Sulf1_annot2:_extracellular_sulfatase_Sulf-1_precursor_exon:_10_0_chr1_12810876_f	0	+
chr1	12812050	12812180	uc007aia.2_annot1:_Sulf1_annot2:_extracellular_sulfatase_Sulf-1_precursor_exon:_11_0_chr1_12812051_f	0	+
chr1	12826193	12826410	uc007aia.2_annot1:_Sulf1_annot2:_extracellular_sulfatase_Sulf-1_precursor_exon:_12_0_chr1_12826194_f	0	+
chr1	12828439	12828692	uc007aia.2_annot1:_Sulf1_annot2:_extracellular_sulfatase_Sulf-1_precursor_exon:_13_0_chr1_12828440_f	0	+
chr1	12829909	12830006	uc007aia.2_annot1:_Sulf1_annot2:_extracellular_sulfatase_Sulf-1_precursor_exon:_14_0_chr1_12829910_f	0	+
chr1	12830483	12830578	uc007aia.2_annot1:_Sulf1_annot2:_extracellular_sulfatase_Sulf-1_precursor_exon:_15_0_chr1_12830484_f	0	+
chr1	12831523	12831589	uc007aia.2_annot1:_Sulf1_annot2:_extracellular_sulfatase_Sulf-1_precursor_exon:_16_0_chr1_12831524_f	0	+
chr1	12832729	12832905	uc007aia.2_annot1:_Sulf1_annot2:_extracellular_sulfatase_Sulf-1_precursor_exon:_17_0_chr1_12832730_f	0	+
chr1	12838175	12838318	uc007aia.2_annot1:_Sulf1_annot2:_extracellular_sulfatase_Sulf-1_precursor_exon:_18_0_chr1_12838176_f	0	+
chr1	12838411	12838535	uc007aia.2_annot1:_Sulf1_annot2:_extracellular_sulfatase_Sulf-1_precursor_exon:_19_0_chr1_12838412_f	0	+
chr1	12840840	12840874	uc007aia.2_annot1:_Sulf1_annot2:_extracellular_sulfatase_Sulf-1_precursor_exon:_20_0_chr1_12840841_f	0	+
chr1	12848892	12850453	uc007aia.2_annot1:_Sulf1_annot2:_extracellular_sulfatase_Sulf-1_precursor_exon:_21_0_chr1_12848893_f	0	+
chr1	12708625	12708864	uc007aic.1_annot1:_Sulf1_annot2:_extracellular_sulfatase_Sulf-1_precursor_exon:_0_0_chr1_12708626_f	0	+
chr1	12812050	12812997	uc007aic.1_annot1:_Sulf1_annot2:_extracellular_sulfatase_Sulf-1_precursor_exon:_11_0_chr1_12812051_f	0	+
chr1	12856630	12862409	uc007aif.1_annot1:_Slco5a1_annot2:_solute_carrier_organic_anion_transporter_family,_exon:_0_0_chr1_12856631_r	0	-
chr1	12866390	12866455	uc007aif.1_annot1:_Slco5a1_annot2:_solute_carrier_organic_anion_transporter_family,_exon:_1_0_chr1_12866391_r	0	-
chr1	12869218	12869460	uc007aif.1_annot1:_Slco5a1_annot2:_solute_carrier_organic_anion_transporter_family,_exon:_2_0_chr1_12869219_r	0	-
chr1	12871373	12871533	uc007aif.1_annot1:_Slco5a1_annot2:_solute_carrier_organic_anion_transporter_family,_exon:_3_0_chr1_12871374_r	0	-
chr1	12884507	12884706	uc007aif.1_annot1:_Slco5a1_annot2:_solute_carrier_organic_anion_transporter_family,_exon:_4_0_chr1_12884508_r	0	-
chr1	12911118	12911283	uc007aif.1_annot1:_Slco5a1_annot2:_solute_carrier_organic_anion_transporter_family,_exon:_5_0_chr1_12911119_r	0	-
chr1	12929069	12929281	uc007aif.1_annot1:_Slco5a1_annot2:_solute_carrier_organic_anion_transporter_family,_exon:_6_0_chr1_12929070_r	0	-
chr1	12934060	12934193	uc007aif.1_annot1:_Slco5a1_annot2:_solute_carrier_organic_anion_transporter_family,_exon:_7_0_chr1_12934061_r	0	-
chr1	12979660	12981216	uc007aif.1_annot1:_Slco5a1_annot2:_solute_carrier_organic_anion_transporter_family,_exon:_8_0_chr1_12979661_r	0	-
chr1	12868675	12871533	uc007aig.1_annot1:_Slco5a1_annot2:_SubName:_Full=Slco5a1_protein;_exon:_0_0_chr1_12868676_r	0	-
chr1	12979660	12981044	uc007aig.1_annot1:_Slco5a1_annot2:_SubName:_Full=Slco5a1_protein;_exon:_4_0_chr1_12979661_r	0	-
chr1	13103508	13104568	uc007aik.1_annot1:_Prdm14_annot2:_PR_domain_containing_14_exon:_0_0_chr1_13103509_r	0	-
chr1	13105860	13105962	uc007aik.1_annot1:_Prdm14_annot2:_PR_domain_containing_14_exon:_1_0_chr1_13105861_r	0	-
chr1	13108843	13109046	uc007aik.1_annot1:_Prdm14_annot2:_PR_domain_containing_14_exon:_2_0_chr1_13108844_r	0	-
chr1	13112441	13112712	uc007aik.1_annot1:_Prdm14_annot2:_PR_domain_containing_14_exon:_3_0_chr1_13112442_r	0	-
chr1	13114443	13114601	uc007aik.1_annot1:_Prdm14_annot2:_PR_domain_containing_14_exon:_4_0_chr1_13114444_r	0	-
chr1	13114699	13114753	uc007aik.1_annot1:_Prdm14_annot2:_PR_domain_containing_14_exon:_5_0_chr1_13114700_r	0	-
chr1	13115246	13115937	uc007aik.1_annot1:_Prdm14_annot2:_PR_domain_containing_14_exon:_6_0_chr1_13115247_r	0	-
chr1	13117190	13117244	uc007aik.1_annot1:_Prdm14_annot2:_PR_domain_containing_14_exon:_7_0_chr1_13117191_r	0	-
chr1	13129239	13132853	uc007ail.1_annot1:_Ncoa2_annot2:_nuclear_receptor_coactivator_2_isoform_b_exon:_0_0_chr1_13129240_r	0	-
chr1	13136955	13137045	uc007ail.1_annot1:_Ncoa2_annot2:_nuclear_receptor_coactivator_2_isoform_b_exon:_1_0_chr1_13136956_r	0	-
chr1	13138397	13138596	uc007ail.1_annot1:_Ncoa2_annot2:_nuclear_receptor_coactivator_2_isoform_b_exon:_2_0_chr1_13138398_r	0	-
chr1	13139011	13139189	uc007ail.1_annot1:_Ncoa2_annot2:_nuclear_receptor_coactivator_2_isoform_b_exon:_3_0_chr1_13139012_r	0	-
chr1	13140770	13140999	uc007ail.1_annot1:_Ncoa2_annot2:_nuclear_receptor_coactivator_2_isoform_b_exon:_4_0_chr1_13140771_r	0	-
chr1	13142459	13142537	uc007ail.1_annot1:_Ncoa2_annot2:_nuclear_receptor_coactivator_2_isoform_b_exon:_5_0_chr1_13142460_r	0	-
chr1	13142877	13143156	uc007ail.1_annot1:_Ncoa2_annot2:_nuclear_receptor_coactivator_2_isoform_b_exon:_6_0_chr1_13142878_r	0	-
chr1	13146450	13146616	uc007ail.1_annot1:_Ncoa2_annot2:_nuclear_receptor_coactivator_2_isoform_b_exon:_7_0_chr1_13146451_r	0	-
chr1	13150241	13150371	uc007ail.1_annot1:_Ncoa2_annot2:_nuclear_receptor_coactivator_2_isoform_b_exon:_8_0_chr1_13150242_r	0	-
chr1	13152153	13152369	uc007ail.1_annot1:_Ncoa2_annot2:_nuclear_receptor_coactivator_2_isoform_b_exon:_9_0_chr1_13152154_r	0	-
chr1	13156976	13157187	uc007ail.1_annot1:_Ncoa2_annot2:_nuclear_receptor_coactivator_2_isoform_b_exon:_10_0_chr1_13156977_r	0	-
chr1	13164159	13165429	uc007ail.1_annot1:_Ncoa2_annot2:_nuclear_receptor_coactivator_2_isoform_b_exon:_11_0_chr1_13164160_r	0	-
chr1	13167154	13167302	uc007ail.1_annot1:_Ncoa2_annot2:_nuclear_receptor_coactivator_2_isoform_b_exon:_12_0_chr1_13167155_r	0	-
chr1	13170561	13170705	uc007ail.1_annot1:_Ncoa2_annot2:_nuclear_receptor_coactivator_2_isoform_b_exon:_13_0_chr1_13170562_r	0	-
chr1	13171296	13171398	uc007ail.1_annot1:_Ncoa2_annot2:_nuclear_receptor_coactivator_2_isoform_b_exon:_14_0_chr1_13171297_r	0	-
chr1	13174255	13174444	uc007ail.1_annot1:_Ncoa2_annot2:_nuclear_receptor_coactivator_2_isoform_b_exon:_15_0_chr1_13174256_r	0	-
chr1	13176813	13176991	uc007ail.1_annot1:_Ncoa2_annot2:_nuclear_receptor_coactivator_2_isoform_b_exon:_16_0_chr1_13176814_r	0	-
chr1	13180167	13180271	uc007ail.1_annot1:_Ncoa2_annot2:_nuclear_receptor_coactivator_2_isoform_b_exon:_17_0_chr1_13180168_r	0	-
chr1	13211387	13211560	uc007ail.1_annot1:_Ncoa2_annot2:_nuclear_receptor_coactivator_2_isoform_b_exon:_18_0_chr1_13211388_r	0	-
chr1	13214689	13214794	uc007ail.1_annot1:_Ncoa2_annot2:_nuclear_receptor_coactivator_2_isoform_b_exon:_19_0_chr1_13214690_r	0	-
chr1	13276049	13276106	uc007ail.1_annot1:_Ncoa2_annot2:_nuclear_receptor_coactivator_2_isoform_b_exon:_20_0_chr1_13276050_r	0	-
chr1	13362263	13362520	uc007ail.1_annot1:_Ncoa2_annot2:_nuclear_receptor_coactivator_2_isoform_b_exon:_21_0_chr1_13362264_r	0	-
chr1	13154976	13155183	uc007aim.1_annot1:_Ncoa2_annot2:_nuclear_receptor_coactivator_2_isoform_a_exon:_10_0_chr1_13154977_r	0	-
chr1	13364018	13364164	uc007aim.1_annot1:_Ncoa2_annot2:_nuclear_receptor_coactivator_2_isoform_a_exon:_22_0_chr1_13364019_r	0	-
chr1	13154581	13155183	uc007aio.1_annot1:_Ncoa2_annot2:_nuclear_receptor_coactivator_2_isoform_a_exon:_0_0_chr1_13154582_r	0	-
chr1	13156005	13157187	uc007aip.1_annot1:_Ncoa2_annot2:_nuclear_receptor_coactivator_2_isoform_b_exon:_0_0_chr1_13156006_r	0	-
chr1	13289743	13289803	uc007aip.1_annot1:_Ncoa2_annot2:_nuclear_receptor_coactivator_2_isoform_b_exon:_11_0_chr1_13289744_r	0	-
chr1	13172364	13174444	uc007aiq.1_annot1:_Ncoa2_annot2:_SubName:_Full=Putative_uncharacterized_protein;_exon:_0_0_chr1_13172365_r	0	-
chr1	13174686	13176991	uc007air.1_annot1:_Ncoa2_annot2:_SubName:_Full=Putative_uncharacterized_protein;_exon:_0_0_chr1_13174687_r	0	-
chr1	13333668	13337135	uc007ais.1_annot1:_AK171953_annot2:_Mus_musculus_10_days_neonate_medulla_oblongata_cDNA,_RIKEN_full-length_enriched_library,_clone:B830028E17_product:unclassifiable,_full_insert_sequence._exon:_0_0_chr1_13333669_r	0	-
chr1	13554782	13556477	uc007ait.1_annot1:_Tram1_annot2:_translocating_chain-associated_membrane_protein_exon:_0_0_chr1_13554783_r	0	-
chr1	13559551	13559712	uc007ait.1_annot1:_Tram1_annot2:_translocating_chain-associated_membrane_protein_exon:_1_0_chr1_13559552_r	0	-
chr1	13560019	13560163	uc007ait.1_annot1:_Tram1_annot2:_translocating_chain-associated_membrane_protein_exon:_2_0_chr1_13560020_r	0	-
chr1	13561883	13561988	uc007ait.1_annot1:_Tram1_annot2:_translocating_chain-associated_membrane_protein_exon:_3_0_chr1_13561884_r	0	-
chr1	13562084	13562155	uc007ait.1_annot1:_Tram1_annot2:_translocating_chain-associated_membrane_protein_exon:_4_0_chr1_13562085_r	0	-
chr1	13566448	13566533	uc007ait.1_annot1:_Tram1_annot2:_translocating_chain-associated_membrane_protein_exon:_5_0_chr1_13566449_r	0	-
chr1	13568180	13568239	uc007ait.1_annot1:_Tram1_annot2:_translocating_chain-associated_membrane_protein_exon:_6_0_chr1_13568181_r	0	-
chr1	13569530	13569647	uc007ait.1_annot1:_Tram1_annot2:_translocating_chain-associated_membrane_protein_exon:_7_0_chr1_13569531_r	0	-
chr1	13569770	13569892	uc007ait.1_annot1:_Tram1_annot2:_translocating_chain-associated_membrane_protein_exon:_8_0_chr1_13569771_r	0	-
chr1	13571103	13571167	uc007ait.1_annot1:_Tram1_annot2:_translocating_chain-associated_membrane_protein_exon:_9_0_chr1_13571104_r	0	-
chr1	13579680	13579945	uc007ait.1_annot1:_Tram1_annot2:_translocating_chain-associated_membrane_protein_exon:_10_0_chr1_13579681_r	0	-
chr1	13615979	13616985	uc007aiu.1_annot1:_Lactb2_annot2:_beta-lactamase-like_protein_2_exon:_0_0_chr1_13615980_r	0	-
chr1	13617436	13617518	uc007aiu.1_annot1:_Lactb2_annot2:_beta-lactamase-like_protein_2_exon:_1_0_chr1_13617437_r	0	-
chr1	13620145	13620294	uc007aiu.1_annot1:_Lactb2_annot2:_beta-lactamase-like_protein_2_exon:_2_0_chr1_13620146_r	0	-
chr1	13628311	13628490	uc007aiu.1_annot1:_Lactb2_annot2:_beta-lactamase-like_protein_2_exon:_3_0_chr1_13628312_r	0	-
chr1	13637465	13637592	uc007aiu.1_annot1:_Lactb2_annot2:_beta-lactamase-like_protein_2_exon:_4_0_chr1_13637466_r	0	-
chr1	13640801	13640965	uc007aiu.1_annot1:_Lactb2_annot2:_beta-lactamase-like_protein_2_exon:_5_0_chr1_13640802_r	0	-
chr1	13650409	13650590	uc007aiu.1_annot1:_Lactb2_annot2:_beta-lactamase-like_protein_2_exon:_6_0_chr1_13650410_r	0	-
chr1	13658851	13658948	uc007aiv.1_annot1:_Xkr9_annot2:_XK-related_protein_9_exon:_0_0_chr1_13658852_f	0	+
chr1	13662206	13662845	uc007aiv.1_annot1:_Xkr9_annot2:_XK-related_protein_9_exon:_1_0_chr1_13662207_f	0	+
chr1	13674136	13674357	uc007aiv.1_annot1:_Xkr9_annot2:_XK-related_protein_9_exon:_2_0_chr1_13674137_f	0	+
chr1	13690835	13691804	uc007aiv.1_annot1:_Xkr9_annot2:_XK-related_protein_9_exon:_3_0_chr1_13690836_f	0	+
chr1	13775765	13777010	uc011wil.1_annot1:_Gm5523_annot2:_Mus_musculus_predicted_pseudogene_5523_(Gm5523),_non-coding_RNA._exon:_0_0_chr1_13775766_r	0	-
chr1	14159038	14161077	uc007aiw.1_annot1:_Eya1_annot2:_eyes_absent_homolog_1_exon:_0_0_chr1_14159039_r	0	-
chr1	14169560	14169661	uc007aiw.1_annot1:_Eya1_annot2:_eyes_absent_homolog_1_exon:_1_0_chr1_14169561_r	0	-
chr1	14173237	14173359	uc007aiw.1_annot1:_Eya1_annot2:_eyes_absent_homolog_1_exon:_2_0_chr1_14173238_r	0	-
chr1	14173461	14173576	uc007aiw.1_annot1:_Eya1_annot2:_eyes_absent_homolog_1_exon:_3_0_chr1_14173462_r	0	-
chr1	14174429	14174590	uc007aiw.1_annot1:_Eya1_annot2:_eyes_absent_homolog_1_exon:_4_0_chr1_14174430_r	0	-
chr1	14174706	14174765	uc007aiw.1_annot1:_Eya1_annot2:_eyes_absent_homolog_1_exon:_5_0_chr1_14174707_r	0	-
chr1	14198975	14199065	uc007aiw.1_annot1:_Eya1_annot2:_eyes_absent_homolog_1_exon:_6_0_chr1_14198976_r	0	-
chr1	14219573	14219657	uc007aiw.1_annot1:_Eya1_annot2:_eyes_absent_homolog_1_exon:_7_0_chr1_14219574_r	0	-
chr1	14221493	14221633	uc007aiw.1_annot1:_Eya1_annot2:_eyes_absent_homolog_1_exon:_8_0_chr1_14221494_r	0	-
chr1	14242508	14242695	uc007aiw.1_annot1:_Eya1_annot2:_eyes_absent_homolog_1_exon:_9_0_chr1_14242509_r	0	-
chr1	14243100	14243183	uc007aiw.1_annot1:_Eya1_annot2:_eyes_absent_homolog_1_exon:_10_0_chr1_14243101_r	0	-
chr1	14260785	14260923	uc007aiw.1_annot1:_Eya1_annot2:_eyes_absent_homolog_1_exon:_11_0_chr1_14260786_r	0	-
chr1	14264145	14264288	uc007aiw.1_annot1:_Eya1_annot2:_eyes_absent_homolog_1_exon:_12_0_chr1_14264146_r	0	-
chr1	14264614	14264684	uc007aiw.1_annot1:_Eya1_annot2:_eyes_absent_homolog_1_exon:_13_0_chr1_14264615_r	0	-
chr1	14273201	14273279	uc007aiw.1_annot1:_Eya1_annot2:_eyes_absent_homolog_1_exon:_14_0_chr1_14273202_r	0	-
chr1	14292850	14292978	uc007aiw.1_annot1:_Eya1_annot2:_eyes_absent_homolog_1_exon:_15_0_chr1_14292851_r	0	-
chr1	14294505	14294651	uc007aiw.1_annot1:_Eya1_annot2:_eyes_absent_homolog_1_exon:_16_0_chr1_14294506_r	0	-
chr1	14260785	14260908	uc007aix.1_annot1:_Eya1_annot2:_eyes_absent_homolog_1_exon:_11_0_chr1_14260786_r	0	-
chr1	14264145	14264291	uc007aix.1_annot1:_Eya1_annot2:_eyes_absent_homolog_1_exon:_12_0_chr1_14264146_r	0	-
chr1	14294505	14294555	uc007aix.1_annot1:_Eya1_annot2:_eyes_absent_homolog_1_exon:_16_0_chr1_14294506_r	0	-
chr1	14299726	14300280	uc007aix.1_annot1:_Eya1_annot2:_eyes_absent_homolog_1_exon:_17_0_chr1_14299727_r	0	-
chr1	14743428	14744406	uc007aja.1_annot1:_Msc_annot2:_musculin_exon:_0_0_chr1_14743429_r	0	-
chr1	14745310	14746047	uc007aja.1_annot1:_Msc_annot2:_musculin_exon:_1_0_chr1_14745311_r	0	-
chr1	14746275	14746318	uc007ajb.1_annot1:_AK080352_annot2:_Mus_musculus_3_days_neonate_thymus_cDNA,_RIKEN_full-length_enriched_library,_clone:A630063H21_product:unclassifiable,_full_insert_sequence._exon:_0_0_chr1_14746276_f	0	+
chr1	14763897	14764018	uc007ajb.1_annot1:_AK080352_annot2:_Mus_musculus_3_days_neonate_thymus_cDNA,_RIKEN_full-length_enriched_library,_clone:A630063H21_product:unclassifiable,_full_insert_sequence._exon:_1_0_chr1_14763898_f	0	+
chr1	14765610	14765689	uc007ajb.1_annot1:_AK080352_annot2:_Mus_musculus_3_days_neonate_thymus_cDNA,_RIKEN_full-length_enriched_library,_clone:A630063H21_product:unclassifiable,_full_insert_sequence._exon:_2_0_chr1_14765611_f	0	+
chr1	14766603	14767012	uc007ajb.1_annot1:_AK080352_annot2:_Mus_musculus_3_days_neonate_thymus_cDNA,_RIKEN_full-length_enriched_library,_clone:A630063H21_product:unclassifiable,_full_insert_sequence._exon:_3_0_chr1_14766604_f	0	+
chr1	14862728	14863809	uc007ajc.1_annot1:_Trpa1_annot2:_transient_receptor_potential_cation_channel_exon:_0_0_chr1_14862729_r	0	-
chr1	14864444	14864542	uc007ajc.1_annot1:_Trpa1_annot2:_transient_receptor_potential_cation_channel_exon:_1_0_chr1_14864445_r	0	-
chr1	14865929	14866040	uc007ajc.1_annot1:_Trpa1_annot2:_transient_receptor_potential_cation_channel_exon:_2_0_chr1_14865930_r	0	-
chr1	14870279	14870348	uc007ajc.1_annot1:_Trpa1_annot2:_transient_receptor_potential_cation_channel_exon:_3_0_chr1_14870280_r	0	-
chr1	14871677	14871860	uc007ajc.1_annot1:_Trpa1_annot2:_transient_receptor_potential_cation_channel_exon:_4_0_chr1_14871678_r	0	-
chr1	14872192	14872322	uc007ajc.1_annot1:_Trpa1_annot2:_transient_receptor_potential_cation_channel_exon:_5_0_chr1_14872193_r	0	-
chr1	14874190	14874360	uc007ajc.1_annot1:_Trpa1_annot2:_transient_receptor_potential_cation_channel_exon:_6_0_chr1_14874191_r	0	-
chr1	14875830	14875920	uc007ajc.1_annot1:_Trpa1_annot2:_transient_receptor_potential_cation_channel_exon:_7_0_chr1_14875831_r	0	-
chr1	14876967	14877133	uc007ajc.1_annot1:_Trpa1_annot2:_transient_receptor_potential_cation_channel_exon:_8_0_chr1_14876968_r	0	-
chr1	14877675	14877746	uc007ajc.1_annot1:_Trpa1_annot2:_transient_receptor_potential_cation_channel_exon:_9_0_chr1_14877676_r	0	-
chr1	14879474	14879573	uc007ajc.1_annot1:_Trpa1_annot2:_transient_receptor_potential_cation_channel_exon:_10_0_chr1_14879475_r	0	-
chr1	14880475	14880535	uc007ajc.1_annot1:_Trpa1_annot2:_transient_receptor_potential_cation_channel_exon:_11_0_chr1_14880476_r	0	-
chr1	14881385	14881479	uc007ajc.1_annot1:_Trpa1_annot2:_transient_receptor_potential_cation_channel_exon:_12_0_chr1_14881386_r	0	-
chr1	14883263	14883430	uc007ajc.1_annot1:_Trpa1_annot2:_transient_receptor_potential_cation_channel_exon:_13_0_chr1_14883264_r	0	-
chr1	14886572	14886687	uc007ajc.1_annot1:_Trpa1_annot2:_transient_receptor_potential_cation_channel_exon:_14_0_chr1_14886573_r	0	-
chr1	14888089	14888254	uc007ajc.1_annot1:_Trpa1_annot2:_transient_receptor_potential_cation_channel_exon:_15_0_chr1_14888090_r	0	-
chr1	14888336	14888506	uc007ajc.1_annot1:_Trpa1_annot2:_transient_receptor_potential_cation_channel_exon:_16_0_chr1_14888337_r	0	-
chr1	14889427	14889528	uc007ajc.1_annot1:_Trpa1_annot2:_transient_receptor_potential_cation_channel_exon:_17_0_chr1_14889428_r	0	-
chr1	14890145	14890245	uc007ajc.1_annot1:_Trpa1_annot2:_transient_receptor_potential_cation_channel_exon:_18_0_chr1_14890146_r	0	-
chr1	14891942	14891991	uc007ajc.1_annot1:_Trpa1_annot2:_transient_receptor_potential_cation_channel_exon:_19_0_chr1_14891943_r	0	-
chr1	14893226	14893363	uc007ajc.1_annot1:_Trpa1_annot2:_transient_receptor_potential_cation_channel_exon:_20_0_chr1_14893227_r	0	-
chr1	14894227	14894373	uc007ajc.1_annot1:_Trpa1_annot2:_transient_receptor_potential_cation_channel_exon:_21_0_chr1_14894228_r	0	-
chr1	14894533	14894642	uc007ajc.1_annot1:_Trpa1_annot2:_transient_receptor_potential_cation_channel_exon:_22_0_chr1_14894534_r	0	-
chr1	14896003	14896111	uc007ajc.1_annot1:_Trpa1_annot2:_transient_receptor_potential_cation_channel_exon:_23_0_chr1_14896004_r	0	-
chr1	14900810	14900986	uc007ajc.1_annot1:_Trpa1_annot2:_transient_receptor_potential_cation_channel_exon:_24_0_chr1_14900811_r	0	-
chr1	14902440	14902600	uc007ajc.1_annot1:_Trpa1_annot2:_transient_receptor_potential_cation_channel_exon:_25_0_chr1_14902441_r	0	-
chr1	14908805	14908943	uc007ajc.1_annot1:_Trpa1_annot2:_transient_receptor_potential_cation_channel_exon:_26_0_chr1_14908806_r	0	-
chr1	15258710	15258997	uc007ajd.1_annot1:_AK195788_annot2:_Mus_musculus_cDNA,_clone:Y1G0103F19,_strand:plus,_reference:ENSEMBL:Mouse-Transcript-ENST:ENSMUST00000032484,_based_on_BLAT_search._exon:_0_0_chr1_15258711_r	0	-
chr1	15302532	15303111	uc007aje.1_annot1:_Kcnb2_annot2:_potassium_voltage-gated_channel_subfamily_B_exon:_0_0_chr1_15302533_f	0	+
chr1	15699565	15704295	uc007aje.1_annot1:_Kcnb2_annot2:_potassium_voltage-gated_channel_subfamily_B_exon:_1_0_chr1_15699566_f	0	+
chr1	15795738	15796038	uc007ajf.1_annot1:_Terf1_annot2:_telomeric_repeat-binding_factor_1_exon:_0_0_chr1_15795739_f	0	+
chr1	15797721	15797817	uc007ajf.1_annot1:_Terf1_annot2:_telomeric_repeat-binding_factor_1_exon:_1_0_chr1_15797722_f	0	+
chr1	15803121	15803243	uc007ajf.1_annot1:_Terf1_annot2:_telomeric_repeat-binding_factor_1_exon:_2_0_chr1_15803122_f	0	+
chr1	15805966	15806053	uc007ajf.1_annot1:_Terf1_annot2:_telomeric_repeat-binding_factor_1_exon:_3_0_chr1_15805967_f	0	+
chr1	15809014	15809164	uc007ajf.1_annot1:_Terf1_annot2:_telomeric_repeat-binding_factor_1_exon:_4_0_chr1_15809015_f	0	+
chr1	15809731	15809844	uc007ajf.1_annot1:_Terf1_annot2:_telomeric_repeat-binding_factor_1_exon:_5_0_chr1_15809732_f	0	+
chr1	15811997	15812094	uc007ajf.1_annot1:_Terf1_annot2:_telomeric_repeat-binding_factor_1_exon:_6_0_chr1_15811998_f	0	+
chr1	15809731	15812184	uc007ajg.1_annot1:_Terf1_annot2:_telomeric_repeat-binding_factor_1_exon:_5_0_chr1_15809732_f	0	+
chr1	15821587	15821647	uc007ajh.1_annot1:_Terf1_annot2:_telomeric_repeat-binding_factor_1_exon:_6_0_chr1_15821588_f	0	+
chr1	15823481	15823570	uc007ajh.1_annot1:_Terf1_annot2:_telomeric_repeat-binding_factor_1_exon:_7_0_chr1_15823482_f	0	+
chr1	15828262	15828369	uc007ajh.1_annot1:_Terf1_annot2:_telomeric_repeat-binding_factor_1_exon:_8_0_chr1_15828263_f	0	+
chr1	15833001	15833510	uc007ajh.1_annot1:_Terf1_annot2:_telomeric_repeat-binding_factor_1_exon:_9_0_chr1_15833002_f	0	+
chr1	15843942	15845943	uc007ajj.1_annot1:_Gm106_annot2:_RPE-spondin_precursor_exon:_0_0_chr1_15843943_r	0	-
chr1	15848969	15849146	uc007ajj.1_annot1:_Gm106_annot2:_RPE-spondin_precursor_exon:_1_0_chr1_15848970_r	0	-
chr1	15850341	15850432	uc007ajj.1_annot1:_Gm106_annot2:_RPE-spondin_precursor_exon:_2_0_chr1_15850342_r	0	-
chr1	15873726	15873921	uc007ajj.1_annot1:_Gm106_annot2:_RPE-spondin_precursor_exon:_3_0_chr1_15873727_r	0	-
chr1	15882519	15882803	uc007ajj.1_annot1:_Gm106_annot2:_RPE-spondin_precursor_exon:_4_0_chr1_15882520_r	0	-
chr1	16056059	16056355	uc007ajk.1_annot1:_AK015384_annot2:_Mus_musculus_adult_male_testis_cDNA,_RIKEN_full-length_enriched_library,_clone:4930444P10_product:hypothetical_Arginine-rich_region_containing_protein,_full_insert_sequence._exon:_0_0_chr1_16056060_r	0	-
chr1	16058880	16058936	uc007ajk.1_annot1:_AK015384_annot2:_Mus_musculus_adult_male_testis_cDNA,_RIKEN_full-length_enriched_library,_clone:4930444P10_product:hypothetical_Arginine-rich_region_containing_protein,_full_insert_sequence._exon:_1_0_chr1_16058881_r	0	-
chr1	16068648	16068781	uc007ajk.1_annot1:_AK015384_annot2:_Mus_musculus_adult_male_testis_cDNA,_RIKEN_full-length_enriched_library,_clone:4930444P10_product:hypothetical_Arginine-rich_region_containing_protein,_full_insert_sequence._exon:_2_0_chr1_16068649_r	0	-
chr1	16070910	16071074	uc007ajk.1_annot1:_AK015384_annot2:_Mus_musculus_adult_male_testis_cDNA,_RIKEN_full-length_enriched_library,_clone:4930444P10_product:hypothetical_Arginine-rich_region_containing_protein,_full_insert_sequence._exon:_3_0_chr1_16070911_r	0	-
chr1	16071748	16072591	uc007ajk.1_annot1:_AK015384_annot2:_Mus_musculus_adult_male_testis_cDNA,_RIKEN_full-length_enriched_library,_clone:4930444P10_product:hypothetical_Arginine-rich_region_containing_protein,_full_insert_sequence._exon:_4_0_chr1_16071749_r	0	-
chr1	16083054	16083406	uc007ajk.1_annot1:_AK015384_annot2:_Mus_musculus_adult_male_testis_cDNA,_RIKEN_full-length_enriched_library,_clone:4930444P10_product:hypothetical_Arginine-rich_region_containing_protein,_full_insert_sequence._exon:_5_0_chr1_16083055_r	0	-
chr1	16091375	16091440	uc007ajl.2_annot1:_Rpl7_annot2:_60S_ribosomal_protein_L7_exon:_0_0_chr1_16091376_r	0	-
chr1	16091807	16092017	uc007ajl.2_annot1:_Rpl7_annot2:_60S_ribosomal_protein_L7_exon:_1_0_chr1_16091808_r	0	-
chr1	16092570	16092680	uc007ajl.2_annot1:_Rpl7_annot2:_60S_ribosomal_protein_L7_exon:_2_0_chr1_16092571_r	0	-
chr1	16092772	16092910	uc007ajl.2_annot1:_Rpl7_annot2:_60S_ribosomal_protein_L7_exon:_3_0_chr1_16092773_r	0	-
chr1	16093248	16093415	uc007ajl.2_annot1:_Rpl7_annot2:_60S_ribosomal_protein_L7_exon:_4_0_chr1_16093249_r	0	-
chr1	16093590	16093765	uc007ajl.2_annot1:_Rpl7_annot2:_60S_ribosomal_protein_L7_exon:_5_0_chr1_16093591_r	0	-
chr1	16094445	16094514	uc007ajl.2_annot1:_Rpl7_annot2:_60S_ribosomal_protein_L7_exon:_6_0_chr1_16094446_r	0	-
chr1	16095962	16096387	uc007ajm.1_annot1:_Rdh10_annot2:_retinol_dehydrogenase_10_exon:_0_0_chr1_16095963_f	0	+
chr1	16097875	16098111	uc007ajm.1_annot1:_Rdh10_annot2:_retinol_dehydrogenase_10_exon:_1_0_chr1_16097876_f	0	+
chr1	16118245	16118344	uc007ajm.1_annot1:_Rdh10_annot2:_retinol_dehydrogenase_10_exon:_2_0_chr1_16118246_f	0	+
chr1	16119276	16119422	uc007ajm.1_annot1:_Rdh10_annot2:_retinol_dehydrogenase_10_exon:_3_0_chr1_16119277_f	0	+
chr1	16121155	16121287	uc007ajm.1_annot1:_Rdh10_annot2:_retinol_dehydrogenase_10_exon:_4_0_chr1_16121156_f	0	+
chr1	16121374	16122631	uc007ajm.1_annot1:_Rdh10_annot2:_retinol_dehydrogenase_10_exon:_5_0_chr1_16121375_f	0	+
chr1	16218890	16219947	uc007ajn.2_annot1:_Stau2_annot2:_double-stranded_RNA-binding_protein_Staufen_exon:_0_0_chr1_16218891_r	0	-
chr1	16221083	16221172	uc007ajn.2_annot1:_Stau2_annot2:_double-stranded_RNA-binding_protein_Staufen_exon:_1_0_chr1_16221084_r	0	-
chr1	16335784	16336092	uc007ajn.2_annot1:_Stau2_annot2:_double-stranded_RNA-binding_protein_Staufen_exon:_2_0_chr1_16335785_r	0	-
chr1	16356159	16356220	uc007ajn.2_annot1:_Stau2_annot2:_double-stranded_RNA-binding_protein_Staufen_exon:_3_0_chr1_16356160_r	0	-
chr1	16359835	16359967	uc007ajn.2_annot1:_Stau2_annot2:_double-stranded_RNA-binding_protein_Staufen_exon:_4_0_chr1_16359836_r	0	-
chr1	16364754	16364892	uc007ajn.2_annot1:_Stau2_annot2:_double-stranded_RNA-binding_protein_Staufen_exon:_5_0_chr1_16364755_r	0	-
chr1	16379901	16380114	uc007ajn.2_annot1:_Stau2_annot2:_double-stranded_RNA-binding_protein_Staufen_exon:_6_0_chr1_16379902_r	0	-
chr1	16382597	16382705	uc007ajn.2_annot1:_Stau2_annot2:_double-stranded_RNA-binding_protein_Staufen_exon:_7_0_chr1_16382598_r	0	-
chr1	16384131	16384291	uc007ajn.2_annot1:_Stau2_annot2:_double-stranded_RNA-binding_protein_Staufen_exon:_8_0_chr1_16384132_r	0	-
chr1	16430403	16430539	uc007ajn.2_annot1:_Stau2_annot2:_double-stranded_RNA-binding_protein_Staufen_exon:_9_0_chr1_16430404_r	0	-
chr1	16453115	16453275	uc007ajn.2_annot1:_Stau2_annot2:_double-stranded_RNA-binding_protein_Staufen_exon:_10_0_chr1_16453116_r	0	-
chr1	16476100	16476231	uc007ajn.2_annot1:_Stau2_annot2:_double-stranded_RNA-binding_protein_Staufen_exon:_11_0_chr1_16476101_r	0	-
chr1	16499422	16499489	uc007ajn.2_annot1:_Stau2_annot2:_double-stranded_RNA-binding_protein_Staufen_exon:_12_0_chr1_16499423_r	0	-
chr1	16509253	16509383	uc007ajn.2_annot1:_Stau2_annot2:_double-stranded_RNA-binding_protein_Staufen_exon:_13_0_chr1_16509254_r	0	-
chr1	16334278	16336092	uc007ajq.2_annot1:_Stau2_annot2:_double-stranded_RNA-binding_protein_Staufen_exon:_0_0_chr1_16334279_r	0	-
chr1	16449795	16450500	uc007ajr.2_annot1:_Stau2_annot2:_RecName:_Full=Double-stranded_RNA-binding_protein_Staufen_homolog_2;_exon:_0_0_chr1_16449796_r	0	-
chr1	16530870	16531870	uc007ajs.1_annot1:_Ube2w_annot2:_SubName:_Full=Putative_uncharacterized_protein;_exon:_0_0_chr1_16530871_r	0	-
chr1	16534029	16534113	uc007ajs.1_annot1:_Ube2w_annot2:_SubName:_Full=Putative_uncharacterized_protein;_exon:_1_0_chr1_16534030_r	0	-
chr1	16572007	16572083	uc007ajs.1_annot1:_Ube2w_annot2:_SubName:_Full=Putative_uncharacterized_protein;_exon:_2_0_chr1_16572008_r	0	-
chr1	16575356	16575433	uc007ajs.1_annot1:_Ube2w_annot2:_SubName:_Full=Putative_uncharacterized_protein;_exon:_3_0_chr1_16575357_r	0	-
chr1	16588031	16588134	uc007ajs.1_annot1:_Ube2w_annot2:_SubName:_Full=Putative_uncharacterized_protein;_exon:_4_0_chr1_16588032_r	0	-
chr1	16592342	16592434	uc007ajs.1_annot1:_Ube2w_annot2:_SubName:_Full=Putative_uncharacterized_protein;_exon:_5_0_chr1_16592343_r	0	-
chr1	16609317	16609367	uc007ajs.1_annot1:_Ube2w_annot2:_SubName:_Full=Putative_uncharacterized_protein;_exon:_6_0_chr1_16609318_r	0	-
chr1	16559486	16561363	uc007ajt.1_annot1:_Ube2w_annot2:_probable_ubiquitin-conjugating_enzyme_E2_W_exon:_0_0_chr1_16559487_r	0	-
chr1	16575356	16575512	uc007ajt.1_annot1:_Ube2w_annot2:_probable_ubiquitin-conjugating_enzyme_E2_W_exon:_2_0_chr1_16575357_r	0	-
chr1	16574238	16575512	uc007aju.1_annot1:_Ube2w_annot2:_probable_ubiquitin-conjugating_enzyme_E2_W_exon:_0_0_chr1_16574239_r	0	-
chr1	16632845	16633559	uc007ajv.1_annot1:_Tceb1_annot2:_transcription_elongation_factor_B_polypeptide_1_exon:_0_0_chr1_16632846_r	0	-
chr1	16635766	16635910	uc007ajv.1_annot1:_Tceb1_annot2:_transcription_elongation_factor_B_polypeptide_1_exon:_1_0_chr1_16635767_r	0	-
chr1	16638035	16638088	uc007ajv.1_annot1:_Tceb1_annot2:_transcription_elongation_factor_B_polypeptide_1_exon:_2_0_chr1_16638036_r	0	-
chr1	16646902	16646946	uc007ajv.1_annot1:_Tceb1_annot2:_transcription_elongation_factor_B_polypeptide_1_exon:_3_0_chr1_16646903_r	0	-
chr1	16647072	16647123	uc007ajw.1_annot1:_Tceb1_annot2:_transcription_elongation_factor_B_polypeptide_1_exon:_3_0_chr1_16647073_r	0	-
chr1	16655271	16655586	uc007ajx.1_annot1:_Tmem70_annot2:_transmembrane_protein_70,_mitochondrial_isoform_exon:_0_0_chr1_16655272_f	0	+
chr1	16657745	16657854	uc007ajx.1_annot1:_Tmem70_annot2:_transmembrane_protein_70,_mitochondrial_isoform_exon:_1_0_chr1_16657746_f	0	+
chr1	16667048	16668356	uc007ajx.1_annot1:_Tmem70_annot2:_transmembrane_protein_70,_mitochondrial_isoform_exon:_2_0_chr1_16667049_f	0	+
chr1	16657748	16657854	uc007ajy.1_annot1:_Tmem70_annot2:_transmembrane_protein_70,_mitochondrial_isoform_exon:_1_0_chr1_16657749_f	0	+
chr1	16678536	16678700	uc007ajz.2_annot1:_Ly96_annot2:_lymphocyte_antigen_96_isoform_A_exon:_0_0_chr1_16678537_f	0	+
chr1	16681764	16681854	uc007ajz.2_annot1:_Ly96_annot2:_lymphocyte_antigen_96_isoform_A_exon:_1_0_chr1_16681765_f	0	+
chr1	16690875	16691004	uc007ajz.2_annot1:_Ly96_annot2:_lymphocyte_antigen_96_isoform_A_exon:_2_0_chr1_16690876_f	0	+
chr1	16696253	16696306	uc007ajz.2_annot1:_Ly96_annot2:_lymphocyte_antigen_96_isoform_A_exon:_3_0_chr1_16696254_f	0	+
chr1	16699519	16699686	uc007ajz.2_annot1:_Ly96_annot2:_lymphocyte_antigen_96_isoform_A_exon:_4_0_chr1_16699520_f	0	+
chr1	16690929	16691004	uc011wim.1_annot1:_Ly96_annot2:_lymphocyte_antigen_96_isoform_B_exon:_2_0_chr1_16690930_f	0	+
chr1	16987544	16987640	uc007aka.1_annot1:_Jph1_annot2:_junctophilin-1_exon:_0_0_chr1_16987545_r	0	-
chr1	16993971	16994615	uc007aka.1_annot1:_Jph1_annot2:_junctophilin-1_exon:_1_0_chr1_16993972_r	0	-
chr1	17006119	17006238	uc007aka.1_annot1:_Jph1_annot2:_junctophilin-1_exon:_2_0_chr1_17006120_r	0	-
chr1	17081378	17082138	uc007aka.1_annot1:_Jph1_annot2:_junctophilin-1_exon:_3_0_chr1_17081379_r	0	-
chr1	17087306	17087879	uc007aka.1_annot1:_Jph1_annot2:_junctophilin-1_exon:_4_0_chr1_17087307_r	0	-
chr1	17135453	17135669	uc007akb.2_annot1:_Gdap1_annot2:_RecName:_Full=Ganglioside-induced_differentiation-associated_protein_1;__________Short=GDAP1;_exon:_0_0_chr1_17135454_f	0	+
chr1	17137016	17137209	uc007akb.2_annot1:_Gdap1_annot2:_RecName:_Full=Ganglioside-induced_differentiation-associated_protein_1;__________Short=GDAP1;_exon:_1_0_chr1_17137017_f	0	+
chr1	17147041	17148825	uc007akb.2_annot1:_Gdap1_annot2:_RecName:_Full=Ganglioside-induced_differentiation-associated_protein_1;__________Short=GDAP1;_exon:_2_0_chr1_17147042_f	0	+
chr1	17147041	17147215	uc007akc.2_annot1:_Gdap1_annot2:_ganglioside-induced_differentiation-associated_exon:_2_0_chr1_17147042_f	0	+
chr1	17148489	17148584	uc007akc.2_annot1:_Gdap1_annot2:_ganglioside-induced_differentiation-associated_exon:_3_0_chr1_17148490_f	0	+
chr1	17150004	17150119	uc007akc.2_annot1:_Gdap1_annot2:_ganglioside-induced_differentiation-associated_exon:_4_0_chr1_17150005_f	0	+
chr1	17151207	17154351	uc007akc.2_annot1:_Gdap1_annot2:_ganglioside-induced_differentiation-associated_exon:_5_0_chr1_17151208_f	0	+
chr1	17158485	17158606	uc007akd.1_annot1:_AK135932_annot2:_Mus_musculus_in_vitro_fertilized_eggs_cDNA,_RIKEN_full-length_enriched_library,_clone:7420436E03_product:unclassifiable,_full_insert_sequence._exon:_0_0_chr1_17158486_f	0	+
chr1	17159892	17160233	uc007akd.1_annot1:_AK135932_annot2:_Mus_musculus_in_vitro_fertilized_eggs_cDNA,_RIKEN_full-length_enriched_library,_clone:7420436E03_product:unclassifiable,_full_insert_sequence._exon:_1_0_chr1_17159893_f	0	+
chr1	17161875	17162042	uc007akd.1_annot1:_AK135932_annot2:_Mus_musculus_in_vitro_fertilized_eggs_cDNA,_RIKEN_full-length_enriched_library,_clone:7420436E03_product:unclassifiable,_full_insert_sequence._exon:_2_0_chr1_17161876_f	0	+
chr1	17162804	17163184	uc007akd.1_annot1:_AK135932_annot2:_Mus_musculus_in_vitro_fertilized_eggs_cDNA,_RIKEN_full-length_enriched_library,_clone:7420436E03_product:unclassifiable,_full_insert_sequence._exon:_3_0_chr1_17162805_f	0	+
chr1	17591981	17592123	uc007ake.2_annot1:_Pi15_annot2:_peptidase_inhibitor_15_exon:_0_0_chr1_17591982_f	0	+
chr1	17592657	17592965	uc007ake.2_annot1:_Pi15_annot2:_peptidase_inhibitor_15_exon:_1_0_chr1_17592658_f	0	+
chr1	17609863	17609982	uc007ake.2_annot1:_Pi15_annot2:_peptidase_inhibitor_15_exon:_2_0_chr1_17609864_f	0	+
chr1	17611481	17611614	uc007ake.2_annot1:_Pi15_annot2:_peptidase_inhibitor_15_exon:_3_0_chr1_17611482_f	0	+
chr1	17611727	17611843	uc007ake.2_annot1:_Pi15_annot2:_peptidase_inhibitor_15_exon:_4_0_chr1_17611728_f	0	+
chr1	17614915	17621020	uc007ake.2_annot1:_Pi15_annot2:_peptidase_inhibitor_15_exon:_5_0_chr1_17614916_f	0	+
chr1	17666107	17667185	uc007akf.1_annot1:_AK038933_annot2:_Mus_musculus_adult_male_colon_cDNA,_RIKEN_full-length_enriched_library,_clone:9030207K14_product:unclassifiable,_full_insert_sequence._exon:_0_0_chr1_17666108_r	0	-
chr1	17687076	17687234	uc007akf.1_annot1:_AK038933_annot2:_Mus_musculus_adult_male_colon_cDNA,_RIKEN_full-length_enriched_library,_clone:9030207K14_product:unclassifiable,_full_insert_sequence._exon:_1_0_chr1_17687077_r	0	-
chr1	17697750	17697807	uc007akf.1_annot1:_AK038933_annot2:_Mus_musculus_adult_male_colon_cDNA,_RIKEN_full-length_enriched_library,_clone:9030207K14_product:unclassifiable,_full_insert_sequence._exon:_2_0_chr1_17697751_r	0	-
chr1	17699766	17699976	uc007akf.1_annot1:_AK038933_annot2:_Mus_musculus_adult_male_colon_cDNA,_RIKEN_full-length_enriched_library,_clone:9030207K14_product:unclassifiable,_full_insert_sequence._exon:_3_0_chr1_17699767_r	0	-
chr1	17702530	17702675	uc007akf.1_annot1:_AK038933_annot2:_Mus_musculus_adult_male_colon_cDNA,_RIKEN_full-length_enriched_library,_clone:9030207K14_product:unclassifiable,_full_insert_sequence._exon:_4_0_chr1_17702531_r	0	-
chr1	17714602	17714670	uc007akf.1_annot1:_AK038933_annot2:_Mus_musculus_adult_male_colon_cDNA,_RIKEN_full-length_enriched_library,_clone:9030207K14_product:unclassifiable,_full_insert_sequence._exon:_5_0_chr1_17714603_r	0	-
chr1	17717179	17717727	uc007akf.1_annot1:_AK038933_annot2:_Mus_musculus_adult_male_colon_cDNA,_RIKEN_full-length_enriched_library,_clone:9030207K14_product:unclassifiable,_full_insert_sequence._exon:_6_0_chr1_17717180_r	0	-
chr1	17717132	17717215	uc007akg.1_annot1:_Crispld1_annot2:_cysteine-rich_secretory_protein_LCCL_exon:_0_0_chr1_17717133_f	0	+
chr1	17718674	17718995	uc007akg.1_annot1:_Crispld1_annot2:_cysteine-rich_secretory_protein_LCCL_exon:_1_0_chr1_17718675_f	0	+
chr1	17735434	17735553	uc007akg.1_annot1:_Crispld1_annot2:_cysteine-rich_secretory_protein_LCCL_exon:_2_0_chr1_17735435_f	0	+
chr1	17735860	17735993	uc007akg.1_annot1:_Crispld1_annot2:_cysteine-rich_secretory_protein_LCCL_exon:_3_0_chr1_17735861_f	0	+
chr1	17736811	17736927	uc007akg.1_annot1:_Crispld1_annot2:_cysteine-rich_secretory_protein_LCCL_exon:_4_0_chr1_17736812_f	0	+
chr1	17737581	17737682	uc007akg.1_annot1:_Crispld1_annot2:_cysteine-rich_secretory_protein_LCCL_exon:_5_0_chr1_17737582_f	0	+
chr1	17739587	17739728	uc007akg.1_annot1:_Crispld1_annot2:_cysteine-rich_secretory_protein_LCCL_exon:_6_0_chr1_17739588_f	0	+
chr1	17740345	17740406	uc007akg.1_annot1:_Crispld1_annot2:_cysteine-rich_secretory_protein_LCCL_exon:_7_0_chr1_17740346_f	0	+
chr1	17740514	17740581	uc007akg.1_annot1:_Crispld1_annot2:_cysteine-rich_secretory_protein_LCCL_exon:_8_0_chr1_17740515_f	0	+
chr1	17740814	17740945	uc007akg.1_annot1:_Crispld1_annot2:_cysteine-rich_secretory_protein_LCCL_exon:_9_0_chr1_17740815_f	0	+
chr1	17742918	17742962	uc007akg.1_annot1:_Crispld1_annot2:_cysteine-rich_secretory_protein_LCCL_exon:_10_0_chr1_17742919_f	0	+
chr1	17743048	17743121	uc007akg.1_annot1:_Crispld1_annot2:_cysteine-rich_secretory_protein_LCCL_exon:_11_0_chr1_17743049_f	0	+
chr1	17746338	17746414	uc007akg.1_annot1:_Crispld1_annot2:_cysteine-rich_secretory_protein_LCCL_exon:_12_0_chr1_17746339_f	0	+
chr1	17752192	17752323	uc007akg.1_annot1:_Crispld1_annot2:_cysteine-rich_secretory_protein_LCCL_exon:_13_0_chr1_17752193_f	0	+
chr1	17754143	17756288	uc007akg.1_annot1:_Crispld1_annot2:_cysteine-rich_secretory_protein_LCCL_exon:_14_0_chr1_17754144_f	0	+
chr1	17717497	17717844	uc007akh.1_annot1:_Crispld1_annot2:_cysteine-rich_secretory_protein_LCCL_exon:_0_0_chr1_17717498_f	0	+
chr1	18105271	18105837	uc007aki.1_annot1:_Crisp4_annot2:_cysteine-rich_secretory_protein_1_exon:_0_0_chr1_18105272_r	0	-
chr1	18112818	18112907	uc007aki.1_annot1:_Crisp4_annot2:_cysteine-rich_secretory_protein_1_exon:_1_0_chr1_18112819_r	0	-
chr1	18114312	18114410	uc007aki.1_annot1:_Crisp4_annot2:_cysteine-rich_secretory_protein_1_exon:_2_0_chr1_18114313_r	0	-
chr1	18118722	18118871	uc007aki.1_annot1:_Crisp4_annot2:_cysteine-rich_secretory_protein_1_exon:_3_0_chr1_18118723_r	0	-
chr1	18120239	18120330	uc007aki.1_annot1:_Crisp4_annot2:_cysteine-rich_secretory_protein_1_exon:_4_0_chr1_18120240_r	0	-
chr1	18124119	18124254	uc007aki.1_annot1:_Crisp4_annot2:_cysteine-rich_secretory_protein_1_exon:_5_0_chr1_18124120_r	0	-
chr1	18127068	18127133	uc007aki.1_annot1:_Crisp4_annot2:_cysteine-rich_secretory_protein_1_exon:_6_0_chr1_18127069_r	0	-
chr1	18131496	18131613	uc007akj.1_annot1:_Crisp4_annot2:_cysteine-rich_secretory_protein_1_exon:_7_0_chr1_18131497_r	0	-
chr1	18135924	18135983	uc007akj.1_annot1:_Crisp4_annot2:_cysteine-rich_secretory_protein_1_exon:_8_0_chr1_18135925_r	0	-
chr1	18200133	18200311	uc007akl.1_annot1:_Defb49_annot2:_Mus_musculus_beta-defensin_49_(Defb49)_mRNA,_complete_cds._exon:_0_0_chr1_18200134_r	0	-
chr1	18213601	18213645	uc007akl.1_annot1:_Defb49_annot2:_Mus_musculus_beta-defensin_49_(Defb49)_mRNA,_complete_cds._exon:_1_0_chr1_18213602_r	0	-
chr1	18226553	18226741	uc007akm.1_annot1:_Defb18_annot2:_beta-defensin_18_precursor_exon:_0_0_chr1_18226554_r	0	-
chr1	18227454	18227524	uc007akm.1_annot1:_Defb18_annot2:_beta-defensin_18_precursor_exon:_1_0_chr1_18227455_r	0	-
chr1	18241058	18241414	uc007akn.2_annot1:_Defb41_annot2:_beta-defensin_41_precursor_exon:_0_0_chr1_18241059_r	0	-
chr1	18255106	18255219	uc007akn.2_annot1:_Defb41_annot2:_beta-defensin_41_precursor_exon:_1_0_chr1_18255107_r	0	-
chr1	18250604	18250747	uc007ako.1_annot1:_Gm15386_annot2:_beta-defensin_17_precursor_exon:_0_0_chr1_18250605_r	0	-
chr1	19093102	19093375	uc007akp.1_annot1:_Tcfap2d_annot2:_transcription_factor_AP-2-delta_exon:_0_0_chr1_19093103_f	0	+
chr1	19094444	19094942	uc007akp.1_annot1:_Tcfap2d_annot2:_transcription_factor_AP-2-delta_exon:_1_0_chr1_19094445_f	0	+
chr1	19098330	19098391	uc007akp.1_annot1:_Tcfap2d_annot2:_transcription_factor_AP-2-delta_exon:_2_0_chr1_19098331_f	0	+
chr1	19108910	19109076	uc007akp.1_annot1:_Tcfap2d_annot2:_transcription_factor_AP-2-delta_exon:_3_0_chr1_19108911_f	0	+
chr1	19109242	19109361	uc007akp.1_annot1:_Tcfap2d_annot2:_transcription_factor_AP-2-delta_exon:_4_0_chr1_19109243_f	0	+
chr1	19132917	19133059	uc007akp.1_annot1:_Tcfap2d_annot2:_transcription_factor_AP-2-delta_exon:_5_0_chr1_19132918_f	0	+
chr1	19138384	19138498	uc007akp.1_annot1:_Tcfap2d_annot2:_transcription_factor_AP-2-delta_exon:_6_0_chr1_19138385_f	0	+
chr1	19156039	19156413	uc007akp.1_annot1:_Tcfap2d_annot2:_transcription_factor_AP-2-delta_exon:_7_0_chr1_19156040_f	0	+
chr1	19198994	19199329	uc007akq.1_annot1:_Tcfap2b_annot2:_transcription_factor_AP-2-beta_isoform_1_exon:_0_0_chr1_19198995_f	0	+
chr1	19204031	19204490	uc007akq.1_annot1:_Tcfap2b_annot2:_transcription_factor_AP-2-beta_isoform_1_exon:_1_0_chr1_19204032_f	0	+
chr1	19209273	19209334	uc007akq.1_annot1:_Tcfap2b_annot2:_transcription_factor_AP-2-beta_isoform_1_exon:_2_0_chr1_19209274_f	0	+
chr1	19216516	19216736	uc007akq.1_annot1:_Tcfap2b_annot2:_transcription_factor_AP-2-beta_isoform_1_exon:_3_0_chr1_19216517_f	0	+
chr1	19218522	19218641	uc007akq.1_annot1:_Tcfap2b_annot2:_transcription_factor_AP-2-beta_isoform_1_exon:_4_0_chr1_19218523_f	0	+
chr1	19221093	19221235	uc007akq.1_annot1:_Tcfap2b_annot2:_transcription_factor_AP-2-beta_isoform_1_exon:_5_0_chr1_19221094_f	0	+
chr1	19224130	19224387	uc007akq.1_annot1:_Tcfap2b_annot2:_transcription_factor_AP-2-beta_isoform_1_exon:_6_0_chr1_19224131_f	0	+
chr1	19226688	19228164	uc007akq.1_annot1:_Tcfap2b_annot2:_transcription_factor_AP-2-beta_isoform_1_exon:_7_0_chr1_19226689_f	0	+
chr1	19224130	19228815	uc007akr.1_annot1:_Tcfap2b_annot2:_transcription_factor_AP-2-beta_isoform_1_exon:_6_0_chr1_19224131_f	0	+
chr1	19202134	19202504	uc007aks.1_annot1:_Tcfap2b_annot2:_transcription_factor_AP-2-beta_isoform_2_exon:_0_0_chr1_19202135_f	0	+
chr1	19204031	19204523	uc007aks.1_annot1:_Tcfap2b_annot2:_transcription_factor_AP-2-beta_isoform_2_exon:_1_0_chr1_19204032_f	0	+
chr1	19204007	19204490	uc007aku.1_annot1:_Tcfap2b_annot2:_transcription_factor_AP-2-beta_isoform_2_exon:_0_0_chr1_19204008_f	0	+
chr1	20047859	20048791	uc007akv.1_annot1:_Pkhd1_annot2:_polyductin_exon:_0_0_chr1_20047860_r	0	-
chr1	20060458	20060581	uc007akv.1_annot1:_Pkhd1_annot2:_polyductin_exon:_1_0_chr1_20060459_r	0	-
chr1	20063537	20063696	uc007akv.1_annot1:_Pkhd1_annot2:_polyductin_exon:_2_0_chr1_20063538_r	0	-
chr1	20071266	20071374	uc007akv.1_annot1:_Pkhd1_annot2:_polyductin_exon:_3_0_chr1_20071267_r	0	-
chr1	20093295	20093383	uc007akv.1_annot1:_Pkhd1_annot2:_polyductin_exon:_4_0_chr1_20093296_r	0	-
chr1	20094622	20094758	uc007akv.1_annot1:_Pkhd1_annot2:_polyductin_exon:_5_0_chr1_20094623_r	0	-
chr1	20107010	20108028	uc007akv.1_annot1:_Pkhd1_annot2:_polyductin_exon:_6_0_chr1_20107011_r	0	-
chr1	20188098	20188256	uc007akv.1_annot1:_Pkhd1_annot2:_polyductin_exon:_7_0_chr1_20188099_r	0	-
chr1	20189422	20189591	uc007akv.1_annot1:_Pkhd1_annot2:_polyductin_exon:_8_0_chr1_20189423_r	0	-
chr1	20190600	20191476	uc007akv.1_annot1:_Pkhd1_annot2:_polyductin_exon:_9_0_chr1_20190601_r	0	-
chr1	20199241	20199394	uc007akv.1_annot1:_Pkhd1_annot2:_polyductin_exon:_10_0_chr1_20199242_r	0	-
chr1	20201917	20202072	uc007akv.1_annot1:_Pkhd1_annot2:_polyductin_exon:_11_0_chr1_20201918_r	0	-
chr1	20210119	20210207	uc007akv.1_annot1:_Pkhd1_annot2:_polyductin_exon:_12_0_chr1_20210120_r	0	-
chr1	20212939	20213053	uc007akv.1_annot1:_Pkhd1_annot2:_polyductin_exon:_13_0_chr1_20212940_r	0	-
chr1	20229381	20229519	uc007akv.1_annot1:_Pkhd1_annot2:_polyductin_exon:_14_0_chr1_20229382_r	0	-
chr1	20265599	20265728	uc007akv.1_annot1:_Pkhd1_annot2:_polyductin_exon:_15_0_chr1_20265600_r	0	-
chr1	20278276	20278342	uc007akv.1_annot1:_Pkhd1_annot2:_polyductin_exon:_16_0_chr1_20278277_r	0	-
chr1	20300605	20300801	uc007akv.1_annot1:_Pkhd1_annot2:_polyductin_exon:_17_0_chr1_20300606_r	0	-
chr1	20302113	20302291	uc007akv.1_annot1:_Pkhd1_annot2:_polyductin_exon:_18_0_chr1_20302114_r	0	-
chr1	20337291	20337538	uc007akv.1_annot1:_Pkhd1_annot2:_polyductin_exon:_19_0_chr1_20337292_r	0	-
chr1	20340493	20340626	uc007akv.1_annot1:_Pkhd1_annot2:_polyductin_exon:_20_0_chr1_20340494_r	0	-
chr1	20348920	20349055	uc007akv.1_annot1:_Pkhd1_annot2:_polyductin_exon:_21_0_chr1_20348921_r	0	-
chr1	20351066	20351172	uc007akv.1_annot1:_Pkhd1_annot2:_polyductin_exon:_22_0_chr1_20351067_r	0	-
chr1	20354199	20354312	uc007akv.1_annot1:_Pkhd1_annot2:_polyductin_exon:_23_0_chr1_20354200_r	0	-
chr1	20363936	20364067	uc007akv.1_annot1:_Pkhd1_annot2:_polyductin_exon:_24_0_chr1_20363937_r	0	-
chr1	20364792	20364849	uc007akv.1_annot1:_Pkhd1_annot2:_polyductin_exon:_25_0_chr1_20364793_r	0	-
chr1	20367455	20367581	uc007akv.1_annot1:_Pkhd1_annot2:_polyductin_exon:_26_0_chr1_20367456_r	0	-
chr1	20371483	20371675	uc007akv.1_annot1:_Pkhd1_annot2:_polyductin_exon:_27_0_chr1_20371484_r	0	-
chr1	20381545	20381703	uc007akv.1_annot1:_Pkhd1_annot2:_polyductin_exon:_28_0_chr1_20381546_r	0	-
chr1	20382092	20382300	uc007akv.1_annot1:_Pkhd1_annot2:_polyductin_exon:_29_0_chr1_20382093_r	0	-
chr1	20404301	20404514	uc007akv.1_annot1:_Pkhd1_annot2:_polyductin_exon:_30_0_chr1_20404302_r	0	-
chr1	20440301	20440458	uc007akv.1_annot1:_Pkhd1_annot2:_polyductin_exon:_31_0_chr1_20440302_r	0	-
chr1	20493022	20493173	uc007akv.1_annot1:_Pkhd1_annot2:_polyductin_exon:_32_0_chr1_20493023_r	0	-
chr1	20498973	20499193	uc007akv.1_annot1:_Pkhd1_annot2:_polyductin_exon:_33_0_chr1_20498974_r	0	-
chr1	20510234	20510378	uc007akv.1_annot1:_Pkhd1_annot2:_polyductin_exon:_34_0_chr1_20510235_r	0	-
chr1	20512744	20514346	uc007akv.1_annot1:_Pkhd1_annot2:_polyductin_exon:_35_0_chr1_20512745_r	0	-
chr1	20523923	20523991	uc007akv.1_annot1:_Pkhd1_annot2:_polyductin_exon:_36_0_chr1_20523924_r	0	-
chr1	20524616	20524812	uc007akv.1_annot1:_Pkhd1_annot2:_polyductin_exon:_37_0_chr1_20524617_r	0	-
chr1	20527353	20527489	uc007akv.1_annot1:_Pkhd1_annot2:_polyductin_exon:_38_0_chr1_20527354_r	0	-
chr1	20530394	20530525	uc007akv.1_annot1:_Pkhd1_annot2:_polyductin_exon:_39_0_chr1_20530395_r	0	-
chr1	20537349	20537625	uc007akv.1_annot1:_Pkhd1_annot2:_polyductin_exon:_40_0_chr1_20537350_r	0	-
chr1	20538171	20538277	uc007akv.1_annot1:_Pkhd1_annot2:_polyductin_exon:_41_0_chr1_20538172_r	0	-
chr1	20539766	20539889	uc007akv.1_annot1:_Pkhd1_annot2:_polyductin_exon:_42_0_chr1_20539767_r	0	-
chr1	20540927	20541112	uc007akv.1_annot1:_Pkhd1_annot2:_polyductin_exon:_43_0_chr1_20540928_r	0	-
chr1	20543549	20543677	uc007akv.1_annot1:_Pkhd1_annot2:_polyductin_exon:_44_0_chr1_20543550_r	0	-
chr1	20545158	20545297	uc007akv.1_annot1:_Pkhd1_annot2:_polyductin_exon:_45_0_chr1_20545159_r	0	-
chr1	20548668	20548844	uc007akv.1_annot1:_Pkhd1_annot2:_polyductin_exon:_46_0_chr1_20548669_r	0	-
chr1	20549501	20549629	uc007akv.1_annot1:_Pkhd1_annot2:_polyductin_exon:_47_0_chr1_20549502_r	0	-
chr1	20552440	20552583	uc007akv.1_annot1:_Pkhd1_annot2:_polyductin_exon:_48_0_chr1_20552441_r	0	-
chr1	20553703	20553794	uc007akv.1_annot1:_Pkhd1_annot2:_polyductin_exon:_49_0_chr1_20553704_r	0	-
chr1	20553881	20553971	uc007akv.1_annot1:_Pkhd1_annot2:_polyductin_exon:_50_0_chr1_20553882_r	0	-
chr1	20555679	20555958	uc007akv.1_annot1:_Pkhd1_annot2:_polyductin_exon:_51_0_chr1_20555680_r	0	-
chr1	20556838	20556953	uc007akv.1_annot1:_Pkhd1_annot2:_polyductin_exon:_52_0_chr1_20556839_r	0	-
chr1	20557528	20557670	uc007akv.1_annot1:_Pkhd1_annot2:_polyductin_exon:_53_0_chr1_20557529_r	0	-
chr1	20559909	20560005	uc007akv.1_annot1:_Pkhd1_annot2:_polyductin_exon:_54_0_chr1_20559910_r	0	-
chr1	20561419	20561521	uc007akv.1_annot1:_Pkhd1_annot2:_polyductin_exon:_55_0_chr1_20561420_r	0	-
chr1	20574140	20574211	uc007akv.1_annot1:_Pkhd1_annot2:_polyductin_exon:_56_0_chr1_20574141_r	0	-
chr1	20575238	20575278	uc007akv.1_annot1:_Pkhd1_annot2:_polyductin_exon:_57_0_chr1_20575239_r	0	-
chr1	20575727	20575792	uc007akv.1_annot1:_Pkhd1_annot2:_polyductin_exon:_58_0_chr1_20575728_r	0	-
chr1	20576904	20576979	uc007akv.1_annot1:_Pkhd1_annot2:_polyductin_exon:_59_0_chr1_20576905_r	0	-
chr1	20578565	20578644	uc007akv.1_annot1:_Pkhd1_annot2:_polyductin_exon:_60_0_chr1_20578566_r	0	-
chr1	20583991	20584049	uc007akv.1_annot1:_Pkhd1_annot2:_polyductin_exon:_61_0_chr1_20583992_r	0	-
chr1	20598399	20598508	uc007akv.1_annot1:_Pkhd1_annot2:_polyductin_exon:_62_0_chr1_20598400_r	0	-
chr1	20602782	20602924	uc007akv.1_annot1:_Pkhd1_annot2:_polyductin_exon:_63_0_chr1_20602783_r	0	-
chr1	20603475	20603553	uc007akv.1_annot1:_Pkhd1_annot2:_polyductin_exon:_64_0_chr1_20603476_r	0	-
chr1	20605349	20605486	uc007akv.1_annot1:_Pkhd1_annot2:_polyductin_exon:_65_0_chr1_20605350_r	0	-
chr1	20607991	20608138	uc007akv.1_annot1:_Pkhd1_annot2:_polyductin_exon:_66_0_chr1_20607992_r	0	-
chr1	20583033	20584049	uc007akw.1_annot1:_Pkhd1_annot2:_SubName:_Full=Putative_uncharacterized_protein;_exon:_0_0_chr1_20583034_r	0	-
chr1	20596410	20596702	uc007akx.1_annot1:_Pkhd1_annot2:_SubName:_Full=Putative_uncharacterized_protein;_exon:_0_0_chr1_20596411_r	0	-
chr1	20669090	20672968	uc011win.1_annot1:_Mir206_annot2:_Mus_musculus_13_days_embryo_forelimb_cDNA,_RIKEN_full-length_enriched_library,_clone:5930439P04_product:unclassifiable,_full_insert_sequence._exon:_0_0_chr1_20669091_f	0	+
chr1	20720985	20721069	uc007aky.1_annot1:_Il17a_annot2:_interleukin-17A_precursor_exon:_0_0_chr1_20720986_f	0	+
chr1	20722176	20722388	uc007aky.1_annot1:_Il17a_annot2:_interleukin-17A_precursor_exon:_1_0_chr1_20722177_f	0	+
chr1	20723702	20724577	uc007aky.1_annot1:_Il17a_annot2:_interleukin-17A_precursor_exon:_2_0_chr1_20723703_f	0	+
chr1	20767229	20768085	uc007akz.1_annot1:_Il17f_annot2:_interleukin-17F_precursor_exon:_0_0_chr1_20767230_r	0	-
chr1	20769371	20769635	uc007akz.1_annot1:_Il17f_annot2:_interleukin-17F_precursor_exon:_1_0_chr1_20769372_r	0	-
chr1	20769371	20769592	uc007ala.1_annot1:_Il17f_annot2:_interleukin-17F_precursor_exon:_1_0_chr1_20769372_r	0	-
chr1	20774253	20774351	uc007ala.1_annot1:_Il17f_annot2:_interleukin-17F_precursor_exon:_2_0_chr1_20774254_r	0	-
chr1	20793092	20793462	uc007alb.1_annot1:_AK205147_annot2:_Mus_musculus_cDNA,_clone:Y1G0142J18,_strand:unspecified._exon:_0_0_chr1_20793093_f	0	+
chr1	20793094	20793735	uc007alc.1_annot1:_Mcm3_annot2:_DNA_replication_licensing_factor_MCM3_exon:_0_0_chr1_20793095_r	0	-
chr1	20794897	20794988	uc007alc.1_annot1:_Mcm3_annot2:_DNA_replication_licensing_factor_MCM3_exon:_1_0_chr1_20794898_r	0	-
chr1	20795343	20795420	uc007alc.1_annot1:_Mcm3_annot2:_DNA_replication_licensing_factor_MCM3_exon:_2_0_chr1_20795344_r	0	-
chr1	20795877	20795981	uc007alc.1_annot1:_Mcm3_annot2:_DNA_replication_licensing_factor_MCM3_exon:_3_0_chr1_20795878_r	0	-
chr1	20796822	20796963	uc007alc.1_annot1:_Mcm3_annot2:_DNA_replication_licensing_factor_MCM3_exon:_4_0_chr1_20796823_r	0	-
chr1	20798801	20798952	uc007alc.1_annot1:_Mcm3_annot2:_DNA_replication_licensing_factor_MCM3_exon:_5_0_chr1_20798802_r	0	-
chr1	20799676	20799803	uc007alc.1_annot1:_Mcm3_annot2:_DNA_replication_licensing_factor_MCM3_exon:_6_0_chr1_20799677_r	0	-
chr1	20800138	20800313	uc007alc.1_annot1:_Mcm3_annot2:_DNA_replication_licensing_factor_MCM3_exon:_7_0_chr1_20800139_r	0	-
chr1	20802045	20802254	uc007alc.1_annot1:_Mcm3_annot2:_DNA_replication_licensing_factor_MCM3_exon:_8_0_chr1_20802046_r	0	-
chr1	20802644	20802776	uc007alc.1_annot1:_Mcm3_annot2:_DNA_replication_licensing_factor_MCM3_exon:_9_0_chr1_20802645_r	0	-
chr1	20803041	20803195	uc007alc.1_annot1:_Mcm3_annot2:_DNA_replication_licensing_factor_MCM3_exon:_10_0_chr1_20803042_r	0	-
chr1	20804479	20804588	uc007alc.1_annot1:_Mcm3_annot2:_DNA_replication_licensing_factor_MCM3_exon:_11_0_chr1_20804480_r	0	-
chr1	20804769	20805008	uc007alc.1_annot1:_Mcm3_annot2:_DNA_replication_licensing_factor_MCM3_exon:_12_0_chr1_20804770_r	0	-
chr1	20806729	20806860	uc007alc.1_annot1:_Mcm3_annot2:_DNA_replication_licensing_factor_MCM3_exon:_13_0_chr1_20806730_r	0	-
chr1	20807323	20807532	uc007alc.1_annot1:_Mcm3_annot2:_DNA_replication_licensing_factor_MCM3_exon:_14_0_chr1_20807324_r	0	-
chr1	20807873	20807986	uc007alc.1_annot1:_Mcm3_annot2:_DNA_replication_licensing_factor_MCM3_exon:_15_0_chr1_20807874_r	0	-
chr1	20810211	20810294	uc007alc.1_annot1:_Mcm3_annot2:_DNA_replication_licensing_factor_MCM3_exon:_16_0_chr1_20810212_r	0	-
chr1	20880702	20880767	uc007ald.1_annot1:_Paqr8_annot2:_membrane_progestin_receptor_beta_exon:_0_0_chr1_20880703_f	0	+
chr1	20922140	20922320	uc007ald.1_annot1:_Paqr8_annot2:_membrane_progestin_receptor_beta_exon:_1_0_chr1_20922141_f	0	+
chr1	20924662	20928837	uc007ald.1_annot1:_Paqr8_annot2:_membrane_progestin_receptor_beta_exon:_2_0_chr1_20924663_f	0	+
chr1	20907920	20907970	uc007ale.1_annot1:_Paqr8_annot2:_membrane_progestin_receptor_beta_exon:_0_0_chr1_20907921_f	0	+
chr1	20941706	20941877	uc007alf.2_annot1:_Efhc1_annot2:_EF-hand_domain-containing_protein_1_exon:_0_0_chr1_20941707_f	0	+
chr1	20945415	20945637	uc007alf.2_annot1:_Efhc1_annot2:_EF-hand_domain-containing_protein_1_exon:_1_0_chr1_20945416_f	0	+
chr1	20950210	20950498	uc007alf.2_annot1:_Efhc1_annot2:_EF-hand_domain-containing_protein_1_exon:_2_0_chr1_20950211_f	0	+
chr1	20951233	20951383	uc007alf.2_annot1:_Efhc1_annot2:_EF-hand_domain-containing_protein_1_exon:_3_0_chr1_20951234_f	0	+
chr1	20957404	20957597	uc007alf.2_annot1:_Efhc1_annot2:_EF-hand_domain-containing_protein_1_exon:_4_0_chr1_20957405_f	0	+
chr1	20962855	20963076	uc007alf.2_annot1:_Efhc1_annot2:_EF-hand_domain-containing_protein_1_exon:_5_0_chr1_20962856_f	0	+
chr1	20964979	20965120	uc007alf.2_annot1:_Efhc1_annot2:_EF-hand_domain-containing_protein_1_exon:_6_0_chr1_20964980_f	0	+
chr1	20968723	20968937	uc007alf.2_annot1:_Efhc1_annot2:_EF-hand_domain-containing_protein_1_exon:_7_0_chr1_20968724_f	0	+
chr1	20969490	20969638	uc007alf.2_annot1:_Efhc1_annot2:_EF-hand_domain-containing_protein_1_exon:_8_0_chr1_20969491_f	0	+
chr1	20979448	20979683	uc007alf.2_annot1:_Efhc1_annot2:_EF-hand_domain-containing_protein_1_exon:_9_0_chr1_20979449_f	0	+
chr1	20980697	20980922	uc007alf.2_annot1:_Efhc1_annot2:_EF-hand_domain-containing_protein_1_exon:_10_0_chr1_20980698_f	0	+
chr1	20991458	20991716	uc007alg.1_annot1:_Tram2_annot2:_translocating_chain-associated_membrane_protein_exon:_0_0_chr1_20991459_r	0	-
chr1	20993050	20993214	uc007alg.1_annot1:_Tram2_annot2:_translocating_chain-associated_membrane_protein_exon:_1_0_chr1_20993051_r	0	-
chr1	20993918	20994062	uc007alg.1_annot1:_Tram2_annot2:_translocating_chain-associated_membrane_protein_exon:_2_0_chr1_20993919_r	0	-
chr1	20994306	20994411	uc007alg.1_annot1:_Tram2_annot2:_translocating_chain-associated_membrane_protein_exon:_3_0_chr1_20994307_r	0	-
chr1	20995647	20995718	uc007alg.1_annot1:_Tram2_annot2:_translocating_chain-associated_membrane_protein_exon:_4_0_chr1_20995648_r	0	-
chr1	20996230	20996315	uc007alg.1_annot1:_Tram2_annot2:_translocating_chain-associated_membrane_protein_exon:_5_0_chr1_20996231_r	0	-
chr1	20996933	20996992	uc007alg.1_annot1:_Tram2_annot2:_translocating_chain-associated_membrane_protein_exon:_6_0_chr1_20996934_r	0	-
chr1	21002873	21002990	uc007alg.1_annot1:_Tram2_annot2:_translocating_chain-associated_membrane_protein_exon:_7_0_chr1_21002874_r	0	-
chr1	21003482	21003592	uc007alg.1_annot1:_Tram2_annot2:_translocating_chain-associated_membrane_protein_exon:_8_0_chr1_21003483_r	0	-
chr1	21027477	21027541	uc007alg.1_annot1:_Tram2_annot2:_translocating_chain-associated_membrane_protein_exon:_9_0_chr1_21027478_r	0	-
chr1	21069074	21069306	uc007alg.1_annot1:_Tram2_annot2:_translocating_chain-associated_membrane_protein_exon:_10_0_chr1_21069075_r	0	-
chr1	21156578	21156632	uc007alh.1_annot1:_AK138554_annot2:_Mus_musculus_adult_male_spinal_cord_cDNA,_RIKEN_full-length_enriched_library,_clone:A330062A16_product:unclassifiable,_full_insert_sequence._exon:_0_0_chr1_21156579_f	0	+
chr1	21177390	21177708	uc007alh.1_annot1:_AK138554_annot2:_Mus_musculus_adult_male_spinal_cord_cDNA,_RIKEN_full-length_enriched_library,_clone:A330062A16_product:unclassifiable,_full_insert_sequence._exon:_1_0_chr1_21177391_f	0	+
chr1	21208711	21208970	uc007ali.1_annot1:_Tmem14a_annot2:_transmembrane_protein_14A_exon:_0_0_chr1_21208712_f	0	+
chr1	21215638	21215724	uc007ali.1_annot1:_Tmem14a_annot2:_transmembrane_protein_14A_exon:_1_0_chr1_21215639_f	0	+
chr1	21216025	21216127	uc007ali.1_annot1:_Tmem14a_annot2:_transmembrane_protein_14A_exon:_2_0_chr1_21216026_f	0	+
chr1	21216672	21216760	uc007ali.1_annot1:_Tmem14a_annot2:_transmembrane_protein_14A_exon:_3_0_chr1_21216673_f	0	+
chr1	21219488	21220245	uc007ali.1_annot1:_Tmem14a_annot2:_transmembrane_protein_14A_exon:_4_0_chr1_21219489_f	0	+
chr1	21219671	21220248	uc007alj.1_annot1:_Tmem14a_annot2:_transmembrane_protein_14A_exon:_4_0_chr1_21219672_f	0	+
chr1	21230669	21230740	uc007alk.1_annot1:_Gsta3_annot2:_glutathione_S-transferase_A3_exon:_0_0_chr1_21230670_f	0	+
chr1	21235018	21235113	uc007alk.1_annot1:_Gsta3_annot2:_glutathione_S-transferase_A3_exon:_1_0_chr1_21235019_f	0	+
chr1	21239831	21239939	uc007alk.1_annot1:_Gsta3_annot2:_glutathione_S-transferase_A3_exon:_2_0_chr1_21239832_f	0	+
chr1	21247411	21247463	uc007alk.1_annot1:_Gsta3_annot2:_glutathione_S-transferase_A3_exon:_3_0_chr1_21247412_f	0	+
chr1	21248928	21249061	uc007alk.1_annot1:_Gsta3_annot2:_glutathione_S-transferase_A3_exon:_4_0_chr1_21248929_f	0	+
chr1	21250128	21250270	uc007alk.1_annot1:_Gsta3_annot2:_glutathione_S-transferase_A3_exon:_5_0_chr1_21250129_f	0	+
chr1	21252873	21253005	uc007alk.1_annot1:_Gsta3_annot2:_glutathione_S-transferase_A3_exon:_6_0_chr1_21252874_f	0	+
chr1	21254923	21255640	uc007alk.1_annot1:_Gsta3_annot2:_glutathione_S-transferase_A3_exon:_7_0_chr1_21254924_f	0	+
chr1	21275326	21275814	uc007alm.1_annot1:_Gm4956_annot2:_RecName:_Full=Glutathione_S-transferase;__________EC=2.5.1.18;_exon:_0_0_chr1_21275327_r	0	-
chr1	21278222	21278354	uc007alm.1_annot1:_Gm4956_annot2:_RecName:_Full=Glutathione_S-transferase;__________EC=2.5.1.18;_exon:_1_0_chr1_21278223_r	0	-
chr1	21281375	21281446	uc007alm.1_annot1:_Gm4956_annot2:_RecName:_Full=Glutathione_S-transferase;__________EC=2.5.1.18;_exon:_2_0_chr1_21281376_r	0	-
chr1	21283560	21283693	uc007alm.1_annot1:_Gm4956_annot2:_RecName:_Full=Glutathione_S-transferase;__________EC=2.5.1.18;_exon:_3_0_chr1_21283561_r	0	-
chr1	21285006	21285058	uc007alm.1_annot1:_Gm4956_annot2:_RecName:_Full=Glutathione_S-transferase;__________EC=2.5.1.18;_exon:_4_0_chr1_21285007_r	0	-
chr1	21288121	21288393	uc007alm.1_annot1:_Gm4956_annot2:_RecName:_Full=Glutathione_S-transferase;__________EC=2.5.1.18;_exon:_5_0_chr1_21288122_r	0	-
chr1	21339757	21340200	uc007aln.1_annot1:_Khdc1a_annot2:_KH_homology_domain-containing_protein_1A_exon:_0_0_chr1_21339758_f	0	+
chr1	21340338	21340521	uc007aln.1_annot1:_Khdc1a_annot2:_KH_homology_domain-containing_protein_1A_exon:_1_0_chr1_21340339_f	0	+
chr1	21340956	21342280	uc007aln.1_annot1:_Khdc1a_annot2:_KH_homology_domain-containing_protein_1A_exon:_2_0_chr1_21340957_f	0	+
chr1	21358411	21358838	uc007alo.1_annot1:_Khdc1c_annot2:_KH_homology_domain-containing_protein_1C_exon:_0_0_chr1_21358412_f	0	+
chr1	21358972	21359155	uc007alo.1_annot1:_Khdc1c_annot2:_KH_homology_domain-containing_protein_1C_exon:_1_0_chr1_21358973_f	0	+
chr1	21359590	21359824	uc007alo.1_annot1:_Khdc1c_annot2:_KH_homology_domain-containing_protein_1C_exon:_2_0_chr1_21359591_f	0	+
chr1	21373636	21374117	uc007alp.2_annot1:_Khdc1b_annot2:_KH_homology_domain-containing_protein_1B_exon:_0_0_chr1_21373637_f	0	+
chr1	21374255	21374438	uc007alp.2_annot1:_Khdc1b_annot2:_KH_homology_domain-containing_protein_1B_exon:_1_0_chr1_21374256_f	0	+
chr1	21374882	21376465	uc007alp.2_annot1:_Khdc1b_annot2:_KH_homology_domain-containing_protein_1B_exon:_2_0_chr1_21374883_f	0	+
chr1	21388483	21393206	uc011wio.1_annot1:_Kcnq5_annot2:_potassium_voltage-gated_channel_subfamily_KQT_exon:_0_0_chr1_21388484_r	0	-
chr1	21395012	21395139	uc011wio.1_annot1:_Kcnq5_annot2:_potassium_voltage-gated_channel_subfamily_KQT_exon:_1_0_chr1_21395013_r	0	-
chr1	21395873	21396005	uc011wio.1_annot1:_Kcnq5_annot2:_potassium_voltage-gated_channel_subfamily_KQT_exon:_2_0_chr1_21395874_r	0	-
chr1	21414129	21414238	uc011wio.1_annot1:_Kcnq5_annot2:_potassium_voltage-gated_channel_subfamily_KQT_exon:_3_0_chr1_21414130_r	0	-
chr1	21447484	21447705	uc011wio.1_annot1:_Kcnq5_annot2:_potassium_voltage-gated_channel_subfamily_KQT_exon:_4_0_chr1_21447485_r	0	-
chr1	21451631	21451688	uc011wio.1_annot1:_Kcnq5_annot2:_potassium_voltage-gated_channel_subfamily_KQT_exon:_5_0_chr1_21451632_r	0	-
chr1	21456463	21456490	uc011wio.1_annot1:_Kcnq5_annot2:_potassium_voltage-gated_channel_subfamily_KQT_exon:_6_0_chr1_21456464_r	0	-
chr1	21459550	21459645	uc011wio.1_annot1:_Kcnq5_annot2:_potassium_voltage-gated_channel_subfamily_KQT_exon:_7_0_chr1_21459551_r	0	-
chr1	21469454	21469550	uc011wio.1_annot1:_Kcnq5_annot2:_potassium_voltage-gated_channel_subfamily_KQT_exon:_8_0_chr1_21469455_r	0	-
chr1	21477303	21477414	uc011wio.1_annot1:_Kcnq5_annot2:_potassium_voltage-gated_channel_subfamily_KQT_exon:_9_0_chr1_21477304_r	0	-
chr1	21495380	21495506	uc011wio.1_annot1:_Kcnq5_annot2:_potassium_voltage-gated_channel_subfamily_KQT_exon:_10_0_chr1_21495381_r	0	-
chr1	21495764	21495940	uc011wio.1_annot1:_Kcnq5_annot2:_potassium_voltage-gated_channel_subfamily_KQT_exon:_11_0_chr1_21495765_r	0	-
chr1	21525141	21525268	uc011wio.1_annot1:_Kcnq5_annot2:_potassium_voltage-gated_channel_subfamily_KQT_exon:_12_0_chr1_21525142_r	0	-
chr1	21583604	21583695	uc011wio.1_annot1:_Kcnq5_annot2:_potassium_voltage-gated_channel_subfamily_KQT_exon:_13_0_chr1_21583605_r	0	-
chr1	21951261	21952023	uc011wio.1_annot1:_Kcnq5_annot2:_potassium_voltage-gated_channel_subfamily_KQT_exon:_14_0_chr1_21951262_r	0	-
chr1	22278502	22278721	uc007alr.1_annot1:_Rims1_annot2:_SubName:_Full=Rims1_protein;_exon:_0_0_chr1_22278503_r	0	-
chr1	22280140	22280280	uc007alr.1_annot1:_Rims1_annot2:_SubName:_Full=Rims1_protein;_exon:_1_0_chr1_22280141_r	0	-
chr1	22281093	22281195	uc007alr.1_annot1:_Rims1_annot2:_SubName:_Full=Rims1_protein;_exon:_2_0_chr1_22281094_r	0	-
chr1	22282902	22283015	uc007alr.1_annot1:_Rims1_annot2:_SubName:_Full=Rims1_protein;_exon:_3_0_chr1_22282903_r	0	-
chr1	22286938	22287077	uc007alr.1_annot1:_Rims1_annot2:_SubName:_Full=Rims1_protein;_exon:_4_0_chr1_22286939_r	0	-
chr1	22305812	22305924	uc007alr.1_annot1:_Rims1_annot2:_SubName:_Full=Rims1_protein;_exon:_5_0_chr1_22305813_r	0	-
chr1	22336373	22336609	uc007als.1_annot1:_Rims1_annot2:_regulating_synaptic_membrane_exocytosis_protein_exon:_5_0_chr1_22336374_r	0	-
chr1	22363424	22363591	uc007als.1_annot1:_Rims1_annot2:_regulating_synaptic_membrane_exocytosis_protein_exon:_6_0_chr1_22363425_r	0	-
chr1	22369508	22369621	uc007als.1_annot1:_Rims1_annot2:_regulating_synaptic_membrane_exocytosis_protein_exon:_7_0_chr1_22369509_r	0	-
chr1	22387531	22387644	uc007als.1_annot1:_Rims1_annot2:_regulating_synaptic_membrane_exocytosis_protein_exon:_8_0_chr1_22387532_r	0	-
chr1	22388679	22388862	uc007als.1_annot1:_Rims1_annot2:_regulating_synaptic_membrane_exocytosis_protein_exon:_9_0_chr1_22388680_r	0	-
chr1	22394524	22394596	uc007als.1_annot1:_Rims1_annot2:_regulating_synaptic_membrane_exocytosis_protein_exon:_10_0_chr1_22394525_r	0	-
chr1	22402291	22402375	uc007als.1_annot1:_Rims1_annot2:_regulating_synaptic_membrane_exocytosis_protein_exon:_11_0_chr1_22402292_r	0	-
chr1	22411821	22411911	uc007als.1_annot1:_Rims1_annot2:_regulating_synaptic_membrane_exocytosis_protein_exon:_12_0_chr1_22411822_r	0	-
chr1	22415951	22416014	uc007als.1_annot1:_Rims1_annot2:_regulating_synaptic_membrane_exocytosis_protein_exon:_13_0_chr1_22415952_r	0	-
chr1	22417542	22417668	uc007als.1_annot1:_Rims1_annot2:_regulating_synaptic_membrane_exocytosis_protein_exon:_14_0_chr1_22417543_r	0	-
chr1	22418545	22418702	uc007als.1_annot1:_Rims1_annot2:_regulating_synaptic_membrane_exocytosis_protein_exon:_15_0_chr1_22418546_r	0	-
chr1	22422852	22422922	uc007als.1_annot1:_Rims1_annot2:_regulating_synaptic_membrane_exocytosis_protein_exon:_16_0_chr1_22422853_r	0	-
chr1	22475031	22475160	uc007als.1_annot1:_Rims1_annot2:_regulating_synaptic_membrane_exocytosis_protein_exon:_17_0_chr1_22475032_r	0	-
chr1	22479563	22479676	uc007als.1_annot1:_Rims1_annot2:_regulating_synaptic_membrane_exocytosis_protein_exon:_18_0_chr1_22479564_r	0	-
chr1	22482526	22482573	uc007als.1_annot1:_Rims1_annot2:_regulating_synaptic_membrane_exocytosis_protein_exon:_19_0_chr1_22482527_r	0	-
chr1	22486273	22486397	uc007als.1_annot1:_Rims1_annot2:_regulating_synaptic_membrane_exocytosis_protein_exon:_20_0_chr1_22486274_r	0	-
chr1	22489992	22490092	uc007als.1_annot1:_Rims1_annot2:_regulating_synaptic_membrane_exocytosis_protein_exon:_21_0_chr1_22489993_r	0	-
chr1	22491480	22491591	uc007als.1_annot1:_Rims1_annot2:_regulating_synaptic_membrane_exocytosis_protein_exon:_22_0_chr1_22491481_r	0	-
chr1	22493426	22493491	uc007als.1_annot1:_Rims1_annot2:_regulating_synaptic_membrane_exocytosis_protein_exon:_23_0_chr1_22493427_r	0	-
chr1	22540237	22540316	uc007als.1_annot1:_Rims1_annot2:_regulating_synaptic_membrane_exocytosis_protein_exon:_24_0_chr1_22540238_r	0	-
chr1	22540850	22541079	uc007als.1_annot1:_Rims1_annot2:_regulating_synaptic_membrane_exocytosis_protein_exon:_25_0_chr1_22540851_r	0	-
chr1	22545124	22545462	uc007als.1_annot1:_Rims1_annot2:_regulating_synaptic_membrane_exocytosis_protein_exon:_26_0_chr1_22545125_r	0	-
chr1	22600931	22600943	uc007als.1_annot1:_Rims1_annot2:_regulating_synaptic_membrane_exocytosis_protein_exon:_27_0_chr1_22600932_r	0	-
chr1	22603209	22603423	uc007als.1_annot1:_Rims1_annot2:_regulating_synaptic_membrane_exocytosis_protein_exon:_28_0_chr1_22603210_r	0	-
chr1	22637250	22637319	uc007als.1_annot1:_Rims1_annot2:_regulating_synaptic_membrane_exocytosis_protein_exon:_29_0_chr1_22637251_r	0	-
chr1	22733768	22733849	uc007als.1_annot1:_Rims1_annot2:_regulating_synaptic_membrane_exocytosis_protein_exon:_30_0_chr1_22733769_r	0	-
chr1	22812399	22812563	uc007als.1_annot1:_Rims1_annot2:_regulating_synaptic_membrane_exocytosis_protein_exon:_31_0_chr1_22812400_r	0	-
chr1	22475029	22475160	uc007alx.1_annot1:_mKIAA0340_annot2:_Mus_musculus_adult_male_medulla_oblongata_cDNA,_RIKEN_full-length_enriched_library,_clone:6330441K02_product:weakly_similar_to_Regulating_synaptic_membrane_exocytosis_protein_1_(Rab3-interacting_molecule_1)_(RIM_1)_[Rattus_norvegicus],_full_insert_sequence._exon:_0_0_chr1_22475030_r	0	-
chr1	22516090	22516186	uc007alx.1_annot1:_mKIAA0340_annot2:_Mus_musculus_adult_male_medulla_oblongata_cDNA,_RIKEN_full-length_enriched_library,_clone:6330441K02_product:weakly_similar_to_Regulating_synaptic_membrane_exocytosis_protein_1_(Rab3-interacting_molecule_1)_(RIM_1)_[Rattus_norvegicus],_full_insert_sequence._exon:_7_0_chr1_22516091_r	0	-
chr1	22600114	22600943	uc007aly.1_annot1:_Rims1_annot2:_SubName:_Full=Rim1delta83-105;_Flags:_Fragment;_exon:_0_0_chr1_22600115_r	0	-
chr1	23107312	23109092	uc007alz.1_annot1:_4933415F23Rik_annot2:_hypothetical_protein_LOC66755_exon:_0_0_chr1_23107313_r	0	-
chr1	23279107	23279178	uc011wip.1_annot1:_Mir30a_annot2:_Mus_musculus_microRNA_30a_(Mir30a),_microRNA._exon:_0_0_chr1_23279108_f	0	+
chr1	23298539	23298623	uc007ama.2_annot1:_Mir30c-2_annot2:_Mus_musculus_microRNA_30c-2_(Mir30c-2),_microRNA._exon:_0_0_chr1_23298540_f	0	+
chr1	23373262	23377287	uc007amb.1_annot1:_Ogfrl1_annot2:_opioid_growth_factor_receptor-like_protein_1_exon:_0_0_chr1_23373263_r	0	-
chr1	23382568	23382714	uc007amb.1_annot1:_Ogfrl1_annot2:_opioid_growth_factor_receptor-like_protein_1_exon:_1_0_chr1_23382569_r	0	-
chr1	23382826	23382893	uc007amb.1_annot1:_Ogfrl1_annot2:_opioid_growth_factor_receptor-like_protein_1_exon:_2_0_chr1_23382827_r	0	-
chr1	23383009	23383088	uc007amb.1_annot1:_Ogfrl1_annot2:_opioid_growth_factor_receptor-like_protein_1_exon:_3_0_chr1_23383010_r	0	-
chr1	23385564	23385643	uc007amb.1_annot1:_Ogfrl1_annot2:_opioid_growth_factor_receptor-like_protein_1_exon:_4_0_chr1_23385565_r	0	-
chr1	23385810	23385897	uc007amb.1_annot1:_Ogfrl1_annot2:_opioid_growth_factor_receptor-like_protein_1_exon:_5_0_chr1_23385811_r	0	-
chr1	23389653	23390014	uc007amb.1_annot1:_Ogfrl1_annot2:_opioid_growth_factor_receptor-like_protein_1_exon:_6_0_chr1_23389654_r	0	-
chr1	23398587	23399850	uc007amc.1_annot1:_AK090150_annot2:_Mus_musculus_16_days_neonate_male_diencephalon_cDNA,_RIKEN_full-length_enriched_library,_clone:G630007A06_product:unclassifiable,_full_insert_sequence._exon:_0_0_chr1_23398588_r	0	-
chr1	23404352	23404611	uc007amc.1_annot1:_AK090150_annot2:_Mus_musculus_16_days_neonate_male_diencephalon_cDNA,_RIKEN_full-length_enriched_library,_clone:G630007A06_product:unclassifiable,_full_insert_sequence._exon:_1_0_chr1_23404353_r	0	-
chr1	23768764	23770067	uc007amd.1_annot1:_B3gat2_annot2:_galactosylgalactosylxylosylprotein_exon:_0_0_chr1_23768765_f	0	+
chr1	23822059	23822579	uc007amd.1_annot1:_B3gat2_annot2:_galactosylgalactosylxylosylprotein_exon:_1_0_chr1_23822060_f	0	+
chr1	23822059	23822204	uc007ame.1_annot1:_B3gat2_annot2:_galactosylgalactosylxylosylprotein_exon:_1_0_chr1_23822060_f	0	+
chr1	23851711	23851860	uc007ame.1_annot1:_B3gat2_annot2:_galactosylgalactosylxylosylprotein_exon:_2_0_chr1_23851712_f	0	+
chr1	23851939	23854697	uc007ame.1_annot1:_B3gat2_annot2:_galactosylgalactosylxylosylprotein_exon:_3_0_chr1_23851940_f	0	+
chr1	23851684	23852196	uc007amf.1_annot1:_Smap1_annot2:_Mus_musculus_adult_male_testis_cDNA,_RIKEN_full-length_enriched_library,_clone:1700056O10_product:similar_to_STROMAL_MEMBRANE-ASSOCIATED_PROTEIN_SMAP1A_[Homo_sapiens],_full_insert_sequence._exon:_0_0_chr1_23851685_r	0	-
chr1	23853190	23853402	uc007amf.1_annot1:_Smap1_annot2:_Mus_musculus_adult_male_testis_cDNA,_RIKEN_full-length_enriched_library,_clone:1700056O10_product:similar_to_STROMAL_MEMBRANE-ASSOCIATED_PROTEIN_SMAP1A_[Homo_sapiens],_full_insert_sequence._exon:_1_0_chr1_23853191_r	0	-
chr1	23855102	23855410	uc007amf.1_annot1:_Smap1_annot2:_Mus_musculus_adult_male_testis_cDNA,_RIKEN_full-length_enriched_library,_clone:1700056O10_product:similar_to_STROMAL_MEMBRANE-ASSOCIATED_PROTEIN_SMAP1A_[Homo_sapiens],_full_insert_sequence._exon:_2_0_chr1_23855103_r	0	-
chr1	23856141	23856307	uc007amf.1_annot1:_Smap1_annot2:_Mus_musculus_adult_male_testis_cDNA,_RIKEN_full-length_enriched_library,_clone:1700056O10_product:similar_to_STROMAL_MEMBRANE-ASSOCIATED_PROTEIN_SMAP1A_[Homo_sapiens],_full_insert_sequence._exon:_3_0_chr1_23856142_r	0	-
chr1	23860261	23860389	uc007amf.1_annot1:_Smap1_annot2:_Mus_musculus_adult_male_testis_cDNA,_RIKEN_full-length_enriched_library,_clone:1700056O10_product:similar_to_STROMAL_MEMBRANE-ASSOCIATED_PROTEIN_SMAP1A_[Homo_sapiens],_full_insert_sequence._exon:_4_0_chr1_23860262_r	0	-
chr1	23865861	23865952	uc007amf.1_annot1:_Smap1_annot2:_Mus_musculus_adult_male_testis_cDNA,_RIKEN_full-length_enriched_library,_clone:1700056O10_product:similar_to_STROMAL_MEMBRANE-ASSOCIATED_PROTEIN_SMAP1A_[Homo_sapiens],_full_insert_sequence._exon:_5_0_chr1_23865862_r	0	-
chr1	23873055	23873132	uc007amf.1_annot1:_Smap1_annot2:_Mus_musculus_adult_male_testis_cDNA,_RIKEN_full-length_enriched_library,_clone:1700056O10_product:similar_to_STROMAL_MEMBRANE-ASSOCIATED_PROTEIN_SMAP1A_[Homo_sapiens],_full_insert_sequence._exon:_6_0_chr1_23873056_r	0	-
chr1	23883212	23883288	uc007amf.1_annot1:_Smap1_annot2:_Mus_musculus_adult_male_testis_cDNA,_RIKEN_full-length_enriched_library,_clone:1700056O10_product:similar_to_STROMAL_MEMBRANE-ASSOCIATED_PROTEIN_SMAP1A_[Homo_sapiens],_full_insert_sequence._exon:_7_0_chr1_23883213_r	0	-
chr1	23884547	23884633	uc007amf.1_annot1:_Smap1_annot2:_Mus_musculus_adult_male_testis_cDNA,_RIKEN_full-length_enriched_library,_clone:1700056O10_product:similar_to_STROMAL_MEMBRANE-ASSOCIATED_PROTEIN_SMAP1A_[Homo_sapiens],_full_insert_sequence._exon:_8_0_chr1_23884548_r	0	-
chr1	23898698	23898832	uc007amf.1_annot1:_Smap1_annot2:_Mus_musculus_adult_male_testis_cDNA,_RIKEN_full-length_enriched_library,_clone:1700056O10_product:similar_to_STROMAL_MEMBRANE-ASSOCIATED_PROTEIN_SMAP1A_[Homo_sapiens],_full_insert_sequence._exon:_9_0_chr1_23898699_r	0	-
chr1	23916501	23916575	uc007amf.1_annot1:_Smap1_annot2:_Mus_musculus_adult_male_testis_cDNA,_RIKEN_full-length_enriched_library,_clone:1700056O10_product:similar_to_STROMAL_MEMBRANE-ASSOCIATED_PROTEIN_SMAP1A_[Homo_sapiens],_full_insert_sequence._exon:_10_0_chr1_23916502_r	0	-
chr1	23852465	23853402	uc007amg.1_annot1:_Smap1_annot2:_stromal_membrane-associated_protein_1_exon:_0_0_chr1_23852466_r	0	-
chr1	23873055	23873136	uc007amg.1_annot1:_Smap1_annot2:_stromal_membrane-associated_protein_1_exon:_5_0_chr1_23873056_r	0	-
chr1	23928876	23929128	uc007amh.1_annot1:_Smap1_annot2:_stromal_membrane-associated_protein_1_exon:_9_0_chr1_23928877_r	0	-
chr1	23855633	23856307	uc007ami.1_annot1:_Smap1_annot2:_stromal_membrane-associated_protein_1_exon:_0_0_chr1_23855634_r	0	-
chr1	24002777	24003199	uc007amj.2_annot1:_1110058L19Rik_annot2:_hypothetical_protein_LOC68002_precursor_exon:_0_0_chr1_24002778_r	0	-
chr1	24009995	24010145	uc007amj.2_annot1:_1110058L19Rik_annot2:_hypothetical_protein_LOC68002_precursor_exon:_1_0_chr1_24009996_r	0	-
chr1	24012384	24012479	uc007amj.2_annot1:_1110058L19Rik_annot2:_hypothetical_protein_LOC68002_precursor_exon:_2_0_chr1_24012385_r	0	-
chr1	24017596	24019336	uc011wiq.1_annot1:_Fam135a_annot2:_Mus_musculus_11_days_embryo_whole_body_cDNA,_RIKEN_full-length_enriched_library,_clone:2700001I06_product:weakly_similar_to_DJ198I9.1.1_(KIAA1411_(CONTAINS_TRANSLATION_OF_CDNA_PLACE1007843_(EM:AK002067))_(ISOFORM_1))_[Homo_sapiens],_full_insert_sequence._exon:_0_0_chr1_24017597_r	0	-
chr1	24021617	24021731	uc011wiq.1_annot1:_Fam135a_annot2:_Mus_musculus_11_days_embryo_whole_body_cDNA,_RIKEN_full-length_enriched_library,_clone:2700001I06_product:weakly_similar_to_DJ198I9.1.1_(KIAA1411_(CONTAINS_TRANSLATION_OF_CDNA_PLACE1007843_(EM:AK002067))_(ISOFORM_1))_[Homo_sapiens],_full_insert_sequence._exon:_1_0_chr1_24021618_r	0	-
chr1	24027513	24027624	uc011wiq.1_annot1:_Fam135a_annot2:_Mus_musculus_11_days_embryo_whole_body_cDNA,_RIKEN_full-length_enriched_library,_clone:2700001I06_product:weakly_similar_to_DJ198I9.1.1_(KIAA1411_(CONTAINS_TRANSLATION_OF_CDNA_PLACE1007843_(EM:AK002067))_(ISOFORM_1))_[Homo_sapiens],_full_insert_sequence._exon:_2_0_chr1_24027514_r	0	-
chr1	24028692	24028844	uc011wiq.1_annot1:_Fam135a_annot2:_Mus_musculus_11_days_embryo_whole_body_cDNA,_RIKEN_full-length_enriched_library,_clone:2700001I06_product:weakly_similar_to_DJ198I9.1.1_(KIAA1411_(CONTAINS_TRANSLATION_OF_CDNA_PLACE1007843_(EM:AK002067))_(ISOFORM_1))_[Homo_sapiens],_full_insert_sequence._exon:_3_0_chr1_24028693_r	0	-
chr1	24031051	24031149	uc011wiq.1_annot1:_Fam135a_annot2:_Mus_musculus_11_days_embryo_whole_body_cDNA,_RIKEN_full-length_enriched_library,_clone:2700001I06_product:weakly_similar_to_DJ198I9.1.1_(KIAA1411_(CONTAINS_TRANSLATION_OF_CDNA_PLACE1007843_(EM:AK002067))_(ISOFORM_1))_[Homo_sapiens],_full_insert_sequence._exon:_4_0_chr1_24031052_r	0	-
chr1	24031620	24031712	uc011wiq.1_annot1:_Fam135a_annot2:_Mus_musculus_11_days_embryo_whole_body_cDNA,_RIKEN_full-length_enriched_library,_clone:2700001I06_product:weakly_similar_to_DJ198I9.1.1_(KIAA1411_(CONTAINS_TRANSLATION_OF_CDNA_PLACE1007843_(EM:AK002067))_(ISOFORM_1))_[Homo_sapiens],_full_insert_sequence._exon:_5_0_chr1_24031621_r	0	-
chr1	24033446	24033662	uc011wiq.1_annot1:_Fam135a_annot2:_Mus_musculus_11_days_embryo_whole_body_cDNA,_RIKEN_full-length_enriched_library,_clone:2700001I06_product:weakly_similar_to_DJ198I9.1.1_(KIAA1411_(CONTAINS_TRANSLATION_OF_CDNA_PLACE1007843_(EM:AK002067))_(ISOFORM_1))_[Homo_sapiens],_full_insert_sequence._exon:_6_0_chr1_24033447_r	0	-
chr1	24035038	24037367	uc011wiq.1_annot1:_Fam135a_annot2:_Mus_musculus_11_days_embryo_whole_body_cDNA,_RIKEN_full-length_enriched_library,_clone:2700001I06_product:weakly_similar_to_DJ198I9.1.1_(KIAA1411_(CONTAINS_TRANSLATION_OF_CDNA_PLACE1007843_(EM:AK002067))_(ISOFORM_1))_[Homo_sapiens],_full_insert_sequence._exon:_7_0_chr1_24035039_r	0	-
chr1	24033446	24033607	uc007amk.2_annot1:_Fam135a_annot2:_hypothetical_protein_LOC68187_exon:_6_0_chr1_24033447_r	0	-
chr1	24035038	24037403	uc007amk.2_annot1:_Fam135a_annot2:_hypothetical_protein_LOC68187_exon:_7_0_chr1_24035039_r	0	-
chr1	24037580	24037735	uc007aml.2_annot1:_Fam135a_annot2:_hypothetical_protein_LOC68187_exon:_8_0_chr1_24037581_r	0	-
chr1	24039501	24039575	uc007aml.2_annot1:_Fam135a_annot2:_hypothetical_protein_LOC68187_exon:_9_0_chr1_24039502_r	0	-
chr1	24050952	24051108	uc007aml.2_annot1:_Fam135a_annot2:_hypothetical_protein_LOC68187_exon:_10_0_chr1_24050953_r	0	-
chr1	24053196	24053246	uc007aml.2_annot1:_Fam135a_annot2:_hypothetical_protein_LOC68187_exon:_11_0_chr1_24053197_r	0	-
chr1	24060021	24060175	uc007aml.2_annot1:_Fam135a_annot2:_hypothetical_protein_LOC68187_exon:_12_0_chr1_24060022_r	0	-
chr1	24060842	24060969	uc007aml.2_annot1:_Fam135a_annot2:_hypothetical_protein_LOC68187_exon:_13_0_chr1_24060843_r	0	-
chr1	24062582	24062756	uc007aml.2_annot1:_Fam135a_annot2:_hypothetical_protein_LOC68187_exon:_14_0_chr1_24062583_r	0	-
chr1	24064042	24064113	uc007aml.2_annot1:_Fam135a_annot2:_hypothetical_protein_LOC68187_exon:_15_0_chr1_24064043_r	0	-
chr1	24064204	24064344	uc007aml.2_annot1:_Fam135a_annot2:_hypothetical_protein_LOC68187_exon:_16_0_chr1_24064205_r	0	-
chr1	24074737	24074817	uc007aml.2_annot1:_Fam135a_annot2:_hypothetical_protein_LOC68187_exon:_17_0_chr1_24074738_r	0	-
chr1	24092249	24092365	uc007aml.2_annot1:_Fam135a_annot2:_hypothetical_protein_LOC68187_exon:_18_0_chr1_24092250_r	0	-
chr1	24093358	24093450	uc007aml.2_annot1:_Fam135a_annot2:_hypothetical_protein_LOC68187_exon:_19_0_chr1_24093359_r	0	-
chr1	24106899	24107180	uc007aml.2_annot1:_Fam135a_annot2:_hypothetical_protein_LOC68187_exon:_20_0_chr1_24106900_r	0	-
chr1	24058602	24060175	uc007amn.2_annot1:_Fam135a_annot2:_Mus_musculus_0_day_neonate_eyeball_cDNA,_RIKEN_full-length_enriched_library,_clone:E130308H07_product:hypothetical_protein,_full_insert_sequence._exon:_0_0_chr1_24058603_r	0	-
chr1	24184448	24184707	uc007amo.2_annot1:_Col9a1_annot2:_collagen_alpha-1(IX)_chain_precursor_exon:_0_0_chr1_24184449_f	0	+
chr1	24185097	24185171	uc007amo.2_annot1:_Col9a1_annot2:_collagen_alpha-1(IX)_chain_precursor_exon:_1_0_chr1_24185098_f	0	+
chr1	24186122	24186200	uc007amo.2_annot1:_Col9a1_annot2:_collagen_alpha-1(IX)_chain_precursor_exon:_2_0_chr1_24186123_f	0	+
chr1	24186313	24186446	uc007amo.2_annot1:_Col9a1_annot2:_collagen_alpha-1(IX)_chain_precursor_exon:_3_0_chr1_24186314_f	0	+
chr1	24191876	24192273	uc007amo.2_annot1:_Col9a1_annot2:_collagen_alpha-1(IX)_chain_precursor_exon:_4_0_chr1_24191877_f	0	+
chr1	24201521	24201605	uc007amo.2_annot1:_Col9a1_annot2:_collagen_alpha-1(IX)_chain_precursor_exon:_5_0_chr1_24201522_f	0	+
chr1	24202355	24202376	uc007amo.2_annot1:_Col9a1_annot2:_collagen_alpha-1(IX)_chain_precursor_exon:_6_0_chr1_24202356_f	0	+
chr1	24203729	24203804	uc007amo.2_annot1:_Col9a1_annot2:_collagen_alpha-1(IX)_chain_precursor_exon:_7_0_chr1_24203730_f	0	+
chr1	24204138	24204174	uc007amo.2_annot1:_Col9a1_annot2:_collagen_alpha-1(IX)_chain_precursor_exon:_8_0_chr1_24204139_f	0	+
chr1	24204282	24204345	uc007amo.2_annot1:_Col9a1_annot2:_collagen_alpha-1(IX)_chain_precursor_exon:_9_0_chr1_24204283_f	0	+
chr1	24208852	24208906	uc007amo.2_annot1:_Col9a1_annot2:_collagen_alpha-1(IX)_chain_precursor_exon:_10_0_chr1_24208853_f	0	+
chr1	24209135	24209171	uc007amo.2_annot1:_Col9a1_annot2:_collagen_alpha-1(IX)_chain_precursor_exon:_11_0_chr1_24209136_f	0	+
chr1	24211496	24211520	uc007amo.2_annot1:_Col9a1_annot2:_collagen_alpha-1(IX)_chain_precursor_exon:_12_0_chr1_24211497_f	0	+
chr1	24211892	24211946	uc007amo.2_annot1:_Col9a1_annot2:_collagen_alpha-1(IX)_chain_precursor_exon:_13_0_chr1_24211893_f	0	+
chr1	24214224	24214278	uc007amo.2_annot1:_Col9a1_annot2:_collagen_alpha-1(IX)_chain_precursor_exon:_14_0_chr1_24214225_f	0	+
chr1	24215012	24215045	uc007amo.2_annot1:_Col9a1_annot2:_collagen_alpha-1(IX)_chain_precursor_exon:_15_0_chr1_24215013_f	0	+
chr1	24215897	24215954	uc007amo.2_annot1:_Col9a1_annot2:_collagen_alpha-1(IX)_chain_precursor_exon:_16_0_chr1_24215898_f	0	+
chr1	24217211	24217265	uc007amo.2_annot1:_Col9a1_annot2:_collagen_alpha-1(IX)_chain_precursor_exon:_17_0_chr1_24217212_f	0	+
chr1	24221377	24221431	uc007amo.2_annot1:_Col9a1_annot2:_collagen_alpha-1(IX)_chain_precursor_exon:_18_0_chr1_24221378_f	0	+
chr1	24224374	24224428	uc007amo.2_annot1:_Col9a1_annot2:_collagen_alpha-1(IX)_chain_precursor_exon:_19_0_chr1_24224375_f	0	+
chr1	24227582	24227636	uc007amo.2_annot1:_Col9a1_annot2:_collagen_alpha-1(IX)_chain_precursor_exon:_20_0_chr1_24227583_f	0	+
chr1	24228417	24228471	uc007amo.2_annot1:_Col9a1_annot2:_collagen_alpha-1(IX)_chain_precursor_exon:_21_0_chr1_24228418_f	0	+
chr1	24228608	24228662	uc007amo.2_annot1:_Col9a1_annot2:_collagen_alpha-1(IX)_chain_precursor_exon:_22_0_chr1_24228609_f	0	+
chr1	24228783	24228837	uc007amo.2_annot1:_Col9a1_annot2:_collagen_alpha-1(IX)_chain_precursor_exon:_23_0_chr1_24228784_f	0	+
chr1	24229260	24229314	uc007amo.2_annot1:_Col9a1_annot2:_collagen_alpha-1(IX)_chain_precursor_exon:_24_0_chr1_24229261_f	0	+
chr1	24230413	24230458	uc007amo.2_annot1:_Col9a1_annot2:_collagen_alpha-1(IX)_chain_precursor_exon:_25_0_chr1_24230414_f	0	+
chr1	24231342	24231396	uc007amo.2_annot1:_Col9a1_annot2:_collagen_alpha-1(IX)_chain_precursor_exon:_26_0_chr1_24231343_f	0	+
chr1	24231485	24231539	uc007amo.2_annot1:_Col9a1_annot2:_collagen_alpha-1(IX)_chain_precursor_exon:_27_0_chr1_24231486_f	0	+
chr1	24237034	24237088	uc007amo.2_annot1:_Col9a1_annot2:_collagen_alpha-1(IX)_chain_precursor_exon:_28_0_chr1_24237035_f	0	+
chr1	24237721	24237793	uc007amo.2_annot1:_Col9a1_annot2:_collagen_alpha-1(IX)_chain_precursor_exon:_29_0_chr1_24237722_f	0	+
chr1	24238289	24238325	uc007amo.2_annot1:_Col9a1_annot2:_collagen_alpha-1(IX)_chain_precursor_exon:_30_0_chr1_24238290_f	0	+
chr1	24239023	24239068	uc007amo.2_annot1:_Col9a1_annot2:_collagen_alpha-1(IX)_chain_precursor_exon:_31_0_chr1_24239024_f	0	+
chr1	24240409	24240442	uc007amo.2_annot1:_Col9a1_annot2:_collagen_alpha-1(IX)_chain_precursor_exon:_32_0_chr1_24240410_f	0	+
chr1	24243963	24244110	uc007amo.2_annot1:_Col9a1_annot2:_collagen_alpha-1(IX)_chain_precursor_exon:_33_0_chr1_24243964_f	0	+
chr1	24244280	24244335	uc007amo.2_annot1:_Col9a1_annot2:_collagen_alpha-1(IX)_chain_precursor_exon:_34_0_chr1_24244281_f	0	+
chr1	24246045	24246234	uc007amo.2_annot1:_Col9a1_annot2:_collagen_alpha-1(IX)_chain_precursor_exon:_35_0_chr1_24246046_f	0	+
chr1	24251196	24251274	uc007amo.2_annot1:_Col9a1_annot2:_collagen_alpha-1(IX)_chain_precursor_exon:_36_0_chr1_24251197_f	0	+
chr1	24258515	24259577	uc007amo.2_annot1:_Col9a1_annot2:_collagen_alpha-1(IX)_chain_precursor_exon:_37_0_chr1_24258516_f	0	+
chr1	24202068	24202296	uc007amp.2_annot1:_Col9a1_annot2:_collagen_alpha-1(IX)_chain_precursor_exon:_0_0_chr1_24202069_f	0	+
chr1	24264521	24271656	uc011wir.1_annot1:_Col19a1_annot2:_RecName:_Full=Collagen_alpha-1(XIX)_chain;_AltName:_Full=Collagen_alpha-1(Y)_chain;_Flags:_Precursor;_exon:_0_0_chr1_24264522_r	0	-
chr1	24271803	24271881	uc011wir.1_annot1:_Col19a1_annot2:_RecName:_Full=Collagen_alpha-1(XIX)_chain;_AltName:_Full=Collagen_alpha-1(Y)_chain;_Flags:_Precursor;_exon:_1_0_chr1_24271804_r	0	-
chr1	24277204	24277333	uc011wir.1_annot1:_Col19a1_annot2:_RecName:_Full=Collagen_alpha-1(XIX)_chain;_AltName:_Full=Collagen_alpha-1(Y)_chain;_Flags:_Precursor;_exon:_2_0_chr1_24277205_r	0	-
chr1	24286770	24286837	uc011wir.1_annot1:_Col19a1_annot2:_RecName:_Full=Collagen_alpha-1(XIX)_chain;_AltName:_Full=Collagen_alpha-1(Y)_chain;_Flags:_Precursor;_exon:_3_0_chr1_24286771_r	0	-
chr1	24289255	24289426	uc011wir.1_annot1:_Col19a1_annot2:_RecName:_Full=Collagen_alpha-1(XIX)_chain;_AltName:_Full=Collagen_alpha-1(Y)_chain;_Flags:_Precursor;_exon:_4_0_chr1_24289256_r	0	-
chr1	24291891	24291936	uc011wir.1_annot1:_Col19a1_annot2:_RecName:_Full=Collagen_alpha-1(XIX)_chain;_AltName:_Full=Collagen_alpha-1(Y)_chain;_Flags:_Precursor;_exon:_5_0_chr1_24291892_r	0	-
chr1	24292092	24292128	uc011wir.1_annot1:_Col19a1_annot2:_RecName:_Full=Collagen_alpha-1(XIX)_chain;_AltName:_Full=Collagen_alpha-1(Y)_chain;_Flags:_Precursor;_exon:_6_0_chr1_24292093_r	0	-
chr1	24296505	24296568	uc011wir.1_annot1:_Col19a1_annot2:_RecName:_Full=Collagen_alpha-1(XIX)_chain;_AltName:_Full=Collagen_alpha-1(Y)_chain;_Flags:_Precursor;_exon:_7_0_chr1_24296506_r	0	-
chr1	24296666	24296711	uc011wir.1_annot1:_Col19a1_annot2:_RecName:_Full=Collagen_alpha-1(XIX)_chain;_AltName:_Full=Collagen_alpha-1(Y)_chain;_Flags:_Precursor;_exon:_8_0_chr1_24296667_r	0	-
chr1	24299910	24299955	uc011wir.1_annot1:_Col19a1_annot2:_RecName:_Full=Collagen_alpha-1(XIX)_chain;_AltName:_Full=Collagen_alpha-1(Y)_chain;_Flags:_Precursor;_exon:_9_0_chr1_24299911_r	0	-
chr1	24303598	24303652	uc011wir.1_annot1:_Col19a1_annot2:_RecName:_Full=Collagen_alpha-1(XIX)_chain;_AltName:_Full=Collagen_alpha-1(Y)_chain;_Flags:_Precursor;_exon:_10_0_chr1_24303599_r	0	-
chr1	24307431	24307458	uc011wir.1_annot1:_Col19a1_annot2:_RecName:_Full=Collagen_alpha-1(XIX)_chain;_AltName:_Full=Collagen_alpha-1(Y)_chain;_Flags:_Precursor;_exon:_11_0_chr1_24307432_r	0	-
chr1	24308113	24308158	uc011wir.1_annot1:_Col19a1_annot2:_RecName:_Full=Collagen_alpha-1(XIX)_chain;_AltName:_Full=Collagen_alpha-1(Y)_chain;_Flags:_Precursor;_exon:_12_0_chr1_24308114_r	0	-
chr1	24308238	24308289	uc011wir.1_annot1:_Col19a1_annot2:_RecName:_Full=Collagen_alpha-1(XIX)_chain;_AltName:_Full=Collagen_alpha-1(Y)_chain;_Flags:_Precursor;_exon:_13_0_chr1_24308239_r	0	-
chr1	24310294	24310339	uc011wir.1_annot1:_Col19a1_annot2:_RecName:_Full=Collagen_alpha-1(XIX)_chain;_AltName:_Full=Collagen_alpha-1(Y)_chain;_Flags:_Precursor;_exon:_14_0_chr1_24310295_r	0	-
chr1	24313098	24313152	uc011wir.1_annot1:_Col19a1_annot2:_RecName:_Full=Collagen_alpha-1(XIX)_chain;_AltName:_Full=Collagen_alpha-1(Y)_chain;_Flags:_Precursor;_exon:_15_0_chr1_24313099_r	0	-
chr1	24314484	24314538	uc011wir.1_annot1:_Col19a1_annot2:_RecName:_Full=Collagen_alpha-1(XIX)_chain;_AltName:_Full=Collagen_alpha-1(Y)_chain;_Flags:_Precursor;_exon:_16_0_chr1_24314485_r	0	-
chr1	24318885	24318939	uc011wir.1_annot1:_Col19a1_annot2:_RecName:_Full=Collagen_alpha-1(XIX)_chain;_AltName:_Full=Collagen_alpha-1(Y)_chain;_Flags:_Precursor;_exon:_17_0_chr1_24318886_r	0	-
chr1	24319150	24319204	uc011wir.1_annot1:_Col19a1_annot2:_RecName:_Full=Collagen_alpha-1(XIX)_chain;_AltName:_Full=Collagen_alpha-1(Y)_chain;_Flags:_Precursor;_exon:_18_0_chr1_24319151_r	0	-
chr1	24319286	24319391	uc011wir.1_annot1:_Col19a1_annot2:_RecName:_Full=Collagen_alpha-1(XIX)_chain;_AltName:_Full=Collagen_alpha-1(Y)_chain;_Flags:_Precursor;_exon:_19_0_chr1_24319287_r	0	-
chr1	24322236	24322278	uc011wir.1_annot1:_Col19a1_annot2:_RecName:_Full=Collagen_alpha-1(XIX)_chain;_AltName:_Full=Collagen_alpha-1(Y)_chain;_Flags:_Precursor;_exon:_20_0_chr1_24322237_r	0	-
chr1	24324230	24324284	uc011wir.1_annot1:_Col19a1_annot2:_RecName:_Full=Collagen_alpha-1(XIX)_chain;_AltName:_Full=Collagen_alpha-1(Y)_chain;_Flags:_Precursor;_exon:_21_0_chr1_24324231_r	0	-
chr1	24324371	24324425	uc011wir.1_annot1:_Col19a1_annot2:_RecName:_Full=Collagen_alpha-1(XIX)_chain;_AltName:_Full=Collagen_alpha-1(Y)_chain;_Flags:_Precursor;_exon:_22_0_chr1_24324372_r	0	-
chr1	24324528	24324564	uc011wir.1_annot1:_Col19a1_annot2:_RecName:_Full=Collagen_alpha-1(XIX)_chain;_AltName:_Full=Collagen_alpha-1(Y)_chain;_Flags:_Precursor;_exon:_23_0_chr1_24324529_r	0	-
chr1	24328871	24328949	uc011wir.1_annot1:_Col19a1_annot2:_RecName:_Full=Collagen_alpha-1(XIX)_chain;_AltName:_Full=Collagen_alpha-1(Y)_chain;_Flags:_Precursor;_exon:_24_0_chr1_24328872_r	0	-
chr1	24329052	24329097	uc011wir.1_annot1:_Col19a1_annot2:_RecName:_Full=Collagen_alpha-1(XIX)_chain;_AltName:_Full=Collagen_alpha-1(Y)_chain;_Flags:_Precursor;_exon:_25_0_chr1_24329053_r	0	-
chr1	24329777	24329867	uc011wir.1_annot1:_Col19a1_annot2:_RecName:_Full=Collagen_alpha-1(XIX)_chain;_AltName:_Full=Collagen_alpha-1(Y)_chain;_Flags:_Precursor;_exon:_26_0_chr1_24329778_r	0	-
chr1	24330520	24330574	uc011wir.1_annot1:_Col19a1_annot2:_RecName:_Full=Collagen_alpha-1(XIX)_chain;_AltName:_Full=Collagen_alpha-1(Y)_chain;_Flags:_Precursor;_exon:_27_0_chr1_24330521_r	0	-
chr1	24332088	24332142	uc011wir.1_annot1:_Col19a1_annot2:_RecName:_Full=Collagen_alpha-1(XIX)_chain;_AltName:_Full=Collagen_alpha-1(Y)_chain;_Flags:_Precursor;_exon:_28_0_chr1_24332089_r	0	-
chr1	24332817	24332871	uc011wir.1_annot1:_Col19a1_annot2:_RecName:_Full=Collagen_alpha-1(XIX)_chain;_AltName:_Full=Collagen_alpha-1(Y)_chain;_Flags:_Precursor;_exon:_29_0_chr1_24332818_r	0	-
chr1	24332969	24333005	uc011wir.1_annot1:_Col19a1_annot2:_RecName:_Full=Collagen_alpha-1(XIX)_chain;_AltName:_Full=Collagen_alpha-1(Y)_chain;_Flags:_Precursor;_exon:_30_0_chr1_24332970_r	0	-
chr1	24334874	24334910	uc011wir.1_annot1:_Col19a1_annot2:_RecName:_Full=Collagen_alpha-1(XIX)_chain;_AltName:_Full=Collagen_alpha-1(Y)_chain;_Flags:_Precursor;_exon:_31_0_chr1_24334875_r	0	-
chr1	24339268	24339331	uc011wir.1_annot1:_Col19a1_annot2:_RecName:_Full=Collagen_alpha-1(XIX)_chain;_AltName:_Full=Collagen_alpha-1(Y)_chain;_Flags:_Precursor;_exon:_32_0_chr1_24339269_r	0	-
chr1	24344736	24344778	uc011wir.1_annot1:_Col19a1_annot2:_RecName:_Full=Collagen_alpha-1(XIX)_chain;_AltName:_Full=Collagen_alpha-1(Y)_chain;_Flags:_Precursor;_exon:_33_0_chr1_24344737_r	0	-
chr1	24359120	24359174	uc011wir.1_annot1:_Col19a1_annot2:_RecName:_Full=Collagen_alpha-1(XIX)_chain;_AltName:_Full=Collagen_alpha-1(Y)_chain;_Flags:_Precursor;_exon:_34_0_chr1_24359121_r	0	-
chr1	24381421	24381475	uc011wir.1_annot1:_Col19a1_annot2:_RecName:_Full=Collagen_alpha-1(XIX)_chain;_AltName:_Full=Collagen_alpha-1(Y)_chain;_Flags:_Precursor;_exon:_35_0_chr1_24381422_r	0	-
chr1	24417034	24417088	uc011wir.1_annot1:_Col19a1_annot2:_RecName:_Full=Collagen_alpha-1(XIX)_chain;_AltName:_Full=Collagen_alpha-1(Y)_chain;_Flags:_Precursor;_exon:_36_0_chr1_24417035_r	0	-
chr1	24423850	24423930	uc011wir.1_annot1:_Col19a1_annot2:_RecName:_Full=Collagen_alpha-1(XIX)_chain;_AltName:_Full=Collagen_alpha-1(Y)_chain;_Flags:_Precursor;_exon:_37_0_chr1_24423851_r	0	-
chr1	24458600	24458636	uc011wir.1_annot1:_Col19a1_annot2:_RecName:_Full=Collagen_alpha-1(XIX)_chain;_AltName:_Full=Collagen_alpha-1(Y)_chain;_Flags:_Precursor;_exon:_38_0_chr1_24458601_r	0	-
chr1	24459309	24459584	uc011wir.1_annot1:_Col19a1_annot2:_RecName:_Full=Collagen_alpha-1(XIX)_chain;_AltName:_Full=Collagen_alpha-1(Y)_chain;_Flags:_Precursor;_exon:_39_0_chr1_24459310_r	0	-
chr1	24460582	24460636	uc007amq.1_annot1:_Col19a1_annot2:_collagen_alpha-1(XIX)_chain_precursor_exon:_38_0_chr1_24460583_r	0	-
chr1	24468314	24468368	uc007amq.1_annot1:_Col19a1_annot2:_collagen_alpha-1(XIX)_chain_precursor_exon:_39_0_chr1_24468315_r	0	-
chr1	24515022	24515067	uc007amq.1_annot1:_Col19a1_annot2:_collagen_alpha-1(XIX)_chain_precursor_exon:_40_0_chr1_24515023_r	0	-
chr1	24517681	24517726	uc007amq.1_annot1:_Col19a1_annot2:_collagen_alpha-1(XIX)_chain_precursor_exon:_41_0_chr1_24517682_r	0	-
chr1	24532442	24532505	uc007amq.1_annot1:_Col19a1_annot2:_collagen_alpha-1(XIX)_chain_precursor_exon:_42_0_chr1_24532443_r	0	-
chr1	24533223	24533349	uc007amq.1_annot1:_Col19a1_annot2:_collagen_alpha-1(XIX)_chain_precursor_exon:_43_0_chr1_24533224_r	0	-
chr1	24536766	24536847	uc007amq.1_annot1:_Col19a1_annot2:_collagen_alpha-1(XIX)_chain_precursor_exon:_44_0_chr1_24536767_r	0	-
chr1	24540871	24541147	uc007amq.1_annot1:_Col19a1_annot2:_collagen_alpha-1(XIX)_chain_precursor_exon:_45_0_chr1_24540872_r	0	-
chr1	24543717	24543841	uc007amq.1_annot1:_Col19a1_annot2:_collagen_alpha-1(XIX)_chain_precursor_exon:_46_0_chr1_24543718_r	0	-
chr1	24566492	24566592	uc007amq.1_annot1:_Col19a1_annot2:_collagen_alpha-1(XIX)_chain_precursor_exon:_47_0_chr1_24566493_r	0	-
chr1	24568141	24568207	uc007amq.1_annot1:_Col19a1_annot2:_collagen_alpha-1(XIX)_chain_precursor_exon:_48_0_chr1_24568142_r	0	-
chr1	24582171	24582298	uc007amq.1_annot1:_Col19a1_annot2:_collagen_alpha-1(XIX)_chain_precursor_exon:_49_0_chr1_24582172_r	0	-
chr1	24594188	24594276	uc007amq.1_annot1:_Col19a1_annot2:_collagen_alpha-1(XIX)_chain_precursor_exon:_50_0_chr1_24594189_r	0	-
chr1	24286608	24286837	uc007amr.1_annot1:_Col19a1_annot2:_collagen_alpha-1(XIX)_chain_precursor_exon:_0_0_chr1_24286609_r	0	-
chr1	24620809	24621651	uc007ams.1_annot1:_Atpase6_annot2:_Mus_musculus_ATPase_subunit_6_(Atpase6)_mRNA,_mitochondrial_gene_encoding_mitochondrial_protein,_complete_cds._exon:_0_0_chr1_24620810_r	0	-
chr1	24685382	24685655	uc007amt.1_annot1:_Lmbrd1_annot2:_probable_lysosomal_cobalamin_transporter_exon:_0_0_chr1_24685383_f	0	+
chr1	24742241	24742418	uc007amt.1_annot1:_Lmbrd1_annot2:_probable_lysosomal_cobalamin_transporter_exon:_1_0_chr1_24742242_f	0	+
chr1	24749785	24749846	uc007amt.1_annot1:_Lmbrd1_annot2:_probable_lysosomal_cobalamin_transporter_exon:_2_0_chr1_24749786_f	0	+
chr1	24761665	24761763	uc007amt.1_annot1:_Lmbrd1_annot2:_probable_lysosomal_cobalamin_transporter_exon:_3_0_chr1_24761666_f	0	+
chr1	24762821	24762889	uc007amt.1_annot1:_Lmbrd1_annot2:_probable_lysosomal_cobalamin_transporter_exon:_4_0_chr1_24762822_f	0	+
chr1	24768356	24768445	uc007amt.1_annot1:_Lmbrd1_annot2:_probable_lysosomal_cobalamin_transporter_exon:_5_0_chr1_24768357_f	0	+
chr1	24771753	24771827	uc007amt.1_annot1:_Lmbrd1_annot2:_probable_lysosomal_cobalamin_transporter_exon:_6_0_chr1_24771754_f	0	+
chr1	24785390	24785516	uc007amt.1_annot1:_Lmbrd1_annot2:_probable_lysosomal_cobalamin_transporter_exon:_7_0_chr1_24785391_f	0	+
chr1	24788591	24788744	uc007amt.1_annot1:_Lmbrd1_annot2:_probable_lysosomal_cobalamin_transporter_exon:_8_0_chr1_24788592_f	0	+
chr1	24800727	24800792	uc007amt.1_annot1:_Lmbrd1_annot2:_probable_lysosomal_cobalamin_transporter_exon:_9_0_chr1_24800728_f	0	+
chr1	24801100	24801203	uc007amt.1_annot1:_Lmbrd1_annot2:_probable_lysosomal_cobalamin_transporter_exon:_10_0_chr1_24801101_f	0	+
chr1	24801710	24801815	uc007amt.1_annot1:_Lmbrd1_annot2:_probable_lysosomal_cobalamin_transporter_exon:_11_0_chr1_24801711_f	0	+
chr1	24803649	24803799	uc007amt.1_annot1:_Lmbrd1_annot2:_probable_lysosomal_cobalamin_transporter_exon:_12_0_chr1_24803650_f	0	+
chr1	24805644	24805723	uc007amt.1_annot1:_Lmbrd1_annot2:_probable_lysosomal_cobalamin_transporter_exon:_13_0_chr1_24805645_f	0	+
chr1	24819036	24819128	uc007amt.1_annot1:_Lmbrd1_annot2:_probable_lysosomal_cobalamin_transporter_exon:_14_0_chr1_24819037_f	0	+
chr1	24819467	24823146	uc007amt.1_annot1:_Lmbrd1_annot2:_probable_lysosomal_cobalamin_transporter_exon:_15_0_chr1_24819468_f	0	+
chr1	24685764	24685873	uc007amu.1_annot1:_Lmbrd1_annot2:_probable_lysosomal_cobalamin_transporter_exon:_0_0_chr1_24685765_f	0	+
chr1	25124320	25125201	uc007amv.2_annot1:_Bai3_annot2:_SubName:_Full=Putative_uncharacterized_protein;_exon:_0_0_chr1_25124321_r	0	-
chr1	25131529	25131634	uc007amv.2_annot1:_Bai3_annot2:_SubName:_Full=Putative_uncharacterized_protein;_exon:_1_0_chr1_25131530_r	0	-
chr1	25141088	25141124	uc007amv.2_annot1:_Bai3_annot2:_SubName:_Full=Putative_uncharacterized_protein;_exon:_2_0_chr1_25141089_r	0	-
chr1	25150609	25151253	uc007amv.2_annot1:_Bai3_annot2:_SubName:_Full=Putative_uncharacterized_protein;_exon:_3_0_chr1_25150610_r	0	-
chr1	25155720	25155760	uc007amv.2_annot1:_Bai3_annot2:_SubName:_Full=Putative_uncharacterized_protein;_exon:_4_0_chr1_25155721_r	0	-
chr1	25158277	25158373	uc007amv.2_annot1:_Bai3_annot2:_SubName:_Full=Putative_uncharacterized_protein;_exon:_5_0_chr1_25158278_r	0	-
chr1	25168536	25168708	uc007amv.2_annot1:_Bai3_annot2:_SubName:_Full=Putative_uncharacterized_protein;_exon:_6_0_chr1_25168537_r	0	-
chr1	25278604	25278707	uc007amv.2_annot1:_Bai3_annot2:_SubName:_Full=Putative_uncharacterized_protein;_exon:_7_0_chr1_25278605_r	0	-
chr1	25283564	25283668	uc007amv.2_annot1:_Bai3_annot2:_SubName:_Full=Putative_uncharacterized_protein;_exon:_8_0_chr1_25283565_r	0	-
chr1	25285265	25285945	uc007amv.2_annot1:_Bai3_annot2:_SubName:_Full=Putative_uncharacterized_protein;_exon:_9_0_chr1_25285266_r	0	-
chr1	25174133	25174219	uc007amw.2_annot1:_Bai3_annot2:_brain-specific_angiogenesis_inhibitor_3_exon:_7_0_chr1_25174134_r	0	-
chr1	25183485	25183552	uc007amw.2_annot1:_Bai3_annot2:_brain-specific_angiogenesis_inhibitor_3_exon:_8_0_chr1_25183486_r	0	-
chr1	25185663	25185733	uc007amw.2_annot1:_Bai3_annot2:_brain-specific_angiogenesis_inhibitor_3_exon:_9_0_chr1_25185664_r	0	-
chr1	25188095	25188246	uc007amw.2_annot1:_Bai3_annot2:_brain-specific_angiogenesis_inhibitor_3_exon:_10_0_chr1_25188096_r	0	-
chr1	25285265	25285392	uc007amw.2_annot1:_Bai3_annot2:_brain-specific_angiogenesis_inhibitor_3_exon:_13_0_chr1_25285266_r	0	-
chr1	25453280	25453324	uc007amw.2_annot1:_Bai3_annot2:_brain-specific_angiogenesis_inhibitor_3_exon:_14_0_chr1_25453281_r	0	-
chr1	25477402	25477505	uc007amw.2_annot1:_Bai3_annot2:_brain-specific_angiogenesis_inhibitor_3_exon:_15_0_chr1_25477403_r	0	-
chr1	25488267	25488343	uc007amw.2_annot1:_Bai3_annot2:_brain-specific_angiogenesis_inhibitor_3_exon:_16_0_chr1_25488268_r	0	-
chr1	25489271	25489421	uc007amw.2_annot1:_Bai3_annot2:_brain-specific_angiogenesis_inhibitor_3_exon:_17_0_chr1_25489272_r	0	-
chr1	25513836	25513945	uc007amw.2_annot1:_Bai3_annot2:_brain-specific_angiogenesis_inhibitor_3_exon:_18_0_chr1_25513837_r	0	-
chr1	25517587	25517656	uc007amw.2_annot1:_Bai3_annot2:_brain-specific_angiogenesis_inhibitor_3_exon:_19_0_chr1_25517588_r	0	-
chr1	25544769	25544964	uc007amw.2_annot1:_Bai3_annot2:_brain-specific_angiogenesis_inhibitor_3_exon:_20_0_chr1_25544770_r	0	-
chr1	25561277	25561384	uc007amw.2_annot1:_Bai3_annot2:_brain-specific_angiogenesis_inhibitor_3_exon:_21_0_chr1_25561278_r	0	-
chr1	25561757	25561859	uc007amw.2_annot1:_Bai3_annot2:_brain-specific_angiogenesis_inhibitor_3_exon:_22_0_chr1_25561758_r	0	-
chr1	25588714	25588879	uc007amw.2_annot1:_Bai3_annot2:_brain-specific_angiogenesis_inhibitor_3_exon:_23_0_chr1_25588715_r	0	-
chr1	25589319	25589484	uc007amw.2_annot1:_Bai3_annot2:_brain-specific_angiogenesis_inhibitor_3_exon:_24_0_chr1_25589320_r	0	-
chr1	25604260	25604425	uc007amw.2_annot1:_Bai3_annot2:_brain-specific_angiogenesis_inhibitor_3_exon:_25_0_chr1_25604261_r	0	-
chr1	25610519	25610681	uc007amw.2_annot1:_Bai3_annot2:_brain-specific_angiogenesis_inhibitor_3_exon:_26_0_chr1_25610520_r	0	-
chr1	25616599	25616710	uc007amw.2_annot1:_Bai3_annot2:_brain-specific_angiogenesis_inhibitor_3_exon:_27_0_chr1_25616600_r	0	-
chr1	25882848	25883620	uc007amw.2_annot1:_Bai3_annot2:_brain-specific_angiogenesis_inhibitor_3_exon:_28_0_chr1_25882849_r	0	-
chr1	25169021	25169120	uc011wis.1_annot1:_Bai3_annot2:_brain-specific_angiogenesis_inhibitor_3_exon:_7_0_chr1_25169022_r	0	-
chr1	25886306	25886552	uc011wis.1_annot1:_Bai3_annot2:_brain-specific_angiogenesis_inhibitor_3_exon:_30_0_chr1_25886307_r	0	-
chr1	25148298	25151253	uc007amy.1_annot1:_Bai3_annot2:_brain-specific_angiogenesis_inhibitor_3_exon:_0_0_chr1_25148299_r	0	-
chr1	25991152	25991180	uc011wit.1_annot1:_AB349959_annot2:_AB349959_exon:_0_0_chr1_25991153_f	0	+
chr1	26738645	26742756	uc007amz.2_annot1:_4931408C20Rik_annot2:_hypothetical_protein_LOC210940_exon:_0_0_chr1_26738646_r	0	-
chr1	26744085	26744305	uc007amz.2_annot1:_4931408C20Rik_annot2:_hypothetical_protein_LOC210940_exon:_1_0_chr1_26744086_r	0	-
chr1	27940890	27940923	uc007ana.1_annot1:_AK050085_annot2:_Mus_musculus_adult_male_liver_tumor_cDNA,_RIKEN_full-length_enriched_library,_clone:C730014A19_product:unclassifiable,_full_insert_sequence._exon:_0_0_chr1_27940891_f	0	+
chr1	27957272	27959032	uc007ana.1_annot1:_AK050085_annot2:_Mus_musculus_adult_male_liver_tumor_cDNA,_RIKEN_full-length_enriched_library,_clone:C730014A19_product:unclassifiable,_full_insert_sequence._exon:_1_0_chr1_27957273_f	0	+
chr1	28832966	28835629	uc007anb.1_annot1:_Gm597_annot2:_hypothetical_protein_LOC210962_exon:_0_0_chr1_28832967_r	0	-
chr1	28836878	28837097	uc007anb.1_annot1:_Gm597_annot2:_hypothetical_protein_LOC210962_exon:_1_0_chr1_28836879_r	0	-
chr1	30775398	30776049	uc007anc.1_annot1:_AK087209_annot2:_Mus_musculus_0_day_neonate_lung_cDNA,_RIKEN_full-length_enriched_library,_clone:E030034H13_product:hypothetical_protein,_full_insert_sequence._exon:_0_0_chr1_30775399_r	0	-
chr1	30776291	30776806	uc007anc.1_annot1:_AK087209_annot2:_Mus_musculus_0_day_neonate_lung_cDNA,_RIKEN_full-length_enriched_library,_clone:E030034H13_product:hypothetical_protein,_full_insert_sequence._exon:_1_0_chr1_30776292_r	0	-
chr1	30827176	30827250	uc007and.1_annot1:_AK188812_annot2:_Mus_musculus_cDNA,_clone:Y0G0146I19,_strand:minus,_reference:ENSEMBL:Mouse-Transcript-ENST:ENSMUST00000036880,_based_on_BLAT_search._exon:_0_0_chr1_30827177_f	0	+
chr1	30827516	30827640	uc007and.1_annot1:_AK188812_annot2:_Mus_musculus_cDNA,_clone:Y0G0146I19,_strand:minus,_reference:ENSEMBL:Mouse-Transcript-ENST:ENSMUST00000036880,_based_on_BLAT_search._exon:_1_0_chr1_30827517_f	0	+
chr1	30859186	30862787	uc007ane.1_annot1:_Phf3_annot2:_PHD_finger_protein_3_exon:_0_0_chr1_30859187_r	0	-
chr1	30863013	30863209	uc007ane.1_annot1:_Phf3_annot2:_PHD_finger_protein_3_exon:_1_0_chr1_30863014_r	0	-
chr1	30865567	30865657	uc007ane.1_annot1:_Phf3_annot2:_PHD_finger_protein_3_exon:_2_0_chr1_30865568_r	0	-
chr1	30867527	30867675	uc007ane.1_annot1:_Phf3_annot2:_PHD_finger_protein_3_exon:_3_0_chr1_30867528_r	0	-
chr1	30868616	30868812	uc007ane.1_annot1:_Phf3_annot2:_PHD_finger_protein_3_exon:_4_0_chr1_30868617_r	0	-
chr1	30869861	30869997	uc007ane.1_annot1:_Phf3_annot2:_PHD_finger_protein_3_exon:_5_0_chr1_30869862_r	0	-
chr1	30870804	30870936	uc007ane.1_annot1:_Phf3_annot2:_PHD_finger_protein_3_exon:_6_0_chr1_30870805_r	0	-
chr1	30873312	30873429	uc007ane.1_annot1:_Phf3_annot2:_PHD_finger_protein_3_exon:_7_0_chr1_30873313_r	0	-
chr1	30876925	30877082	uc007ane.1_annot1:_Phf3_annot2:_PHD_finger_protein_3_exon:_8_0_chr1_30876926_r	0	-
chr1	30877527	30877672	uc007ane.1_annot1:_Phf3_annot2:_PHD_finger_protein_3_exon:_9_0_chr1_30877528_r	0	-
chr1	30877975	30878159	uc007ane.1_annot1:_Phf3_annot2:_PHD_finger_protein_3_exon:_10_0_chr1_30877976_r	0	-
chr1	30881054	30881364	uc007ane.1_annot1:_Phf3_annot2:_PHD_finger_protein_3_exon:_11_0_chr1_30881055_r	0	-
chr1	30886687	30888404	uc007ane.1_annot1:_Phf3_annot2:_PHD_finger_protein_3_exon:_12_0_chr1_30886688_r	0	-
chr1	30893949	30894111	uc007ane.1_annot1:_Phf3_annot2:_PHD_finger_protein_3_exon:_13_0_chr1_30893950_r	0	-
chr1	30919831	30920101	uc007ane.1_annot1:_Phf3_annot2:_PHD_finger_protein_3_exon:_14_0_chr1_30919832_r	0	-
chr1	30870415	30870936	uc007anf.1_annot1:_Phf3_annot2:_SubName:_Full=Putative_uncharacterized_protein;_exon:_0_0_chr1_30870416_r	0	-
chr1	30930422	30930717	uc007anf.1_annot1:_Phf3_annot2:_SubName:_Full=Putative_uncharacterized_protein;_exon:_6_0_chr1_30930423_r	0	-
chr1	30872159	30873429	uc007ang.1_annot1:_Phf3_annot2:_SubName:_Full=Putative_uncharacterized_protein;_exon:_0_0_chr1_30872160_r	0	-
chr1	30997147	31000168	uc007anh.1_annot1:_Ptp4a1_annot2:_protein_tyrosine_phosphatase_type_IVA_1_exon:_0_0_chr1_30997148_r	0	-
chr1	31000776	31000851	uc007anh.1_annot1:_Ptp4a1_annot2:_protein_tyrosine_phosphatase_type_IVA_1_exon:_1_0_chr1_31000777_r	0	-
chr1	31001380	31001511	uc007anh.1_annot1:_Ptp4a1_annot2:_protein_tyrosine_phosphatase_type_IVA_1_exon:_2_0_chr1_31001381_r	0	-
chr1	31001782	31001875	uc007anh.1_annot1:_Ptp4a1_annot2:_protein_tyrosine_phosphatase_type_IVA_1_exon:_3_0_chr1_31001783_r	0	-
chr1	31002882	31003484	uc007anh.1_annot1:_Ptp4a1_annot2:_protein_tyrosine_phosphatase_type_IVA_1_exon:_4_0_chr1_31002883_r	0	-
chr1	31006393	31006600	uc007anh.1_annot1:_Ptp4a1_annot2:_protein_tyrosine_phosphatase_type_IVA_1_exon:_5_0_chr1_31006394_r	0	-
chr1	31002882	31003481	uc007ani.1_annot1:_Ptp4a1_annot2:_protein_tyrosine_phosphatase_type_IVA_1_exon:_4_0_chr1_31002883_r	0	-
chr1	31197922	31198613	uc007anj.2_annot1:_4931428L18Rik_annot2:_SubName:_Full=Putative_uncharacterized_protein;_SubName:_Full=RIKEN_cDNA_4931428L18,_isoform_CRA_a;_exon:_0_0_chr1_31197923_r	0	-
chr1	31261096	31261318	uc007anj.2_annot1:_4931428L18Rik_annot2:_SubName:_Full=Putative_uncharacterized_protein;_SubName:_Full=RIKEN_cDNA_4931428L18,_isoform_CRA_a;_exon:_1_0_chr1_31261097_r	0	-
chr1	31279320	31279501	uc007anj.2_annot1:_4931428L18Rik_annot2:_SubName:_Full=Putative_uncharacterized_protein;_SubName:_Full=RIKEN_cDNA_4931428L18,_isoform_CRA_a;_exon:_2_0_chr1_31279321_r	0	-
chr1	31233279	31233325	uc007ank.1_annot1:_Lgsn_annot2:_lengsin_exon:_0_0_chr1_31233280_f	0	+
chr1	31246210	31246343	uc007ank.1_annot1:_Lgsn_annot2:_lengsin_exon:_1_0_chr1_31246211_f	0	+
chr1	31247207	31247369	uc007ank.1_annot1:_Lgsn_annot2:_lengsin_exon:_2_0_chr1_31247208_f	0	+
chr1	31253626	31253793	uc007ank.1_annot1:_Lgsn_annot2:_lengsin_exon:_3_0_chr1_31253627_f	0	+
chr1	31260175	31261570	uc007ank.1_annot1:_Lgsn_annot2:_lengsin_exon:_4_0_chr1_31260176_f	0	+
chr1	31259786	31260233	uc007anl.2_annot1:_4931428L18Rik_annot2:_SubName:_Full=Putative_uncharacterized_protein;_SubName:_Full=RIKEN_cDNA_4931428L18,_isoform_CRA_b;_exon:_0_0_chr1_31259787_r	0	-
chr1	31279683	31281132	uc007anm.1_annot1:_4930521A18Rik_annot2:_hypothetical_protein_LOC74708_exon:_0_0_chr1_31279684_f	0	+
chr1	31321691	31321834	uc011wiu.1_annot1:_Gm4850_annot2:_Mus_musculus_predicted_pseudogene_4850_(Gm4850),_non-coding_RNA._exon:_0_0_chr1_31321692_f	0	+
chr1	31324135	31324906	uc011wiu.1_annot1:_Gm4850_annot2:_Mus_musculus_predicted_pseudogene_4850_(Gm4850),_non-coding_RNA._exon:_1_0_chr1_31324136_f	0	+
chr1	32229650	32229853	uc007ann.1_annot1:_Slm1_annot2:_Mus_musculus_SLM-1_(Slm1)_mRNA,_complete_cds._exon:_0_0_chr1_32229651_f	0	+
chr1	32300744	32303717	uc007ann.1_annot1:_Slm1_annot2:_Mus_musculus_SLM-1_(Slm1)_mRNA,_complete_cds._exon:_1_0_chr1_32300745_f	0	+
chr1	32300744	32300872	uc007ano.1_annot1:_Khdrbs2_annot2:_KH_domain-containing,_RNA-binding,_signal_exon:_1_0_chr1_32300745_f	0	+
chr1	32390310	32395186	uc007ano.1_annot1:_Khdrbs2_annot2:_KH_domain-containing,_RNA-binding,_signal_exon:_2_0_chr1_32390311_f	0	+
chr1	32390310	32390427	uc007anp.1_annot1:_Khdrbs2_annot2:_KH_domain-containing,_RNA-binding,_signal_exon:_2_0_chr1_32390311_f	0	+
chr1	32471715	32471862	uc007anp.1_annot1:_Khdrbs2_annot2:_KH_domain-containing,_RNA-binding,_signal_exon:_3_0_chr1_32471716_f	0	+
chr1	32524604	32524732	uc007anp.1_annot1:_Khdrbs2_annot2:_KH_domain-containing,_RNA-binding,_signal_exon:_4_0_chr1_32524605_f	0	+
chr1	32529411	32529610	uc007anp.1_annot1:_Khdrbs2_annot2:_KH_domain-containing,_RNA-binding,_signal_exon:_5_0_chr1_32529412_f	0	+
chr1	32676015	32676098	uc007anp.1_annot1:_Khdrbs2_annot2:_KH_domain-containing,_RNA-binding,_signal_exon:_6_0_chr1_32676016_f	0	+
chr1	32700937	32700996	uc007anp.1_annot1:_Khdrbs2_annot2:_KH_domain-containing,_RNA-binding,_signal_exon:_7_0_chr1_32700938_f	0	+
chr1	32714288	32714583	uc007anp.1_annot1:_Khdrbs2_annot2:_KH_domain-containing,_RNA-binding,_signal_exon:_8_0_chr1_32714289_f	0	+
chr1	32576407	32577844	uc011wiv.1_annot1:_Gm9839_annot2:_sentrin_15_exon:_0_0_chr1_32576408_r	0	-
chr1	32600390	32604138	uc011wiw.1_annot1:_Gm5415_annot2:_sentrin_14_exon:_0_0_chr1_32600391_r	0	-
chr1	33510655	33511149	uc007anq.1_annot1:_Prim2_annot2:_DNA_primase_large_subunit_exon:_0_0_chr1_33510656_r	0	-
chr1	33520897	33520966	uc007anq.1_annot1:_Prim2_annot2:_DNA_primase_large_subunit_exon:_1_0_chr1_33520898_r	0	-
chr1	33537302	33537385	uc007anq.1_annot1:_Prim2_annot2:_DNA_primase_large_subunit_exon:_2_0_chr1_33537303_r	0	-
chr1	33541526	33541653	uc007anq.1_annot1:_Prim2_annot2:_DNA_primase_large_subunit_exon:_3_0_chr1_33541527_r	0	-
chr1	33568860	33569046	uc007anq.1_annot1:_Prim2_annot2:_DNA_primase_large_subunit_exon:_4_0_chr1_33568861_r	0	-
chr1	33570989	33571062	uc007anq.1_annot1:_Prim2_annot2:_DNA_primase_large_subunit_exon:_5_0_chr1_33570990_r	0	-
chr1	33590140	33590208	uc007anq.1_annot1:_Prim2_annot2:_DNA_primase_large_subunit_exon:_6_0_chr1_33590141_r	0	-
chr1	33685239	33685377	uc007anq.1_annot1:_Prim2_annot2:_DNA_primase_large_subunit_exon:_7_0_chr1_33685240_r	0	-
chr1	33687182	33687278	uc007anq.1_annot1:_Prim2_annot2:_DNA_primase_large_subunit_exon:_8_0_chr1_33687183_r	0	-
chr1	33719090	33719211	uc007anq.1_annot1:_Prim2_annot2:_DNA_primase_large_subunit_exon:_9_0_chr1_33719091_r	0	-
chr1	33720621	33720701	uc007anq.1_annot1:_Prim2_annot2:_DNA_primase_large_subunit_exon:_10_0_chr1_33720622_r	0	-
chr1	33723889	33723993	uc007anq.1_annot1:_Prim2_annot2:_DNA_primase_large_subunit_exon:_11_0_chr1_33723890_r	0	-
chr1	33725702	33725865	uc007anq.1_annot1:_Prim2_annot2:_DNA_primase_large_subunit_exon:_12_0_chr1_33725703_r	0	-
chr1	33726468	33726603	uc007anq.1_annot1:_Prim2_annot2:_DNA_primase_large_subunit_exon:_13_0_chr1_33726469_r	0	-
chr1	33535786	33537385	uc007anr.1_annot1:_Prim2_annot2:_DNA_primase_large_subunit_exon:_0_0_chr1_33535787_r	0	-
chr1	33678908	33678987	uc007anr.1_annot1:_Prim2_annot2:_DNA_primase_large_subunit_exon:_5_0_chr1_33678909_r	0	-
chr1	33539198	33539228	uc007ans.1_annot1:_DQ714940_annot2:_DQ714940_exon:_0_0_chr1_33539199_f	0	+
chr1	33726668	33727557	uc007ant.2_annot1:_1700001G17Rik_annot2:_SubName:_Full=Putative_uncharacterized_protein;_SubName:_Full=RIKEN_cDNA_1700001G17;_exon:_0_0_chr1_33726669_f	0	+
chr1	33776740	33777018	uc007anu.1_annot1:_Rab23_annot2:_ras-related_protein_Rab-23_exon:_0_0_chr1_33776741_f	0	+
chr1	33778452	33778544	uc007anu.1_annot1:_Rab23_annot2:_ras-related_protein_Rab-23_exon:_1_0_chr1_33778453_f	0	+
chr1	33780630	33780850	uc007anu.1_annot1:_Rab23_annot2:_ras-related_protein_Rab-23_exon:_2_0_chr1_33780631_f	0	+
chr1	33781778	33783736	uc007anu.1_annot1:_Rab23_annot2:_ras-related_protein_Rab-23_exon:_3_0_chr1_33781779_f	0	+
chr1	33781778	33781864	uc007anv.1_annot1:_Rab23_annot2:_ras-related_protein_Rab-23_exon:_3_0_chr1_33781779_f	0	+
chr1	33791546	33792199	uc007anv.1_annot1:_Rab23_annot2:_ras-related_protein_Rab-23_exon:_4_0_chr1_33791547_f	0	+
chr1	33791546	33791703	uc007anw.2_annot1:_Rab23_annot2:_ras-related_protein_Rab-23_exon:_4_0_chr1_33791547_f	0	+
chr1	33793644	33793727	uc007anw.2_annot1:_Rab23_annot2:_ras-related_protein_Rab-23_exon:_5_0_chr1_33793645_f	0	+
chr1	33795132	33795225	uc007anw.2_annot1:_Rab23_annot2:_ras-related_protein_Rab-23_exon:_6_0_chr1_33795133_f	0	+
chr1	33796097	33799409	uc007anw.2_annot1:_Rab23_annot2:_ras-related_protein_Rab-23_exon:_7_0_chr1_33796098_f	0	+
chr1	33780630	33780947	uc007anx.2_annot1:_Rab23_annot2:_SubName:_Full=Putative_uncharacterized_protein;_SubName:_Full=RAB23,_member_RAS_oncogene_family,_isoform_CRA_a;_exon:_2_0_chr1_33780631_f	0	+
chr1	33777263	33777429	uc011wix.1_annot1:_Rab23_annot2:_ras-related_protein_Rab-23_exon:_0_0_chr1_33777264_f	0	+
chr1	33802328	33803861	uc007any.1_annot1:_Bag2_annot2:_BAG_family_molecular_chaperone_regulator_2_exon:_0_0_chr1_33802329_r	0	-
chr1	33805061	33805171	uc007any.1_annot1:_Bag2_annot2:_BAG_family_molecular_chaperone_regulator_2_exon:_1_0_chr1_33805062_r	0	-
chr1	33814423	33814595	uc007any.1_annot1:_Bag2_annot2:_BAG_family_molecular_chaperone_regulator_2_exon:_2_0_chr1_33814424_r	0	-
chr1	33818597	33819054	uc007anz.1_annot1:_Zfp451_annot2:_zinc_finger_protein_451_exon:_0_0_chr1_33818598_r	0	-
chr1	33822688	33822754	uc007anz.1_annot1:_Zfp451_annot2:_zinc_finger_protein_451_exon:_1_0_chr1_33822689_r	0	-
chr1	33826565	33826752	uc007anz.1_annot1:_Zfp451_annot2:_zinc_finger_protein_451_exon:_2_0_chr1_33826566_r	0	-
chr1	33827613	33827744	uc007anz.1_annot1:_Zfp451_annot2:_zinc_finger_protein_451_exon:_3_0_chr1_33827614_r	0	-
chr1	33829737	33829878	uc007anz.1_annot1:_Zfp451_annot2:_zinc_finger_protein_451_exon:_4_0_chr1_33829738_r	0	-
chr1	33833113	33834708	uc007anz.1_annot1:_Zfp451_annot2:_zinc_finger_protein_451_exon:_5_0_chr1_33833114_r	0	-
chr1	33835888	33836036	uc007anz.1_annot1:_Zfp451_annot2:_zinc_finger_protein_451_exon:_6_0_chr1_33835889_r	0	-
chr1	33836740	33836894	uc007anz.1_annot1:_Zfp451_annot2:_zinc_finger_protein_451_exon:_7_0_chr1_33836741_r	0	-
chr1	33838912	33839039	uc007anz.1_annot1:_Zfp451_annot2:_zinc_finger_protein_451_exon:_8_0_chr1_33838913_r	0	-
chr1	33839885	33840036	uc007anz.1_annot1:_Zfp451_annot2:_zinc_finger_protein_451_exon:_9_0_chr1_33839886_r	0	-
chr1	33840697	33840809	uc007anz.1_annot1:_Zfp451_annot2:_zinc_finger_protein_451_exon:_10_0_chr1_33840698_r	0	-
chr1	33843251	33843377	uc007anz.1_annot1:_Zfp451_annot2:_zinc_finger_protein_451_exon:_11_0_chr1_33843252_r	0	-
chr1	33862183	33862264	uc007anz.1_annot1:_Zfp451_annot2:_zinc_finger_protein_451_exon:_12_0_chr1_33862184_r	0	-
chr1	33870571	33870655	uc007anz.1_annot1:_Zfp451_annot2:_zinc_finger_protein_451_exon:_13_0_chr1_33870572_r	0	-
chr1	33871182	33871272	uc007anz.1_annot1:_Zfp451_annot2:_zinc_finger_protein_451_exon:_14_0_chr1_33871183_r	0	-
chr1	33858804	33860458	uc007aob.1_annot1:_Zfp451_annot2:_SubName:_Full=Zfp451_protein;_SubName:_Full=Zinc_finger_protein_451,_isoform_CRA_a;_exon:_0_0_chr1_33858805_r	0	-
chr1	33892743	33895759	uc011wiy.1_annot1:_Gm15455_annot2:_RNA_binding_motif_protein_10-like_exon:_0_0_chr1_33892744_r	0	-
chr1	33908896	33910212	uc007aoc.1_annot1:_Bend6_annot2:_BEN_domain-containing_protein_6_exon:_0_0_chr1_33908897_r	0	-
chr1	33919498	33919618	uc007aoc.1_annot1:_Bend6_annot2:_BEN_domain-containing_protein_6_exon:_1_0_chr1_33919499_r	0	-
chr1	33920586	33920779	uc007aoc.1_annot1:_Bend6_annot2:_BEN_domain-containing_protein_6_exon:_2_0_chr1_33920587_r	0	-
chr1	33921367	33921588	uc007aoc.1_annot1:_Bend6_annot2:_BEN_domain-containing_protein_6_exon:_3_0_chr1_33921368_r	0	-
chr1	33935104	33935282	uc007aoc.1_annot1:_Bend6_annot2:_BEN_domain-containing_protein_6_exon:_4_0_chr1_33935105_r	0	-
chr1	33940285	33940493	uc007aoc.1_annot1:_Bend6_annot2:_BEN_domain-containing_protein_6_exon:_5_0_chr1_33940286_r	0	-
chr1	33964410	33964466	uc007aoc.1_annot1:_Bend6_annot2:_BEN_domain-containing_protein_6_exon:_6_0_chr1_33964411_r	0	-
chr1	33920015	33920779	uc007aoe.1_annot1:_Bend6_annot2:_BEN_domain-containing_protein_6_exon:_0_0_chr1_33920016_r	0	-
chr1	33940285	33940687	uc007aoe.1_annot1:_Bend6_annot2:_BEN_domain-containing_protein_6_exon:_3_0_chr1_33940286_r	0	-
chr1	33965069	33965297	uc007aof.1_annot1:_Bpag1_annot2:_Mus_musculus_bullous_pemphigoid_antigen_1-e_(Bpag1)_mRNA,_complete_cds,_alternatively_spliced._exon:_0_0_chr1_33965070_f	0	+
chr1	33965843	33965878	uc007aof.1_annot1:_Bpag1_annot2:_Mus_musculus_bullous_pemphigoid_antigen_1-e_(Bpag1)_mRNA,_complete_cds,_alternatively_spliced._exon:_1_0_chr1_33965844_f	0	+
chr1	34025547	34025748	uc007aof.1_annot1:_Bpag1_annot2:_Mus_musculus_bullous_pemphigoid_antigen_1-e_(Bpag1)_mRNA,_complete_cds,_alternatively_spliced._exon:_2_0_chr1_34025548_f	0	+
chr1	34063035	34063243	uc007aof.1_annot1:_Bpag1_annot2:_Mus_musculus_bullous_pemphigoid_antigen_1-e_(Bpag1)_mRNA,_complete_cds,_alternatively_spliced._exon:_3_0_chr1_34063036_f	0	+
chr1	34143086	34143148	uc007aof.1_annot1:_Bpag1_annot2:_Mus_musculus_bullous_pemphigoid_antigen_1-e_(Bpag1)_mRNA,_complete_cds,_alternatively_spliced._exon:_4_0_chr1_34143087_f	0	+
chr1	34170777	34170867	uc007aof.1_annot1:_Bpag1_annot2:_Mus_musculus_bullous_pemphigoid_antigen_1-e_(Bpag1)_mRNA,_complete_cds,_alternatively_spliced._exon:_5_0_chr1_34170778_f	0	+
chr1	34172962	34173040	uc007aof.1_annot1:_Bpag1_annot2:_Mus_musculus_bullous_pemphigoid_antigen_1-e_(Bpag1)_mRNA,_complete_cds,_alternatively_spliced._exon:_6_0_chr1_34172963_f	0	+
chr1	34174276	34174369	uc007aof.1_annot1:_Bpag1_annot2:_Mus_musculus_bullous_pemphigoid_antigen_1-e_(Bpag1)_mRNA,_complete_cds,_alternatively_spliced._exon:_7_0_chr1_34174277_f	0	+
chr1	34191934	34192101	uc007aof.1_annot1:_Bpag1_annot2:_Mus_musculus_bullous_pemphigoid_antigen_1-e_(Bpag1)_mRNA,_complete_cds,_alternatively_spliced._exon:_8_0_chr1_34191935_f	0	+
chr1	34209046	34209159	uc007aof.1_annot1:_Bpag1_annot2:_Mus_musculus_bullous_pemphigoid_antigen_1-e_(Bpag1)_mRNA,_complete_cds,_alternatively_spliced._exon:_9_0_chr1_34209047_f	0	+
chr1	34209257	34209364	uc007aof.1_annot1:_Bpag1_annot2:_Mus_musculus_bullous_pemphigoid_antigen_1-e_(Bpag1)_mRNA,_complete_cds,_alternatively_spliced._exon:_10_0_chr1_34209258_f	0	+
chr1	34211357	34211477	uc007aof.1_annot1:_Bpag1_annot2:_Mus_musculus_bullous_pemphigoid_antigen_1-e_(Bpag1)_mRNA,_complete_cds,_alternatively_spliced._exon:_11_0_chr1_34211358_f	0	+
chr1	34213443	34213539	uc007aof.1_annot1:_Bpag1_annot2:_Mus_musculus_bullous_pemphigoid_antigen_1-e_(Bpag1)_mRNA,_complete_cds,_alternatively_spliced._exon:_12_0_chr1_34213444_f	0	+
chr1	34213625	34213753	uc007aof.1_annot1:_Bpag1_annot2:_Mus_musculus_bullous_pemphigoid_antigen_1-e_(Bpag1)_mRNA,_complete_cds,_alternatively_spliced._exon:_13_0_chr1_34213626_f	0	+
chr1	34217464	34217558	uc007aof.1_annot1:_Bpag1_annot2:_Mus_musculus_bullous_pemphigoid_antigen_1-e_(Bpag1)_mRNA,_complete_cds,_alternatively_spliced._exon:_14_0_chr1_34217465_f	0	+
chr1	34217848	34218003	uc007aof.1_annot1:_Bpag1_annot2:_Mus_musculus_bullous_pemphigoid_antigen_1-e_(Bpag1)_mRNA,_complete_cds,_alternatively_spliced._exon:_15_0_chr1_34217849_f	0	+
chr1	34219853	34220316	uc007aof.1_annot1:_Bpag1_annot2:_Mus_musculus_bullous_pemphigoid_antigen_1-e_(Bpag1)_mRNA,_complete_cds,_alternatively_spliced._exon:_16_0_chr1_34219854_f	0	+
chr1	34062727	34062853	uc007aog.1_annot1:_Bpag1_annot2:_Mus_musculus_bullous_pemphigoid_antigen_1-a_(Bpag1)_mRNA,_complete_cds,_alternatively_spliced._exon:_0_0_chr1_34062728_f	0	+
chr1	34191934	34193980	uc007aog.1_annot1:_Bpag1_annot2:_Mus_musculus_bullous_pemphigoid_antigen_1-a_(Bpag1)_mRNA,_complete_cds,_alternatively_spliced._exon:_6_0_chr1_34191935_f	0	+
chr1	34062994	34063243	uc007aoh.1_annot1:_Bpag1_annot2:_Mus_musculus_bullous_pemphigoid_antigen_1-a_(Bpag1)_mRNA,_complete_cds,_alternatively_spliced._exon:_0_0_chr1_34062995_f	0	+
chr1	34068669	34068760	uc007aoi.1_annot1:_Dst_annot2:_bullous_pemphigoid_antigen_1_isoform_b_exon:_0_0_chr1_34068670_f	0	+
chr1	34220470	34220599	uc007aoi.1_annot1:_Dst_annot2:_bullous_pemphigoid_antigen_1_isoform_b_exon:_14_0_chr1_34220471_f	0	+
chr1	34220741	34220819	uc007aoi.1_annot1:_Dst_annot2:_bullous_pemphigoid_antigen_1_isoform_b_exon:_15_0_chr1_34220742_f	0	+
chr1	34220920	34221082	uc007aoi.1_annot1:_Dst_annot2:_bullous_pemphigoid_antigen_1_isoform_b_exon:_16_0_chr1_34220921_f	0	+
chr1	34221171	34221276	uc007aoi.1_annot1:_Dst_annot2:_bullous_pemphigoid_antigen_1_isoform_b_exon:_17_0_chr1_34221172_f	0	+
chr1	34221902	34221998	uc007aoi.1_annot1:_Dst_annot2:_bullous_pemphigoid_antigen_1_isoform_b_exon:_18_0_chr1_34221903_f	0	+
chr1	34223024	34223150	uc007aoi.1_annot1:_Dst_annot2:_bullous_pemphigoid_antigen_1_isoform_b_exon:_19_0_chr1_34223025_f	0	+
chr1	34223786	34223936	uc007aoi.1_annot1:_Dst_annot2:_bullous_pemphigoid_antigen_1_isoform_b_exon:_20_0_chr1_34223787_f	0	+
chr1	34224120	34224275	uc007aoi.1_annot1:_Dst_annot2:_bullous_pemphigoid_antigen_1_isoform_b_exon:_21_0_chr1_34224121_f	0	+
chr1	34224455	34224582	uc007aoi.1_annot1:_Dst_annot2:_bullous_pemphigoid_antigen_1_isoform_b_exon:_22_0_chr1_34224456_f	0	+
chr1	34224667	34224851	uc007aoi.1_annot1:_Dst_annot2:_bullous_pemphigoid_antigen_1_isoform_b_exon:_23_0_chr1_34224668_f	0	+
chr1	34226008	34226166	uc007aoi.1_annot1:_Dst_annot2:_bullous_pemphigoid_antigen_1_isoform_b_exon:_24_0_chr1_34226009_f	0	+
chr1	34226594	34226773	uc007aoi.1_annot1:_Dst_annot2:_bullous_pemphigoid_antigen_1_isoform_b_exon:_25_0_chr1_34226595_f	0	+
chr1	34227204	34227343	uc007aoi.1_annot1:_Dst_annot2:_bullous_pemphigoid_antigen_1_isoform_b_exon:_26_0_chr1_34227205_f	0	+
chr1	34227960	34228154	uc007aoi.1_annot1:_Dst_annot2:_bullous_pemphigoid_antigen_1_isoform_b_exon:_27_0_chr1_34227961_f	0	+
chr1	34229027	34229190	uc007aoi.1_annot1:_Dst_annot2:_bullous_pemphigoid_antigen_1_isoform_b_exon:_28_0_chr1_34229028_f	0	+
chr1	34229846	34229930	uc007aoi.1_annot1:_Dst_annot2:_bullous_pemphigoid_antigen_1_isoform_b_exon:_29_0_chr1_34229847_f	0	+
chr1	34230959	34231067	uc007aoi.1_annot1:_Dst_annot2:_bullous_pemphigoid_antigen_1_isoform_b_exon:_30_0_chr1_34230960_f	0	+
chr1	34231541	34231640	uc007aoi.1_annot1:_Dst_annot2:_bullous_pemphigoid_antigen_1_isoform_b_exon:_31_0_chr1_34231542_f	0	+
chr1	34240860	34240989	uc007aoi.1_annot1:_Dst_annot2:_bullous_pemphigoid_antigen_1_isoform_b_exon:_32_0_chr1_34240861_f	0	+
chr1	34242806	34242895	uc007aoi.1_annot1:_Dst_annot2:_bullous_pemphigoid_antigen_1_isoform_b_exon:_33_0_chr1_34242807_f	0	+
chr1	34243663	34243796	uc007aoi.1_annot1:_Dst_annot2:_bullous_pemphigoid_antigen_1_isoform_b_exon:_34_0_chr1_34243664_f	0	+
chr1	34244816	34250108	uc007aoi.1_annot1:_Dst_annot2:_bullous_pemphigoid_antigen_1_isoform_b_exon:_35_0_chr1_34244817_f	0	+
chr1	34250236	34250386	uc007aoi.1_annot1:_Dst_annot2:_bullous_pemphigoid_antigen_1_isoform_b_exon:_36_0_chr1_34250237_f	0	+
chr1	34250849	34251065	uc007aoi.1_annot1:_Dst_annot2:_bullous_pemphigoid_antigen_1_isoform_b_exon:_37_0_chr1_34250850_f	0	+
chr1	34251359	34251509	uc007aoi.1_annot1:_Dst_annot2:_bullous_pemphigoid_antigen_1_isoform_b_exon:_38_0_chr1_34251360_f	0	+
chr1	34252672	34252906	uc007aoi.1_annot1:_Dst_annot2:_bullous_pemphigoid_antigen_1_isoform_b_exon:_39_0_chr1_34252673_f	0	+
chr1	34254045	34254198	uc007aoi.1_annot1:_Dst_annot2:_bullous_pemphigoid_antigen_1_isoform_b_exon:_40_0_chr1_34254046_f	0	+
chr1	34255362	34255596	uc007aoi.1_annot1:_Dst_annot2:_bullous_pemphigoid_antigen_1_isoform_b_exon:_41_0_chr1_34255363_f	0	+
chr1	34256136	34256403	uc007aoi.1_annot1:_Dst_annot2:_bullous_pemphigoid_antigen_1_isoform_b_exon:_42_0_chr1_34256137_f	0	+
chr1	34257714	34258260	uc007aoi.1_annot1:_Dst_annot2:_bullous_pemphigoid_antigen_1_isoform_b_exon:_43_0_chr1_34257715_f	0	+
chr1	34259289	34259466	uc007aoi.1_annot1:_Dst_annot2:_bullous_pemphigoid_antigen_1_isoform_b_exon:_44_0_chr1_34259290_f	0	+
chr1	34265398	34265522	uc007aoi.1_annot1:_Dst_annot2:_bullous_pemphigoid_antigen_1_isoform_b_exon:_45_0_chr1_34265399_f	0	+
chr1	34267998	34268207	uc007aoi.1_annot1:_Dst_annot2:_bullous_pemphigoid_antigen_1_isoform_b_exon:_46_0_chr1_34267999_f	0	+
chr1	34269066	34269384	uc007aoi.1_annot1:_Dst_annot2:_bullous_pemphigoid_antigen_1_isoform_b_exon:_47_0_chr1_34269067_f	0	+
chr1	34269746	34269913	uc007aoi.1_annot1:_Dst_annot2:_bullous_pemphigoid_antigen_1_isoform_b_exon:_48_0_chr1_34269747_f	0	+
chr1	34271378	34271535	uc007aoi.1_annot1:_Dst_annot2:_bullous_pemphigoid_antigen_1_isoform_b_exon:_49_0_chr1_34271379_f	0	+
chr1	34272330	34272457	uc007aoi.1_annot1:_Dst_annot2:_bullous_pemphigoid_antigen_1_isoform_b_exon:_50_0_chr1_34272331_f	0	+
chr1	34274654	34274717	uc007aoi.1_annot1:_Dst_annot2:_bullous_pemphigoid_antigen_1_isoform_b_exon:_51_0_chr1_34274655_f	0	+
chr1	34275179	34275421	uc007aoi.1_annot1:_Dst_annot2:_bullous_pemphigoid_antigen_1_isoform_b_exon:_52_0_chr1_34275180_f	0	+
chr1	34276240	34276370	uc007aoi.1_annot1:_Dst_annot2:_bullous_pemphigoid_antigen_1_isoform_b_exon:_53_0_chr1_34276241_f	0	+
chr1	34280648	34280848	uc007aoi.1_annot1:_Dst_annot2:_bullous_pemphigoid_antigen_1_isoform_b_exon:_54_0_chr1_34280649_f	0	+
chr1	34282353	34282849	uc007aoi.1_annot1:_Dst_annot2:_bullous_pemphigoid_antigen_1_isoform_b_exon:_55_0_chr1_34282354_f	0	+
chr1	34284619	34286091	uc007aoi.1_annot1:_Dst_annot2:_bullous_pemphigoid_antigen_1_isoform_b_exon:_56_0_chr1_34284620_f	0	+
chr1	34299463	34299625	uc007aoi.1_annot1:_Dst_annot2:_bullous_pemphigoid_antigen_1_isoform_b_exon:_57_0_chr1_34299464_f	0	+
chr1	34301188	34301359	uc007aoi.1_annot1:_Dst_annot2:_bullous_pemphigoid_antigen_1_isoform_b_exon:_58_0_chr1_34301189_f	0	+
chr1	34304493	34304660	uc007aoi.1_annot1:_Dst_annot2:_bullous_pemphigoid_antigen_1_isoform_b_exon:_59_0_chr1_34304494_f	0	+
chr1	34306323	34306483	uc007aoi.1_annot1:_Dst_annot2:_bullous_pemphigoid_antigen_1_isoform_b_exon:_60_0_chr1_34306324_f	0	+
chr1	34307454	34307539	uc007aoi.1_annot1:_Dst_annot2:_bullous_pemphigoid_antigen_1_isoform_b_exon:_61_0_chr1_34307455_f	0	+
chr1	34308540	34308782	uc007aoi.1_annot1:_Dst_annot2:_bullous_pemphigoid_antigen_1_isoform_b_exon:_62_0_chr1_34308541_f	0	+
chr1	34309655	34309862	uc007aoi.1_annot1:_Dst_annot2:_bullous_pemphigoid_antigen_1_isoform_b_exon:_63_0_chr1_34309656_f	0	+
chr1	34313076	34313196	uc007aoi.1_annot1:_Dst_annot2:_bullous_pemphigoid_antigen_1_isoform_b_exon:_64_0_chr1_34313077_f	0	+
chr1	34313386	34313494	uc007aoi.1_annot1:_Dst_annot2:_bullous_pemphigoid_antigen_1_isoform_b_exon:_65_0_chr1_34313387_f	0	+
chr1	34314566	34314785	uc007aoi.1_annot1:_Dst_annot2:_bullous_pemphigoid_antigen_1_isoform_b_exon:_66_0_chr1_34314567_f	0	+
chr1	34317008	34317212	uc007aoi.1_annot1:_Dst_annot2:_bullous_pemphigoid_antigen_1_isoform_b_exon:_67_0_chr1_34317009_f	0	+
chr1	34318864	34319096	uc007aoi.1_annot1:_Dst_annot2:_bullous_pemphigoid_antigen_1_isoform_b_exon:_68_0_chr1_34318865_f	0	+
chr1	34320108	34320335	uc007aoi.1_annot1:_Dst_annot2:_bullous_pemphigoid_antigen_1_isoform_b_exon:_69_0_chr1_34320109_f	0	+
chr1	34321369	34321492	uc007aoi.1_annot1:_Dst_annot2:_bullous_pemphigoid_antigen_1_isoform_b_exon:_70_0_chr1_34321370_f	0	+
chr1	34321594	34321696	uc007aoi.1_annot1:_Dst_annot2:_bullous_pemphigoid_antigen_1_isoform_b_exon:_71_0_chr1_34321595_f	0	+
chr1	34323701	34323803	uc007aoi.1_annot1:_Dst_annot2:_bullous_pemphigoid_antigen_1_isoform_b_exon:_72_0_chr1_34323702_f	0	+
chr1	34325073	34325247	uc007aoi.1_annot1:_Dst_annot2:_bullous_pemphigoid_antigen_1_isoform_b_exon:_73_0_chr1_34325074_f	0	+
chr1	34325579	34325735	uc007aoi.1_annot1:_Dst_annot2:_bullous_pemphigoid_antigen_1_isoform_b_exon:_74_0_chr1_34325580_f	0	+
chr1	34327672	34327870	uc007aoi.1_annot1:_Dst_annot2:_bullous_pemphigoid_antigen_1_isoform_b_exon:_75_0_chr1_34327673_f	0	+
chr1	34328199	34328328	uc007aoi.1_annot1:_Dst_annot2:_bullous_pemphigoid_antigen_1_isoform_b_exon:_76_0_chr1_34328200_f	0	+
chr1	34331012	34331183	uc007aoi.1_annot1:_Dst_annot2:_bullous_pemphigoid_antigen_1_isoform_b_exon:_77_0_chr1_34331013_f	0	+
chr1	34332049	34332205	uc007aoi.1_annot1:_Dst_annot2:_bullous_pemphigoid_antigen_1_isoform_b_exon:_78_0_chr1_34332050_f	0	+
chr1	34332517	34332724	uc007aoi.1_annot1:_Dst_annot2:_bullous_pemphigoid_antigen_1_isoform_b_exon:_79_0_chr1_34332518_f	0	+
chr1	34334864	34334984	uc007aoi.1_annot1:_Dst_annot2:_bullous_pemphigoid_antigen_1_isoform_b_exon:_80_0_chr1_34334865_f	0	+
chr1	34339267	34339437	uc007aoi.1_annot1:_Dst_annot2:_bullous_pemphigoid_antigen_1_isoform_b_exon:_81_0_chr1_34339268_f	0	+
chr1	34341103	34341263	uc007aoi.1_annot1:_Dst_annot2:_bullous_pemphigoid_antigen_1_isoform_b_exon:_82_0_chr1_34341104_f	0	+
chr1	34344031	34344226	uc007aoi.1_annot1:_Dst_annot2:_bullous_pemphigoid_antigen_1_isoform_b_exon:_83_0_chr1_34344032_f	0	+
chr1	34344735	34344864	uc007aoi.1_annot1:_Dst_annot2:_bullous_pemphigoid_antigen_1_isoform_b_exon:_84_0_chr1_34344736_f	0	+
chr1	34346368	34346512	uc007aoi.1_annot1:_Dst_annot2:_bullous_pemphigoid_antigen_1_isoform_b_exon:_85_0_chr1_34346369_f	0	+
chr1	34347203	34347392	uc007aoi.1_annot1:_Dst_annot2:_bullous_pemphigoid_antigen_1_isoform_b_exon:_86_0_chr1_34347204_f	0	+
chr1	34348631	34348761	uc007aoi.1_annot1:_Dst_annot2:_bullous_pemphigoid_antigen_1_isoform_b_exon:_87_0_chr1_34348632_f	0	+
chr1	34350164	34350328	uc007aoi.1_annot1:_Dst_annot2:_bullous_pemphigoid_antigen_1_isoform_b_exon:_88_0_chr1_34350165_f	0	+
chr1	34351228	34351391	uc007aoi.1_annot1:_Dst_annot2:_bullous_pemphigoid_antigen_1_isoform_b_exon:_89_0_chr1_34351229_f	0	+
chr1	34351998	34352153	uc007aoi.1_annot1:_Dst_annot2:_bullous_pemphigoid_antigen_1_isoform_b_exon:_90_0_chr1_34351999_f	0	+
chr1	34352306	34352381	uc007aoi.1_annot1:_Dst_annot2:_bullous_pemphigoid_antigen_1_isoform_b_exon:_91_0_chr1_34352307_f	0	+
chr1	34353586	34353604	uc007aoi.1_annot1:_Dst_annot2:_bullous_pemphigoid_antigen_1_isoform_b_exon:_92_0_chr1_34353587_f	0	+
chr1	34356565	34356683	uc007aoi.1_annot1:_Dst_annot2:_bullous_pemphigoid_antigen_1_isoform_b_exon:_93_0_chr1_34356566_f	0	+
chr1	34358705	34358777	uc007aoi.1_annot1:_Dst_annot2:_bullous_pemphigoid_antigen_1_isoform_b_exon:_94_0_chr1_34358706_f	0	+
chr1	34359674	34359877	uc007aoi.1_annot1:_Dst_annot2:_bullous_pemphigoid_antigen_1_isoform_b_exon:_95_0_chr1_34359675_f	0	+
chr1	34363372	34363496	uc007aoi.1_annot1:_Dst_annot2:_bullous_pemphigoid_antigen_1_isoform_b_exon:_96_0_chr1_34363373_f	0	+
chr1	34364174	34365497	uc007aoi.1_annot1:_Dst_annot2:_bullous_pemphigoid_antigen_1_isoform_b_exon:_97_0_chr1_34364175_f	0	+
chr1	34178426	34179237	uc007aok.1_annot1:_Dst_annot2:_SubName:_Full=BPAG1_isoform_3;_Flags:_Fragment;_exon:_0_0_chr1_34178427_f	0	+
chr1	34217176	34217341	uc007aol.1_annot1:_Dst_annot2:_RecName:_Full=Bullous_pemphigoid_antigen_1;__________Short=BPA;_AltName:_Full=Dystonia_musculorum_protein;_AltName:_Full=Hemidesmosomal_plaque_protein;_AltName:_Full=Microtubule_actin_cross-linking_factor_2;__________Short=Dystonin;_exon:_0_0_chr1_34217177_f	0	+
chr1	34234640	34237343	uc007aol.1_annot1:_Dst_annot2:_RecName:_Full=Bullous_pemphigoid_antigen_1;__________Short=BPA;_AltName:_Full=Dystonia_musculorum_protein;_AltName:_Full=Hemidesmosomal_plaque_protein;_AltName:_Full=Microtubule_actin_cross-linking_factor_2;__________Short=Dystonin;_exon:_22_0_chr1_34234641_f	0	+
chr1	34237979	34240121	uc007aol.1_annot1:_Dst_annot2:_RecName:_Full=Bullous_pemphigoid_antigen_1;__________Short=BPA;_AltName:_Full=Dystonia_musculorum_protein;_AltName:_Full=Hemidesmosomal_plaque_protein;_AltName:_Full=Microtubule_actin_cross-linking_factor_2;__________Short=Dystonin;_exon:_23_0_chr1_34237980_f	0	+
chr1	34272113	34272457	uc007aom.1_annot1:_Bpag1_annot2:_Mus_musculus_bullous_pemphigoid_antigen_1-a_(Bpag1)_mRNA,_complete_cds,_alternatively_spliced._exon:_0_0_chr1_34272114_f	0	+
chr1	34306648	34306975	uc007aon.1_annot1:_Dst_annot2:_SubName:_Full=MKIAA0728_protein;_Flags:_Fragment;_exon:_6_0_chr1_34306649_f	0	+
chr1	34360265	34360376	uc007aoo.1_annot1:_Bpag1_annot2:_Mus_musculus_bullous_pemphigoid_antigen_1-a_(Bpag1)_mRNA,_complete_cds,_alternatively_spliced._exon:_11_0_chr1_34360266_f	0	+
chr1	34493514	34494455	uc011wja.1_annot1:_Ccdc115_annot2:_coiled-coil_domain-containing_protein_115_exon:_0_0_chr1_34493515_r	0	-
chr1	34494571	34494703	uc011wja.1_annot1:_Ccdc115_annot2:_coiled-coil_domain-containing_protein_115_exon:_1_0_chr1_34494572_r	0	-
chr1	34495694	34495777	uc011wja.1_annot1:_Ccdc115_annot2:_coiled-coil_domain-containing_protein_115_exon:_2_0_chr1_34495695_r	0	-
chr1	34495887	34495991	uc011wja.1_annot1:_Ccdc115_annot2:_coiled-coil_domain-containing_protein_115_exon:_3_0_chr1_34495888_r	0	-
chr1	34496072	34496517	uc011wja.1_annot1:_Ccdc115_annot2:_coiled-coil_domain-containing_protein_115_exon:_4_0_chr1_34496073_r	0	-
chr1	34496673	34496772	uc007aor.2_annot1:_Imp4_annot2:_U3_small_nucleolar_ribonucleoprotein_protein_exon:_0_0_chr1_34496674_f	0	+
chr1	34496885	34496994	uc007aor.2_annot1:_Imp4_annot2:_U3_small_nucleolar_ribonucleoprotein_protein_exon:_1_0_chr1_34496886_f	0	+
chr1	34499754	34499838	uc007aor.2_annot1:_Imp4_annot2:_U3_small_nucleolar_ribonucleoprotein_protein_exon:_2_0_chr1_34499755_f	0	+
chr1	34500222	34500332	uc007aor.2_annot1:_Imp4_annot2:_U3_small_nucleolar_ribonucleoprotein_protein_exon:_3_0_chr1_34500223_f	0	+
chr1	34500407	34500540	uc007aor.2_annot1:_Imp4_annot2:_U3_small_nucleolar_ribonucleoprotein_protein_exon:_4_0_chr1_34500408_f	0	+
chr1	34500613	34500768	uc007aor.2_annot1:_Imp4_annot2:_U3_small_nucleolar_ribonucleoprotein_protein_exon:_5_0_chr1_34500614_f	0	+
chr1	34500841	34500936	uc007aor.2_annot1:_Imp4_annot2:_U3_small_nucleolar_ribonucleoprotein_protein_exon:_6_0_chr1_34500842_f	0	+
chr1	34501040	34501114	uc007aor.2_annot1:_Imp4_annot2:_U3_small_nucleolar_ribonucleoprotein_protein_exon:_7_0_chr1_34501041_f	0	+
chr1	34501202	34502592	uc007aor.2_annot1:_Imp4_annot2:_U3_small_nucleolar_ribonucleoprotein_protein_exon:_8_0_chr1_34501203_f	0	+
chr1	34516590	34516761	uc007aos.1_annot1:_Ptpn18_annot2:_tyrosine-protein_phosphatase_non-receptor_type_exon:_0_0_chr1_34516591_f	0	+
chr1	34519546	34519655	uc007aos.1_annot1:_Ptpn18_annot2:_tyrosine-protein_phosphatase_non-receptor_type_exon:_1_0_chr1_34519547_f	0	+
chr1	34519951	34520028	uc007aos.1_annot1:_Ptpn18_annot2:_tyrosine-protein_phosphatase_non-receptor_type_exon:_2_0_chr1_34519952_f	0	+
chr1	34520113	34520209	uc007aos.1_annot1:_Ptpn18_annot2:_tyrosine-protein_phosphatase_non-receptor_type_exon:_3_0_chr1_34520114_f	0	+
chr1	34520310	34520349	uc007aos.1_annot1:_Ptpn18_annot2:_tyrosine-protein_phosphatase_non-receptor_type_exon:_4_0_chr1_34520311_f	0	+
chr1	34525137	34525206	uc007aos.1_annot1:_Ptpn18_annot2:_tyrosine-protein_phosphatase_non-receptor_type_exon:_5_0_chr1_34525138_f	0	+
chr1	34526684	34526747	uc007aos.1_annot1:_Ptpn18_annot2:_tyrosine-protein_phosphatase_non-receptor_type_exon:_6_0_chr1_34526685_f	0	+
chr1	34527044	34527187	uc007aos.1_annot1:_Ptpn18_annot2:_tyrosine-protein_phosphatase_non-receptor_type_exon:_7_0_chr1_34527045_f	0	+
chr1	34528337	34528404	uc007aos.1_annot1:_Ptpn18_annot2:_tyrosine-protein_phosphatase_non-receptor_type_exon:_8_0_chr1_34528338_f	0	+
chr1	34528485	34528563	uc007aos.1_annot1:_Ptpn18_annot2:_tyrosine-protein_phosphatase_non-receptor_type_exon:_9_0_chr1_34528486_f	0	+
chr1	34528656	34528746	uc007aos.1_annot1:_Ptpn18_annot2:_tyrosine-protein_phosphatase_non-receptor_type_exon:_10_0_chr1_34528657_f	0	+
chr1	34528947	34529036	uc007aos.1_annot1:_Ptpn18_annot2:_tyrosine-protein_phosphatase_non-receptor_type_exon:_11_0_chr1_34528948_f	0	+
chr1	34529607	34529813	uc007aos.1_annot1:_Ptpn18_annot2:_tyrosine-protein_phosphatase_non-receptor_type_exon:_12_0_chr1_34529608_f	0	+
chr1	34530179	34530254	uc007aos.1_annot1:_Ptpn18_annot2:_tyrosine-protein_phosphatase_non-receptor_type_exon:_13_0_chr1_34530180_f	0	+
chr1	34530423	34530624	uc007aos.1_annot1:_Ptpn18_annot2:_tyrosine-protein_phosphatase_non-receptor_type_exon:_14_0_chr1_34530424_f	0	+
chr1	34529580	34529813	uc007aot.1_annot1:_Ptpn18_annot2:_Mus_musculus_13_days_embryo_head_cDNA,_RIKEN_full-length_enriched_library,_clone:3110012D23_product:protein_tyrosine_phosphatase,_non-receptor_type_18,_full_insert_sequence._exon:_0_0_chr1_34529581_f	0	+
chr1	34532488	34532578	uc007aot.1_annot1:_Ptpn18_annot2:_Mus_musculus_13_days_embryo_head_cDNA,_RIKEN_full-length_enriched_library,_clone:3110012D23_product:protein_tyrosine_phosphatase,_non-receptor_type_18,_full_insert_sequence._exon:_2_0_chr1_34532489_f	0	+
chr1	34534219	34534441	uc007aou.1_annot1:_AK016244_annot2:_Mus_musculus_adult_male_testis_cDNA,_RIKEN_full-length_enriched_library,_clone:4930568A12_product:unclassifiable,_full_insert_sequence._exon:_0_0_chr1_34534220_r	0	-
chr1	34537000	34537101	uc007aou.1_annot1:_AK016244_annot2:_Mus_musculus_adult_male_testis_cDNA,_RIKEN_full-length_enriched_library,_clone:4930568A12_product:unclassifiable,_full_insert_sequence._exon:_1_0_chr1_34537001_r	0	-
chr1	34537442	34537604	uc007aou.1_annot1:_AK016244_annot2:_Mus_musculus_adult_male_testis_cDNA,_RIKEN_full-length_enriched_library,_clone:4930568A12_product:unclassifiable,_full_insert_sequence._exon:_2_0_chr1_34537443_r	0	-
chr1	34541632	34541758	uc007aou.1_annot1:_AK016244_annot2:_Mus_musculus_adult_male_testis_cDNA,_RIKEN_full-length_enriched_library,_clone:4930568A12_product:unclassifiable,_full_insert_sequence._exon:_3_0_chr1_34541633_r	0	-
chr1	34542349	34542456	uc007aou.1_annot1:_AK016244_annot2:_Mus_musculus_adult_male_testis_cDNA,_RIKEN_full-length_enriched_library,_clone:4930568A12_product:unclassifiable,_full_insert_sequence._exon:_4_0_chr1_34542350_r	0	-
chr1	34555274	34555473	uc007aov.1_annot1:_Prss39_annot2:_inactive_serine_protease_39_precursor_exon:_0_0_chr1_34555275_f	0	+
chr1	34556072	34556235	uc007aov.1_annot1:_Prss39_annot2:_inactive_serine_protease_39_precursor_exon:_1_0_chr1_34556073_f	0	+
chr1	34556860	34557135	uc007aov.1_annot1:_Prss39_annot2:_inactive_serine_protease_39_precursor_exon:_2_0_chr1_34556861_f	0	+
chr1	34558871	34559041	uc007aov.1_annot1:_Prss39_annot2:_inactive_serine_protease_39_precursor_exon:_3_0_chr1_34558872_f	0	+
chr1	34559468	34559907	uc007aov.1_annot1:_Prss39_annot2:_inactive_serine_protease_39_precursor_exon:_4_0_chr1_34559469_f	0	+
chr1	34592492	34592800	uc007aow.1_annot1:_Cfc1_annot2:_cryptic_protein_precursor_exon:_0_0_chr1_34592493_f	0	+
chr1	34593042	34593092	uc007aow.1_annot1:_Cfc1_annot2:_cryptic_protein_precursor_exon:_1_0_chr1_34593043_f	0	+
chr1	34593194	34593362	uc007aow.1_annot1:_Cfc1_annot2:_cryptic_protein_precursor_exon:_2_0_chr1_34593195_f	0	+
chr1	34593976	34594091	uc007aow.1_annot1:_Cfc1_annot2:_cryptic_protein_precursor_exon:_3_0_chr1_34593977_f	0	+
chr1	34594170	34594280	uc007aow.1_annot1:_Cfc1_annot2:_cryptic_protein_precursor_exon:_4_0_chr1_34594171_f	0	+
chr1	34600869	34601156	uc007aow.1_annot1:_Cfc1_annot2:_cryptic_protein_precursor_exon:_5_0_chr1_34600870_f	0	+
chr1	34600819	34601590	uc011wjb.1_annot1:_Tesp2_annot2:_Mus_musculus_mRNA_for_TESP2,_complete_cds._exon:_0_0_chr1_34600820_r	0	-
chr1	34612813	34612983	uc011wjb.1_annot1:_Tesp2_annot2:_Mus_musculus_mRNA_for_TESP2,_complete_cds._exon:_1_0_chr1_34612814_r	0	-
chr1	34614697	34614972	uc011wjb.1_annot1:_Tesp2_annot2:_Mus_musculus_mRNA_for_TESP2,_complete_cds._exon:_2_0_chr1_34614698_r	0	-
chr1	34616587	34616779	uc011wjb.1_annot1:_Tesp2_annot2:_Mus_musculus_mRNA_for_TESP2,_complete_cds._exon:_3_0_chr1_34616588_r	0	-
chr1	34617574	34617788	uc011wjb.1_annot1:_Tesp2_annot2:_Mus_musculus_mRNA_for_TESP2,_complete_cds._exon:_4_0_chr1_34617575_r	0	-
chr1	34609176	34609654	uc007aox.1_annot1:_Prss40_annot2:_serine_protease_40_precursor_exon:_0_0_chr1_34609177_r	0	-
chr1	34616587	34616750	uc007aox.1_annot1:_Prss40_annot2:_serine_protease_40_precursor_exon:_3_0_chr1_34616588_r	0	-
chr1	34636537	34636611	uc011wjc.1_annot1:_Fam123c_annot2:_hypothetical_protein_LOC211383_exon:_0_0_chr1_34636538_f	0	+
chr1	34643507	34647789	uc011wjc.1_annot1:_Fam123c_annot2:_hypothetical_protein_LOC211383_exon:_1_0_chr1_34643508_f	0	+
chr1	34657654	34657693	uc007aoz.1_annot1:_DQ558230_annot2:_DQ558230_exon:_0_0_chr1_34657655_f	0	+
chr1	34657942	34657970	uc007apa.1_annot1:_DQ551615_annot2:_DQ551615_exon:_0_0_chr1_34657943_f	0	+
chr1	34658311	34658343	uc007apb.1_annot1:_DQ713197_annot2:_DQ713197_exon:_0_0_chr1_34658312_f	0	+
chr1	34659281	34659316	uc007apc.1_annot1:_DQ540165_annot2:_DQ540165_exon:_0_0_chr1_34659282_f	0	+
chr1	34663222	34663252	uc007apd.1_annot1:_DQ688885_annot2:_DQ688885_exon:_0_0_chr1_34663223_f	0	+
chr1	34690379	34693055	uc011wjd.1_annot1:_AA619741_annot2:_Mus_musculus_2_cells_egg_cDNA,_RIKEN_full-length_enriched_library,_clone:B020039B10_product:hypothetical_protein,_full_insert_sequence._exon:_0_0_chr1_34690380_r	0	-
chr1	34735032	34735107	uc007ape.1_annot1:_AK082264_annot2:_Mus_musculus_0_day_neonate_cerebellum_cDNA,_RIKEN_full-length_enriched_library,_clone:C230030N03_product:hypothetical_protein,_full_insert_sequence._exon:_0_0_chr1_34735033_f	0	+
chr1	34778548	34781146	uc007ape.1_annot1:_AK082264_annot2:_Mus_musculus_0_day_neonate_cerebellum_cDNA,_RIKEN_full-length_enriched_library,_clone:C230030N03_product:hypothetical_protein,_full_insert_sequence._exon:_1_0_chr1_34778549_f	0	+
chr1	34778768	34782004	uc007apf.1_annot1:_mKIAA1112_annot2:_Mus_musculus_13_days_embryo_male_testis_cDNA,_RIKEN_full-length_enriched_library,_clone:6030405F07_product:similar_to_BA570J18.1.2_(POSSIBLE_ORTHOLOG_OF_COLLYBISTIN_II,_CONTINUED_FROM_BA151A2.1.3_IN_EM:AL451106,_CONTINUES_AS_BA357C3.2_IN_EM:AL391277)_(FRAGMENT)_[Homo_sapiens],_full_insert_sequence._exon:_0_0_chr1_34778769_f	0	+
chr1	34788953	34789253	uc007apf.1_annot1:_mKIAA1112_annot2:_Mus_musculus_13_days_embryo_male_testis_cDNA,_RIKEN_full-length_enriched_library,_clone:6030405F07_product:similar_to_BA570J18.1.2_(POSSIBLE_ORTHOLOG_OF_COLLYBISTIN_II,_CONTINUED_FROM_BA151A2.1.3_IN_EM:AL451106,_CONTINUES_AS_BA357C3.2_IN_EM:AL391277)_(FRAGMENT)_[Homo_sapiens],_full_insert_sequence._exon:_1_0_chr1_34788954_f	0	+
chr1	34802162	34802289	uc007apf.1_annot1:_mKIAA1112_annot2:_Mus_musculus_13_days_embryo_male_testis_cDNA,_RIKEN_full-length_enriched_library,_clone:6030405F07_product:similar_to_BA570J18.1.2_(POSSIBLE_ORTHOLOG_OF_COLLYBISTIN_II,_CONTINUED_FROM_BA151A2.1.3_IN_EM:AL451106,_CONTINUES_AS_BA357C3.2_IN_EM:AL391277)_(FRAGMENT)_[Homo_sapiens],_full_insert_sequence._exon:_2_0_chr1_34802163_f	0	+
chr1	34850070	34850207	uc007apf.1_annot1:_mKIAA1112_annot2:_Mus_musculus_13_days_embryo_male_testis_cDNA,_RIKEN_full-length_enriched_library,_clone:6030405F07_product:similar_to_BA570J18.1.2_(POSSIBLE_ORTHOLOG_OF_COLLYBISTIN_II,_CONTINUED_FROM_BA151A2.1.3_IN_EM:AL451106,_CONTINUES_AS_BA357C3.2_IN_EM:AL391277)_(FRAGMENT)_[Homo_sapiens],_full_insert_sequence._exon:_3_0_chr1_34850071_f	0	+
chr1	34861758	34861938	uc007apf.1_annot1:_mKIAA1112_annot2:_Mus_musculus_13_days_embryo_male_testis_cDNA,_RIKEN_full-length_enriched_library,_clone:6030405F07_product:similar_to_BA570J18.1.2_(POSSIBLE_ORTHOLOG_OF_COLLYBISTIN_II,_CONTINUED_FROM_BA151A2.1.3_IN_EM:AL451106,_CONTINUES_AS_BA357C3.2_IN_EM:AL391277)_(FRAGMENT)_[Homo_sapiens],_full_insert_sequence._exon:_4_0_chr1_34861759_f	0	+
chr1	34862800	34862980	uc007apf.1_annot1:_mKIAA1112_annot2:_Mus_musculus_13_days_embryo_male_testis_cDNA,_RIKEN_full-length_enriched_library,_clone:6030405F07_product:similar_to_BA570J18.1.2_(POSSIBLE_ORTHOLOG_OF_COLLYBISTIN_II,_CONTINUED_FROM_BA151A2.1.3_IN_EM:AL451106,_CONTINUES_AS_BA357C3.2_IN_EM:AL391277)_(FRAGMENT)_[Homo_sapiens],_full_insert_sequence._exon:_5_0_chr1_34862801_f	0	+
chr1	34863159	34863339	uc007apf.1_annot1:_mKIAA1112_annot2:_Mus_musculus_13_days_embryo_male_testis_cDNA,_RIKEN_full-length_enriched_library,_clone:6030405F07_product:similar_to_BA570J18.1.2_(POSSIBLE_ORTHOLOG_OF_COLLYBISTIN_II,_CONTINUED_FROM_BA151A2.1.3_IN_EM:AL451106,_CONTINUES_AS_BA357C3.2_IN_EM:AL391277)_(FRAGMENT)_[Homo_sapiens],_full_insert_sequence._exon:_6_0_chr1_34863160_f	0	+
chr1	34863903	34864136	uc007apf.1_annot1:_mKIAA1112_annot2:_Mus_musculus_13_days_embryo_male_testis_cDNA,_RIKEN_full-length_enriched_library,_clone:6030405F07_product:similar_to_BA570J18.1.2_(POSSIBLE_ORTHOLOG_OF_COLLYBISTIN_II,_CONTINUED_FROM_BA151A2.1.3_IN_EM:AL451106,_CONTINUES_AS_BA357C3.2_IN_EM:AL391277)_(FRAGMENT)_[Homo_sapiens],_full_insert_sequence._exon:_7_0_chr1_34863904_f	0	+
chr1	34864486	34864616	uc007apf.1_annot1:_mKIAA1112_annot2:_Mus_musculus_13_days_embryo_male_testis_cDNA,_RIKEN_full-length_enriched_library,_clone:6030405F07_product:similar_to_BA570J18.1.2_(POSSIBLE_ORTHOLOG_OF_COLLYBISTIN_II,_CONTINUED_FROM_BA151A2.1.3_IN_EM:AL451106,_CONTINUES_AS_BA357C3.2_IN_EM:AL391277)_(FRAGMENT)_[Homo_sapiens],_full_insert_sequence._exon:_8_0_chr1_34864487_f	0	+
chr1	34866541	34866673	uc007apf.1_annot1:_mKIAA1112_annot2:_Mus_musculus_13_days_embryo_male_testis_cDNA,_RIKEN_full-length_enriched_library,_clone:6030405F07_product:similar_to_BA570J18.1.2_(POSSIBLE_ORTHOLOG_OF_COLLYBISTIN_II,_CONTINUED_FROM_BA151A2.1.3_IN_EM:AL451106,_CONTINUES_AS_BA357C3.2_IN_EM:AL391277)_(FRAGMENT)_[Homo_sapiens],_full_insert_sequence._exon:_9_0_chr1_34866542_f	0	+
chr1	34867155	34867399	uc007apf.1_annot1:_mKIAA1112_annot2:_Mus_musculus_13_days_embryo_male_testis_cDNA,_RIKEN_full-length_enriched_library,_clone:6030405F07_product:similar_to_BA570J18.1.2_(POSSIBLE_ORTHOLOG_OF_COLLYBISTIN_II,_CONTINUED_FROM_BA151A2.1.3_IN_EM:AL451106,_CONTINUES_AS_BA357C3.2_IN_EM:AL391277)_(FRAGMENT)_[Homo_sapiens],_full_insert_sequence._exon:_10_0_chr1_34867156_f	0	+
chr1	34867930	34868008	uc007apf.1_annot1:_mKIAA1112_annot2:_Mus_musculus_13_days_embryo_male_testis_cDNA,_RIKEN_full-length_enriched_library,_clone:6030405F07_product:similar_to_BA570J18.1.2_(POSSIBLE_ORTHOLOG_OF_COLLYBISTIN_II,_CONTINUED_FROM_BA151A2.1.3_IN_EM:AL451106,_CONTINUES_AS_BA357C3.2_IN_EM:AL391277)_(FRAGMENT)_[Homo_sapiens],_full_insert_sequence._exon:_11_0_chr1_34867931_f	0	+
chr1	34868522	34869599	uc007apf.1_annot1:_mKIAA1112_annot2:_Mus_musculus_13_days_embryo_male_testis_cDNA,_RIKEN_full-length_enriched_library,_clone:6030405F07_product:similar_to_BA570J18.1.2_(POSSIBLE_ORTHOLOG_OF_COLLYBISTIN_II,_CONTINUED_FROM_BA151A2.1.3_IN_EM:AL451106,_CONTINUES_AS_BA357C3.2_IN_EM:AL391277)_(FRAGMENT)_[Homo_sapiens],_full_insert_sequence._exon:_12_0_chr1_34868523_f	0	+
chr1	34858566	34858846	uc007apg.1_annot1:_Arhgef4_annot2:_Mus_musculus_13_days_embryo_male_testis_cDNA,_RIKEN_full-length_enriched_library,_clone:6030405F07_product:similar_to_BA570J18.1.2_(POSSIBLE_ORTHOLOG_OF_COLLYBISTIN_II,_CONTINUED_FROM_BA151A2.1.3_IN_EM:AL451106,_CONTINUES_AS_BA357C3.2_IN_EM:AL391277)_(FRAGMENT)_[Homo_sapiens],_full_insert_sequence._exon:_0_0_chr1_34858567_f	0	+
chr1	34863868	34864136	uc007apg.1_annot1:_Arhgef4_annot2:_Mus_musculus_13_days_embryo_male_testis_cDNA,_RIKEN_full-length_enriched_library,_clone:6030405F07_product:similar_to_BA570J18.1.2_(POSSIBLE_ORTHOLOG_OF_COLLYBISTIN_II,_CONTINUED_FROM_BA151A2.1.3_IN_EM:AL451106,_CONTINUES_AS_BA357C3.2_IN_EM:AL391277)_(FRAGMENT)_[Homo_sapiens],_full_insert_sequence._exon:_4_0_chr1_34863869_f	0	+
chr1	34864486	34865756	uc007apg.1_annot1:_Arhgef4_annot2:_Mus_musculus_13_days_embryo_male_testis_cDNA,_RIKEN_full-length_enriched_library,_clone:6030405F07_product:similar_to_BA570J18.1.2_(POSSIBLE_ORTHOLOG_OF_COLLYBISTIN_II,_CONTINUED_FROM_BA151A2.1.3_IN_EM:AL451106,_CONTINUES_AS_BA357C3.2_IN_EM:AL391277)_(FRAGMENT)_[Homo_sapiens],_full_insert_sequence._exon:_5_0_chr1_34864487_f	0	+
chr1	34863903	34866063	uc007aph.1_annot1:_Arhgef4_annot2:_SubName:_Full=Putative_uncharacterized_protein_Arhgef4;_exon:_4_0_chr1_34863904_f	0	+
chr1	34870062	34874249	uc011wje.1_annot1:_Fam168b_annot2:_hypothetical_protein_LOC214469_isoform_1_exon:_0_0_chr1_34870063_r	0	-
chr1	34874841	34874971	uc011wje.1_annot1:_Fam168b_annot2:_hypothetical_protein_LOC214469_isoform_1_exon:_1_0_chr1_34874842_r	0	-
chr1	34876436	34876614	uc011wje.1_annot1:_Fam168b_annot2:_hypothetical_protein_LOC214469_isoform_1_exon:_2_0_chr1_34876437_r	0	-
chr1	34876711	34876854	uc011wje.1_annot1:_Fam168b_annot2:_hypothetical_protein_LOC214469_isoform_1_exon:_3_0_chr1_34876712_r	0	-
chr1	34880864	34880900	uc011wje.1_annot1:_Fam168b_annot2:_hypothetical_protein_LOC214469_isoform_1_exon:_4_0_chr1_34880865_r	0	-
chr1	34885611	34885692	uc011wje.1_annot1:_Fam168b_annot2:_hypothetical_protein_LOC214469_isoform_1_exon:_5_0_chr1_34885612_r	0	-
chr1	34893577	34893658	uc011wje.1_annot1:_Fam168b_annot2:_hypothetical_protein_LOC214469_isoform_1_exon:_6_0_chr1_34893578_r	0	-
chr1	34899672	34899895	uc011wje.1_annot1:_Fam168b_annot2:_hypothetical_protein_LOC214469_isoform_1_exon:_7_0_chr1_34899673_r	0	-
chr1	34876436	34876635	uc011wjf.1_annot1:_Fam168b_annot2:_hypothetical_protein_LOC214469_isoform_2_exon:_2_0_chr1_34876437_r	0	-
chr1	34906803	34906908	uc007apk.1_annot1:_Plekhb2_annot2:_pleckstrin_homology_domain-containing_family_B_exon:_0_0_chr1_34906804_f	0	+
chr1	34918717	34918762	uc007apk.1_annot1:_Plekhb2_annot2:_pleckstrin_homology_domain-containing_family_B_exon:_1_0_chr1_34918718_f	0	+
chr1	34919850	34920003	uc007apk.1_annot1:_Plekhb2_annot2:_pleckstrin_homology_domain-containing_family_B_exon:_2_0_chr1_34919851_f	0	+
chr1	34920315	34920418	uc007apk.1_annot1:_Plekhb2_annot2:_pleckstrin_homology_domain-containing_family_B_exon:_3_0_chr1_34920316_f	0	+
chr1	34921317	34921357	uc007apk.1_annot1:_Plekhb2_annot2:_pleckstrin_homology_domain-containing_family_B_exon:_4_0_chr1_34921318_f	0	+
chr1	34922985	34923075	uc007apk.1_annot1:_Plekhb2_annot2:_pleckstrin_homology_domain-containing_family_B_exon:_5_0_chr1_34922986_f	0	+
chr1	34926144	34930801	uc007apk.1_annot1:_Plekhb2_annot2:_pleckstrin_homology_domain-containing_family_B_exon:_6_0_chr1_34926145_f	0	+
chr1	34926144	34926250	uc007apl.1_annot1:_Plekhb2_annot2:_pleckstrin_homology_domain-containing_family_B_exon:_6_0_chr1_34926145_f	0	+
chr1	34933755	34936430	uc007apl.1_annot1:_Plekhb2_annot2:_pleckstrin_homology_domain-containing_family_B_exon:_7_0_chr1_34933756_f	0	+
chr1	35936689	35936817	uc007apm.1_annot1:_AK003327_annot2:_Mus_musculus_18-day_embryo_whole_body_cDNA,_RIKEN_full-length_enriched_library,_clone:1110002O04_product:unclassifiable,_full_insert_sequence._exon:_0_0_chr1_35936690_f	0	+
chr1	35937526	35937964	uc007apm.1_annot1:_AK003327_annot2:_Mus_musculus_18-day_embryo_whole_body_cDNA,_RIKEN_full-length_enriched_library,_clone:1110002O04_product:unclassifiable,_full_insert_sequence._exon:_1_0_chr1_35937527_f	0	+
chr1	36125244	36126029	uc007apn.2_annot1:_Hs6st1_annot2:_heparan-sulfate_6-O-sulfotransferase_1_exon:_0_0_chr1_36125245_f	0	+
chr1	36160357	36163291	uc007apn.2_annot1:_Hs6st1_annot2:_heparan-sulfate_6-O-sulfotransferase_1_exon:_1_0_chr1_36160358_f	0	+
chr1	36196872	36201096	uc007apo.2_annot1:_Ugcgl1_annot2:_Mus_musculus_adult_retina_cDNA,_RIKEN_full-length_enriched_library,_clone:A930007H10_product:unclassifiable,_full_insert_sequence._exon:_0_0_chr1_36196873_r	0	-
chr1	36202876	36203030	uc007apo.2_annot1:_Ugcgl1_annot2:_Mus_musculus_adult_retina_cDNA,_RIKEN_full-length_enriched_library,_clone:A930007H10_product:unclassifiable,_full_insert_sequence._exon:_1_0_chr1_36202877_r	0	-
chr1	36203469	36203586	uc007apo.2_annot1:_Ugcgl1_annot2:_Mus_musculus_adult_retina_cDNA,_RIKEN_full-length_enriched_library,_clone:A930007H10_product:unclassifiable,_full_insert_sequence._exon:_2_0_chr1_36203470_r	0	-
chr1	36206889	36207004	uc007apo.2_annot1:_Ugcgl1_annot2:_Mus_musculus_adult_retina_cDNA,_RIKEN_full-length_enriched_library,_clone:A930007H10_product:unclassifiable,_full_insert_sequence._exon:_3_0_chr1_36206890_r	0	-
chr1	36208478	36208639	uc007apo.2_annot1:_Ugcgl1_annot2:_Mus_musculus_adult_retina_cDNA,_RIKEN_full-length_enriched_library,_clone:A930007H10_product:unclassifiable,_full_insert_sequence._exon:_4_0_chr1_36208479_r	0	-
chr1	36211917	36212100	uc007apo.2_annot1:_Ugcgl1_annot2:_Mus_musculus_adult_retina_cDNA,_RIKEN_full-length_enriched_library,_clone:A930007H10_product:unclassifiable,_full_insert_sequence._exon:_5_0_chr1_36211918_r	0	-
chr1	36213071	36213156	uc007apo.2_annot1:_Ugcgl1_annot2:_Mus_musculus_adult_retina_cDNA,_RIKEN_full-length_enriched_library,_clone:A930007H10_product:unclassifiable,_full_insert_sequence._exon:_6_0_chr1_36213072_r	0	-
chr1	36214244	36214346	uc007apo.2_annot1:_Ugcgl1_annot2:_Mus_musculus_adult_retina_cDNA,_RIKEN_full-length_enriched_library,_clone:A930007H10_product:unclassifiable,_full_insert_sequence._exon:_7_0_chr1_36214245_r	0	-
chr1	36214952	36215041	uc007apo.2_annot1:_Ugcgl1_annot2:_Mus_musculus_adult_retina_cDNA,_RIKEN_full-length_enriched_library,_clone:A930007H10_product:unclassifiable,_full_insert_sequence._exon:_8_0_chr1_36214953_r	0	-
chr1	36216786	36216871	uc007apo.2_annot1:_Ugcgl1_annot2:_Mus_musculus_adult_retina_cDNA,_RIKEN_full-length_enriched_library,_clone:A930007H10_product:unclassifiable,_full_insert_sequence._exon:_9_0_chr1_36216787_r	0	-
chr1	36218520	36218606	uc007apo.2_annot1:_Ugcgl1_annot2:_Mus_musculus_adult_retina_cDNA,_RIKEN_full-length_enriched_library,_clone:A930007H10_product:unclassifiable,_full_insert_sequence._exon:_10_0_chr1_36218521_r	0	-
chr1	36219049	36220255	uc007apo.2_annot1:_Ugcgl1_annot2:_Mus_musculus_adult_retina_cDNA,_RIKEN_full-length_enriched_library,_clone:A930007H10_product:unclassifiable,_full_insert_sequence._exon:_11_0_chr1_36219050_r	0	-
chr1	36221288	36221368	uc007apo.2_annot1:_Ugcgl1_annot2:_Mus_musculus_adult_retina_cDNA,_RIKEN_full-length_enriched_library,_clone:A930007H10_product:unclassifiable,_full_insert_sequence._exon:_12_0_chr1_36221289_r	0	-
chr1	36222353	36222656	uc007apo.2_annot1:_Ugcgl1_annot2:_Mus_musculus_adult_retina_cDNA,_RIKEN_full-length_enriched_library,_clone:A930007H10_product:unclassifiable,_full_insert_sequence._exon:_13_0_chr1_36222354_r	0	-
chr1	36219049	36219208	uc007app.2_annot1:_Uggt1_annot2:_UDP-glucose:glycoprotein_glucosyltransferase_1_exon:_11_0_chr1_36219050_r	0	-
chr1	36220065	36220255	uc007app.2_annot1:_Uggt1_annot2:_UDP-glucose:glycoprotein_glucosyltransferase_1_exon:_12_0_chr1_36220066_r	0	-
chr1	36222353	36222456	uc007app.2_annot1:_Uggt1_annot2:_UDP-glucose:glycoprotein_glucosyltransferase_1_exon:_14_0_chr1_36222354_r	0	-
chr1	36227043	36227139	uc007app.2_annot1:_Uggt1_annot2:_UDP-glucose:glycoprotein_glucosyltransferase_1_exon:_15_0_chr1_36227044_r	0	-
chr1	36230279	36230410	uc007app.2_annot1:_Uggt1_annot2:_UDP-glucose:glycoprotein_glucosyltransferase_1_exon:_16_0_chr1_36230280_r	0	-
chr1	36230923	36231055	uc007app.2_annot1:_Uggt1_annot2:_UDP-glucose:glycoprotein_glucosyltransferase_1_exon:_17_0_chr1_36230924_r	0	-
chr1	36231740	36231947	uc007app.2_annot1:_Uggt1_annot2:_UDP-glucose:glycoprotein_glucosyltransferase_1_exon:_18_0_chr1_36231741_r	0	-
chr1	36233077	36233172	uc007app.2_annot1:_Uggt1_annot2:_UDP-glucose:glycoprotein_glucosyltransferase_1_exon:_19_0_chr1_36233078_r	0	-
chr1	36233620	36233644	uc007app.2_annot1:_Uggt1_annot2:_UDP-glucose:glycoprotein_glucosyltransferase_1_exon:_20_0_chr1_36233621_r	0	-
chr1	36234362	36234461	uc007app.2_annot1:_Uggt1_annot2:_UDP-glucose:glycoprotein_glucosyltransferase_1_exon:_21_0_chr1_36234363_r	0	-
chr1	36236403	36236524	uc007app.2_annot1:_Uggt1_annot2:_UDP-glucose:glycoprotein_glucosyltransferase_1_exon:_22_0_chr1_36236404_r	0	-
chr1	36239314	36239479	uc007app.2_annot1:_Uggt1_annot2:_UDP-glucose:glycoprotein_glucosyltransferase_1_exon:_23_0_chr1_36239315_r	0	-
chr1	36241200	36241332	uc007app.2_annot1:_Uggt1_annot2:_UDP-glucose:glycoprotein_glucosyltransferase_1_exon:_24_0_chr1_36241201_r	0	-
chr1	36242677	36242813	uc007app.2_annot1:_Uggt1_annot2:_UDP-glucose:glycoprotein_glucosyltransferase_1_exon:_25_0_chr1_36242678_r	0	-
chr1	36248373	36248459	uc007app.2_annot1:_Uggt1_annot2:_UDP-glucose:glycoprotein_glucosyltransferase_1_exon:_26_0_chr1_36248374_r	0	-
chr1	36249230	36249350	uc007app.2_annot1:_Uggt1_annot2:_UDP-glucose:glycoprotein_glucosyltransferase_1_exon:_27_0_chr1_36249231_r	0	-
chr1	36252694	36252845	uc007app.2_annot1:_Uggt1_annot2:_UDP-glucose:glycoprotein_glucosyltransferase_1_exon:_28_0_chr1_36252695_r	0	-
chr1	36254388	36254480	uc007app.2_annot1:_Uggt1_annot2:_UDP-glucose:glycoprotein_glucosyltransferase_1_exon:_29_0_chr1_36254389_r	0	-
chr1	36258549	36258610	uc007app.2_annot1:_Uggt1_annot2:_UDP-glucose:glycoprotein_glucosyltransferase_1_exon:_30_0_chr1_36258550_r	0	-
chr1	36259623	36259723	uc007app.2_annot1:_Uggt1_annot2:_UDP-glucose:glycoprotein_glucosyltransferase_1_exon:_31_0_chr1_36259624_r	0	-
chr1	36264786	36264887	uc007app.2_annot1:_Uggt1_annot2:_UDP-glucose:glycoprotein_glucosyltransferase_1_exon:_32_0_chr1_36264787_r	0	-
chr1	36266830	36266909	uc007app.2_annot1:_Uggt1_annot2:_UDP-glucose:glycoprotein_glucosyltransferase_1_exon:_33_0_chr1_36266831_r	0	-
chr1	36268234	36268331	uc007app.2_annot1:_Uggt1_annot2:_UDP-glucose:glycoprotein_glucosyltransferase_1_exon:_34_0_chr1_36268235_r	0	-
chr1	36272976	36273151	uc007app.2_annot1:_Uggt1_annot2:_UDP-glucose:glycoprotein_glucosyltransferase_1_exon:_35_0_chr1_36272977_r	0	-
chr1	36278056	36278169	uc007app.2_annot1:_Uggt1_annot2:_UDP-glucose:glycoprotein_glucosyltransferase_1_exon:_36_0_chr1_36278057_r	0	-
chr1	36284328	36284459	uc007app.2_annot1:_Uggt1_annot2:_UDP-glucose:glycoprotein_glucosyltransferase_1_exon:_37_0_chr1_36284329_r	0	-
chr1	36287502	36287585	uc007app.2_annot1:_Uggt1_annot2:_UDP-glucose:glycoprotein_glucosyltransferase_1_exon:_38_0_chr1_36287503_r	0	-
chr1	36291651	36291787	uc007app.2_annot1:_Uggt1_annot2:_UDP-glucose:glycoprotein_glucosyltransferase_1_exon:_39_0_chr1_36291652_r	0	-
chr1	36300914	36301147	uc007app.2_annot1:_Uggt1_annot2:_UDP-glucose:glycoprotein_glucosyltransferase_1_exon:_40_0_chr1_36300915_r	0	-
chr1	36268241	36268331	uc007apq.2_annot1:_Uggt1_annot2:_RecName:_Full=UDP-glucose:glycoprotein_glucosyltransferase_1;__________Short=UGT1;__________EC=2.4.1.-;_AltName:_Full=UDP--Glc:glycoprotein_glucosyltransferase;_AltName:_Full=UDP-glucose_ceramide_glucosyltransferase-like_1;_Flags:_Precursor;_exon:_33_0_chr1_36268242_r	0	-
chr1	36236098	36236524	uc007apr.2_annot1:_Uggt1_annot2:_SubName:_Full=Putative_uncharacterized_protein;_Flags:_Fragment;_exon:_0_0_chr1_36236099_r	0	-
chr1	36321446	36323398	uc007aps.1_annot1:_Neurl3_annot2:_E3_ubiquitin-protein_ligase_NEURL3_exon:_0_0_chr1_36321447_r	0	-
chr1	36325500	36325554	uc007aps.1_annot1:_Neurl3_annot2:_E3_ubiquitin-protein_ligase_NEURL3_exon:_1_0_chr1_36325501_r	0	-
chr1	36326057	36326546	uc007aps.1_annot1:_Neurl3_annot2:_E3_ubiquitin-protein_ligase_NEURL3_exon:_2_0_chr1_36326058_r	0	-
chr1	36330182	36330270	uc007aps.1_annot1:_Neurl3_annot2:_E3_ubiquitin-protein_ligase_NEURL3_exon:_3_0_chr1_36330183_r	0	-
chr1	36325801	36326546	uc007apt.1_annot1:_Neurl3_annot2:_E3_ubiquitin-protein_ligase_NEURL3_exon:_0_0_chr1_36325802_r	0	-
chr1	36364577	36364681	uc007apv.2_annot1:_Arid5a_annot2:_AT-rich_interactive_domain-containing_protein_5A_exon:_0_0_chr1_36364578_f	0	+
chr1	36373053	36373172	uc007apv.2_annot1:_Arid5a_annot2:_AT-rich_interactive_domain-containing_protein_5A_exon:_1_0_chr1_36373054_f	0	+
chr1	36374048	36374169	uc007apv.2_annot1:_Arid5a_annot2:_AT-rich_interactive_domain-containing_protein_5A_exon:_2_0_chr1_36374049_f	0	+
chr1	36374454	36374507	uc007apv.2_annot1:_Arid5a_annot2:_AT-rich_interactive_domain-containing_protein_5A_exon:_3_0_chr1_36374455_f	0	+
chr1	36374928	36375026	uc007apv.2_annot1:_Arid5a_annot2:_AT-rich_interactive_domain-containing_protein_5A_exon:_4_0_chr1_36374929_f	0	+
chr1	36375332	36375498	uc007apv.2_annot1:_Arid5a_annot2:_AT-rich_interactive_domain-containing_protein_5A_exon:_5_0_chr1_36375333_f	0	+
chr1	36375836	36380874	uc007apv.2_annot1:_Arid5a_annot2:_AT-rich_interactive_domain-containing_protein_5A_exon:_6_0_chr1_36375837_f	0	+
chr1	36373056	36373172	uc011wjg.1_annot1:_Arid5a_annot2:_AT-rich_interactive_domain-containing_protein_5A_exon:_1_0_chr1_36373057_f	0	+
chr1	36368718	36368813	uc007apw.2_annot1:_Arid5a_annot2:_AT-rich_interactive_domain-containing_protein_5A_exon:_1_0_chr1_36368719_f	0	+
chr1	36374048	36374507	uc007apy.2_annot1:_Arid5a_annot2:_AT-rich_interactive_domain-containing_protein_5A_exon:_2_0_chr1_36374049_f	0	+
chr1	36373053	36375026	uc011wjh.1_annot1:_Arid5a_annot2:_RecName:_Full=AT-rich_interactive_domain-containing_protein_5A;__________Short=ARID_domain-containing_protein_5A;_exon:_1_0_chr1_36373054_f	0	+
chr1	36392574	36394496	uc011wji.1_annot1:_Kiaa1310_annot2:_RecName:_Full=Uncharacterized_protein_KIAA1310;_exon:_0_0_chr1_36392575_r	0	-
chr1	36400095	36400229	uc011wji.1_annot1:_Kiaa1310_annot2:_RecName:_Full=Uncharacterized_protein_KIAA1310;_exon:_1_0_chr1_36400096_r	0	-
chr1	36400517	36400740	uc011wji.1_annot1:_Kiaa1310_annot2:_RecName:_Full=Uncharacterized_protein_KIAA1310;_exon:_2_0_chr1_36400518_r	0	-
chr1	36400914	36401024	uc011wji.1_annot1:_Kiaa1310_annot2:_RecName:_Full=Uncharacterized_protein_KIAA1310;_exon:_3_0_chr1_36400915_r	0	-
chr1	36401760	36401891	uc011wji.1_annot1:_Kiaa1310_annot2:_RecName:_Full=Uncharacterized_protein_KIAA1310;_exon:_4_0_chr1_36401761_r	0	-
chr1	36402229	36402311	uc011wji.1_annot1:_Kiaa1310_annot2:_RecName:_Full=Uncharacterized_protein_KIAA1310;_exon:_5_0_chr1_36402230_r	0	-
chr1	36402682	36402874	uc011wji.1_annot1:_Kiaa1310_annot2:_RecName:_Full=Uncharacterized_protein_KIAA1310;_exon:_6_0_chr1_36402683_r	0	-
chr1	36404061	36404139	uc011wji.1_annot1:_Kiaa1310_annot2:_RecName:_Full=Uncharacterized_protein_KIAA1310;_exon:_7_0_chr1_36404062_r	0	-
chr1	36405369	36405526	uc011wji.1_annot1:_Kiaa1310_annot2:_RecName:_Full=Uncharacterized_protein_KIAA1310;_exon:_8_0_chr1_36405370_r	0	-
chr1	36405662	36405863	uc011wji.1_annot1:_Kiaa1310_annot2:_RecName:_Full=Uncharacterized_protein_KIAA1310;_exon:_9_0_chr1_36405663_r	0	-
chr1	36406246	36406310	uc011wji.1_annot1:_Kiaa1310_annot2:_RecName:_Full=Uncharacterized_protein_KIAA1310;_exon:_10_0_chr1_36406247_r	0	-
chr1	36408477	36408635	uc011wji.1_annot1:_Kiaa1310_annot2:_RecName:_Full=Uncharacterized_protein_KIAA1310;_exon:_11_0_chr1_36408478_r	0	-
chr1	36408770	36408845	uc011wji.1_annot1:_Kiaa1310_annot2:_RecName:_Full=Uncharacterized_protein_KIAA1310;_exon:_12_0_chr1_36408771_r	0	-
chr1	36410438	36410510	uc011wji.1_annot1:_Kiaa1310_annot2:_RecName:_Full=Uncharacterized_protein_KIAA1310;_exon:_13_0_chr1_36410439_r	0	-
chr1	36410616	36410718	uc011wji.1_annot1:_Kiaa1310_annot2:_RecName:_Full=Uncharacterized_protein_KIAA1310;_exon:_14_0_chr1_36410617_r	0	-
chr1	36410942	36411059	uc011wji.1_annot1:_Kiaa1310_annot2:_RecName:_Full=Uncharacterized_protein_KIAA1310;_exon:_15_0_chr1_36410943_r	0	-
chr1	36411493	36411625	uc011wji.1_annot1:_Kiaa1310_annot2:_RecName:_Full=Uncharacterized_protein_KIAA1310;_exon:_16_0_chr1_36411494_r	0	-
chr1	36414884	36415070	uc011wji.1_annot1:_Kiaa1310_annot2:_RecName:_Full=Uncharacterized_protein_KIAA1310;_exon:_17_0_chr1_36414885_r	0	-
chr1	36415214	36415305	uc011wji.1_annot1:_Kiaa1310_annot2:_RecName:_Full=Uncharacterized_protein_KIAA1310;_exon:_18_0_chr1_36415215_r	0	-
chr1	36422326	36422497	uc011wji.1_annot1:_Kiaa1310_annot2:_RecName:_Full=Uncharacterized_protein_KIAA1310;_exon:_19_0_chr1_36422327_r	0	-
chr1	36424594	36424859	uc011wji.1_annot1:_Kiaa1310_annot2:_RecName:_Full=Uncharacterized_protein_KIAA1310;_exon:_20_0_chr1_36424595_r	0	-
chr1	36424613	36424879	uc007apz.1_annot1:_4632411B12Rik_annot2:_hypothetical_protein_LOC226976_exon:_20_0_chr1_36424614_r	0	-
chr1	36425949	36426026	uc007aqa.1_annot1:_4632411B12Rik_annot2:_hypothetical_protein_LOC226976_exon:_20_0_chr1_36425950_r	0	-
chr1	36422326	36422489	uc011wjj.1_annot1:_Kiaa1310_annot2:_RecName:_Full=Uncharacterized_protein_KIAA1310;_exon:_18_0_chr1_36422327_r	0	-
chr1	36424594	36424756	uc011wjj.1_annot1:_Kiaa1310_annot2:_RecName:_Full=Uncharacterized_protein_KIAA1310;_exon:_19_0_chr1_36424595_r	0	-
chr1	36473732	36473809	uc007aqb.1_annot1:_AK132955_annot2:_Mus_musculus_adult_male_testis_cDNA,_RIKEN_full-length_enriched_library,_clone:4930533C12_product:hypothetical_C2_domain/C2_calcium/lipid-binding_domain,_CaLB_containing_protein,_full_insert_sequence._exon:_0_0_chr1_36473733_f	0	+
chr1	36474209	36474380	uc007aqb.1_annot1:_AK132955_annot2:_Mus_musculus_adult_male_testis_cDNA,_RIKEN_full-length_enriched_library,_clone:4930533C12_product:hypothetical_C2_domain/C2_calcium/lipid-binding_domain,_CaLB_containing_protein,_full_insert_sequence._exon:_1_0_chr1_36474210_f	0	+
chr1	36474568	36474717	uc007aqb.1_annot1:_AK132955_annot2:_Mus_musculus_adult_male_testis_cDNA,_RIKEN_full-length_enriched_library,_clone:4930533C12_product:hypothetical_C2_domain/C2_calcium/lipid-binding_domain,_CaLB_containing_protein,_full_insert_sequence._exon:_2_0_chr1_36474569_f	0	+
chr1	36474946	36475086	uc007aqb.1_annot1:_AK132955_annot2:_Mus_musculus_adult_male_testis_cDNA,_RIKEN_full-length_enriched_library,_clone:4930533C12_product:hypothetical_C2_domain/C2_calcium/lipid-binding_domain,_CaLB_containing_protein,_full_insert_sequence._exon:_3_0_chr1_36474947_f	0	+
chr1	36476524	36476613	uc007aqb.1_annot1:_AK132955_annot2:_Mus_musculus_adult_male_testis_cDNA,_RIKEN_full-length_enriched_library,_clone:4930533C12_product:hypothetical_C2_domain/C2_calcium/lipid-binding_domain,_CaLB_containing_protein,_full_insert_sequence._exon:_4_0_chr1_36476525_f	0	+
chr1	36476855	36476919	uc007aqb.1_annot1:_AK132955_annot2:_Mus_musculus_adult_male_testis_cDNA,_RIKEN_full-length_enriched_library,_clone:4930533C12_product:hypothetical_C2_domain/C2_calcium/lipid-binding_domain,_CaLB_containing_protein,_full_insert_sequence._exon:_5_0_chr1_36476856_f	0	+
chr1	36477086	36477228	uc007aqb.1_annot1:_AK132955_annot2:_Mus_musculus_adult_male_testis_cDNA,_RIKEN_full-length_enriched_library,_clone:4930533C12_product:hypothetical_C2_domain/C2_calcium/lipid-binding_domain,_CaLB_containing_protein,_full_insert_sequence._exon:_6_0_chr1_36477087_f	0	+
chr1	36477441	36477541	uc007aqb.1_annot1:_AK132955_annot2:_Mus_musculus_adult_male_testis_cDNA,_RIKEN_full-length_enriched_library,_clone:4930533C12_product:hypothetical_C2_domain/C2_calcium/lipid-binding_domain,_CaLB_containing_protein,_full_insert_sequence._exon:_7_0_chr1_36477442_f	0	+
chr1	36477617	36477778	uc007aqb.1_annot1:_AK132955_annot2:_Mus_musculus_adult_male_testis_cDNA,_RIKEN_full-length_enriched_library,_clone:4930533C12_product:hypothetical_C2_domain/C2_calcium/lipid-binding_domain,_CaLB_containing_protein,_full_insert_sequence._exon:_8_0_chr1_36477618_f	0	+
chr1	36477971	36478081	uc007aqb.1_annot1:_AK132955_annot2:_Mus_musculus_adult_male_testis_cDNA,_RIKEN_full-length_enriched_library,_clone:4930533C12_product:hypothetical_C2_domain/C2_calcium/lipid-binding_domain,_CaLB_containing_protein,_full_insert_sequence._exon:_9_0_chr1_36477972_f	0	+
chr1	36478325	36478473	uc007aqb.1_annot1:_AK132955_annot2:_Mus_musculus_adult_male_testis_cDNA,_RIKEN_full-length_enriched_library,_clone:4930533C12_product:hypothetical_C2_domain/C2_calcium/lipid-binding_domain,_CaLB_containing_protein,_full_insert_sequence._exon:_10_0_chr1_36478326_f	0	+
chr1	36478583	36478955	uc007aqb.1_annot1:_AK132955_annot2:_Mus_musculus_adult_male_testis_cDNA,_RIKEN_full-length_enriched_library,_clone:4930533C12_product:hypothetical_C2_domain/C2_calcium/lipid-binding_domain,_CaLB_containing_protein,_full_insert_sequence._exon:_11_0_chr1_36478584_f	0	+
chr1	36480030	36481348	uc007aqc.1_annot1:_Lman2l_annot2:_VIP36-like_protein_precursor_exon:_0_0_chr1_36480031_r	0	-
chr1	36481682	36481802	uc007aqc.1_annot1:_Lman2l_annot2:_VIP36-like_protein_precursor_exon:_1_0_chr1_36481683_r	0	-
chr1	36484946	36485061	uc007aqc.1_annot1:_Lman2l_annot2:_VIP36-like_protein_precursor_exon:_2_0_chr1_36484947_r	0	-
chr1	36485144	36485306	uc007aqc.1_annot1:_Lman2l_annot2:_VIP36-like_protein_precursor_exon:_3_0_chr1_36485145_r	0	-
chr1	36495594	36495677	uc007aqc.1_annot1:_Lman2l_annot2:_VIP36-like_protein_precursor_exon:_4_0_chr1_36495595_r	0	-
chr1	36496453	36498424	uc007aqc.1_annot1:_Lman2l_annot2:_VIP36-like_protein_precursor_exon:_5_0_chr1_36496454_r	0	-
chr1	36496453	36496571	uc007aqd.1_annot1:_Lman2l_annot2:_VIP36-like_protein_precursor_exon:_5_0_chr1_36496454_r	0	-
chr1	36500335	36500454	uc007aqd.1_annot1:_Lman2l_annot2:_VIP36-like_protein_precursor_exon:_6_0_chr1_36500336_r	0	-
chr1	36501894	36502084	uc007aqd.1_annot1:_Lman2l_annot2:_VIP36-like_protein_precursor_exon:_7_0_chr1_36501895_r	0	-
chr1	36500364	36500454	uc007aqe.1_annot1:_Lman2l_annot2:_RecName:_Full=VIP36-like_protein;_AltName:_Full=Lectin_mannose-binding_2-like;__________Short=LMAN2-like_protein;_Flags:_Precursor;_exon:_6_0_chr1_36500365_r	0	-
chr1	36528441	36529930	uc007aqg.2_annot1:_Cnnm4_annot2:_metal_transporter_CNNM4_exon:_0_0_chr1_36528442_f	0	+
chr1	36554834	36554978	uc007aqg.2_annot1:_Cnnm4_annot2:_metal_transporter_CNNM4_exon:_1_0_chr1_36554835_f	0	+
chr1	36555239	36555374	uc007aqg.2_annot1:_Cnnm4_annot2:_metal_transporter_CNNM4_exon:_2_0_chr1_36555240_f	0	+
chr1	36556255	36556425	uc007aqg.2_annot1:_Cnnm4_annot2:_metal_transporter_CNNM4_exon:_3_0_chr1_36556256_f	0	+
chr1	36556729	36556826	uc007aqg.2_annot1:_Cnnm4_annot2:_metal_transporter_CNNM4_exon:_4_0_chr1_36556730_f	0	+
chr1	36562445	36562624	uc007aqg.2_annot1:_Cnnm4_annot2:_metal_transporter_CNNM4_exon:_5_0_chr1_36562446_f	0	+
chr1	36563253	36565621	uc007aqg.2_annot1:_Cnnm4_annot2:_metal_transporter_CNNM4_exon:_6_0_chr1_36563254_f	0	+
chr1	36568720	36569998	uc007aqi.1_annot1:_Cnnm3_annot2:_metal_transporter_CNNM3_isoform_2_exon:_0_0_chr1_36568721_f	0	+
chr1	36575796	36575940	uc007aqi.1_annot1:_Cnnm3_annot2:_metal_transporter_CNNM3_isoform_2_exon:_1_0_chr1_36575797_f	0	+
chr1	36576922	36577072	uc007aqi.1_annot1:_Cnnm3_annot2:_metal_transporter_CNNM3_isoform_2_exon:_2_0_chr1_36576923_f	0	+
chr1	36577363	36577533	uc007aqi.1_annot1:_Cnnm3_annot2:_metal_transporter_CNNM3_isoform_2_exon:_3_0_chr1_36577364_f	0	+
chr1	36577663	36577760	uc007aqi.1_annot1:_Cnnm3_annot2:_metal_transporter_CNNM3_isoform_2_exon:_4_0_chr1_36577664_f	0	+
chr1	36578049	36578183	uc007aqi.1_annot1:_Cnnm3_annot2:_metal_transporter_CNNM3_isoform_2_exon:_5_0_chr1_36578050_f	0	+
chr1	36578545	36578684	uc007aqi.1_annot1:_Cnnm3_annot2:_metal_transporter_CNNM3_isoform_2_exon:_6_0_chr1_36578546_f	0	+
chr1	36580878	36580977	uc007aqi.1_annot1:_Cnnm3_annot2:_metal_transporter_CNNM3_isoform_2_exon:_7_0_chr1_36580879_f	0	+
chr1	36582010	36585082	uc007aqi.1_annot1:_Cnnm3_annot2:_metal_transporter_CNNM3_isoform_2_exon:_8_0_chr1_36582011_f	0	+
chr1	36576925	36577072	uc007aqk.1_annot1:_Cnnm3_annot2:_metal_transporter_CNNM3_isoform_1_exon:_2_0_chr1_36576926_f	0	+
chr1	36587378	36588486	uc007aql.1_annot1:_Ankrd23_annot2:_ankyrin_repeat_domain-containing_protein_23_exon:_0_0_chr1_36587379_r	0	-
chr1	36588567	36588666	uc007aql.1_annot1:_Ankrd23_annot2:_ankyrin_repeat_domain-containing_protein_23_exon:_1_0_chr1_36588568_r	0	-
chr1	36588753	36588852	uc007aql.1_annot1:_Ankrd23_annot2:_ankyrin_repeat_domain-containing_protein_23_exon:_2_0_chr1_36588754_r	0	-
chr1	36588956	36589055	uc007aql.1_annot1:_Ankrd23_annot2:_ankyrin_repeat_domain-containing_protein_23_exon:_3_0_chr1_36588957_r	0	-
chr1	36589146	36589245	uc007aql.1_annot1:_Ankrd23_annot2:_ankyrin_repeat_domain-containing_protein_23_exon:_4_0_chr1_36589147_r	0	-
chr1	36589425	36589551	uc007aql.1_annot1:_Ankrd23_annot2:_ankyrin_repeat_domain-containing_protein_23_exon:_5_0_chr1_36589426_r	0	-
chr1	36590831	36590960	uc007aql.1_annot1:_Ankrd23_annot2:_ankyrin_repeat_domain-containing_protein_23_exon:_6_0_chr1_36590832_r	0	-
chr1	36591135	36591282	uc007aql.1_annot1:_Ankrd23_annot2:_ankyrin_repeat_domain-containing_protein_23_exon:_7_0_chr1_36591136_r	0	-
chr1	36592526	36592574	uc007aql.1_annot1:_Ankrd23_annot2:_ankyrin_repeat_domain-containing_protein_23_exon:_8_0_chr1_36592527_r	0	-
chr1	36593341	36593401	uc007aqm.1_annot1:_Ankrd23_annot2:_ankyrin_repeat_domain-containing_protein_23_exon:_8_0_chr1_36593342_r	0	-
chr1	36596056	36596203	uc007aqn.1_annot1:_Ankrd23_annot2:_SubName:_Full=Ankrd23_protein;_exon:_7_0_chr1_36596057_r	0	-
chr1	36595017	36596379	uc007aqo.1_annot1:_Ankrd39_annot2:_ankyrin_repeat_domain-containing_protein_39_exon:_0_0_chr1_36595018_r	0	-
chr1	36598703	36598907	uc007aqo.1_annot1:_Ankrd39_annot2:_ankyrin_repeat_domain-containing_protein_39_exon:_1_0_chr1_36598704_r	0	-
chr1	36599606	36599710	uc007aqo.1_annot1:_Ankrd39_annot2:_ankyrin_repeat_domain-containing_protein_39_exon:_2_0_chr1_36599607_r	0	-
chr1	36603930	36604046	uc007aqo.1_annot1:_Ankrd39_annot2:_ankyrin_repeat_domain-containing_protein_39_exon:_3_0_chr1_36603931_r	0	-
chr1	36598668	36598907	uc011wjm.1_annot1:_Ankrd39_annot2:_SubName:_Full=Ankyrin_repeat_domain_39;_SubName:_Full=Ankyrin_repeat_domain_39,_isoform_CRA_a;_exon:_1_0_chr1_36598669_r	0	-
chr1	36603754	36604064	uc007aqp.1_annot1:_Ankrd39_annot2:_Mus_musculus_adult_male_cecum_cDNA,_RIKEN_full-length_enriched_library,_clone:9130416N05_product:hypothetical_Ankyrin_repeat_profile/Ankyrin-repeat/Ankyrin_repeat_region_circular_profile/Yeast_DNA-binding_domain_containing_protein,_full_insert_sequence._exon:_3_0_chr1_36603755_r	0	-
chr1	36605486	36607213	uc007aqq.2_annot1:_Sema4c_annot2:_semaphorin-4C_precursor_exon:_0_0_chr1_36605487_r	0	-
chr1	36607350	36607421	uc007aqq.2_annot1:_Sema4c_annot2:_semaphorin-4C_precursor_exon:_1_0_chr1_36607351_r	0	-
chr1	36607512	36607673	uc007aqq.2_annot1:_Sema4c_annot2:_semaphorin-4C_precursor_exon:_2_0_chr1_36607513_r	0	-
chr1	36608570	36608683	uc007aqq.2_annot1:_Sema4c_annot2:_semaphorin-4C_precursor_exon:_3_0_chr1_36608571_r	0	-
chr1	36608771	36608994	uc007aqq.2_annot1:_Sema4c_annot2:_semaphorin-4C_precursor_exon:_4_0_chr1_36608772_r	0	-
chr1	36609096	36609241	uc007aqq.2_annot1:_Sema4c_annot2:_semaphorin-4C_precursor_exon:_5_0_chr1_36609097_r	0	-
chr1	36609563	36609739	uc007aqq.2_annot1:_Sema4c_annot2:_semaphorin-4C_precursor_exon:_6_0_chr1_36609564_r	0	-
chr1	36609823	36609975	uc007aqq.2_annot1:_Sema4c_annot2:_semaphorin-4C_precursor_exon:_7_0_chr1_36609824_r	0	-
chr1	36610068	36610185	uc007aqq.2_annot1:_Sema4c_annot2:_semaphorin-4C_precursor_exon:_8_0_chr1_36610069_r	0	-
chr1	36610315	36610412	uc007aqq.2_annot1:_Sema4c_annot2:_semaphorin-4C_precursor_exon:_9_0_chr1_36610316_r	0	-
chr1	36610560	36610659	uc007aqq.2_annot1:_Sema4c_annot2:_semaphorin-4C_precursor_exon:_10_0_chr1_36610561_r	0	-
chr1	36610770	36610833	uc007aqq.2_annot1:_Sema4c_annot2:_semaphorin-4C_precursor_exon:_11_0_chr1_36610771_r	0	-
chr1	36611096	36611245	uc007aqq.2_annot1:_Sema4c_annot2:_semaphorin-4C_precursor_exon:_12_0_chr1_36611097_r	0	-
chr1	36612776	36612925	uc007aqq.2_annot1:_Sema4c_annot2:_semaphorin-4C_precursor_exon:_13_0_chr1_36612777_r	0	-
chr1	36614204	36614402	uc007aqq.2_annot1:_Sema4c_annot2:_semaphorin-4C_precursor_exon:_14_0_chr1_36614205_r	0	-
chr1	36612776	36612922	uc007aqr.2_annot1:_Sema4c_annot2:_semaphorin-4C_precursor_exon:_13_0_chr1_36612777_r	0	-
chr1	36614860	36615226	uc007aqr.2_annot1:_Sema4c_annot2:_semaphorin-4C_precursor_exon:_14_0_chr1_36614861_r	0	-
chr1	36613647	36613774	uc007aqs.2_annot1:_mKIAA1739_annot2:_Mus_musculus_B16_F10Y_cells_cDNA,_RIKEN_full-length_enriched_library,_clone:G370082P17_product:sema_domain,_immunoglobulin_domain_(Ig),_transmembrane_domain_(TM)_and_short_cytoplasmic_domain,_(semaphorin)_4C,_full_insert_sequence._exon:_1_0_chr1_36613648_r	0	-
chr1	36619540	36619865	uc007aqu.2_annot1:_Fam178b_annot2:_hypothetical_protein_LOC381337_isoform_B_exon:_0_0_chr1_36619541_r	0	-
chr1	36621174	36621327	uc007aqu.2_annot1:_Fam178b_annot2:_hypothetical_protein_LOC381337_isoform_B_exon:_1_0_chr1_36621175_r	0	-
chr1	36621675	36621753	uc007aqu.2_annot1:_Fam178b_annot2:_hypothetical_protein_LOC381337_isoform_B_exon:_2_0_chr1_36621676_r	0	-
chr1	36635363	36635489	uc007aqu.2_annot1:_Fam178b_annot2:_hypothetical_protein_LOC381337_isoform_B_exon:_3_0_chr1_36635364_r	0	-
chr1	36642760	36642848	uc007aqu.2_annot1:_Fam178b_annot2:_hypothetical_protein_LOC381337_isoform_B_exon:_4_0_chr1_36642761_r	0	-
chr1	36650042	36650177	uc007aqu.2_annot1:_Fam178b_annot2:_hypothetical_protein_LOC381337_isoform_B_exon:_5_0_chr1_36650043_r	0	-
chr1	36656967	36657065	uc011wjn.1_annot1:_Fam178b_annot2:_hypothetical_protein_LOC381337_isoform_A_exon:_5_0_chr1_36656968_r	0	-
chr1	36657252	36657429	uc011wjn.1_annot1:_Fam178b_annot2:_hypothetical_protein_LOC381337_isoform_A_exon:_6_0_chr1_36657253_r	0	-
chr1	36657711	36657796	uc011wjn.1_annot1:_Fam178b_annot2:_hypothetical_protein_LOC381337_isoform_A_exon:_7_0_chr1_36657712_r	0	-
chr1	36665261	36665376	uc011wjn.1_annot1:_Fam178b_annot2:_hypothetical_protein_LOC381337_isoform_A_exon:_8_0_chr1_36665262_r	0	-
chr1	36689264	36689349	uc011wjn.1_annot1:_Fam178b_annot2:_hypothetical_protein_LOC381337_isoform_A_exon:_9_0_chr1_36689265_r	0	-
chr1	36692011	36692117	uc011wjn.1_annot1:_Fam178b_annot2:_hypothetical_protein_LOC381337_isoform_A_exon:_10_0_chr1_36692012_r	0	-
chr1	36701054	36701207	uc011wjn.1_annot1:_Fam178b_annot2:_hypothetical_protein_LOC381337_isoform_A_exon:_11_0_chr1_36701055_r	0	-
chr1	36716208	36716270	uc011wjn.1_annot1:_Fam178b_annot2:_hypothetical_protein_LOC381337_isoform_A_exon:_12_0_chr1_36716209_r	0	-
chr1	36717579	36717894	uc011wjn.1_annot1:_Fam178b_annot2:_hypothetical_protein_LOC381337_isoform_A_exon:_13_0_chr1_36717580_r	0	-
chr1	36739712	36740028	uc011wjn.1_annot1:_Fam178b_annot2:_hypothetical_protein_LOC381337_isoform_A_exon:_14_0_chr1_36739713_r	0	-
chr1	36656818	36657065	uc007aqv.2_annot1:_Fam178b_annot2:_hypothetical_protein_LOC381337_isoform_C_exon:_0_0_chr1_36656819_r	0	-
chr1	36748331	36748534	uc007aqw.1_annot1:_Cox5b_annot2:_cytochrome_c_oxidase_subunit_5B,_mitochondrial_exon:_0_0_chr1_36748332_f	0	+
chr1	36749055	36749129	uc007aqw.1_annot1:_Cox5b_annot2:_cytochrome_c_oxidase_subunit_5B,_mitochondrial_exon:_1_0_chr1_36749056_f	0	+
chr1	36749295	36749395	uc007aqw.1_annot1:_Cox5b_annot2:_cytochrome_c_oxidase_subunit_5B,_mitochondrial_exon:_2_0_chr1_36749296_f	0	+
chr1	36750041	36750233	uc007aqw.1_annot1:_Cox5b_annot2:_cytochrome_c_oxidase_subunit_5B,_mitochondrial_exon:_3_0_chr1_36750042_f	0	+
chr1	36756046	36757023	uc007aqx.1_annot1:_Actr1b_annot2:_beta-centractin_exon:_0_0_chr1_36756047_r	0	-
chr1	36757181	36757222	uc007aqx.1_annot1:_Actr1b_annot2:_beta-centractin_exon:_1_0_chr1_36757182_r	0	-
chr1	36757380	36757442	uc007aqx.1_annot1:_Actr1b_annot2:_beta-centractin_exon:_2_0_chr1_36757381_r	0	-
chr1	36757978	36758153	uc007aqx.1_annot1:_Actr1b_annot2:_beta-centractin_exon:_3_0_chr1_36757979_r	0	-
chr1	36758265	36758358	uc007aqx.1_annot1:_Actr1b_annot2:_beta-centractin_exon:_4_0_chr1_36758266_r	0	-
chr1	36758529	36758746	uc007aqx.1_annot1:_Actr1b_annot2:_beta-centractin_exon:_5_0_chr1_36758530_r	0	-
chr1	36758903	36759028	uc007aqx.1_annot1:_Actr1b_annot2:_beta-centractin_exon:_6_0_chr1_36758904_r	0	-
chr1	36759319	36759445	uc007aqx.1_annot1:_Actr1b_annot2:_beta-centractin_exon:_7_0_chr1_36759320_r	0	-
chr1	36763714	36763790	uc007aqx.1_annot1:_Actr1b_annot2:_beta-centractin_exon:_8_0_chr1_36763715_r	0	-
chr1	36765035	36765100	uc007aqx.1_annot1:_Actr1b_annot2:_beta-centractin_exon:_9_0_chr1_36765036_r	0	-
chr1	36766650	36766770	uc007aqx.1_annot1:_Actr1b_annot2:_beta-centractin_exon:_10_0_chr1_36766651_r	0	-
chr1	36771382	36771542	uc007aqy.1_annot1:_AK016893_annot2:_Mus_musculus_adult_male_testis_cDNA,_RIKEN_full-length_enriched_library,_clone:4933424G06_product:unclassifiable,_full_insert_sequence._exon:_0_0_chr1_36771383_f	0	+
chr1	36775666	36775729	uc007aqy.1_annot1:_AK016893_annot2:_Mus_musculus_adult_male_testis_cDNA,_RIKEN_full-length_enriched_library,_clone:4933424G06_product:unclassifiable,_full_insert_sequence._exon:_1_0_chr1_36775667_f	0	+
chr1	36780209	36780296	uc007aqy.1_annot1:_AK016893_annot2:_Mus_musculus_adult_male_testis_cDNA,_RIKEN_full-length_enriched_library,_clone:4933424G06_product:unclassifiable,_full_insert_sequence._exon:_2_0_chr1_36780210_f	0	+
chr1	36782059	36782143	uc007aqy.1_annot1:_AK016893_annot2:_Mus_musculus_adult_male_testis_cDNA,_RIKEN_full-length_enriched_library,_clone:4933424G06_product:unclassifiable,_full_insert_sequence._exon:_3_0_chr1_36782060_f	0	+
chr1	36790692	36790794	uc007aqy.1_annot1:_AK016893_annot2:_Mus_musculus_adult_male_testis_cDNA,_RIKEN_full-length_enriched_library,_clone:4933424G06_product:unclassifiable,_full_insert_sequence._exon:_4_0_chr1_36790693_f	0	+
chr1	36799122	36799221	uc007aqy.1_annot1:_AK016893_annot2:_Mus_musculus_adult_male_testis_cDNA,_RIKEN_full-length_enriched_library,_clone:4933424G06_product:unclassifiable,_full_insert_sequence._exon:_5_0_chr1_36799123_f	0	+
chr1	36801355	36801506	uc007aqy.1_annot1:_AK016893_annot2:_Mus_musculus_adult_male_testis_cDNA,_RIKEN_full-length_enriched_library,_clone:4933424G06_product:unclassifiable,_full_insert_sequence._exon:_6_0_chr1_36801356_f	0	+
chr1	36803206	36803416	uc007aqy.1_annot1:_AK016893_annot2:_Mus_musculus_adult_male_testis_cDNA,_RIKEN_full-length_enriched_library,_clone:4933424G06_product:unclassifiable,_full_insert_sequence._exon:_7_0_chr1_36803207_f	0	+
chr1	36814634	36814798	uc007aqy.1_annot1:_AK016893_annot2:_Mus_musculus_adult_male_testis_cDNA,_RIKEN_full-length_enriched_library,_clone:4933424G06_product:unclassifiable,_full_insert_sequence._exon:_8_0_chr1_36814635_f	0	+
chr1	36818705	36818787	uc007aqz.1_annot1:_Zap70_annot2:_tyrosine-protein_kinase_ZAP-70_exon:_0_0_chr1_36818706_f	0	+
chr1	36827646	36828057	uc007aqz.1_annot1:_Zap70_annot2:_tyrosine-protein_kinase_ZAP-70_exon:_1_0_chr1_36827647_f	0	+
chr1	36828633	36828794	uc007aqz.1_annot1:_Zap70_annot2:_tyrosine-protein_kinase_ZAP-70_exon:_2_0_chr1_36828634_f	0	+
chr1	36834997	36835136	uc007aqz.1_annot1:_Zap70_annot2:_tyrosine-protein_kinase_ZAP-70_exon:_3_0_chr1_36834998_f	0	+
chr1	36835224	36835309	uc007aqz.1_annot1:_Zap70_annot2:_tyrosine-protein_kinase_ZAP-70_exon:_4_0_chr1_36835225_f	0	+
chr1	36835391	36835435	uc007aqz.1_annot1:_Zap70_annot2:_tyrosine-protein_kinase_ZAP-70_exon:_5_0_chr1_36835392_f	0	+
chr1	36835595	36835647	uc007aqz.1_annot1:_Zap70_annot2:_tyrosine-protein_kinase_ZAP-70_exon:_6_0_chr1_36835596_f	0	+
chr1	36835961	36836157	uc007aqz.1_annot1:_Zap70_annot2:_tyrosine-protein_kinase_ZAP-70_exon:_7_0_chr1_36835962_f	0	+
chr1	36836529	36836736	uc007aqz.1_annot1:_Zap70_annot2:_tyrosine-protein_kinase_ZAP-70_exon:_8_0_chr1_36836530_f	0	+
chr1	36837681	36837874	uc007aqz.1_annot1:_Zap70_annot2:_tyrosine-protein_kinase_ZAP-70_exon:_9_0_chr1_36837682_f	0	+
chr1	36837963	36838104	uc007aqz.1_annot1:_Zap70_annot2:_tyrosine-protein_kinase_ZAP-70_exon:_10_0_chr1_36837964_f	0	+
chr1	36838190	36838303	uc007aqz.1_annot1:_Zap70_annot2:_tyrosine-protein_kinase_ZAP-70_exon:_11_0_chr1_36838191_f	0	+
chr1	36839305	36839661	uc007aqz.1_annot1:_Zap70_annot2:_tyrosine-protein_kinase_ZAP-70_exon:_12_0_chr1_36839306_f	0	+
chr1	36835828	36836157	uc007ara.1_annot1:_Zap70_annot2:_RecName:_Full=Tyrosine-protein_kinase_ZAP-70;__________EC=2.7.10.2;_AltName:_Full=70_kDa_zeta-associated_protein;_AltName:_Full=Syk-related_tyrosine_kinase;_exon:_0_0_chr1_36835829_f	0	+
chr1	36836498	36836736	uc007arb.1_annot1:_Zap70_annot2:_tyrosine-protein_kinase_ZAP-70_exon:_0_0_chr1_36836499_f	0	+
chr1	36849033	36850050	uc007arc.1_annot1:_Tmem131_annot2:_transmembrane_protein_131_exon:_0_0_chr1_36849034_r	0	-
chr1	36850888	36851040	uc007arc.1_annot1:_Tmem131_annot2:_transmembrane_protein_131_exon:_1_0_chr1_36850889_r	0	-
chr1	36851648	36851746	uc007arc.1_annot1:_Tmem131_annot2:_transmembrane_protein_131_exon:_2_0_chr1_36851649_r	0	-
chr1	36851945	36852042	uc007arc.1_annot1:_Tmem131_annot2:_transmembrane_protein_131_exon:_3_0_chr1_36851946_r	0	-
chr1	36852139	36852261	uc007arc.1_annot1:_Tmem131_annot2:_transmembrane_protein_131_exon:_4_0_chr1_36852140_r	0	-
chr1	36853006	36853169	uc007arc.1_annot1:_Tmem131_annot2:_transmembrane_protein_131_exon:_5_0_chr1_36853007_r	0	-
chr1	36855786	36855936	uc007arc.1_annot1:_Tmem131_annot2:_transmembrane_protein_131_exon:_6_0_chr1_36855787_r	0	-
chr1	36856123	36856248	uc007arc.1_annot1:_Tmem131_annot2:_transmembrane_protein_131_exon:_7_0_chr1_36856124_r	0	-
chr1	36858669	36858797	uc007arc.1_annot1:_Tmem131_annot2:_transmembrane_protein_131_exon:_8_0_chr1_36858670_r	0	-
chr1	36861312	36861491	uc007arc.1_annot1:_Tmem131_annot2:_transmembrane_protein_131_exon:_9_0_chr1_36861313_r	0	-
chr1	36864728	36865321	uc007arc.1_annot1:_Tmem131_annot2:_transmembrane_protein_131_exon:_10_0_chr1_36864729_r	0	-
chr1	36850888	36851043	uc007ard.1_annot1:_Tmem131_annot2:_transmembrane_protein_131_exon:_1_0_chr1_36850889_r	0	-
chr1	36865671	36865830	uc007ard.1_annot1:_Tmem131_annot2:_transmembrane_protein_131_exon:_11_0_chr1_36865672_r	0	-
chr1	36867125	36867311	uc007ard.1_annot1:_Tmem131_annot2:_transmembrane_protein_131_exon:_12_0_chr1_36867126_r	0	-
chr1	36868252	36868439	uc007ard.1_annot1:_Tmem131_annot2:_transmembrane_protein_131_exon:_13_0_chr1_36868253_r	0	-
chr1	36869005	36869148	uc007ard.1_annot1:_Tmem131_annot2:_transmembrane_protein_131_exon:_14_0_chr1_36869006_r	0	-
chr1	36869401	36869553	uc007ard.1_annot1:_Tmem131_annot2:_transmembrane_protein_131_exon:_15_0_chr1_36869402_r	0	-
chr1	36872299	36872366	uc007ard.1_annot1:_Tmem131_annot2:_transmembrane_protein_131_exon:_16_0_chr1_36872300_r	0	-
chr1	36872731	36872841	uc007ard.1_annot1:_Tmem131_annot2:_transmembrane_protein_131_exon:_17_0_chr1_36872732_r	0	-
chr1	36872953	36873092	uc007ard.1_annot1:_Tmem131_annot2:_transmembrane_protein_131_exon:_18_0_chr1_36872954_r	0	-
chr1	36875502	36875620	uc007ard.1_annot1:_Tmem131_annot2:_transmembrane_protein_131_exon:_19_0_chr1_36875503_r	0	-
chr1	36875737	36875813	uc007ard.1_annot1:_Tmem131_annot2:_transmembrane_protein_131_exon:_20_0_chr1_36875738_r	0	-
chr1	36875907	36876060	uc007ard.1_annot1:_Tmem131_annot2:_transmembrane_protein_131_exon:_21_0_chr1_36875908_r	0	-
chr1	36879911	36879998	uc007ard.1_annot1:_Tmem131_annot2:_transmembrane_protein_131_exon:_22_0_chr1_36879912_r	0	-
chr1	36881560	36881665	uc007ard.1_annot1:_Tmem131_annot2:_transmembrane_protein_131_exon:_23_0_chr1_36881561_r	0	-
chr1	36882056	36882191	uc007ard.1_annot1:_Tmem131_annot2:_transmembrane_protein_131_exon:_24_0_chr1_36882057_r	0	-
chr1	36882273	36882384	uc007ard.1_annot1:_Tmem131_annot2:_transmembrane_protein_131_exon:_25_0_chr1_36882274_r	0	-
chr1	36883855	36884026	uc007ard.1_annot1:_Tmem131_annot2:_transmembrane_protein_131_exon:_26_0_chr1_36883856_r	0	-
chr1	36884106	36884260	uc007ard.1_annot1:_Tmem131_annot2:_transmembrane_protein_131_exon:_27_0_chr1_36884107_r	0	-
chr1	36884909	36885018	uc007ard.1_annot1:_Tmem131_annot2:_transmembrane_protein_131_exon:_28_0_chr1_36884910_r	0	-
chr1	36886410	36886519	uc007ard.1_annot1:_Tmem131_annot2:_transmembrane_protein_131_exon:_29_0_chr1_36886411_r	0	-
chr1	36890340	36890402	uc007ard.1_annot1:_Tmem131_annot2:_transmembrane_protein_131_exon:_30_0_chr1_36890341_r	0	-
chr1	36891460	36891517	uc007ard.1_annot1:_Tmem131_annot2:_transmembrane_protein_131_exon:_31_0_chr1_36891461_r	0	-
chr1	36891606	36891757	uc007ard.1_annot1:_Tmem131_annot2:_transmembrane_protein_131_exon:_32_0_chr1_36891607_r	0	-
chr1	36894803	36894884	uc007ard.1_annot1:_Tmem131_annot2:_transmembrane_protein_131_exon:_33_0_chr1_36894804_r	0	-
chr1	36897233	36897356	uc007ard.1_annot1:_Tmem131_annot2:_transmembrane_protein_131_exon:_34_0_chr1_36897234_r	0	-
chr1	36898438	36898555	uc007ard.1_annot1:_Tmem131_annot2:_transmembrane_protein_131_exon:_35_0_chr1_36898439_r	0	-
chr1	36911688	36911812	uc007ard.1_annot1:_Tmem131_annot2:_transmembrane_protein_131_exon:_36_0_chr1_36911689_r	0	-
chr1	36929356	36929425	uc007ard.1_annot1:_Tmem131_annot2:_transmembrane_protein_131_exon:_37_0_chr1_36929357_r	0	-
chr1	36938178	36938219	uc007ard.1_annot1:_Tmem131_annot2:_transmembrane_protein_131_exon:_38_0_chr1_36938179_r	0	-
chr1	36946108	36946170	uc007ard.1_annot1:_Tmem131_annot2:_transmembrane_protein_131_exon:_39_0_chr1_36946109_r	0	-
chr1	36996009	36996372	uc007ard.1_annot1:_Tmem131_annot2:_transmembrane_protein_131_exon:_40_0_chr1_36996010_r	0	-
chr1	37086160	37086273	uc007are.1_annot1:_Vwa3b_annot2:_SubName:_Full=A230074B11Rik_protein;_Flags:_Fragment;_exon:_0_0_chr1_37086161_f	0	+
chr1	37092481	37092713	uc007are.1_annot1:_Vwa3b_annot2:_SubName:_Full=A230074B11Rik_protein;_Flags:_Fragment;_exon:_1_0_chr1_37092482_f	0	+
chr1	37099139	37099234	uc007are.1_annot1:_Vwa3b_annot2:_SubName:_Full=A230074B11Rik_protein;_Flags:_Fragment;_exon:_2_0_chr1_37099140_f	0	+
chr1	37101802	37102053	uc007are.1_annot1:_Vwa3b_annot2:_SubName:_Full=A230074B11Rik_protein;_Flags:_Fragment;_exon:_3_0_chr1_37101803_f	0	+
chr1	37108561	37108724	uc007are.1_annot1:_Vwa3b_annot2:_SubName:_Full=A230074B11Rik_protein;_Flags:_Fragment;_exon:_4_0_chr1_37108562_f	0	+
chr1	37117174	37117344	uc007are.1_annot1:_Vwa3b_annot2:_SubName:_Full=A230074B11Rik_protein;_Flags:_Fragment;_exon:_5_0_chr1_37117175_f	0	+
chr1	37120278	37120494	uc007are.1_annot1:_Vwa3b_annot2:_SubName:_Full=A230074B11Rik_protein;_Flags:_Fragment;_exon:_6_0_chr1_37120279_f	0	+
chr1	37092552	37092713	uc011wjo.1_annot1:_Vwa3b_annot2:_SubName:_Full=A230074B11Rik_protein;_SubName:_Full=Putative_uncharacterized_protein;_SubName:_Full=RIKEN_cDNA_A230074B11,_isoform_CRA_b;_exon:_1_0_chr1_37092553_f	0	+
chr1	37120278	37120394	uc011wjo.1_annot1:_Vwa3b_annot2:_SubName:_Full=A230074B11Rik_protein;_SubName:_Full=Putative_uncharacterized_protein;_SubName:_Full=RIKEN_cDNA_A230074B11,_isoform_CRA_b;_exon:_6_0_chr1_37120279_f	0	+
chr1	37133211	37133840	uc011wjo.1_annot1:_Vwa3b_annot2:_SubName:_Full=A230074B11Rik_protein;_SubName:_Full=Putative_uncharacterized_protein;_SubName:_Full=RIKEN_cDNA_A230074B11,_isoform_CRA_b;_exon:_7_0_chr1_37133212_f	0	+
chr1	37214177	37214296	uc011wjp.1_annot1:_4921511C04Rik_annot2:_Mus_musculus_adult_male_testis_cDNA,_RIKEN_full-length_enriched_library,_clone:4921511C04_product:hypothetical_protein,_full_insert_sequence._exon:_0_0_chr1_37214178_f	0	+
chr1	37221344	37221395	uc011wjp.1_annot1:_4921511C04Rik_annot2:_Mus_musculus_adult_male_testis_cDNA,_RIKEN_full-length_enriched_library,_clone:4921511C04_product:hypothetical_protein,_full_insert_sequence._exon:_1_0_chr1_37221345_f	0	+
chr1	37222490	37222692	uc011wjp.1_annot1:_4921511C04Rik_annot2:_Mus_musculus_adult_male_testis_cDNA,_RIKEN_full-length_enriched_library,_clone:4921511C04_product:hypothetical_protein,_full_insert_sequence._exon:_2_0_chr1_37222491_f	0	+
chr1	37230679	37230791	uc011wjp.1_annot1:_4921511C04Rik_annot2:_Mus_musculus_adult_male_testis_cDNA,_RIKEN_full-length_enriched_library,_clone:4921511C04_product:hypothetical_protein,_full_insert_sequence._exon:_3_0_chr1_37230680_f	0	+
chr1	37232340	37232465	uc011wjp.1_annot1:_4921511C04Rik_annot2:_Mus_musculus_adult_male_testis_cDNA,_RIKEN_full-length_enriched_library,_clone:4921511C04_product:hypothetical_protein,_full_insert_sequence._exon:_4_0_chr1_37232341_f	0	+
chr1	37234173	37234311	uc011wjp.1_annot1:_4921511C04Rik_annot2:_Mus_musculus_adult_male_testis_cDNA,_RIKEN_full-length_enriched_library,_clone:4921511C04_product:hypothetical_protein,_full_insert_sequence._exon:_5_0_chr1_37234174_f	0	+
chr1	37235961	37236062	uc011wjp.1_annot1:_4921511C04Rik_annot2:_Mus_musculus_adult_male_testis_cDNA,_RIKEN_full-length_enriched_library,_clone:4921511C04_product:hypothetical_protein,_full_insert_sequence._exon:_6_0_chr1_37235962_f	0	+
chr1	37243373	37243550	uc011wjp.1_annot1:_4921511C04Rik_annot2:_Mus_musculus_adult_male_testis_cDNA,_RIKEN_full-length_enriched_library,_clone:4921511C04_product:hypothetical_protein,_full_insert_sequence._exon:_7_0_chr1_37243374_f	0	+
chr1	37243741	37243969	uc011wjp.1_annot1:_4921511C04Rik_annot2:_Mus_musculus_adult_male_testis_cDNA,_RIKEN_full-length_enriched_library,_clone:4921511C04_product:hypothetical_protein,_full_insert_sequence._exon:_8_0_chr1_37243742_f	0	+
chr1	37244398	37244450	uc011wjp.1_annot1:_4921511C04Rik_annot2:_Mus_musculus_adult_male_testis_cDNA,_RIKEN_full-length_enriched_library,_clone:4921511C04_product:hypothetical_protein,_full_insert_sequence._exon:_9_0_chr1_37244399_f	0	+
chr1	37232330	37232465	uc007arh.2_annot1:_4921511C04Rik_annot2:_Mus_musculus_adult_male_testis_cDNA,_RIKEN_full-length_enriched_library,_clone:4921511C04_product:hypothetical_protein,_full_insert_sequence._exon:_0_0_chr1_37232331_f	0	+
chr1	37276105	37276383	uc007ari.1_annot1:_Cnga3_annot2:_cyclic_nucleotide-gated_cation_channel_alpha-3_exon:_0_0_chr1_37276106_f	0	+
chr1	37289053	37289190	uc007ari.1_annot1:_Cnga3_annot2:_cyclic_nucleotide-gated_cation_channel_alpha-3_exon:_1_0_chr1_37289054_f	0	+
chr1	37301677	37301857	uc007ari.1_annot1:_Cnga3_annot2:_cyclic_nucleotide-gated_cation_channel_alpha-3_exon:_2_0_chr1_37301678_f	0	+
chr1	37310801	37310909	uc007ari.1_annot1:_Cnga3_annot2:_cyclic_nucleotide-gated_cation_channel_alpha-3_exon:_3_0_chr1_37310802_f	0	+
chr1	37314837	37314944	uc007ari.1_annot1:_Cnga3_annot2:_cyclic_nucleotide-gated_cation_channel_alpha-3_exon:_4_0_chr1_37314838_f	0	+
chr1	37317541	37320229	uc007ari.1_annot1:_Cnga3_annot2:_cyclic_nucleotide-gated_cation_channel_alpha-3_exon:_5_0_chr1_37317542_f	0	+
chr1	37356737	37359647	uc007arj.1_annot1:_AK051424_annot2:_Mus_musculus_12_days_embryo_spinal_ganglion_cDNA,_RIKEN_full-length_enriched_library,_clone:D130048C09_product:unclassifiable,_full_insert_sequence._exon:_0_0_chr1_37356738_f	0	+
chr1	37356737	37356963	uc007ark.1_annot1:_Inpp4a_annot2:_type_I_inositol-3,4-bisphosphate_4-phosphatase_exon:_0_0_chr1_37356738_f	0	+
chr1	37414187	37414249	uc007ark.1_annot1:_Inpp4a_annot2:_type_I_inositol-3,4-bisphosphate_4-phosphatase_exon:_1_0_chr1_37414188_f	0	+
chr1	37414659	37414869	uc007ark.1_annot1:_Inpp4a_annot2:_type_I_inositol-3,4-bisphosphate_4-phosphatase_exon:_2_0_chr1_37414660_f	0	+
chr1	37415352	37415397	uc007ark.1_annot1:_Inpp4a_annot2:_type_I_inositol-3,4-bisphosphate_4-phosphatase_exon:_3_0_chr1_37415353_f	0	+
chr1	37420954	37421073	uc007ark.1_annot1:_Inpp4a_annot2:_type_I_inositol-3,4-bisphosphate_4-phosphatase_exon:_4_0_chr1_37420955_f	0	+
chr1	37423007	37423124	uc007ark.1_annot1:_Inpp4a_annot2:_type_I_inositol-3,4-bisphosphate_4-phosphatase_exon:_5_0_chr1_37423008_f	0	+
chr1	37423383	37423463	uc007ark.1_annot1:_Inpp4a_annot2:_type_I_inositol-3,4-bisphosphate_4-phosphatase_exon:_6_0_chr1_37423384_f	0	+
chr1	37423714	37423826	uc007ark.1_annot1:_Inpp4a_annot2:_type_I_inositol-3,4-bisphosphate_4-phosphatase_exon:_7_0_chr1_37423715_f	0	+
chr1	37424601	37424692	uc007ark.1_annot1:_Inpp4a_annot2:_type_I_inositol-3,4-bisphosphate_4-phosphatase_exon:_8_0_chr1_37424602_f	0	+
chr1	37425121	37425269	uc007ark.1_annot1:_Inpp4a_annot2:_type_I_inositol-3,4-bisphosphate_4-phosphatase_exon:_9_0_chr1_37425122_f	0	+
chr1	37426202	37426333	uc007ark.1_annot1:_Inpp4a_annot2:_type_I_inositol-3,4-bisphosphate_4-phosphatase_exon:_10_0_chr1_37426203_f	0	+
chr1	37428546	37428651	uc007ark.1_annot1:_Inpp4a_annot2:_type_I_inositol-3,4-bisphosphate_4-phosphatase_exon:_11_0_chr1_37428547_f	0	+
chr1	37429155	37429264	uc007ark.1_annot1:_Inpp4a_annot2:_type_I_inositol-3,4-bisphosphate_4-phosphatase_exon:_12_0_chr1_37429156_f	0	+
chr1	37434422	37434606	uc007ark.1_annot1:_Inpp4a_annot2:_type_I_inositol-3,4-bisphosphate_4-phosphatase_exon:_13_0_chr1_37434423_f	0	+
chr1	37435685	37435904	uc007ark.1_annot1:_Inpp4a_annot2:_type_I_inositol-3,4-bisphosphate_4-phosphatase_exon:_14_0_chr1_37435686_f	0	+
chr1	37436766	37436905	uc007ark.1_annot1:_Inpp4a_annot2:_type_I_inositol-3,4-bisphosphate_4-phosphatase_exon:_15_0_chr1_37436767_f	0	+
chr1	37440183	37440216	uc007ark.1_annot1:_Inpp4a_annot2:_type_I_inositol-3,4-bisphosphate_4-phosphatase_exon:_16_0_chr1_37440184_f	0	+
chr1	37444542	37444715	uc007ark.1_annot1:_Inpp4a_annot2:_type_I_inositol-3,4-bisphosphate_4-phosphatase_exon:_17_0_chr1_37444543_f	0	+
chr1	37445631	37445755	uc007ark.1_annot1:_Inpp4a_annot2:_type_I_inositol-3,4-bisphosphate_4-phosphatase_exon:_18_0_chr1_37445632_f	0	+
chr1	37446494	37446621	uc007ark.1_annot1:_Inpp4a_annot2:_type_I_inositol-3,4-bisphosphate_4-phosphatase_exon:_19_0_chr1_37446495_f	0	+
chr1	37446893	37447034	uc007ark.1_annot1:_Inpp4a_annot2:_type_I_inositol-3,4-bisphosphate_4-phosphatase_exon:_20_0_chr1_37446894_f	0	+
chr1	37449787	37449885	uc007ark.1_annot1:_Inpp4a_annot2:_type_I_inositol-3,4-bisphosphate_4-phosphatase_exon:_21_0_chr1_37449788_f	0	+
chr1	37452914	37453027	uc007ark.1_annot1:_Inpp4a_annot2:_type_I_inositol-3,4-bisphosphate_4-phosphatase_exon:_22_0_chr1_37452915_f	0	+
chr1	37455610	37456402	uc007ark.1_annot1:_Inpp4a_annot2:_type_I_inositol-3,4-bisphosphate_4-phosphatase_exon:_23_0_chr1_37455611_f	0	+
chr1	37431116	37431134	uc007arl.2_annot1:_Inpp4a_annot2:_type_I_inositol-3,4-bisphosphate_4-phosphatase_exon:_13_0_chr1_37431117_f	0	+
chr1	37455610	37455765	uc007arl.2_annot1:_Inpp4a_annot2:_type_I_inositol-3,4-bisphosphate_4-phosphatase_exon:_24_0_chr1_37455611_f	0	+
chr1	37464971	37467580	uc007arl.2_annot1:_Inpp4a_annot2:_type_I_inositol-3,4-bisphosphate_4-phosphatase_exon:_25_0_chr1_37464972_f	0	+
chr1	37390383	37390679	uc007arm.1_annot1:_AK019601_annot2:_Mus_musculus_adult_male_testis_cDNA,_RIKEN_full-length_enriched_library,_clone:4930439A04_product:unclassifiable,_full_insert_sequence._exon:_0_0_chr1_37390384_r	0	-
chr1	37390908	37391017	uc007arm.1_annot1:_AK019601_annot2:_Mus_musculus_adult_male_testis_cDNA,_RIKEN_full-length_enriched_library,_clone:4930439A04_product:unclassifiable,_full_insert_sequence._exon:_1_0_chr1_37390909_r	0	-
chr1	37426065	37426333	uc007arn.1_annot1:_Inpp4a_annot2:_type_I_inositol-3,4-bisphosphate_4-phosphatase_exon:_0_0_chr1_37426066_f	0	+
chr1	37460293	37461284	uc007arn.1_annot1:_Inpp4a_annot2:_type_I_inositol-3,4-bisphosphate_4-phosphatase_exon:_15_0_chr1_37460294_f	0	+
chr1	37431119	37431134	uc011wjr.1_annot1:_Inpp4a_annot2:_type_I_inositol-3,4-bisphosphate_4-phosphatase_exon:_3_0_chr1_37431120_f	0	+
chr1	37473929	37477472	uc007aro.2_annot1:_6330578E17Rik_annot2:_hypothetical_protein_LOC76178_exon:_0_0_chr1_37473930_r	0	-
chr1	37485186	37485270	uc007aro.2_annot1:_6330578E17Rik_annot2:_hypothetical_protein_LOC76178_exon:_1_0_chr1_37485187_r	0	-
chr1	37486713	37486948	uc007aro.2_annot1:_6330578E17Rik_annot2:_hypothetical_protein_LOC76178_exon:_2_0_chr1_37486714_r	0	-
chr1	37487016	37487338	uc007arp.1_annot1:_Unc50_annot2:_protein_unc-50_homolog_exon:_0_0_chr1_37487017_f	0	+
chr1	37488137	37488421	uc007arp.1_annot1:_Unc50_annot2:_protein_unc-50_homolog_exon:_1_0_chr1_37488138_f	0	+
chr1	37489395	37489516	uc007arp.1_annot1:_Unc50_annot2:_protein_unc-50_homolog_exon:_2_0_chr1_37489396_f	0	+
chr1	37494006	37494146	uc007arp.1_annot1:_Unc50_annot2:_protein_unc-50_homolog_exon:_3_0_chr1_37494007_f	0	+
chr1	37494221	37494323	uc007arp.1_annot1:_Unc50_annot2:_protein_unc-50_homolog_exon:_4_0_chr1_37494222_f	0	+
chr1	37495526	37495969	uc007arp.1_annot1:_Unc50_annot2:_protein_unc-50_homolog_exon:_5_0_chr1_37495527_f	0	+
chr1	37487030	37487127	uc007arq.1_annot1:_Unc50_annot2:_protein_unc-50_homolog_exon:_0_0_chr1_37487031_f	0	+
chr1	37496184	37501530	uc007arr.2_annot1:_Mgat4a_annot2:_alpha-1,3-mannosyl-glycoprotein_exon:_0_0_chr1_37496185_r	0	-
chr1	37501651	37501764	uc007arr.2_annot1:_Mgat4a_annot2:_alpha-1,3-mannosyl-glycoprotein_exon:_1_0_chr1_37501652_r	0	-
chr1	37505940	37506007	uc007arr.2_annot1:_Mgat4a_annot2:_alpha-1,3-mannosyl-glycoprotein_exon:_2_0_chr1_37505941_r	0	-
chr1	37507173	37507252	uc007arr.2_annot1:_Mgat4a_annot2:_alpha-1,3-mannosyl-glycoprotein_exon:_3_0_chr1_37507174_r	0	-
chr1	37509075	37509269	uc007arr.2_annot1:_Mgat4a_annot2:_alpha-1,3-mannosyl-glycoprotein_exon:_4_0_chr1_37509076_r	0	-
chr1	37509366	37509474	uc007arr.2_annot1:_Mgat4a_annot2:_alpha-1,3-mannosyl-glycoprotein_exon:_5_0_chr1_37509367_r	0	-
chr1	37511588	37511719	uc007arr.2_annot1:_Mgat4a_annot2:_alpha-1,3-mannosyl-glycoprotein_exon:_6_0_chr1_37511589_r	0	-
chr1	37513434	37513549	uc007arr.2_annot1:_Mgat4a_annot2:_alpha-1,3-mannosyl-glycoprotein_exon:_7_0_chr1_37513435_r	0	-
chr1	37519736	37519812	uc007arr.2_annot1:_Mgat4a_annot2:_alpha-1,3-mannosyl-glycoprotein_exon:_8_0_chr1_37519737_r	0	-
chr1	37521265	37521379	uc007arr.2_annot1:_Mgat4a_annot2:_alpha-1,3-mannosyl-glycoprotein_exon:_9_0_chr1_37521266_r	0	-
chr1	37523381	37523428	uc007arr.2_annot1:_Mgat4a_annot2:_alpha-1,3-mannosyl-glycoprotein_exon:_10_0_chr1_37523382_r	0	-
chr1	37547104	37547238	uc007arr.2_annot1:_Mgat4a_annot2:_alpha-1,3-mannosyl-glycoprotein_exon:_11_0_chr1_37547105_r	0	-
chr1	37552717	37552940	uc007arr.2_annot1:_Mgat4a_annot2:_alpha-1,3-mannosyl-glycoprotein_exon:_12_0_chr1_37552718_r	0	-
chr1	37552717	37552858	uc007art.2_annot1:_Mgat4a_annot2:_alpha-1,3-mannosyl-glycoprotein_exon:_12_0_chr1_37552718_r	0	-
chr1	37555417	37555585	uc007art.2_annot1:_Mgat4a_annot2:_alpha-1,3-mannosyl-glycoprotein_exon:_13_0_chr1_37555418_r	0	-
chr1	37592883	37593249	uc007art.2_annot1:_Mgat4a_annot2:_alpha-1,3-mannosyl-glycoprotein_exon:_14_0_chr1_37592884_r	0	-
chr1	37555444	37555585	uc007aru.2_annot1:_Mgat4a_annot2:_alpha-1,3-mannosyl-glycoprotein_exon:_13_0_chr1_37555445_r	0	-
chr1	37597809	37597858	uc007arv.2_annot1:_Mgat4a_annot2:_alpha-1,3-mannosyl-glycoprotein_exon:_15_0_chr1_37597810_r	0	-
chr1	37542695	37545450	uc011wjs.1_annot1:_4930594C11Rik_annot2:_Mus_musculus_adult_male_testis_cDNA,_RIKEN_full-length_enriched_library,_clone:4930594C11_product:similar_to_GUANINE_NUCLEOTIDE_REGULATORY_PROTEIN_(FRAGMENT)_[Mus_musculus],_full_insert_sequence._exon:_0_0_chr1_37542696_r	0	-
chr1	37668520	37669241	uc007arx.2_annot1:_2010300C02Rik_annot2:_hypothetical_protein_LOC72097_exon:_0_0_chr1_37668521_r	0	-
chr1	37670181	37670326	uc007arx.2_annot1:_2010300C02Rik_annot2:_hypothetical_protein_LOC72097_exon:_1_0_chr1_37670182_r	0	-
chr1	37671325	37671513	uc007arx.2_annot1:_2010300C02Rik_annot2:_hypothetical_protein_LOC72097_exon:_2_0_chr1_37671326_r	0	-
chr1	37680605	37682913	uc007arx.2_annot1:_2010300C02Rik_annot2:_hypothetical_protein_LOC72097_exon:_3_0_chr1_37680606_r	0	-
chr1	37685061	37685271	uc007arx.2_annot1:_2010300C02Rik_annot2:_hypothetical_protein_LOC72097_exon:_4_0_chr1_37685062_r	0	-
chr1	37688165	37688327	uc007arx.2_annot1:_2010300C02Rik_annot2:_hypothetical_protein_LOC72097_exon:_5_0_chr1_37688166_r	0	-
chr1	37688660	37688796	uc007arx.2_annot1:_2010300C02Rik_annot2:_hypothetical_protein_LOC72097_exon:_6_0_chr1_37688661_r	0	-
chr1	37694705	37694874	uc007arx.2_annot1:_2010300C02Rik_annot2:_hypothetical_protein_LOC72097_exon:_7_0_chr1_37694706_r	0	-
chr1	37701405	37701485	uc007arx.2_annot1:_2010300C02Rik_annot2:_hypothetical_protein_LOC72097_exon:_8_0_chr1_37701406_r	0	-
chr1	37776414	37776656	uc007arx.2_annot1:_2010300C02Rik_annot2:_hypothetical_protein_LOC72097_exon:_9_0_chr1_37776415_r	0	-
chr1	37668521	37669244	uc007arw.1_annot1:_2010300C02Rik_annot2:_hypothetical_protein_LOC72097_exon:_0_0_chr1_37668522_r	0	-
chr1	37733186	37733624	uc007ary.1_annot1:_2010300C02Rik_annot2:_Mus_musculus_adult_male_hypothalamus_cDNA,_RIKEN_full-length_enriched_library,_clone:A230090K04_product:hypothetical_protein,_full_insert_sequence._exon:_2_0_chr1_37733187_r	0	-
chr1	37811620	37812366	uc007arz.1_annot1:_Tsga10_annot2:_testis-specific_gene_10_protein_exon:_0_0_chr1_37811621_r	0	-
chr1	37817793	37817940	uc007arz.1_annot1:_Tsga10_annot2:_testis-specific_gene_10_protein_exon:_1_0_chr1_37817794_r	0	-
chr1	37818274	37818379	uc007arz.1_annot1:_Tsga10_annot2:_testis-specific_gene_10_protein_exon:_2_0_chr1_37818275_r	0	-
chr1	37820151	37820354	uc007arz.1_annot1:_Tsga10_annot2:_testis-specific_gene_10_protein_exon:_3_0_chr1_37820152_r	0	-
chr1	37840661	37840871	uc007arz.1_annot1:_Tsga10_annot2:_testis-specific_gene_10_protein_exon:_4_0_chr1_37840662_r	0	-
chr1	37858564	37858750	uc007arz.1_annot1:_Tsga10_annot2:_testis-specific_gene_10_protein_exon:_5_0_chr1_37858565_r	0	-
chr1	37861473	37861584	uc007arz.1_annot1:_Tsga10_annot2:_testis-specific_gene_10_protein_exon:_6_0_chr1_37861474_r	0	-
chr1	37863781	37863950	uc007arz.1_annot1:_Tsga10_annot2:_testis-specific_gene_10_protein_exon:_7_0_chr1_37863782_r	0	-
chr1	37867816	37867872	uc007arz.1_annot1:_Tsga10_annot2:_testis-specific_gene_10_protein_exon:_8_0_chr1_37867817_r	0	-
chr1	37872376	37872531	uc007arz.1_annot1:_Tsga10_annot2:_testis-specific_gene_10_protein_exon:_9_0_chr1_37872377_r	0	-
chr1	37876369	37876485	uc007arz.1_annot1:_Tsga10_annot2:_testis-specific_gene_10_protein_exon:_10_0_chr1_37876370_r	0	-
chr1	37891030	37891182	uc007arz.1_annot1:_Tsga10_annot2:_testis-specific_gene_10_protein_exon:_11_0_chr1_37891031_r	0	-
chr1	37892102	37892180	uc007arz.1_annot1:_Tsga10_annot2:_testis-specific_gene_10_protein_exon:_12_0_chr1_37892103_r	0	-
chr1	37892266	37892437	uc007arz.1_annot1:_Tsga10_annot2:_testis-specific_gene_10_protein_exon:_13_0_chr1_37892267_r	0	-
chr1	37897343	37897502	uc007arz.1_annot1:_Tsga10_annot2:_testis-specific_gene_10_protein_exon:_14_0_chr1_37897344_r	0	-
chr1	37898029	37898197	uc007arz.1_annot1:_Tsga10_annot2:_testis-specific_gene_10_protein_exon:_15_0_chr1_37898030_r	0	-
chr1	37899299	37899365	uc007arz.1_annot1:_Tsga10_annot2:_testis-specific_gene_10_protein_exon:_16_0_chr1_37899300_r	0	-
chr1	37906075	37906291	uc007arz.1_annot1:_Tsga10_annot2:_testis-specific_gene_10_protein_exon:_17_0_chr1_37906076_r	0	-
chr1	37912089	37912218	uc007arz.1_annot1:_Tsga10_annot2:_testis-specific_gene_10_protein_exon:_18_0_chr1_37912090_r	0	-
chr1	37921867	37921924	uc007arz.1_annot1:_Tsga10_annot2:_testis-specific_gene_10_protein_exon:_19_0_chr1_37921868_r	0	-
chr1	37817668	37817940	uc007asa.1_annot1:_Tsga10_annot2:_testis-specific_gene_10_protein_exon:_0_0_chr1_37817669_r	0	-
chr1	37899244	37899247	uc007asa.1_annot1:_Tsga10_annot2:_testis-specific_gene_10_protein_exon:_15_0_chr1_37899245_r	0	-
chr1	37899303	37899365	uc007asa.1_annot1:_Tsga10_annot2:_testis-specific_gene_10_protein_exon:_16_0_chr1_37899304_r	0	-
chr1	37921950	37922143	uc007asc.1_annot1:_Tsga10_annot2:_testis-specific_gene_10_protein_exon:_17_0_chr1_37921951_r	0	-
chr1	37889250	37892180	uc007asd.1_annot1:_Tsga10_annot2:_SubName:_Full=Putative_uncharacterized_protein;_exon:_0_0_chr1_37889251_r	0	-
chr1	37921570	37921652	uc007asd.1_annot1:_Tsga10_annot2:_SubName:_Full=Putative_uncharacterized_protein;_exon:_7_0_chr1_37921571_r	0	-
chr1	37898029	37898153	uc007asf.1_annot1:_Tsga10_annot2:_SubName:_Full=Putative_uncharacterized_protein;_exon:_3_0_chr1_37898030_r	0	-
chr1	37922143	37922351	uc007asg.1_annot1:_AK039030_annot2:_Mus_musculus_adult_male_hypothalamus_cDNA,_RIKEN_full-length_enriched_library,_clone:A230088E03_product:unclassifiable,_full_insert_sequence._exon:_0_0_chr1_37922144_f	0	+
chr1	37925352	37928233	uc007asg.1_annot1:_AK039030_annot2:_Mus_musculus_adult_male_hypothalamus_cDNA,_RIKEN_full-length_enriched_library,_clone:A230088E03_product:unclassifiable,_full_insert_sequence._exon:_1_0_chr1_37925353_f	0	+
chr1	37929050	37929170	uc007ash.2_annot1:_Lipt1_annot2:_lipoyltransferase_1,_mitochondrial_precursor_exon:_0_0_chr1_37929051_f	0	+
chr1	37931708	37933143	uc007ash.2_annot1:_Lipt1_annot2:_lipoyltransferase_1,_mitochondrial_precursor_exon:_1_0_chr1_37931709_f	0	+
chr1	37935734	37936208	uc007asi.1_annot1:_Mitd1_annot2:_MIT_domain-containing_protein_1_exon:_0_0_chr1_37935735_r	0	-
chr1	37936404	37936465	uc007asi.1_annot1:_Mitd1_annot2:_MIT_domain-containing_protein_1_exon:_1_0_chr1_37936405_r	0	-
chr1	37937777	37937893	uc007asi.1_annot1:_Mitd1_annot2:_MIT_domain-containing_protein_1_exon:_2_0_chr1_37937778_r	0	-
chr1	37938543	37938630	uc007asi.1_annot1:_Mitd1_annot2:_MIT_domain-containing_protein_1_exon:_3_0_chr1_37938544_r	0	-
chr1	37939406	37939543	uc007asi.1_annot1:_Mitd1_annot2:_MIT_domain-containing_protein_1_exon:_4_0_chr1_37939407_r	0	-
chr1	37942059	37942161	uc007asi.1_annot1:_Mitd1_annot2:_MIT_domain-containing_protein_1_exon:_5_0_chr1_37942060_r	0	-
chr1	37947004	37947256	uc007asi.1_annot1:_Mitd1_annot2:_MIT_domain-containing_protein_1_exon:_6_0_chr1_37947005_r	0	-
chr1	37947397	37947429	uc007asj.1_annot1:_Mrpl30_annot2:_39S_ribosomal_protein_L30,_mitochondrial_exon:_0_0_chr1_37947398_f	0	+
chr1	37949787	37949868	uc007asj.1_annot1:_Mrpl30_annot2:_39S_ribosomal_protein_L30,_mitochondrial_exon:_1_0_chr1_37949788_f	0	+
chr1	37950783	37950860	uc007asj.1_annot1:_Mrpl30_annot2:_39S_ribosomal_protein_L30,_mitochondrial_exon:_2_0_chr1_37950784_f	0	+
chr1	37952174	37952255	uc007asj.1_annot1:_Mrpl30_annot2:_39S_ribosomal_protein_L30,_mitochondrial_exon:_3_0_chr1_37952175_f	0	+
chr1	37954532	37954679	uc007asj.1_annot1:_Mrpl30_annot2:_39S_ribosomal_protein_L30,_mitochondrial_exon:_4_0_chr1_37954533_f	0	+
chr1	37954905	37955178	uc007asj.1_annot1:_Mrpl30_annot2:_39S_ribosomal_protein_L30,_mitochondrial_exon:_5_0_chr1_37954906_f	0	+
chr1	37962767	37964520	uc007ask.1_annot1:_Lyg2_annot2:_lysozyme_g-like_protein_2_precursor_exon:_0_0_chr1_37962768_r	0	-
chr1	37965713	37965852	uc007ask.1_annot1:_Lyg2_annot2:_lysozyme_g-like_protein_2_precursor_exon:_1_0_chr1_37965714_r	0	-
chr1	37966740	37966937	uc007ask.1_annot1:_Lyg2_annot2:_lysozyme_g-like_protein_2_precursor_exon:_2_0_chr1_37966741_r	0	-
chr1	37967903	37968047	uc007ask.1_annot1:_Lyg2_annot2:_lysozyme_g-like_protein_2_precursor_exon:_3_0_chr1_37967904_r	0	-
chr1	37972564	37972637	uc007ask.1_annot1:_Lyg2_annot2:_lysozyme_g-like_protein_2_precursor_exon:_4_0_chr1_37972565_r	0	-
chr1	37973080	37973338	uc007ask.1_annot1:_Lyg2_annot2:_lysozyme_g-like_protein_2_precursor_exon:_5_0_chr1_37973081_r	0	-
chr1	38003582	38003848	uc007asl.1_annot1:_Lyg1_annot2:_lysozyme_g-like_protein_1_precursor_exon:_0_0_chr1_38003583_r	0	-
chr1	38004021	38004154	uc007asl.1_annot1:_Lyg1_annot2:_lysozyme_g-like_protein_1_precursor_exon:_1_0_chr1_38004022_r	0	-
chr1	38006640	38006834	uc007asl.1_annot1:_Lyg1_annot2:_lysozyme_g-like_protein_1_precursor_exon:_2_0_chr1_38006641_r	0	-
chr1	38007501	38007606	uc007asl.1_annot1:_Lyg1_annot2:_lysozyme_g-like_protein_1_precursor_exon:_3_0_chr1_38007502_r	0	-
chr1	38009584	38009659	uc007asl.1_annot1:_Lyg1_annot2:_lysozyme_g-like_protein_1_precursor_exon:_4_0_chr1_38009585_r	0	-
chr1	38014579	38014604	uc007asl.1_annot1:_Lyg1_annot2:_lysozyme_g-like_protein_1_precursor_exon:_5_0_chr1_38014580_r	0	-
chr1	38040711	38044624	uc007asm.1_annot1:_Txndc9_annot2:_thioredoxin_domain-containing_protein_9_exon:_0_0_chr1_38040712_r	0	-
chr1	38047047	38047302	uc007asm.1_annot1:_Txndc9_annot2:_thioredoxin_domain-containing_protein_9_exon:_1_0_chr1_38047048_r	0	-
chr1	38050836	38050955	uc007asm.1_annot1:_Txndc9_annot2:_thioredoxin_domain-containing_protein_9_exon:_2_0_chr1_38050837_r	0	-
chr1	38052477	38052686	uc007asm.1_annot1:_Txndc9_annot2:_thioredoxin_domain-containing_protein_9_exon:_3_0_chr1_38052478_r	0	-
chr1	38053953	38054053	uc007asm.1_annot1:_Txndc9_annot2:_thioredoxin_domain-containing_protein_9_exon:_4_0_chr1_38053954_r	0	-
chr1	38054008	38054095	uc007asn.1_annot1:_Txndc9_annot2:_thioredoxin_domain-containing_protein_9_exon:_4_0_chr1_38054009_r	0	-
chr1	38054854	38055169	uc007aso.1_annot1:_Eif5b_annot2:_eukaryotic_translation_initiation_factor_5B_exon:_0_0_chr1_38054855_f	0	+
chr1	38074650	38074776	uc007aso.1_annot1:_Eif5b_annot2:_eukaryotic_translation_initiation_factor_5B_exon:_1_0_chr1_38074651_f	0	+
chr1	38074869	38074954	uc007aso.1_annot1:_Eif5b_annot2:_eukaryotic_translation_initiation_factor_5B_exon:_2_0_chr1_38074870_f	0	+
chr1	38075709	38076379	uc007aso.1_annot1:_Eif5b_annot2:_eukaryotic_translation_initiation_factor_5B_exon:_3_0_chr1_38075710_f	0	+
chr1	38078438	38078656	uc007aso.1_annot1:_Eif5b_annot2:_eukaryotic_translation_initiation_factor_5B_exon:_4_0_chr1_38078439_f	0	+
chr1	38079008	38079159	uc007aso.1_annot1:_Eif5b_annot2:_eukaryotic_translation_initiation_factor_5B_exon:_5_0_chr1_38079009_f	0	+
chr1	38089121	38089220	uc007aso.1_annot1:_Eif5b_annot2:_eukaryotic_translation_initiation_factor_5B_exon:_6_0_chr1_38089122_f	0	+
chr1	38089912	38090002	uc007aso.1_annot1:_Eif5b_annot2:_eukaryotic_translation_initiation_factor_5B_exon:_7_0_chr1_38089913_f	0	+
chr1	38090873	38090948	uc007aso.1_annot1:_Eif5b_annot2:_eukaryotic_translation_initiation_factor_5B_exon:_8_0_chr1_38090874_f	0	+
chr1	38092837	38093118	uc007aso.1_annot1:_Eif5b_annot2:_eukaryotic_translation_initiation_factor_5B_exon:_9_0_chr1_38092838_f	0	+
chr1	38094047	38094155	uc007aso.1_annot1:_Eif5b_annot2:_eukaryotic_translation_initiation_factor_5B_exon:_10_0_chr1_38094048_f	0	+
chr1	38094391	38094502	uc007aso.1_annot1:_Eif5b_annot2:_eukaryotic_translation_initiation_factor_5B_exon:_11_0_chr1_38094392_f	0	+
chr1	38097517	38097585	uc007aso.1_annot1:_Eif5b_annot2:_eukaryotic_translation_initiation_factor_5B_exon:_12_0_chr1_38097518_f	0	+
chr1	38098541	38098683	uc007aso.1_annot1:_Eif5b_annot2:_eukaryotic_translation_initiation_factor_5B_exon:_13_0_chr1_38098542_f	0	+
chr1	38101548	38101680	uc007aso.1_annot1:_Eif5b_annot2:_eukaryotic_translation_initiation_factor_5B_exon:_14_0_chr1_38101549_f	0	+
chr1	38102168	38102351	uc007aso.1_annot1:_Eif5b_annot2:_eukaryotic_translation_initiation_factor_5B_exon:_15_0_chr1_38102169_f	0	+
chr1	38102492	38102654	uc007aso.1_annot1:_Eif5b_annot2:_eukaryotic_translation_initiation_factor_5B_exon:_16_0_chr1_38102493_f	0	+
chr1	38103456	38103588	uc007aso.1_annot1:_Eif5b_annot2:_eukaryotic_translation_initiation_factor_5B_exon:_17_0_chr1_38103457_f	0	+
chr1	38105637	38105769	uc007aso.1_annot1:_Eif5b_annot2:_eukaryotic_translation_initiation_factor_5B_exon:_18_0_chr1_38105638_f	0	+
chr1	38105861	38105938	uc007aso.1_annot1:_Eif5b_annot2:_eukaryotic_translation_initiation_factor_5B_exon:_19_0_chr1_38105862_f	0	+
chr1	38106020	38106185	uc007aso.1_annot1:_Eif5b_annot2:_eukaryotic_translation_initiation_factor_5B_exon:_20_0_chr1_38106021_f	0	+
chr1	38107031	38107170	uc007aso.1_annot1:_Eif5b_annot2:_eukaryotic_translation_initiation_factor_5B_exon:_21_0_chr1_38107032_f	0	+
chr1	38107967	38108129	uc007aso.1_annot1:_Eif5b_annot2:_eukaryotic_translation_initiation_factor_5B_exon:_22_0_chr1_38107968_f	0	+
chr1	38108450	38112424	uc007aso.1_annot1:_Eif5b_annot2:_eukaryotic_translation_initiation_factor_5B_exon:_23_0_chr1_38108451_f	0	+
chr1	38109630	38110043	uc007asp.1_annot1:_Rev1_annot2:_DNA_repair_protein_REV1_exon:_0_0_chr1_38109631_r	0	-
chr1	38110460	38110563	uc007asp.1_annot1:_Rev1_annot2:_DNA_repair_protein_REV1_exon:_1_0_chr1_38110461_r	0	-
chr1	38110684	38110841	uc007asp.1_annot1:_Rev1_annot2:_DNA_repair_protein_REV1_exon:_2_0_chr1_38110685_r	0	-
chr1	38110928	38111140	uc007asp.1_annot1:_Rev1_annot2:_DNA_repair_protein_REV1_exon:_3_0_chr1_38110929_r	0	-
chr1	38111589	38111710	uc007asp.1_annot1:_Rev1_annot2:_DNA_repair_protein_REV1_exon:_4_0_chr1_38111590_r	0	-
chr1	38112135	38112369	uc007asp.1_annot1:_Rev1_annot2:_DNA_repair_protein_REV1_exon:_5_0_chr1_38112136_r	0	-
chr1	38113108	38113311	uc007asp.1_annot1:_Rev1_annot2:_DNA_repair_protein_REV1_exon:_6_0_chr1_38113109_r	0	-
chr1	38113561	38113727	uc007asp.1_annot1:_Rev1_annot2:_DNA_repair_protein_REV1_exon:_7_0_chr1_38113562_r	0	-
chr1	38114518	38114621	uc007asp.1_annot1:_Rev1_annot2:_DNA_repair_protein_REV1_exon:_8_0_chr1_38114519_r	0	-
chr1	38115966	38116139	uc007asp.1_annot1:_Rev1_annot2:_DNA_repair_protein_REV1_exon:_9_0_chr1_38115967_r	0	-
chr1	38119959	38120180	uc007asp.1_annot1:_Rev1_annot2:_DNA_repair_protein_REV1_exon:_10_0_chr1_38119960_r	0	-
chr1	38124344	38124464	uc007asp.1_annot1:_Rev1_annot2:_DNA_repair_protein_REV1_exon:_11_0_chr1_38124345_r	0	-
chr1	38128187	38128342	uc007asp.1_annot1:_Rev1_annot2:_DNA_repair_protein_REV1_exon:_12_0_chr1_38128188_r	0	-
chr1	38131159	38131288	uc007asp.1_annot1:_Rev1_annot2:_DNA_repair_protein_REV1_exon:_13_0_chr1_38131160_r	0	-
chr1	38136134	38136243	uc007asp.1_annot1:_Rev1_annot2:_DNA_repair_protein_REV1_exon:_14_0_chr1_38136135_r	0	-
chr1	38140548	38140672	uc007asp.1_annot1:_Rev1_annot2:_DNA_repair_protein_REV1_exon:_15_0_chr1_38140549_r	0	-
chr1	38131159	38131868	uc007asq.1_annot1:_Rev1_annot2:_RecName:_Full=DNA_repair_protein_REV1;__________EC=2.7.7.-;_AltName:_Full=Rev1-like_terminal_deoxycytidyl_transferase;_exon:_13_0_chr1_38131160_r	0	-
chr1	38140548	38140665	uc007asq.1_annot1:_Rev1_annot2:_RecName:_Full=DNA_repair_protein_REV1;__________EC=2.7.7.-;_AltName:_Full=Rev1-like_terminal_deoxycytidyl_transferase;_exon:_15_0_chr1_38140549_r	0	-
chr1	38142389	38142497	uc007asq.1_annot1:_Rev1_annot2:_RecName:_Full=DNA_repair_protein_REV1;__________EC=2.7.7.-;_AltName:_Full=Rev1-like_terminal_deoxycytidyl_transferase;_exon:_16_0_chr1_38142390_r	0	-
chr1	38144815	38145519	uc007asq.1_annot1:_Rev1_annot2:_RecName:_Full=DNA_repair_protein_REV1;__________EC=2.7.7.-;_AltName:_Full=Rev1-like_terminal_deoxycytidyl_transferase;_exon:_17_0_chr1_38144816_r	0	-
chr1	38148907	38149060	uc007asr.1_annot1:_Rev1_annot2:_DNA_repair_protein_REV1_exon:_18_0_chr1_38148908_r	0	-
chr1	38155697	38155866	uc007asr.1_annot1:_Rev1_annot2:_DNA_repair_protein_REV1_exon:_19_0_chr1_38155698_r	0	-
chr1	38164412	38164539	uc007asr.1_annot1:_Rev1_annot2:_DNA_repair_protein_REV1_exon:_20_0_chr1_38164413_r	0	-
chr1	38165248	38165312	uc007asr.1_annot1:_Rev1_annot2:_DNA_repair_protein_REV1_exon:_21_0_chr1_38165249_r	0	-
chr1	38186306	38186507	uc007asr.1_annot1:_Rev1_annot2:_DNA_repair_protein_REV1_exon:_22_0_chr1_38186307_r	0	-
chr1	38234171	38236415	uc007ass.2_annot1:_Aff3_annot2:_AF4/FMR2_family_member_3_exon:_0_0_chr1_38234172_r	0	-
chr1	38238104	38238328	uc007ass.2_annot1:_Aff3_annot2:_AF4/FMR2_family_member_3_exon:_1_0_chr1_38238105_r	0	-
chr1	38238459	38238509	uc007ass.2_annot1:_Aff3_annot2:_AF4/FMR2_family_member_3_exon:_2_0_chr1_38238460_r	0	-
chr1	38242169	38242263	uc007ass.2_annot1:_Aff3_annot2:_AF4/FMR2_family_member_3_exon:_3_0_chr1_38242170_r	0	-
chr1	38243780	38243852	uc007ass.2_annot1:_Aff3_annot2:_AF4/FMR2_family_member_3_exon:_4_0_chr1_38243781_r	0	-
chr1	38248015	38248152	uc007ass.2_annot1:_Aff3_annot2:_AF4/FMR2_family_member_3_exon:_5_0_chr1_38248016_r	0	-
chr1	38250410	38250474	uc007ass.2_annot1:_Aff3_annot2:_AF4/FMR2_family_member_3_exon:_6_0_chr1_38250411_r	0	-
chr1	38260655	38260783	uc007ass.2_annot1:_Aff3_annot2:_AF4/FMR2_family_member_3_exon:_7_0_chr1_38260656_r	0	-
chr1	38261734	38261936	uc007ass.2_annot1:_Aff3_annot2:_AF4/FMR2_family_member_3_exon:_8_0_chr1_38261735_r	0	-
chr1	38264750	38264875	uc007ass.2_annot1:_Aff3_annot2:_AF4/FMR2_family_member_3_exon:_9_0_chr1_38264751_r	0	-
chr1	38266397	38267492	uc007ass.2_annot1:_Aff3_annot2:_AF4/FMR2_family_member_3_exon:_10_0_chr1_38266398_r	0	-
chr1	38275107	38275300	uc007ass.2_annot1:_Aff3_annot2:_AF4/FMR2_family_member_3_exon:_11_0_chr1_38275108_r	0	-
chr1	38309485	38309523	uc007ass.2_annot1:_Aff3_annot2:_AF4/FMR2_family_member_3_exon:_12_0_chr1_38309486_r	0	-
chr1	38326554	38326606	uc007ass.2_annot1:_Aff3_annot2:_AF4/FMR2_family_member_3_exon:_13_0_chr1_38326555_r	0	-
chr1	38376956	38377008	uc007ass.2_annot1:_Aff3_annot2:_AF4/FMR2_family_member_3_exon:_14_0_chr1_38376957_r	0	-
chr1	38386716	38386753	uc007ass.2_annot1:_Aff3_annot2:_AF4/FMR2_family_member_3_exon:_15_0_chr1_38386717_r	0	-
chr1	38398565	38398646	uc007ass.2_annot1:_Aff3_annot2:_AF4/FMR2_family_member_3_exon:_16_0_chr1_38398566_r	0	-
chr1	38463340	38463388	uc007ass.2_annot1:_Aff3_annot2:_AF4/FMR2_family_member_3_exon:_17_0_chr1_38463341_r	0	-
chr1	38591750	38592136	uc007ass.2_annot1:_Aff3_annot2:_AF4/FMR2_family_member_3_exon:_18_0_chr1_38591751_r	0	-
chr1	38592255	38592568	uc007ass.2_annot1:_Aff3_annot2:_AF4/FMR2_family_member_3_exon:_19_0_chr1_38592256_r	0	-
chr1	38593670	38593791	uc007ass.2_annot1:_Aff3_annot2:_AF4/FMR2_family_member_3_exon:_20_0_chr1_38593671_r	0	-
chr1	38683933	38684089	uc007ass.2_annot1:_Aff3_annot2:_AF4/FMR2_family_member_3_exon:_21_0_chr1_38683934_r	0	-
chr1	38721702	38721800	uc007ass.2_annot1:_Aff3_annot2:_AF4/FMR2_family_member_3_exon:_22_0_chr1_38721703_r	0	-
chr1	38309485	38309526	uc007ast.1_annot1:_Aff3_annot2:_AF4/FMR2_family_member_3_exon:_3_0_chr1_38309486_r	0	-
chr1	38595771	38595846	uc007asu.1_annot1:_Aff3_annot2:_AF4/FMR2_family_member_3_exon:_11_0_chr1_38595772_r	0	-
chr1	38441793	38442006	uc007asw.1_annot1:_AK048050_annot2:_Mus_musculus_adult_male_aorta_and_vein_cDNA,_RIKEN_full-length_enriched_library,_clone:A530010N14_product:unclassifiable,_full_insert_sequence._exon:_0_0_chr1_38441794_f	0	+
chr1	38446154	38446246	uc007asw.1_annot1:_AK048050_annot2:_Mus_musculus_adult_male_aorta_and_vein_cDNA,_RIKEN_full-length_enriched_library,_clone:A530010N14_product:unclassifiable,_full_insert_sequence._exon:_1_0_chr1_38446155_f	0	+
[truncated: 729,390 more rows]
