# Supplementary material for: Regulation of mRNA Abundance by Polypyrimidine Tract-Binding Protein-Controlled Alternate 5′ Splice Site Choice
Source: PLoS Genet. 2014 Nov 6;10(11):e1004771. doi: 10.1371/journal.pgen.1004771 (PMC4222953; doi:10.1371/journal.pgen.1004771)
Supplement: Dataset S1 — RNA-seq data analysis pipeline for identifying significantly regulated A5C and A3C events. (ZIP) [file pgen.1004771.s018.zip › A5CA3C_pipeline/bed_shifter.pl]

use strict;
use warnings;
use Getopt::Std;

my $usage ="

****************************************************************
This script converts BED junction files generated by TopHat or
a similar aligner into an intron-centered BED files.

The input junction BEDs should be placed in a subdirectory located
inside the main project directory.

The outputand intron-centered BEDs will be saved in a new directory
named IntCent-<subdirectory containing input junction BED files>.

Make sure that the Present Working Directory does not already
contain this output subdirectory prior to running $0

Avoid file names beginning with . or containing ~ since they will be
ignored by the script.

Use the following syntax:
perl $0 <subdirectory containing input junction BED files>
****************************************************************

";

my $input_dir = shift or die $usage;
my $output_dir = "IntCent-$input_dir";

# Reading in file names in the BED directory
opendir(DIR, "./$input_dir") or die $!;
my @list_of_files = readdir (DIR);
closedir (DIR);
mkdir ("$output_dir") or die "Make sure the output subdirectory is absent from the PWD prior to running the script to let me create it: $!";

# Converting coordinates for each BED file
foreach my $infile (@list_of_files){
   next if $infile =~ /^\./; #disregarding system files that begin with '.'
   next if $infile =~ /~/; #disregarding files containing '~', which tends to occur in Linux backups of deleted files
   my $outfile = "$infile";
   open (INPUT, "<./$input_dir/$infile");
   open (OUTPUT, ">./$output_dir/$outfile");
   while (<INPUT>){
       if (/^(.+?)\t(\d+)\t(\d+)\t.+?\t(\d+)\t(.{1})\t\d+\t\d+\t\d+,\d+,\d+\t\d+\t(\d+),(\d+)\t\d+,\d+/){
         my $new_chromStart = $2+$6;
         my $new_chromEnd   = $3-$7;
         my $new_blockSize  = $new_chromEnd-$new_chromStart;
         print OUTPUT $1, "\t", $new_chromStart, "\t", $new_chromEnd, "\t", "($5)$1:", "$new_chromStart-$new_chromEnd", "\t", $4, "\t", $5, "\t",  $new_chromStart, "\t", $new_chromEnd, "\t255,0,0\t1\t", $new_blockSize, "\t0\n";
        }
     }
   close INPUT;
   close OUTPUT;
  }
