# Supplementary material for: Regulation of mRNA Abundance by Polypyrimidine Tract-Binding Protein-Controlled Alternate 5′ Splice Site Choice
Source: PLoS Genet. 2014 Nov 6;10(11):e1004771. doi: 10.1371/journal.pgen.1004771 (PMC4222953; doi:10.1371/journal.pgen.1004771)
Supplement: Dataset S1 — RNA-seq data analysis pipeline for identifying significantly regulated A5C and A3C events. (ZIP) [file pgen.1004771.s018.zip › A5CA3C_pipeline/bed_stitcher.pl]

use strict;
use warnings;
use Getopt::Std;

my $usage ="

**************************************************************************
This script is an optional component of the A5C/A3C analysis pipeline.
It makes non-redundant unions between two BED junction files generated
by two different aligners or using two distinct sets of parameters
in a single aligner (e.g. TopHat). The script should also stich together
two intron-centered BED files processed by bed_shifter.pl or indeed
files containing any sort of data.

Files to be stiched should be given identical names and placed into
two subdirectories in the PWD. Stiched files will be saved in the
output subdirectory with a composite hyphenated name derived from the
two input subdirectory names. The output directory should be
absent from the PWD before running the script.

Avoid file names beginning with . or containing ~ since they will be
ignored by the script.

Use the following syntax:
perl $0 <input subdirectory 1> <input subdirectory 2>
**************************************************************************

";

my $input_dir1 = shift or die $usage;
my $input_dir2 = shift or die $usage;
my $output_dir = "$input_dir1-$input_dir2";

# Reading in file names in the BED directory 1
opendir(DIR, "./$input_dir1") or die "$!\nThe input directory is not found";
my @list_of_files1 = readdir (DIR);
closedir (DIR);

# Reading in file names in the BED directory 2
opendir(DIR, "./$input_dir2") or die "$!\nThe input directory is not found";
my @list_of_files2 = readdir (DIR);
closedir (DIR);

mkdir ("$output_dir") or die "$!\nMake sure output directory $input_dir1-$input_dir2 is absent to let me create it";

# Stitching
foreach my $infile1 (@list_of_files1){
    next if $infile1 =~ /^\./; #disregarding system files
    next if $infile1 =~ /~/; #disregarding files contianining symbol '~' that tends to occur in Linux backups of deleted files
    open (INPUT1, "<./$input_dir1/$infile1");
    my @array1 = ();
    while (<INPUT1>) {
        push (@array1, $_);
       }
    close INPUT1;
    my @array = @array1;
    foreach my $infile2 (@list_of_files2){
       next if $infile2 =~ /^\./; #disregarding system files
       next if $infile2 =~ /^~/; #disregarding files contianins symbol '~' that tends to occur in backups of deleted files
       next if $infile2 ne $infile1; #disregarding files that are not namesakes
       print "Found a namesake for $input_dir1/$infile1 in $input_dir2. Stitching...\n";   
       open (INPUT2, "<./$input_dir2/$infile2");
       my @array2 = ();
       while (<INPUT2>){
           push (@array2, $_);
       }
       close INPUT2;
       my $outfile = "Stitched-$infile1";
       open (OUTPUT, ">./$output_dir/$outfile");
       my $j = 0;
       while ($j < @array2) {
            my $i = 0;
            my $found = 0;
            while ($i < @array1) {
               if ($array2[$j] eq $array1[$i]) {
                     $found++;
                     last;
                 }
               $i++;
              }
             if ($found == 0) {
                push (@array, $array2[$j]);
              }
            $j++;
           }
        my $k = 0;
        while ($k < @array) {
            print OUTPUT $array[$k];
            $k++; 
           }
        last;
       }
    close OUTPUT;
    }
