# Supplementary material for: Regulation of mRNA Abundance by Polypyrimidine Tract-Binding Protein-Controlled Alternate 5′ Splice Site Choice
Source: PLoS Genet. 2014 Nov 6;10(11):e1004771. doi: 10.1371/journal.pgen.1004771 (PMC4222953; doi:10.1371/journal.pgen.1004771)
Supplement: Dataset S1 — RNA-seq data analysis pipeline for identifying significantly regulated A5C and A3C events. (ZIP) [file pgen.1004771.s018.zip › A5CA3C_pipeline/Exon_DB_Toolkit/add_annot.pl]

use strict;
use warnings;
use Getopt::Std;

my $usage ="

*************************************************************************
This script adds annotation (gene symbol and gene description)
to exon BED files downloaded from UCSC. If annotation is not found,
'n/a' is added as a placeholder. The output retains BED file structure.

Use the following syntax:
perl $0 <BED file> <Corresponding annotation file>
*************************************************************************

";

# Reading in user-specified file names
my $in_bed = shift or die $usage;
my $in_annotation = shift or die $usage;

# Reading in BED file
my @array_chrom      = ();
my @array_chromStart = ();
my @array_chromEnd   = ();
my @name_id          = ();
my @name_exon_data   = ();
my @array_strand     = ();
open (IN_BED, "<$in_bed") or die "Check spelling: $!";
&read_bed;
close IN_BED;

# Reading in annotation file
my @array_annot_id           = ();
my @array_annot_symbol       = ();
my @array_annot_description  = ();
open (IN_ANNOTATION, "<$in_annotation") or die "Check spelling: $!";
&read_annotation;
close IN_ANNOTATION;

# Annotating and reporting the results
my $output = "Annotated-$in_bed";
open (OUTPUT, ">$output");
&annotate;
close OUTPUT;

### SUBROUTINES ###

sub read_bed {

while (<IN_BED>) {
      if (/^(.+?)\t(\d+)\t(\d+)\t(.+?)_exon_(.+?)\t\d+\t(.{1})/) {
        push (@array_chrom, $1);
        push (@array_chromStart, $2);
        push (@array_chromEnd, $3);
        push (@name_id, $4);
        push (@name_exon_data, $5);
        push (@array_strand, $6);
        }
    }

 }
####################

sub read_annotation {

while (<IN_ANNOTATION>) {
      if (/^(.+)\t(.+?),?\t(.+)\n/) {
        push (@array_annot_id, $1);
        push (@array_annot_symbol, $2);
        my $description = $3;
        if ($description =~ s/\s/_/g) {
             push (@array_annot_description, $description);
           }      
        else {
             push (@array_annot_description, $3);
           }           
              
        }
    }

 }
####################

sub annotate {

my $i = 0;
while ($i < @name_id) {
      my $j = 0;
      my $found = 0;
      while ($j < @array_annot_id) {
          if ($name_id[$i] eq $array_annot_id[$j]) {
              print OUTPUT $array_chrom[$i], "\t", $array_chromStart[$i], "\t", $array_chromEnd[$i], "\t", $name_id[$i], "_annot1:_", $array_annot_symbol[$j], "_annot2:_", $array_annot_description[$j], "_exon:_", $name_exon_data[$i], "\t0\t", $array_strand[$i], "\n";
              $found++;
              last;
             }
           $j++
          }
       if ($found == 0) { 
             print OUTPUT $array_chrom[$i], "\t", $array_chromStart[$i], "\t", $array_chromEnd[$i], "\t", $name_id[$i], "_annot1:_n/a_annot2:_n/a_exon:_", $name_exon_data[$i], "\t0\t", $array_strand[$i], "\n";
          }
       $i++;
    }

 }
####################
