# Supplementary material for: Regulation of mRNA Abundance by Polypyrimidine Tract-Binding Protein-Controlled Alternate 5′ Splice Site Choice
Source: PLoS Genet. 2014 Nov 6;10(11):e1004771. doi: 10.1371/journal.pgen.1004771 (PMC4222953; doi:10.1371/journal.pgen.1004771)
Supplement: Dataset S1 — RNA-seq data analysis pipeline for identifying significantly regulated A5C and A3C events. (ZIP) [file pgen.1004771.s018.zip › A5CA3C_pipeline/Exon_DB_Toolkit/cis_nr_finder.pl]

use strict;
use warnings;
use Getopt::Std;

my $usage ="

*************************************************************
This script removes coordinate-redundant entries from
a user-specified exon BED file.

Use the following syntax:
perl $0 <Exon BED>
*************************************************************

";

# Reading in user-specified exon BED file name
my $in_bed = shift or die $usage;

# Reading in exon BED file
my @array_chrom       = ();
my @array_chromStart  = ();
my @array_chromEnd    = ();
my @array_strand      = ();
my @array_entire_line = ();
print scalar localtime, ": Reading in exon BED file...\n";
open (IN_BED, "<$in_bed") or die "Check spelling: $!";
&read_bed;
close IN_BED;

# Purging the data from coordinate-redundant entries
print scalar localtime, ": Purging the data from coordinate-redundant entries...\n";
my @shortlisted_chrom       = ();
my @shortlisted_chromStart  = ();
my @shortlisted_chromEnd    = ();
my @shortlisted_strand      = ();
my @shortlisted_entire_line = ();
                          &purge;

# Reporting the results
my $output = "Cis-$in_bed";
open (OUTPUT, ">$output");
print scalar localtime, ": Writing data to output...\n";
&report;
close OUTPUT;


### SUBROUTINES ###

sub read_bed {

while (<IN_BED>) {
      if (/^(.+?)\t(\d+)\t(\d+)\t.+?\t\d+\t(.{1})/) {
        push (@array_chrom, $1);
        push (@array_chromStart, $2);
        push (@array_chromEnd, $3);
        push (@array_strand, $4);
        push (@array_entire_line, $_);
        }
    }

 }
####################

sub purge {

my $i = 0;
while ($i < @array_entire_line) {
      my $found = 0;
      my $j = 0;
      while ($j < @shortlisted_entire_line) {
           if ( ($array_chromStart[$i] == $shortlisted_chromStart[$j])&&($array_chromEnd[$i] == $shortlisted_chromEnd[$j])&&($array_strand[$i] eq $shortlisted_strand[$j])&&($array_chrom[$i] eq $shortlisted_chrom[$j]) ) {
              $found++;
              last;
           }
         $j++;
       }
      if ($found == 0) {
           unshift (@shortlisted_chrom, $array_chrom[$i]);
           unshift (@shortlisted_chromStart, $array_chromStart[$i]);
           unshift (@shortlisted_chromEnd, $array_chromEnd[$i]);
           unshift (@shortlisted_strand, $array_strand[$i]);
           unshift (@shortlisted_entire_line, $array_entire_line[$i]);
           }
      $i++;
      if ($i/1000 == int($i/1000)) {
           my $k = @array_entire_line;
           print scalar localtime, ": Step ", $i, " out of ", $k, "\n";
      }
   }
    
}
####################

sub report {

my $m = @shortlisted_entire_line;
while ($m > 0) {
    $m--;
    print OUTPUT $shortlisted_entire_line[$m];
   }
    
}
####################
