# Supplementary material for: Regulation of mRNA Abundance by Polypyrimidine Tract-Binding Protein-Controlled Alternate 5′ Splice Site Choice
Source: PLoS Genet. 2014 Nov 6;10(11):e1004771. doi: 10.1371/journal.pgen.1004771 (PMC4222953; doi:10.1371/journal.pgen.1004771)
Supplement: Dataset S1 — RNA-seq data analysis pipeline for identifying significantly regulated A5C and A3C events. (ZIP) [file pgen.1004771.s018.zip › A5CA3C_pipeline/Exon_DB_Toolkit/mRNA_exons_chr19.bed]

chr19	8234788	8235104	AF408394_exon_0_0_chr19_8234789_r	0	-
chr19	8235991	8236121	AF408394_exon_1_0_chr19_8235992_r	0	-
chr19	8418997	8419212	AF408394_exon_2_0_chr19_8418998_r	0	-
chr19	8419810	8419926	AF408394_exon_3_0_chr19_8419811_r	0	-
chr19	8444570	8444694	AF408394_exon_4_0_chr19_8444571_r	0	-
chr19	8460881	8461050	AF408394_exon_5_0_chr19_8460882_r	0	-
chr19	8461139	8461294	AF408394_exon_6_0_chr19_8461140_r	0	-
chr19	8475294	8475398	AF408394_exon_7_0_chr19_8475295_r	0	-
chr19	8478993	8479286	AF408394_exon_8_0_chr19_8478994_r	0	-
chr19	16691163	16691405	AB115421_exon_0_0_chr19_16691164_r	0	-
chr19	16693583	16693658	AB115421_exon_1_0_chr19_16693584_r	0	-
chr19	16693867	16693991	AB115421_exon_2_0_chr19_16693868_r	0	-
chr19	16695113	16695199	AB115421_exon_3_0_chr19_16695114_r	0	-
chr19	16710258	16710370	AB115421_exon_4_0_chr19_16710259_r	0	-
chr19	16714479	16714603	AB115421_exon_5_0_chr19_16714480_r	0	-
chr19	16714691	16714737	AB115421_exon_6_0_chr19_16714692_r	0	-
chr19	16715026	16715190	AB115421_exon_7_0_chr19_16715027_r	0	-
chr19	16715273	16715349	AB115421_exon_8_0_chr19_16715274_r	0	-
chr19	16716047	16716161	AB115421_exon_9_0_chr19_16716048_r	0	-
chr19	16718238	16718320	AB115421_exon_10_0_chr19_16718239_r	0	-
chr19	16720338	16720484	AB115421_exon_11_0_chr19_16720339_r	0	-
chr19	16722082	16722196	AB115421_exon_12_0_chr19_16722083_r	0	-
chr19	16725908	16726014	AB115421_exon_13_0_chr19_16725909_r	0	-
chr19	16727176	16727246	AB115421_exon_14_0_chr19_16727177_r	0	-
chr19	16728330	16728412	AB115421_exon_15_0_chr19_16728331_r	0	-
chr19	16728830	16728977	AB115421_exon_16_0_chr19_16728831_r	0	-
chr19	16729698	16729849	AB115421_exon_17_0_chr19_16729699_r	0	-
chr19	16730348	16730581	AB115421_exon_18_0_chr19_16730349_r	0	-
chr19	16733093	16733223	AB115421_exon_19_0_chr19_16733094_r	0	-
chr19	16734937	16735071	AB115421_exon_20_0_chr19_16734938_r	0	-
chr19	16735486	16735615	AB115421_exon_21_0_chr19_16735487_r	0	-
chr19	16738241	16738388	AB115421_exon_22_0_chr19_16738242_r	0	-
chr19	16738497	16738602	AB115421_exon_23_0_chr19_16738498_r	0	-
chr19	16738998	16739394	AB115421_exon_24_0_chr19_16738999_r	0	-
chr19	16740643	16740926	AB115421_exon_25_0_chr19_16740644_r	0	-
chr19	16743087	16743191	AB115421_exon_26_0_chr19_16743088_r	0	-
chr19	16750535	16750696	AB115421_exon_27_0_chr19_16750536_r	0	-
chr19	16752343	16752599	AB115421_exon_28_0_chr19_16752344_r	0	-
chr19	16752734	16752893	AB115421_exon_29_0_chr19_16752735_r	0	-
chr19	16754499	16754601	AB115421_exon_30_0_chr19_16754500_r	0	-
chr19	16756359	16756716	AB115421_exon_31_0_chr19_16756360_r	0	-
chr19	16757273	16757366	AB115421_exon_32_0_chr19_16757274_r	0	-
chr19	16759767	16760000	AB115421_exon_33_0_chr19_16759768_r	0	-
chr19	16760918	16761133	AB115421_exon_34_0_chr19_16760919_r	0	-
chr19	16761573	16761743	AB115421_exon_35_0_chr19_16761574_r	0	-
chr19	16762436	16762561	AB115421_exon_36_0_chr19_16762437_r	0	-
chr19	16766236	16766387	AB115421_exon_37_0_chr19_16766237_r	0	-
chr19	16769948	16770096	AB115421_exon_38_0_chr19_16769949_r	0	-
chr19	16773297	16773602	AB115421_exon_39_0_chr19_16773298_r	0	-
chr19	16775610	16775778	AB115421_exon_40_0_chr19_16775611_r	0	-
chr19	16777993	16778097	AB115421_exon_41_0_chr19_16777994_r	0	-
chr19	16778177	16778294	AB115421_exon_42_0_chr19_16778178_r	0	-
chr19	16779021	16779175	AB115421_exon_43_0_chr19_16779022_r	0	-
chr19	16780364	16780424	AB115421_exon_44_0_chr19_16780365_r	0	-
chr19	16781816	16781896	AB115421_exon_45_0_chr19_16781817_r	0	-
chr19	16784760	16784917	AB115421_exon_46_0_chr19_16784761_r	0	-
chr19	16785276	16785431	AB115421_exon_47_0_chr19_16785277_r	0	-
chr19	16789538	16789617	AB115421_exon_48_0_chr19_16789539_r	0	-
chr19	16794818	16794957	AB115421_exon_49_0_chr19_16794819_r	0	-
chr19	16796884	16797002	AB115421_exon_50_0_chr19_16796885_r	0	-
chr19	16798129	16798262	AB115421_exon_51_0_chr19_16798130_r	0	-
chr19	16800046	16800183	AB115421_exon_52_0_chr19_16800047_r	0	-
chr19	16809204	16809319	AB115421_exon_53_0_chr19_16809205_r	0	-
chr19	16809404	16809591	AB115421_exon_54_0_chr19_16809405_r	0	-
chr19	16815252	16815395	AB115421_exon_55_0_chr19_16815253_r	0	-
chr19	16815666	16815761	AB115421_exon_56_0_chr19_16815667_r	0	-
chr19	16816928	16817058	AB115421_exon_57_0_chr19_16816929_r	0	-
chr19	16817485	16817548	AB115421_exon_58_0_chr19_16817486_r	0	-
chr19	16819275	16819447	AB115421_exon_59_0_chr19_16819276_r	0	-
chr19	16820150	16820257	AB115421_exon_60_0_chr19_16820151_r	0	-
chr19	16820440	16820568	AB115421_exon_61_0_chr19_16820441_r	0	-
chr19	16824015	16824073	AB115421_exon_62_0_chr19_16824016_r	0	-
chr19	16824336	16824417	AB115421_exon_63_0_chr19_16824337_r	0	-
chr19	16824611	16824671	AB115421_exon_64_0_chr19_16824612_r	0	-
chr19	16826608	16826668	AB115421_exon_65_0_chr19_16826609_r	0	-
chr19	16828741	16828851	AB115421_exon_66_0_chr19_16828742_r	0	-
chr19	16834076	16834178	AB115421_exon_67_0_chr19_16834077_r	0	-
chr19	16834430	16834526	AB115421_exon_68_0_chr19_16834431_r	0	-
chr19	16836638	16836681	AB115421_exon_69_0_chr19_16836639_r	0	-
chr19	16840986	16841030	AB115421_exon_70_0_chr19_16840987_r	0	-
chr19	16855159	16855360	AB115421_exon_71_0_chr19_16855160_r	0	-
chr19	16855360	16855417	AB115421_exon_72_0_chr19_16855361_r	0	-
chr19	16691252	16691405	BC145012_exon_0_0_chr19_16691253_r	0	-
chr19	16693583	16693658	BC145012_exon_1_0_chr19_16693584_r	0	-
chr19	16693867	16693991	BC145012_exon_2_0_chr19_16693868_r	0	-
chr19	16695113	16695199	BC145012_exon_3_0_chr19_16695114_r	0	-
chr19	16710258	16710370	BC145012_exon_4_0_chr19_16710259_r	0	-
chr19	16714479	16714603	BC145012_exon_5_0_chr19_16714480_r	0	-
chr19	16714691	16714737	BC145012_exon_6_0_chr19_16714692_r	0	-
chr19	16715026	16715190	BC145012_exon_7_0_chr19_16715027_r	0	-
chr19	16715273	16715349	BC145012_exon_8_0_chr19_16715274_r	0	-
chr19	16716047	16716161	BC145012_exon_9_0_chr19_16716048_r	0	-
chr19	16718238	16718320	BC145012_exon_10_0_chr19_16718239_r	0	-
chr19	16720338	16720484	BC145012_exon_11_0_chr19_16720339_r	0	-
chr19	16722082	16722196	BC145012_exon_12_0_chr19_16722083_r	0	-
chr19	16725908	16726014	BC145012_exon_13_0_chr19_16725909_r	0	-
chr19	16727176	16727246	BC145012_exon_14_0_chr19_16727177_r	0	-
chr19	16728330	16728412	BC145012_exon_15_0_chr19_16728331_r	0	-
chr19	16728830	16728977	BC145012_exon_16_0_chr19_16728831_r	0	-
chr19	16729698	16729849	BC145012_exon_17_0_chr19_16729699_r	0	-
chr19	16730348	16730581	BC145012_exon_18_0_chr19_16730349_r	0	-
chr19	16733093	16733223	BC145012_exon_19_0_chr19_16733094_r	0	-
chr19	16734937	16735071	BC145012_exon_20_0_chr19_16734938_r	0	-
chr19	16735486	16735615	BC145012_exon_21_0_chr19_16735487_r	0	-
chr19	16735780	16735984	BC145012_exon_22_0_chr19_16735781_r	0	-
chr19	16736272	16736449	BC145012_exon_23_0_chr19_16736273_r	0	-
chr19	16738241	16738388	BC145012_exon_24_0_chr19_16738242_r	0	-
chr19	16738497	16738602	BC145012_exon_25_0_chr19_16738498_r	0	-
chr19	16738998	16739394	BC145012_exon_26_0_chr19_16738999_r	0	-
chr19	16740643	16740926	BC145012_exon_27_0_chr19_16740644_r	0	-
chr19	16743087	16743191	BC145012_exon_28_0_chr19_16743088_r	0	-
chr19	16750535	16750696	BC145012_exon_29_0_chr19_16750536_r	0	-
chr19	16752343	16752599	BC145012_exon_30_0_chr19_16752344_r	0	-
chr19	16752734	16752893	BC145012_exon_31_0_chr19_16752735_r	0	-
chr19	16754499	16754601	BC145012_exon_32_0_chr19_16754500_r	0	-
chr19	16756359	16756716	BC145012_exon_33_0_chr19_16756360_r	0	-
chr19	16757273	16757366	BC145012_exon_34_0_chr19_16757274_r	0	-
chr19	16759767	16760000	BC145012_exon_35_0_chr19_16759768_r	0	-
chr19	16760918	16761133	BC145012_exon_36_0_chr19_16760919_r	0	-
chr19	16761573	16761743	BC145012_exon_37_0_chr19_16761574_r	0	-
chr19	16762436	16762561	BC145012_exon_38_0_chr19_16762437_r	0	-
chr19	16766236	16766387	BC145012_exon_39_0_chr19_16766237_r	0	-
chr19	16769948	16770096	BC145012_exon_40_0_chr19_16769949_r	0	-
chr19	16773297	16773602	BC145012_exon_41_0_chr19_16773298_r	0	-
chr19	16775610	16775778	BC145012_exon_42_0_chr19_16775611_r	0	-
chr19	16777993	16778097	BC145012_exon_43_0_chr19_16777994_r	0	-
chr19	16778177	16778294	BC145012_exon_44_0_chr19_16778178_r	0	-
chr19	16779021	16779175	BC145012_exon_45_0_chr19_16779022_r	0	-
chr19	16780364	16780424	BC145012_exon_46_0_chr19_16780365_r	0	-
chr19	16781816	16781896	BC145012_exon_47_0_chr19_16781817_r	0	-
chr19	16784760	16784917	BC145012_exon_48_0_chr19_16784761_r	0	-
chr19	16785276	16785431	BC145012_exon_49_0_chr19_16785277_r	0	-
chr19	16789538	16789617	BC145012_exon_50_0_chr19_16789539_r	0	-
chr19	16794818	16794957	BC145012_exon_51_0_chr19_16794819_r	0	-
chr19	16796884	16797002	BC145012_exon_52_0_chr19_16796885_r	0	-
chr19	16798129	16798262	BC145012_exon_53_0_chr19_16798130_r	0	-
chr19	16800046	16800183	BC145012_exon_54_0_chr19_16800047_r	0	-
chr19	16809204	16809319	BC145012_exon_55_0_chr19_16809205_r	0	-
chr19	16809404	16809591	BC145012_exon_56_0_chr19_16809405_r	0	-
chr19	16815252	16815395	BC145012_exon_57_0_chr19_16815253_r	0	-
chr19	16815666	16815761	BC145012_exon_58_0_chr19_16815667_r	0	-
chr19	16816928	16817058	BC145012_exon_59_0_chr19_16816929_r	0	-
chr19	16817485	16817548	BC145012_exon_60_0_chr19_16817486_r	0	-
chr19	16819275	16819447	BC145012_exon_61_0_chr19_16819276_r	0	-
chr19	16820150	16820257	BC145012_exon_62_0_chr19_16820151_r	0	-
chr19	16820440	16820568	BC145012_exon_63_0_chr19_16820441_r	0	-
chr19	16824015	16824073	BC145012_exon_64_0_chr19_16824016_r	0	-
chr19	16824336	16824417	BC145012_exon_65_0_chr19_16824337_r	0	-
chr19	16824611	16824671	BC145012_exon_66_0_chr19_16824612_r	0	-
chr19	16826608	16826668	BC145012_exon_67_0_chr19_16826609_r	0	-
chr19	16828741	16828851	BC145012_exon_68_0_chr19_16828742_r	0	-
chr19	16834076	16834178	BC145012_exon_69_0_chr19_16834077_r	0	-
chr19	16834430	16834526	BC145012_exon_70_0_chr19_16834431_r	0	-
chr19	16836638	16836681	BC145012_exon_71_0_chr19_16836639_r	0	-
chr19	16840986	16841030	BC145012_exon_72_0_chr19_16840987_r	0	-
chr19	16855159	16855312	BC145012_exon_73_0_chr19_16855160_r	0	-
chr19	16756564	16756716	AK142462_exon_0_0_chr19_16756565_r	0	-
chr19	16757273	16757366	AK142462_exon_1_0_chr19_16757274_r	0	-
chr19	16759767	16760000	AK142462_exon_2_0_chr19_16759768_r	0	-
chr19	16760918	16761133	AK142462_exon_3_0_chr19_16760919_r	0	-
chr19	16761573	16761743	AK142462_exon_4_0_chr19_16761574_r	0	-
chr19	16762436	16762561	AK142462_exon_5_0_chr19_16762437_r	0	-
chr19	16766236	16766387	AK142462_exon_6_0_chr19_16766237_r	0	-
chr19	16769948	16770096	AK142462_exon_7_0_chr19_16769949_r	0	-
chr19	16773297	16773602	AK142462_exon_8_0_chr19_16773298_r	0	-
chr19	16775610	16775778	AK142462_exon_9_0_chr19_16775611_r	0	-
chr19	16777993	16778097	AK142462_exon_10_0_chr19_16777994_r	0	-
chr19	16778177	16778294	AK142462_exon_11_0_chr19_16778178_r	0	-
chr19	16779021	16779175	AK142462_exon_12_0_chr19_16779022_r	0	-
chr19	16780364	16780424	AK142462_exon_13_0_chr19_16780365_r	0	-
chr19	16781816	16781896	AK142462_exon_14_0_chr19_16781817_r	0	-
chr19	16784760	16784917	AK142462_exon_15_0_chr19_16784761_r	0	-
chr19	16785276	16785309	AK142462_exon_16_0_chr19_16785277_r	0	-
chr19	25074018	25074193	AK050543_exon_0_0_chr19_25074019_f	0	+
chr19	25125976	25126079	AK050543_exon_1_0_chr19_25125977_f	0	+
chr19	25135597	25135695	AK050543_exon_2_0_chr19_25135598_f	0	+
chr19	25135695	25135773	AK050543_exon_3_0_chr19_25135696_f	0	+
chr19	25139877	25139949	AK050543_exon_4_0_chr19_25139878_f	0	+
chr19	25152569	25152693	AK050543_exon_5_0_chr19_25152570_f	0	+
chr19	25154248	25154464	AK050543_exon_6_0_chr19_25154249_f	0	+
chr19	25160669	25160755	AK050543_exon_7_0_chr19_25160670_f	0	+
chr19	25162159	25162226	AK050543_exon_8_0_chr19_25162160_f	0	+
chr19	25164380	25164530	AK050543_exon_9_0_chr19_25164381_f	0	+
chr19	25168828	25168909	AK050543_exon_10_0_chr19_25168829_f	0	+
chr19	25169975	25170146	AK050543_exon_11_0_chr19_25169976_f	0	+
chr19	25074023	25074193	BC141358_exon_0_0_chr19_25074024_f	0	+
chr19	25125976	25126079	BC141358_exon_1_0_chr19_25125977_f	0	+
chr19	25135597	25135773	BC141358_exon_2_0_chr19_25135598_f	0	+
chr19	25139877	25139949	BC141358_exon_3_0_chr19_25139878_f	0	+
chr19	25152569	25152693	BC141358_exon_4_0_chr19_25152570_f	0	+
chr19	25154248	25154464	BC141358_exon_5_0_chr19_25154249_f	0	+
chr19	25160669	25160755	BC141358_exon_6_0_chr19_25160670_f	0	+
chr19	25162159	25162226	BC141358_exon_7_0_chr19_25162160_f	0	+
chr19	25164380	25164530	BC141358_exon_8_0_chr19_25164381_f	0	+
chr19	25168828	25168909	BC141358_exon_9_0_chr19_25168829_f	0	+
chr19	25169975	25170135	BC141358_exon_10_0_chr19_25169976_f	0	+
chr19	25171901	25172038	BC141358_exon_11_0_chr19_25171902_f	0	+
chr19	25174082	25174176	BC141358_exon_12_0_chr19_25174083_f	0	+
chr19	25175341	25175504	BC141358_exon_13_0_chr19_25175342_f	0	+
chr19	25193901	25194019	BC141358_exon_14_0_chr19_25193902_f	0	+
chr19	25195603	25195674	BC141358_exon_15_0_chr19_25195604_f	0	+
chr19	25196875	25197014	BC141358_exon_16_0_chr19_25196876_f	0	+
chr19	25197629	25197731	BC141358_exon_17_0_chr19_25197630_f	0	+
chr19	25201557	25201653	BC141358_exon_18_0_chr19_25201558_f	0	+
chr19	25201965	25202200	BC141358_exon_19_0_chr19_25201966_f	0	+
chr19	25204840	25205005	BC141358_exon_20_0_chr19_25204841_f	0	+
chr19	25206553	25206726	BC141358_exon_21_0_chr19_25206554_f	0	+
chr19	25211806	25211902	BC141358_exon_22_0_chr19_25211807_f	0	+
chr19	25214558	25214654	BC141358_exon_23_0_chr19_25214559_f	0	+
chr19	25221784	25221934	BC141358_exon_24_0_chr19_25221785_f	0	+
chr19	25224272	25224386	BC141358_exon_25_0_chr19_25224273_f	0	+
chr19	25228634	25228790	BC141358_exon_26_0_chr19_25228635_f	0	+
chr19	25230373	25230513	BC141358_exon_27_0_chr19_25230374_f	0	+
chr19	25232842	25233012	BC141358_exon_28_0_chr19_25232843_f	0	+
chr19	25235505	25235645	BC141358_exon_29_0_chr19_25235506_f	0	+
chr19	25237430	25237613	BC141358_exon_30_0_chr19_25237431_f	0	+
chr19	25237937	25238067	BC141358_exon_31_0_chr19_25237938_f	0	+
chr19	25238810	25238898	BC141358_exon_32_0_chr19_25238811_f	0	+
chr19	25243892	25243989	BC141358_exon_33_0_chr19_25243893_f	0	+
chr19	25245990	25246125	BC141358_exon_34_0_chr19_25245991_f	0	+
chr19	25246946	25247099	BC141358_exon_35_0_chr19_25246947_f	0	+
chr19	25248663	25248822	BC141358_exon_36_0_chr19_25248664_f	0	+
chr19	25249849	25249950	BC141358_exon_37_0_chr19_25249850_f	0	+
chr19	25251317	25251510	BC141358_exon_38_0_chr19_25251318_f	0	+
chr19	25256051	25256195	BC141358_exon_39_0_chr19_25256052_f	0	+
chr19	25257450	25257582	BC141358_exon_40_0_chr19_25257451_f	0	+
chr19	25257978	25258113	BC141358_exon_41_0_chr19_25257979_f	0	+
chr19	25259340	25259430	BC141358_exon_42_0_chr19_25259341_f	0	+
chr19	25262826	25263063	BC141358_exon_43_0_chr19_25262827_f	0	+
chr19	25266676	25266820	BC141358_exon_44_0_chr19_25266677_f	0	+
chr19	25267898	25268005	BC141358_exon_45_0_chr19_25267899_f	0	+
chr19	25274863	25275034	BC141358_exon_46_0_chr19_25274864_f	0	+
chr19	25275476	25276768	BC141358_exon_47_0_chr19_25275477_f	0	+
chr19	25127079	25127128	AK018051_exon_0_0_chr19_25127080_f	0	+
chr19	25135597	25135773	AK018051_exon_1_0_chr19_25135598_f	0	+
chr19	25139877	25139949	AK018051_exon_2_0_chr19_25139878_f	0	+
chr19	25152569	25152693	AK018051_exon_3_0_chr19_25152570_f	0	+
chr19	25154331	25154464	AK018051_exon_4_0_chr19_25154332_f	0	+
chr19	25160669	25160755	AK018051_exon_5_0_chr19_25160670_f	0	+
chr19	25162159	25162226	AK018051_exon_6_0_chr19_25162160_f	0	+
chr19	25164380	25164530	AK018051_exon_7_0_chr19_25164381_f	0	+
chr19	25168828	25168909	AK018051_exon_8_0_chr19_25168829_f	0	+
chr19	25169975	25170135	AK018051_exon_9_0_chr19_25169976_f	0	+
chr19	25171901	25172038	AK018051_exon_10_0_chr19_25171902_f	0	+
chr19	25174082	25174176	AK018051_exon_11_0_chr19_25174083_f	0	+
chr19	25175341	25175723	AK018051_exon_12_0_chr19_25175342_f	0	+
chr19	25127095	25127128	AK038285_exon_0_0_chr19_25127096_f	0	+
chr19	25135597	25135773	AK038285_exon_1_0_chr19_25135598_f	0	+
chr19	25139877	25139949	AK038285_exon_2_0_chr19_25139878_f	0	+
chr19	25152577	25152693	AK038285_exon_3_0_chr19_25152578_f	0	+
chr19	25154248	25154464	AK038285_exon_4_0_chr19_25154249_f	0	+
chr19	25160669	25160755	AK038285_exon_5_0_chr19_25160670_f	0	+
chr19	25162159	25162226	AK038285_exon_6_0_chr19_25162160_f	0	+
chr19	25164380	25164530	AK038285_exon_7_0_chr19_25164381_f	0	+
chr19	25168828	25168909	AK038285_exon_8_0_chr19_25168829_f	0	+
chr19	25169975	25170135	AK038285_exon_9_0_chr19_25169976_f	0	+
chr19	25171901	25172038	AK038285_exon_10_0_chr19_25171902_f	0	+
chr19	25174082	25174176	AK038285_exon_11_0_chr19_25174083_f	0	+
chr19	25175341	25175504	AK038285_exon_12_0_chr19_25175342_f	0	+
chr19	25193901	25194019	AK038285_exon_13_0_chr19_25193902_f	0	+
chr19	25195603	25195674	AK038285_exon_14_0_chr19_25195604_f	0	+
chr19	25196875	25197014	AK038285_exon_15_0_chr19_25196876_f	0	+
chr19	25197629	25197731	AK038285_exon_16_0_chr19_25197630_f	0	+
chr19	25201557	25201653	AK038285_exon_17_0_chr19_25201558_f	0	+
chr19	25201965	25202200	AK038285_exon_18_0_chr19_25201966_f	0	+
chr19	25204840	25205005	AK038285_exon_19_0_chr19_25204841_f	0	+
chr19	25206553	25206726	AK038285_exon_20_0_chr19_25206554_f	0	+
chr19	25211806	25211902	AK038285_exon_21_0_chr19_25211807_f	0	+
chr19	25214558	25214654	AK038285_exon_22_0_chr19_25214559_f	0	+
chr19	25221784	25222726	AK038285_exon_23_0_chr19_25221785_f	0	+
chr19	25154317	25154464	AK035336_exon_0_0_chr19_25154318_f	0	+
chr19	25160669	25160755	AK035336_exon_1_0_chr19_25160670_f	0	+
chr19	25162159	25162226	AK035336_exon_2_0_chr19_25162160_f	0	+
chr19	25164380	25164530	AK035336_exon_3_0_chr19_25164381_f	0	+
chr19	25168828	25168909	AK035336_exon_4_0_chr19_25168829_f	0	+
chr19	25169975	25170135	AK035336_exon_5_0_chr19_25169976_f	0	+
chr19	25171901	25172038	AK035336_exon_6_0_chr19_25171902_f	0	+
chr19	25174082	25174176	AK035336_exon_7_0_chr19_25174083_f	0	+
chr19	25175341	25175728	AK035336_exon_8_0_chr19_25175342_f	0	+
chr19	25175729	25177125	AK035336_exon_9_0_chr19_25175730_f	0	+
chr19	41937340	41937802	BC062977_exon_0_0_chr19_41937341_r	0	-
chr19	41939661	41939744	BC062977_exon_1_0_chr19_41939662_r	0	-
chr19	41940010	41940078	BC062977_exon_2_0_chr19_41940011_r	0	-
chr19	41941195	41941262	BC062977_exon_3_0_chr19_41941196_r	0	-
chr19	41943259	41943309	BC062977_exon_4_0_chr19_41943260_r	0	-
chr19	41945299	41945425	BC062977_exon_5_0_chr19_41945300_r	0	-
chr19	41945624	41945794	BC062977_exon_6_0_chr19_41945625_r	0	-
chr19	41945911	41946079	BC062977_exon_7_0_chr19_41945912_r	0	-
chr19	41946222	41946314	BC062977_exon_8_0_chr19_41946223_r	0	-
chr19	41947398	41947556	BC062977_exon_9_0_chr19_41947399_r	0	-
chr19	41948232	41948340	BC062977_exon_10_0_chr19_41948233_r	0	-
chr19	41948725	41948831	BC062977_exon_11_0_chr19_41948726_r	0	-
chr19	41949018	41949099	BC062977_exon_12_0_chr19_41949019_r	0	-
chr19	41949206	41949365	BC062977_exon_13_0_chr19_41949207_r	0	-
chr19	41951024	41951118	BC062977_exon_14_0_chr19_41951025_r	0	-
chr19	41951590	41951658	BC062977_exon_15_0_chr19_41951591_r	0	-
chr19	41951825	41951980	BC062977_exon_16_0_chr19_41951826_r	0	-
chr19	41952273	41952436	BC062977_exon_17_0_chr19_41952274_r	0	-
chr19	41952518	41952583	BC062977_exon_18_0_chr19_41952519_r	0	-
chr19	41954591	41954713	BC062977_exon_19_0_chr19_41954592_r	0	-
chr19	41954848	41954991	BC062977_exon_20_0_chr19_41954849_r	0	-
chr19	41956648	41956763	BC062977_exon_21_0_chr19_41956649_r	0	-
chr19	41957912	41958010	BC062977_exon_22_0_chr19_41957913_r	0	-
chr19	41958202	41958314	BC062977_exon_23_0_chr19_41958203_r	0	-
chr19	41960136	41960228	BC062977_exon_24_0_chr19_41960137_r	0	-
chr19	41960576	41960675	BC062977_exon_25_0_chr19_41960577_r	0	-
chr19	41961289	41961417	BC062977_exon_26_0_chr19_41961290_r	0	-
chr19	41961500	41961639	BC062977_exon_27_0_chr19_41961501_r	0	-
chr19	41964255	41964372	BC062977_exon_28_0_chr19_41964256_r	0	-
chr19	41964558	41964664	BC062977_exon_29_0_chr19_41964559_r	0	-
chr19	41965573	41965650	BC062977_exon_30_0_chr19_41965574_r	0	-
chr19	41967027	41967111	BC062977_exon_31_0_chr19_41967028_r	0	-
chr19	41969637	41969867	BC062977_exon_32_0_chr19_41969638_r	0	-
chr19	41970428	41970643	BC062977_exon_33_0_chr19_41970429_r	0	-
chr19	41937341	41937802	AK122346_exon_0_0_chr19_41937342_r	0	-
chr19	41939661	41940078	AK122346_exon_1_0_chr19_41939662_r	0	-
chr19	41941195	41941262	AK122346_exon_2_0_chr19_41941196_r	0	-
chr19	41943259	41943309	AK122346_exon_3_0_chr19_41943260_r	0	-
chr19	41945299	41945425	AK122346_exon_4_0_chr19_41945300_r	0	-
chr19	41945624	41945794	AK122346_exon_5_0_chr19_41945625_r	0	-
chr19	41945911	41946079	AK122346_exon_6_0_chr19_41945912_r	0	-
chr19	41946222	41946314	AK122346_exon_7_0_chr19_41946223_r	0	-
chr19	41947398	41947556	AK122346_exon_8_0_chr19_41947399_r	0	-
chr19	41948232	41948340	AK122346_exon_9_0_chr19_41948233_r	0	-
chr19	41948725	41948831	AK122346_exon_10_0_chr19_41948726_r	0	-
chr19	41949018	41949099	AK122346_exon_11_0_chr19_41949019_r	0	-
chr19	41949206	41949365	AK122346_exon_12_0_chr19_41949207_r	0	-
chr19	41951024	41951118	AK122346_exon_13_0_chr19_41951025_r	0	-
chr19	41951590	41951658	AK122346_exon_14_0_chr19_41951591_r	0	-
chr19	41951825	41951980	AK122346_exon_15_0_chr19_41951826_r	0	-
chr19	41952273	41952436	AK122346_exon_16_0_chr19_41952274_r	0	-
chr19	41952518	41952583	AK122346_exon_17_0_chr19_41952519_r	0	-
chr19	41954591	41954713	AK122346_exon_18_0_chr19_41954592_r	0	-
chr19	41954848	41954991	AK122346_exon_19_0_chr19_41954849_r	0	-
chr19	41956648	41958010	AK122346_exon_20_0_chr19_41956649_r	0	-
chr19	41958202	41958314	AK122346_exon_21_0_chr19_41958203_r	0	-
chr19	41960136	41960228	AK122346_exon_22_0_chr19_41960137_r	0	-
chr19	41960576	41960675	AK122346_exon_23_0_chr19_41960577_r	0	-
chr19	41961289	41961417	AK122346_exon_24_0_chr19_41961290_r	0	-
chr19	41961500	41961639	AK122346_exon_25_0_chr19_41961501_r	0	-
chr19	41964255	41964372	AK122346_exon_26_0_chr19_41964256_r	0	-
chr19	41964558	41964664	AK122346_exon_27_0_chr19_41964559_r	0	-
chr19	41965573	41965650	AK122346_exon_28_0_chr19_41965574_r	0	-
chr19	41967027	41967111	AK122346_exon_29_0_chr19_41967028_r	0	-
chr19	41969637	41969867	AK122346_exon_30_0_chr19_41969638_r	0	-
chr19	41970428	41970608	AK122346_exon_31_0_chr19_41970429_r	0	-
chr19	41937345	41937802	BC056232_exon_0_0_chr19_41937346_r	0	-
chr19	41939661	41939744	BC056232_exon_1_0_chr19_41939662_r	0	-
chr19	41940010	41940078	BC056232_exon_2_0_chr19_41940011_r	0	-
chr19	41941195	41941262	BC056232_exon_3_0_chr19_41941196_r	0	-
chr19	41943259	41943309	BC056232_exon_4_0_chr19_41943260_r	0	-
chr19	41945299	41945425	BC056232_exon_5_0_chr19_41945300_r	0	-
chr19	41945624	41945794	BC056232_exon_6_0_chr19_41945625_r	0	-
chr19	41945911	41946079	BC056232_exon_7_0_chr19_41945912_r	0	-
chr19	41946222	41946314	BC056232_exon_8_0_chr19_41946223_r	0	-
chr19	41947398	41947556	BC056232_exon_9_0_chr19_41947399_r	0	-
chr19	41948232	41948340	BC056232_exon_10_0_chr19_41948233_r	0	-
chr19	41948725	41948831	BC056232_exon_11_0_chr19_41948726_r	0	-
chr19	41949018	41949099	BC056232_exon_12_0_chr19_41949019_r	0	-
chr19	41949206	41949365	BC056232_exon_13_0_chr19_41949207_r	0	-
chr19	41951024	41951118	BC056232_exon_14_0_chr19_41951025_r	0	-
chr19	41951590	41951658	BC056232_exon_15_0_chr19_41951591_r	0	-
chr19	41951825	41951980	BC056232_exon_16_0_chr19_41951826_r	0	-
chr19	41952273	41952436	BC056232_exon_17_0_chr19_41952274_r	0	-
chr19	41952518	41952583	BC056232_exon_18_0_chr19_41952519_r	0	-
chr19	41954591	41954713	BC056232_exon_19_0_chr19_41954592_r	0	-
chr19	41954848	41954991	BC056232_exon_20_0_chr19_41954849_r	0	-
chr19	41956648	41956763	BC056232_exon_21_0_chr19_41956649_r	0	-
chr19	41957912	41958010	BC056232_exon_22_0_chr19_41957913_r	0	-
chr19	41958202	41958314	BC056232_exon_23_0_chr19_41958203_r	0	-
chr19	41960136	41960228	BC056232_exon_24_0_chr19_41960137_r	0	-
chr19	41960576	41960675	BC056232_exon_25_0_chr19_41960577_r	0	-
chr19	41961289	41961417	BC056232_exon_26_0_chr19_41961290_r	0	-
chr19	41961500	41961639	BC056232_exon_27_0_chr19_41961501_r	0	-
chr19	41964255	41964372	BC056232_exon_28_0_chr19_41964256_r	0	-
chr19	41964558	41964664	BC056232_exon_29_0_chr19_41964559_r	0	-
chr19	41965573	41965650	BC056232_exon_30_0_chr19_41965574_r	0	-
chr19	41967027	41967111	BC056232_exon_31_0_chr19_41967028_r	0	-
chr19	41969637	41969867	BC056232_exon_32_0_chr19_41969638_r	0	-
chr19	41970428	41970663	BC056232_exon_33_0_chr19_41970429_r	0	-
chr19	41937348	41937802	AK146550_exon_0_0_chr19_41937349_r	0	-
chr19	41939661	41939744	AK146550_exon_1_0_chr19_41939662_r	0	-
chr19	41940010	41940078	AK146550_exon_2_0_chr19_41940011_r	0	-
chr19	41941195	41941262	AK146550_exon_3_0_chr19_41941196_r	0	-
chr19	41943259	41943309	AK146550_exon_4_0_chr19_41943260_r	0	-
chr19	41945299	41945425	AK146550_exon_5_0_chr19_41945300_r	0	-
chr19	41945624	41945794	AK146550_exon_6_0_chr19_41945625_r	0	-
chr19	41945911	41946079	AK146550_exon_7_0_chr19_41945912_r	0	-
chr19	41946222	41946314	AK146550_exon_8_0_chr19_41946223_r	0	-
chr19	41947398	41947556	AK146550_exon_9_0_chr19_41947399_r	0	-
chr19	41948232	41948340	AK146550_exon_10_0_chr19_41948233_r	0	-
chr19	41948725	41948831	AK146550_exon_11_0_chr19_41948726_r	0	-
chr19	41949018	41949099	AK146550_exon_12_0_chr19_41949019_r	0	-
chr19	41949206	41949365	AK146550_exon_13_0_chr19_41949207_r	0	-
chr19	41951024	41951118	AK146550_exon_14_0_chr19_41951025_r	0	-
chr19	41951590	41951658	AK146550_exon_15_0_chr19_41951591_r	0	-
chr19	41951825	41951980	AK146550_exon_16_0_chr19_41951826_r	0	-
chr19	41952273	41952436	AK146550_exon_17_0_chr19_41952274_r	0	-
chr19	41952518	41952583	AK146550_exon_18_0_chr19_41952519_r	0	-
chr19	41954591	41954713	AK146550_exon_19_0_chr19_41954592_r	0	-
chr19	41954848	41954991	AK146550_exon_20_0_chr19_41954849_r	0	-
chr19	41956648	41956763	AK146550_exon_21_0_chr19_41956649_r	0	-
chr19	41957912	41958010	AK146550_exon_22_0_chr19_41957913_r	0	-
chr19	41958202	41958314	AK146550_exon_23_0_chr19_41958203_r	0	-
chr19	41960136	41960228	AK146550_exon_24_0_chr19_41960137_r	0	-
chr19	41960576	41960675	AK146550_exon_25_0_chr19_41960577_r	0	-
chr19	41961289	41961417	AK146550_exon_26_0_chr19_41961290_r	0	-
chr19	41961500	41961639	AK146550_exon_27_0_chr19_41961501_r	0	-
chr19	41964255	41964372	AK146550_exon_28_0_chr19_41964256_r	0	-
chr19	41964558	41964664	AK146550_exon_29_0_chr19_41964559_r	0	-
chr19	41965573	41965650	AK146550_exon_30_0_chr19_41965574_r	0	-
chr19	41967027	41967111	AK146550_exon_31_0_chr19_41967028_r	0	-
chr19	41969637	41969867	AK146550_exon_32_0_chr19_41969638_r	0	-
chr19	41970428	41970647	AK146550_exon_33_0_chr19_41970429_r	0	-
chr19	50217791	50218637	AK030440_exon_0_0_chr19_50217792_r	0	-
chr19	50227543	50227649	AK030440_exon_1_0_chr19_50227544_r	0	-
chr19	50243008	50243108	AK030440_exon_2_0_chr19_50243009_r	0	-
chr19	50249539	50249671	AK030440_exon_3_0_chr19_50249540_r	0	-
chr19	50250548	50250661	AK030440_exon_4_0_chr19_50250549_r	0	-
chr19	50255891	50256015	AK030440_exon_5_0_chr19_50255892_r	0	-
chr19	50257142	50257276	AK030440_exon_6_0_chr19_50257143_r	0	-
chr19	50264510	50264697	AK030440_exon_7_0_chr19_50264511_r	0	-
chr19	50285138	50285310	AK030440_exon_8_0_chr19_50285139_r	0	-
chr19	50296612	50296726	AK030440_exon_9_0_chr19_50296613_r	0	-
chr19	50299588	50299719	AK030440_exon_10_0_chr19_50299589_r	0	-
chr19	50301231	50301349	AK030440_exon_11_0_chr19_50301232_r	0	-
chr19	50302689	50302797	AK030440_exon_12_0_chr19_50302690_r	0	-
chr19	50304700	50304792	AK030440_exon_13_0_chr19_50304701_r	0	-
chr19	50306760	50306837	AK030440_exon_14_0_chr19_50306761_r	0	-
chr19	50307104	50307207	AK030440_exon_15_0_chr19_50307105_r	0	-
chr19	50316437	50316584	AK030440_exon_16_0_chr19_50316438_r	0	-
chr19	50327023	50327203	AK030440_exon_17_0_chr19_50327024_r	0	-
chr19	50334243	50334333	AK030440_exon_18_0_chr19_50334244_r	0	-
chr19	50336738	50336857	AK030440_exon_19_0_chr19_50336739_r	0	-
chr19	50362578	50362643	AK030440_exon_20_0_chr19_50362579_r	0	-
chr19	50387455	50387529	AK030440_exon_21_0_chr19_50387456_r	0	-
chr19	50407948	50408107	AK030440_exon_22_0_chr19_50407949_r	0	-
chr19	50453386	50453486	AK030440_exon_23_0_chr19_50453387_r	0	-
chr19	50549874	50549942	AK030440_exon_24_0_chr19_50549875_r	0	-
chr19	50752400	50753136	AK030440_exon_25_0_chr19_50752401_r	0	-
chr19	50225463	50225841	AF195056_exon_0_0_chr19_50225464_r	0	-
chr19	50227543	50227649	AF195056_exon_1_0_chr19_50227544_r	0	-
chr19	50243008	50243108	AF195056_exon_2_0_chr19_50243009_r	0	-
chr19	50249539	50249671	AF195056_exon_3_0_chr19_50249540_r	0	-
chr19	50250548	50250661	AF195056_exon_4_0_chr19_50250549_r	0	-
chr19	50255891	50256015	AF195056_exon_5_0_chr19_50255892_r	0	-
chr19	50257142	50257276	AF195056_exon_6_0_chr19_50257143_r	0	-
chr19	50264510	50264697	AF195056_exon_7_0_chr19_50264511_r	0	-
chr19	50285138	50285310	AF195056_exon_8_0_chr19_50285139_r	0	-
chr19	50296612	50296726	AF195056_exon_9_0_chr19_50296613_r	0	-
chr19	50299588	50299647	AF195056_exon_10_0_chr19_50299589_r	0	-
chr19	50299650	50299719	AF195056_exon_11_0_chr19_50299651_r	0	-
chr19	50301231	50301349	AF195056_exon_12_0_chr19_50301232_r	0	-
chr19	50302689	50302797	AF195056_exon_13_0_chr19_50302690_r	0	-
chr19	50304700	50304792	AF195056_exon_14_0_chr19_50304701_r	0	-
chr19	50306760	50306837	AF195056_exon_15_0_chr19_50306761_r	0	-
chr19	50307104	50307207	AF195056_exon_16_0_chr19_50307105_r	0	-
chr19	50316437	50316584	AF195056_exon_17_0_chr19_50316438_r	0	-
chr19	50327023	50327203	AF195056_exon_18_0_chr19_50327024_r	0	-
chr19	50334243	50334333	AF195056_exon_19_0_chr19_50334244_r	0	-
chr19	50336738	50336857	AF195056_exon_20_0_chr19_50336739_r	0	-
chr19	50362578	50362643	AF195056_exon_21_0_chr19_50362579_r	0	-
chr19	50387455	50387529	AF195056_exon_22_0_chr19_50387456_r	0	-
chr19	50407948	50408107	AF195056_exon_23_0_chr19_50407949_r	0	-
chr19	50453386	50453486	AF195056_exon_24_0_chr19_50453387_r	0	-
chr19	50549874	50549942	AF195056_exon_25_0_chr19_50549875_r	0	-
chr19	50752400	50752975	AF195056_exon_26_0_chr19_50752401_r	0	-
chr19	50227181	50227410	AF284755_exon_0_0_chr19_50227182_r	0	-
chr19	50227543	50227649	AF284755_exon_1_0_chr19_50227544_r	0	-
chr19	50243008	50243108	AF284755_exon_2_0_chr19_50243009_r	0	-
chr19	50249539	50249671	AF284755_exon_3_0_chr19_50249540_r	0	-
chr19	50250548	50250661	AF284755_exon_4_0_chr19_50250549_r	0	-
chr19	50255891	50256015	AF284755_exon_5_0_chr19_50255892_r	0	-
chr19	50257142	50257276	AF284755_exon_6_0_chr19_50257143_r	0	-
chr19	50264510	50264697	AF284755_exon_7_0_chr19_50264511_r	0	-
chr19	50285138	50285310	AF284755_exon_8_0_chr19_50285139_r	0	-
chr19	50296612	50296726	AF284755_exon_9_0_chr19_50296613_r	0	-
chr19	50299588	50299647	AF284755_exon_10_0_chr19_50299589_r	0	-
chr19	50299650	50299719	AF284755_exon_11_0_chr19_50299651_r	0	-
chr19	50301231	50301349	AF284755_exon_12_0_chr19_50301232_r	0	-
chr19	50302689	50302797	AF284755_exon_13_0_chr19_50302690_r	0	-
chr19	50304700	50304792	AF284755_exon_14_0_chr19_50304701_r	0	-
chr19	50306760	50306837	AF284755_exon_15_0_chr19_50306761_r	0	-
chr19	50307104	50307207	AF284755_exon_16_0_chr19_50307105_r	0	-
chr19	50316437	50316584	AF284755_exon_17_0_chr19_50316438_r	0	-
chr19	50327023	50327203	AF284755_exon_18_0_chr19_50327024_r	0	-
chr19	50334243	50334333	AF284755_exon_19_0_chr19_50334244_r	0	-
chr19	50336738	50336857	AF284755_exon_20_0_chr19_50336739_r	0	-
chr19	50362578	50362643	AF284755_exon_21_0_chr19_50362579_r	0	-
chr19	50387455	50387529	AF284755_exon_22_0_chr19_50387456_r	0	-
chr19	50407948	50408107	AF284755_exon_23_0_chr19_50407949_r	0	-
chr19	50453386	50453486	AF284755_exon_24_0_chr19_50453387_r	0	-
chr19	50549874	50549942	AF284755_exon_25_0_chr19_50549875_r	0	-
chr19	50752400	50752975	AF284755_exon_26_0_chr19_50752401_r	0	-
chr19	50227442	50227649	AF137367_exon_0_0_chr19_50227443_r	0	-
chr19	50243008	50243108	AF137367_exon_1_0_chr19_50243009_r	0	-
chr19	50249539	50249671	AF137367_exon_2_0_chr19_50249540_r	0	-
chr19	50250548	50250661	AF137367_exon_3_0_chr19_50250549_r	0	-
chr19	50255891	50256015	AF137367_exon_4_0_chr19_50255892_r	0	-
chr19	50257142	50257276	AF137367_exon_5_0_chr19_50257143_r	0	-
chr19	50264510	50264697	AF137367_exon_6_0_chr19_50264511_r	0	-
chr19	50285138	50285310	AF137367_exon_7_0_chr19_50285139_r	0	-
chr19	50296612	50296726	AF137367_exon_8_0_chr19_50296613_r	0	-
chr19	50299588	50299647	AF137367_exon_9_0_chr19_50299589_r	0	-
chr19	50299650	50299719	AF137367_exon_10_0_chr19_50299651_r	0	-
chr19	50301231	50301349	AF137367_exon_11_0_chr19_50301232_r	0	-
chr19	50302689	50302797	AF137367_exon_12_0_chr19_50302690_r	0	-
chr19	50304700	50304792	AF137367_exon_13_0_chr19_50304701_r	0	-
chr19	50306760	50306837	AF137367_exon_14_0_chr19_50306761_r	0	-
chr19	50307104	50307207	AF137367_exon_15_0_chr19_50307105_r	0	-
chr19	50316437	50316584	AF137367_exon_16_0_chr19_50316438_r	0	-
chr19	50327023	50327203	AF137367_exon_17_0_chr19_50327024_r	0	-
chr19	50334243	50334333	AF137367_exon_18_0_chr19_50334244_r	0	-
chr19	50336738	50336857	AF137367_exon_19_0_chr19_50336739_r	0	-
chr19	50362578	50362643	AF137367_exon_20_0_chr19_50362579_r	0	-
chr19	50387455	50387529	AF137367_exon_21_0_chr19_50387456_r	0	-
chr19	50407948	50408107	AF137367_exon_22_0_chr19_50407949_r	0	-
chr19	50453386	50453486	AF137367_exon_23_0_chr19_50453387_r	0	-
chr19	50549874	50549942	AF137367_exon_24_0_chr19_50549875_r	0	-
chr19	50752400	50752975	AF137367_exon_25_0_chr19_50752401_r	0	-
chr19	3065710	3066024	AK077035_exon_0_0_chr19_3065711_r	0	-
chr19	3066024	3066947	AK077035_exon_1_0_chr19_3066025_r	0	-
chr19	3066947	3068149	AK077035_exon_2_0_chr19_3066948_r	0	-
chr19	3069366	3069440	AK077035_exon_3_0_chr19_3069367_r	0	-
chr19	3072687	3072953	AK077035_exon_4_0_chr19_3072688_r	0	-
chr19	3075713	3075885	AK077035_exon_5_0_chr19_3075714_r	0	-
chr19	3196944	3197029	AK077035_exon_6_0_chr19_3196945_r	0	-
chr19	3197604	3197714	AK077035_exon_7_0_chr19_3197605_r	0	-
chr19	4192156	4192271	AK151582_exon_0_0_chr19_4192157_f	0	+
chr19	4192744	4192876	AK151582_exon_1_0_chr19_4192745_f	0	+
chr19	4193021	4193252	AK151582_exon_2_0_chr19_4193022_f	0	+
chr19	4193766	4193871	AK151582_exon_3_0_chr19_4193767_f	0	+
chr19	4194466	4194690	AK151582_exon_4_0_chr19_4194467_f	0	+
chr19	4194771	4194906	AK151582_exon_5_0_chr19_4194772_f	0	+
chr19	4194981	4195419	AK151582_exon_6_0_chr19_4194982_f	0	+
chr19	4192157	4192271	AK150344_exon_0_0_chr19_4192158_f	0	+
chr19	4192744	4192876	AK150344_exon_1_0_chr19_4192745_f	0	+
chr19	4193021	4193252	AK150344_exon_2_0_chr19_4193022_f	0	+
chr19	4193766	4193871	AK150344_exon_3_0_chr19_4193767_f	0	+
chr19	4194466	4194690	AK150344_exon_4_0_chr19_4194467_f	0	+
chr19	4194771	4194906	AK150344_exon_5_0_chr19_4194772_f	0	+
chr19	4194981	4195417	AK150344_exon_6_0_chr19_4194982_f	0	+
chr19	4192157	4192271	AK152051_exon_0_0_chr19_4192158_f	0	+
chr19	4192744	4192876	AK152051_exon_1_0_chr19_4192745_f	0	+
chr19	4193021	4193252	AK152051_exon_2_0_chr19_4193022_f	0	+
chr19	4193766	4193871	AK152051_exon_3_0_chr19_4193767_f	0	+
chr19	4194466	4194690	AK152051_exon_4_0_chr19_4194467_f	0	+
chr19	4194771	4194906	AK152051_exon_5_0_chr19_4194772_f	0	+
chr19	4194981	4195417	AK152051_exon_6_0_chr19_4194982_f	0	+
chr19	4192157	4192271	AK152585_exon_0_0_chr19_4192158_f	0	+
chr19	4192744	4192876	AK152585_exon_1_0_chr19_4192745_f	0	+
chr19	4193021	4193252	AK152585_exon_2_0_chr19_4193022_f	0	+
chr19	4193766	4193871	AK152585_exon_3_0_chr19_4193767_f	0	+
chr19	4194466	4194690	AK152585_exon_4_0_chr19_4194467_f	0	+
chr19	4194771	4194906	AK152585_exon_5_0_chr19_4194772_f	0	+
chr19	4194981	4195417	AK152585_exon_6_0_chr19_4194982_f	0	+
chr19	4192158	4192271	AK090070_exon_0_0_chr19_4192159_f	0	+
chr19	4192744	4192876	AK090070_exon_1_0_chr19_4192745_f	0	+
chr19	4193021	4193252	AK090070_exon_2_0_chr19_4193022_f	0	+
chr19	4193766	4193871	AK090070_exon_3_0_chr19_4193767_f	0	+
chr19	4194466	4194690	AK090070_exon_4_0_chr19_4194467_f	0	+
chr19	4194771	4194906	AK090070_exon_5_0_chr19_4194772_f	0	+
chr19	4194981	4195168	AK090070_exon_6_0_chr19_4194982_f	0	+
chr19	4195169	4195417	AK090070_exon_7_0_chr19_4195170_f	0	+
chr19	4192160	4192271	AK167538_exon_0_0_chr19_4192161_f	0	+
chr19	4192744	4192876	AK167538_exon_1_0_chr19_4192745_f	0	+
chr19	4193021	4193252	AK167538_exon_2_0_chr19_4193022_f	0	+
chr19	4193766	4193871	AK167538_exon_3_0_chr19_4193767_f	0	+
chr19	4194466	4194690	AK167538_exon_4_0_chr19_4194467_f	0	+
chr19	4194771	4194906	AK167538_exon_5_0_chr19_4194772_f	0	+
chr19	4194981	4195417	AK167538_exon_6_0_chr19_4194982_f	0	+
chr19	4192166	4192271	AK159575_exon_0_0_chr19_4192167_f	0	+
chr19	4192744	4192876	AK159575_exon_1_0_chr19_4192745_f	0	+
chr19	4193021	4193252	AK159575_exon_2_0_chr19_4193022_f	0	+
chr19	4193766	4193871	AK159575_exon_3_0_chr19_4193767_f	0	+
chr19	4194466	4194690	AK159575_exon_4_0_chr19_4194467_f	0	+
chr19	4194771	4194906	AK159575_exon_5_0_chr19_4194772_f	0	+
chr19	4194981	4195417	AK159575_exon_6_0_chr19_4194982_f	0	+
chr19	4192167	4192271	BC014828_exon_0_0_chr19_4192168_f	0	+
chr19	4192744	4192876	BC014828_exon_1_0_chr19_4192745_f	0	+
chr19	4193021	4193252	BC014828_exon_2_0_chr19_4193022_f	0	+
chr19	4193766	4193871	BC014828_exon_3_0_chr19_4193767_f	0	+
chr19	4194466	4194690	BC014828_exon_4_0_chr19_4194467_f	0	+
chr19	4194771	4194906	BC014828_exon_5_0_chr19_4194772_f	0	+
chr19	4194981	4195420	BC014828_exon_6_0_chr19_4194982_f	0	+
chr19	4192169	4192212	U25809_exon_0_0_chr19_4192170_f	0	+
chr19	4192215	4192271	U25809_exon_1_0_chr19_4192216_f	0	+
chr19	4192744	4192876	U25809_exon_2_0_chr19_4192745_f	0	+
chr19	4193021	4193252	U25809_exon_3_0_chr19_4193022_f	0	+
chr19	4193766	4193871	U25809_exon_4_0_chr19_4193767_f	0	+
chr19	4194466	4194690	U25809_exon_5_0_chr19_4194467_f	0	+
chr19	4194771	4194906	U25809_exon_6_0_chr19_4194772_f	0	+
chr19	4194981	4195168	U25809_exon_7_0_chr19_4194982_f	0	+
chr19	4195169	4195307	U25809_exon_8_0_chr19_4195170_f	0	+
chr19	4192173	4192271	AK167244_exon_0_0_chr19_4192174_f	0	+
chr19	4192744	4192876	AK167244_exon_1_0_chr19_4192745_f	0	+
chr19	4193021	4193252	AK167244_exon_2_0_chr19_4193022_f	0	+
chr19	4193766	4193871	AK167244_exon_3_0_chr19_4193767_f	0	+
chr19	4194466	4194690	AK167244_exon_4_0_chr19_4194467_f	0	+
chr19	4194771	4194906	AK167244_exon_5_0_chr19_4194772_f	0	+
chr19	4194981	4195419	AK167244_exon_6_0_chr19_4194982_f	0	+
chr19	4192173	4192271	AK167981_exon_0_0_chr19_4192174_f	0	+
chr19	4192744	4192876	AK167981_exon_1_0_chr19_4192745_f	0	+
chr19	4193021	4193252	AK167981_exon_2_0_chr19_4193022_f	0	+
chr19	4193766	4193871	AK167981_exon_3_0_chr19_4193767_f	0	+
chr19	4194466	4194690	AK167981_exon_4_0_chr19_4194467_f	0	+
chr19	4194771	4194906	AK167981_exon_5_0_chr19_4194772_f	0	+
chr19	4194981	4195419	AK167981_exon_6_0_chr19_4194982_f	0	+
chr19	4192173	4192271	AK167880_exon_0_0_chr19_4192174_f	0	+
chr19	4192744	4192876	AK167880_exon_1_0_chr19_4192745_f	0	+
chr19	4193021	4193252	AK167880_exon_2_0_chr19_4193022_f	0	+
chr19	4193766	4193871	AK167880_exon_3_0_chr19_4193767_f	0	+
chr19	4194466	4194690	AK167880_exon_4_0_chr19_4194467_f	0	+
chr19	4194771	4194906	AK167880_exon_5_0_chr19_4194772_f	0	+
chr19	4194981	4195422	AK167880_exon_6_0_chr19_4194982_f	0	+
chr19	4192176	4192271	AK007932_exon_0_0_chr19_4192177_f	0	+
chr19	4192744	4192876	AK007932_exon_1_0_chr19_4192745_f	0	+
chr19	4193021	4193252	AK007932_exon_2_0_chr19_4193022_f	0	+
chr19	4193766	4193871	AK007932_exon_3_0_chr19_4193767_f	0	+
chr19	4194466	4194690	AK007932_exon_4_0_chr19_4194467_f	0	+
chr19	4194771	4194906	AK007932_exon_5_0_chr19_4194772_f	0	+
chr19	4194981	4195417	AK007932_exon_6_0_chr19_4194982_f	0	+
chr19	4192177	4192271	AK152667_exon_0_0_chr19_4192178_f	0	+
chr19	4192744	4192876	AK152667_exon_1_0_chr19_4192745_f	0	+
chr19	4193021	4193252	AK152667_exon_2_0_chr19_4193022_f	0	+
chr19	4193766	4193871	AK152667_exon_3_0_chr19_4193767_f	0	+
chr19	4194466	4194690	AK152667_exon_4_0_chr19_4194467_f	0	+
chr19	4194771	4194906	AK152667_exon_5_0_chr19_4194772_f	0	+
chr19	4194981	4195417	AK152667_exon_6_0_chr19_4194982_f	0	+
chr19	4192185	4192271	AK028392_exon_0_0_chr19_4192186_f	0	+
chr19	4192744	4192876	AK028392_exon_1_0_chr19_4192745_f	0	+
chr19	4193021	4193252	AK028392_exon_2_0_chr19_4193022_f	0	+
chr19	4193766	4193871	AK028392_exon_3_0_chr19_4193767_f	0	+
chr19	4194466	4194690	AK028392_exon_4_0_chr19_4194467_f	0	+
chr19	4194771	4194906	AK028392_exon_5_0_chr19_4194772_f	0	+
chr19	4194981	4195424	AK028392_exon_6_0_chr19_4194982_f	0	+
chr19	4192191	4192271	AK153517_exon_0_0_chr19_4192192_f	0	+
chr19	4192744	4192876	AK153517_exon_1_0_chr19_4192745_f	0	+
chr19	4193021	4193252	AK153517_exon_2_0_chr19_4193022_f	0	+
chr19	4193766	4193871	AK153517_exon_3_0_chr19_4193767_f	0	+
chr19	4194466	4194690	AK153517_exon_4_0_chr19_4194467_f	0	+
chr19	4194771	4194906	AK153517_exon_5_0_chr19_4194772_f	0	+
chr19	4194981	4195419	AK153517_exon_6_0_chr19_4194982_f	0	+
chr19	4192432	4192485	AK158681_exon_0_0_chr19_4192433_f	0	+
chr19	4192744	4192876	AK158681_exon_1_0_chr19_4192745_f	0	+
chr19	4193021	4193252	AK158681_exon_2_0_chr19_4193022_f	0	+
chr19	4193766	4193871	AK158681_exon_3_0_chr19_4193767_f	0	+
chr19	4194466	4194690	AK158681_exon_4_0_chr19_4194467_f	0	+
chr19	4194771	4194906	AK158681_exon_5_0_chr19_4194772_f	0	+
chr19	4194981	4195419	AK158681_exon_6_0_chr19_4194982_f	0	+
chr19	4193799	4193871	AK198670_exon_0_0_chr19_4193800_f	0	+
chr19	4194466	4194523	AK198670_exon_1_0_chr19_4194467_f	0	+
chr19	4193799	4193871	AK193434_exon_0_0_chr19_4193800_f	0	+
chr19	4194466	4194526	AK193434_exon_1_0_chr19_4194467_f	0	+
chr19	4193799	4193871	AK195641_exon_0_0_chr19_4193800_f	0	+
chr19	4194466	4194526	AK195641_exon_1_0_chr19_4194467_f	0	+
chr19	4193799	4193871	AK200152_exon_0_0_chr19_4193800_f	0	+
chr19	4194466	4194526	AK200152_exon_1_0_chr19_4194467_f	0	+
chr19	4193799	4193871	AK202840_exon_0_0_chr19_4193800_f	0	+
chr19	4194466	4194526	AK202840_exon_1_0_chr19_4194467_f	0	+
chr19	4751663	4751671	AY082013_exon_0_0_chr19_4751664_r	0	-
chr19	4751671	4751676	AY082013_exon_1_0_chr19_4751672_r	0	-
chr19	4751677	4751678	AY082013_exon_2_0_chr19_4751678_r	0	-
chr19	4751679	4751701	AY082013_exon_3_0_chr19_4751680_r	0	-
chr19	4755403	4755409	AY082013_exon_4_0_chr19_4755404_r	0	-
chr19	4886335	4886347	AY082013_exon_5_0_chr19_4886336_r	0	-
chr19	5195424	5195436	AY082013_exon_6_0_chr19_5195425_r	0	-
chr19	5406644	5406723	AY082013_exon_7_0_chr19_5406645_r	0	-
chr19	5406724	5406761	AY082013_exon_8_0_chr19_5406725_r	0	-
chr19	5406761	5406815	AY082013_exon_9_0_chr19_5406762_r	0	-
chr19	5406815	5406819	AY082013_exon_10_0_chr19_5406816_r	0	-
chr19	5133167	5135025	AK154563_exon_0_0_chr19_5133168_r	0	-
chr19	5135119	5135239	AK154563_exon_1_0_chr19_5135120_r	0	-
chr19	5136692	5136919	AK154563_exon_2_0_chr19_5136693_r	0	-
chr19	5138929	5139065	AK154563_exon_3_0_chr19_5138930_r	0	-
chr19	5139279	5139322	AK154563_exon_4_0_chr19_5139280_r	0	-
chr19	5141159	5141202	AK154563_exon_5_0_chr19_5141160_r	0	-
chr19	5141606	5141709	AK154563_exon_6_0_chr19_5141607_r	0	-
chr19	5142243	5142354	AK154563_exon_7_0_chr19_5142244_r	0	-
chr19	5142515	5142670	AK154563_exon_8_0_chr19_5142516_r	0	-
chr19	5143350	5143457	AK154563_exon_9_0_chr19_5143351_r	0	-
chr19	5143774	5143778	AK154563_exon_10_0_chr19_5143775_r	0	-
chr19	5143778	5143879	AK154563_exon_11_0_chr19_5143779_r	0	-
chr19	5144799	5144935	AK154563_exon_12_0_chr19_5144800_r	0	-
chr19	5145070	5145186	AK154563_exon_13_0_chr19_5145071_r	0	-
chr19	5147126	5147207	AK154563_exon_14_0_chr19_5147127_r	0	-
chr19	5152273	5152367	AK154563_exon_15_0_chr19_5152274_r	0	-
chr19	5152659	5152820	AK154563_exon_16_0_chr19_5152660_r	0	-
chr19	5153663	5153690	AK154563_exon_17_0_chr19_5153664_r	0	-
chr19	5153690	5153723	AK154563_exon_18_0_chr19_5153691_r	0	-
chr19	5155688	5155769	AK154563_exon_19_0_chr19_5155689_r	0	-
chr19	5155855	5155947	AK154563_exon_20_0_chr19_5155856_r	0	-
chr19	5156356	5156501	AK154563_exon_21_0_chr19_5156357_r	0	-
chr19	5159967	5160060	AK154563_exon_22_0_chr19_5159968_r	0	-
chr19	5160061	5160093	AK154563_exon_23_0_chr19_5160062_r	0	-
chr19	5160717	5160807	AK154563_exon_24_0_chr19_5160718_r	0	-
chr19	5167923	5168011	AK154563_exon_25_0_chr19_5167924_r	0	-
chr19	5272538	5272807	AK154563_exon_26_0_chr19_5272539_r	0	-
chr19	5272923	5273107	AK154563_exon_27_0_chr19_5272924_r	0	-
chr19	5133684	5135025	BC062886_exon_0_0_chr19_5133685_r	0	-
chr19	5135119	5135239	BC062886_exon_1_0_chr19_5135120_r	0	-
chr19	5136692	5136919	BC062886_exon_2_0_chr19_5136693_r	0	-
chr19	5138929	5139065	BC062886_exon_3_0_chr19_5138930_r	0	-
chr19	5139279	5139322	BC062886_exon_4_0_chr19_5139280_r	0	-
chr19	5141159	5141202	BC062886_exon_5_0_chr19_5141160_r	0	-
chr19	5141606	5141709	BC062886_exon_6_0_chr19_5141607_r	0	-
chr19	5142243	5142354	BC062886_exon_7_0_chr19_5142244_r	0	-
chr19	5142515	5142670	BC062886_exon_8_0_chr19_5142516_r	0	-
chr19	5143350	5143457	BC062886_exon_9_0_chr19_5143351_r	0	-
chr19	5143774	5143879	BC062886_exon_10_0_chr19_5143775_r	0	-
chr19	5144799	5144935	BC062886_exon_11_0_chr19_5144800_r	0	-
chr19	5145070	5145186	BC062886_exon_12_0_chr19_5145071_r	0	-
chr19	5147126	5147207	BC062886_exon_13_0_chr19_5147127_r	0	-
chr19	5152273	5152367	BC062886_exon_14_0_chr19_5152274_r	0	-
chr19	5152659	5152820	BC062886_exon_15_0_chr19_5152660_r	0	-
chr19	5153663	5153723	BC062886_exon_16_0_chr19_5153664_r	0	-
chr19	5155688	5155769	BC062886_exon_17_0_chr19_5155689_r	0	-
chr19	5155855	5155947	BC062886_exon_18_0_chr19_5155856_r	0	-
chr19	5156356	5156501	BC062886_exon_19_0_chr19_5156357_r	0	-
chr19	5159967	5160093	BC062886_exon_20_0_chr19_5159968_r	0	-
chr19	5160717	5160807	BC062886_exon_21_0_chr19_5160718_r	0	-
chr19	5167923	5168011	BC062886_exon_22_0_chr19_5167924_r	0	-
chr19	5272538	5273119	BC062886_exon_23_0_chr19_5272539_r	0	-
chr19	5136711	5136919	AK164770_exon_0_0_chr19_5136712_r	0	-
chr19	5138929	5139065	AK164770_exon_1_0_chr19_5138930_r	0	-
chr19	5139279	5139322	AK164770_exon_2_0_chr19_5139280_r	0	-
chr19	5141159	5141202	AK164770_exon_3_0_chr19_5141160_r	0	-
chr19	5141606	5141709	AK164770_exon_4_0_chr19_5141607_r	0	-
chr19	5142243	5142354	AK164770_exon_5_0_chr19_5142244_r	0	-
chr19	5142515	5142670	AK164770_exon_6_0_chr19_5142516_r	0	-
chr19	5143350	5143457	AK164770_exon_7_0_chr19_5143351_r	0	-
chr19	5143774	5143879	AK164770_exon_8_0_chr19_5143775_r	0	-
chr19	5144799	5144935	AK164770_exon_9_0_chr19_5144800_r	0	-
chr19	5145070	5145186	AK164770_exon_10_0_chr19_5145071_r	0	-
chr19	5147126	5147207	AK164770_exon_11_0_chr19_5147127_r	0	-
chr19	5152273	5152367	AK164770_exon_12_0_chr19_5152274_r	0	-
chr19	5152659	5152820	AK164770_exon_13_0_chr19_5152660_r	0	-
chr19	5153663	5153723	AK164770_exon_14_0_chr19_5153664_r	0	-
chr19	5155688	5155769	AK164770_exon_15_0_chr19_5155689_r	0	-
chr19	5155855	5155947	AK164770_exon_16_0_chr19_5155856_r	0	-
chr19	5156356	5156501	AK164770_exon_17_0_chr19_5156357_r	0	-
chr19	5159967	5160093	AK164770_exon_18_0_chr19_5159968_r	0	-
chr19	5160717	5160807	AK164770_exon_19_0_chr19_5160718_r	0	-
chr19	5162248	5162324	AK164770_exon_20_0_chr19_5162249_r	0	-
chr19	5167923	5168011	AK164770_exon_21_0_chr19_5167924_r	0	-
chr19	5272538	5273028	AK164770_exon_22_0_chr19_5272539_r	0	-
chr19	5138477	5139065	AK171969_exon_0_0_chr19_5138478_r	0	-
chr19	5139279	5139322	AK171969_exon_1_0_chr19_5139280_r	0	-
chr19	5141159	5141202	AK171969_exon_2_0_chr19_5141160_r	0	-
chr19	5141606	5141709	AK171969_exon_3_0_chr19_5141607_r	0	-
chr19	5142243	5142354	AK171969_exon_4_0_chr19_5142244_r	0	-
chr19	5142515	5142670	AK171969_exon_5_0_chr19_5142516_r	0	-
chr19	5143350	5143457	AK171969_exon_6_0_chr19_5143351_r	0	-
chr19	5143774	5143879	AK171969_exon_7_0_chr19_5143775_r	0	-
chr19	5144799	5144935	AK171969_exon_8_0_chr19_5144800_r	0	-
chr19	5145070	5145186	AK171969_exon_9_0_chr19_5145071_r	0	-
chr19	5147126	5147207	AK171969_exon_10_0_chr19_5147127_r	0	-
chr19	5152273	5152367	AK171969_exon_11_0_chr19_5152274_r	0	-
chr19	5152659	5152820	AK171969_exon_12_0_chr19_5152660_r	0	-
chr19	5153663	5153723	AK171969_exon_13_0_chr19_5153664_r	0	-
chr19	5155688	5155769	AK171969_exon_14_0_chr19_5155689_r	0	-
chr19	5155855	5155947	AK171969_exon_15_0_chr19_5155856_r	0	-
chr19	5156356	5156501	AK171969_exon_16_0_chr19_5156357_r	0	-
chr19	5159967	5160093	AK171969_exon_17_0_chr19_5159968_r	0	-
chr19	5160717	5160807	AK171969_exon_18_0_chr19_5160718_r	0	-
chr19	5167923	5168011	AK171969_exon_19_0_chr19_5167924_r	0	-
chr19	5272538	5273102	AK171969_exon_20_0_chr19_5272539_r	0	-
chr19	6276685	6276820	AK088980_exon_0_0_chr19_6276686_f	0	+
chr19	6276889	6277378	AK088980_exon_1_0_chr19_6276890_f	0	+
chr19	6281217	6281315	AK088980_exon_2_0_chr19_6281218_f	0	+
chr19	6294213	6294626	AK088980_exon_3_0_chr19_6294214_f	0	+
chr19	6297532	6297697	AK088980_exon_4_0_chr19_6297533_f	0	+
chr19	6298073	6298898	AK088980_exon_5_0_chr19_6298074_f	0	+
chr19	6276733	6276871	AK172669_exon_0_0_chr19_6276734_f	0	+
chr19	6276872	6277378	AK172669_exon_1_0_chr19_6276873_f	0	+
chr19	6281217	6281315	AK172669_exon_2_0_chr19_6281218_f	0	+
chr19	6294213	6294626	AK172669_exon_3_0_chr19_6294214_f	0	+
chr19	6297532	6297697	AK172669_exon_4_0_chr19_6297533_f	0	+
chr19	6298073	6298246	AK172669_exon_5_0_chr19_6298074_f	0	+
chr19	6298723	6298898	AK172669_exon_6_0_chr19_6298724_f	0	+
chr19	6276892	6277378	AK171047_exon_0_0_chr19_6276893_f	0	+
chr19	6281217	6281315	AK171047_exon_1_0_chr19_6281218_f	0	+
chr19	6294213	6294626	AK171047_exon_2_0_chr19_6294214_f	0	+
chr19	6297532	6297697	AK171047_exon_3_0_chr19_6297533_f	0	+
chr19	6298073	6298517	AK171047_exon_4_0_chr19_6298074_f	0	+
chr19	6298518	6299054	AK171047_exon_5_0_chr19_6298519_f	0	+
chr19	6299055	6299343	AK171047_exon_6_0_chr19_6299056_f	0	+
chr19	6276900	6277378	AF173156_exon_0_0_chr19_6276901_f	0	+
chr19	6281217	6281315	AF173156_exon_1_0_chr19_6281218_f	0	+
chr19	6294213	6294626	AF173156_exon_2_0_chr19_6294214_f	0	+
chr19	6297532	6297697	AF173156_exon_3_0_chr19_6297533_f	0	+
chr19	6298073	6298899	AF173156_exon_4_0_chr19_6298074_f	0	+
chr19	6276904	6277378	AK167721_exon_0_0_chr19_6276905_f	0	+
chr19	6281217	6281315	AK167721_exon_1_0_chr19_6281218_f	0	+
chr19	6294213	6294626	AK167721_exon_2_0_chr19_6294214_f	0	+
chr19	6297532	6297697	AK167721_exon_3_0_chr19_6297533_f	0	+
chr19	6298073	6298898	AK167721_exon_4_0_chr19_6298074_f	0	+
chr19	6276905	6277378	AF099186_exon_0_0_chr19_6276906_f	0	+
chr19	6281217	6281315	AF099186_exon_1_0_chr19_6281218_f	0	+
chr19	6294213	6294626	AF099186_exon_2_0_chr19_6294214_f	0	+
chr19	6297532	6297697	AF099186_exon_3_0_chr19_6297533_f	0	+
chr19	6298073	6298617	AF099186_exon_4_0_chr19_6298074_f	0	+
chr19	6298618	6298623	AF099186_exon_5_0_chr19_6298619_f	0	+
chr19	6298624	6298653	AF099186_exon_6_0_chr19_6298625_f	0	+
chr19	6298654	6298663	AF099186_exon_7_0_chr19_6298655_f	0	+
chr19	6298663	6299237	AF099186_exon_8_0_chr19_6298664_f	0	+
chr19	6299237	6299246	AF099186_exon_9_0_chr19_6299238_f	0	+
chr19	6299246	6299328	AF099186_exon_10_0_chr19_6299247_f	0	+
chr19	6299328	6299388	AF099186_exon_11_0_chr19_6299329_f	0	+
chr19	6299388	6299513	AF099186_exon_12_0_chr19_6299389_f	0	+
chr19	6299513	6299827	AF099186_exon_13_0_chr19_6299514_f	0	+
chr19	6299827	6299843	AF099186_exon_14_0_chr19_6299828_f	0	+
chr19	6299844	6299910	AF099186_exon_15_0_chr19_6299845_f	0	+
chr19	6299910	6300045	AF099186_exon_16_0_chr19_6299911_f	0	+
chr19	6300045	6300096	AF099186_exon_17_0_chr19_6300046_f	0	+
chr19	6276907	6277378	AK160535_exon_0_0_chr19_6276908_f	0	+
chr19	6281217	6281315	AK160535_exon_1_0_chr19_6281218_f	0	+
chr19	6294213	6294626	AK160535_exon_2_0_chr19_6294214_f	0	+
chr19	6297532	6297697	AK160535_exon_3_0_chr19_6297533_f	0	+
chr19	6298073	6298896	AK160535_exon_4_0_chr19_6298074_f	0	+
chr19	6276907	6277378	AK154651_exon_0_0_chr19_6276908_f	0	+
chr19	6281217	6281315	AK154651_exon_1_0_chr19_6281218_f	0	+
chr19	6294213	6294626	AK154651_exon_2_0_chr19_6294214_f	0	+
chr19	6297532	6297697	AK154651_exon_3_0_chr19_6297533_f	0	+
chr19	6298073	6300086	AK154651_exon_4_0_chr19_6298074_f	0	+
chr19	6276910	6277378	AK166701_exon_0_0_chr19_6276911_f	0	+
chr19	6281217	6281315	AK166701_exon_1_0_chr19_6281218_f	0	+
chr19	6294213	6294626	AK166701_exon_2_0_chr19_6294214_f	0	+
chr19	6297532	6297697	AK166701_exon_3_0_chr19_6297533_f	0	+
chr19	6298073	6300088	AK166701_exon_4_0_chr19_6298074_f	0	+
chr19	6276911	6277378	AK159943_exon_0_0_chr19_6276912_f	0	+
chr19	6281217	6281315	AK159943_exon_1_0_chr19_6281218_f	0	+
chr19	6294213	6294626	AK159943_exon_2_0_chr19_6294214_f	0	+
chr19	6297532	6297697	AK159943_exon_3_0_chr19_6297533_f	0	+
chr19	6298073	6298898	AK159943_exon_4_0_chr19_6298074_f	0	+
chr19	6276917	6277280	AK077536_exon_0_0_chr19_6276918_f	0	+
chr19	6277280	6277378	AK077536_exon_1_0_chr19_6277281_f	0	+
chr19	6281217	6281315	AK077536_exon_2_0_chr19_6281218_f	0	+
chr19	6294213	6294626	AK077536_exon_3_0_chr19_6294214_f	0	+
chr19	6297532	6297697	AK077536_exon_4_0_chr19_6297533_f	0	+
chr19	6298073	6298701	AK077536_exon_5_0_chr19_6298074_f	0	+
chr19	6298701	6299911	AK077536_exon_6_0_chr19_6298702_f	0	+
chr19	6299911	6299960	AK077536_exon_7_0_chr19_6299912_f	0	+
chr19	6299960	6300086	AK077536_exon_8_0_chr19_6299961_f	0	+
chr19	6276920	6277148	AK159191_exon_0_0_chr19_6276921_f	0	+
chr19	6277149	6277378	AK159191_exon_1_0_chr19_6277150_f	0	+
chr19	6281217	6281315	AK159191_exon_2_0_chr19_6281218_f	0	+
chr19	6294213	6294626	AK159191_exon_3_0_chr19_6294214_f	0	+
chr19	6297532	6297697	AK159191_exon_4_0_chr19_6297533_f	0	+
chr19	6298073	6298898	AK159191_exon_5_0_chr19_6298074_f	0	+
chr19	6276920	6277378	AK168610_exon_0_0_chr19_6276921_f	0	+
chr19	6281217	6281315	AK168610_exon_1_0_chr19_6281218_f	0	+
chr19	6294213	6294626	AK168610_exon_2_0_chr19_6294214_f	0	+
chr19	6297532	6297697	AK168610_exon_3_0_chr19_6297533_f	0	+
chr19	6298073	6298898	AK168610_exon_4_0_chr19_6298074_f	0	+
chr19	6276920	6277378	AK012896_exon_0_0_chr19_6276921_f	0	+
chr19	6281217	6281315	AK012896_exon_1_0_chr19_6281218_f	0	+
chr19	6294213	6294626	AK012896_exon_2_0_chr19_6294214_f	0	+
chr19	6297532	6297697	AK012896_exon_3_0_chr19_6297533_f	0	+
chr19	6298073	6299341	AK012896_exon_4_0_chr19_6298074_f	0	+
chr19	6276920	6277378	AK172539_exon_0_0_chr19_6276921_f	0	+
chr19	6281217	6281315	AK172539_exon_1_0_chr19_6281218_f	0	+
chr19	6294213	6294626	AK172539_exon_2_0_chr19_6294214_f	0	+
chr19	6297532	6297697	AK172539_exon_3_0_chr19_6297533_f	0	+
chr19	6298073	6299341	AK172539_exon_4_0_chr19_6298074_f	0	+
chr19	6276925	6277378	BC043332_exon_0_0_chr19_6276926_f	0	+
chr19	6281217	6281315	BC043332_exon_1_0_chr19_6281218_f	0	+
chr19	6294213	6294626	BC043332_exon_2_0_chr19_6294214_f	0	+
chr19	6297532	6297697	BC043332_exon_3_0_chr19_6297533_f	0	+
chr19	6298073	6299487	BC043332_exon_4_0_chr19_6298074_f	0	+
chr19	6299487	6300092	BC043332_exon_5_0_chr19_6299488_f	0	+
chr19	6276931	6277378	BC054828_exon_0_0_chr19_6276932_f	0	+
chr19	6281217	6281315	BC054828_exon_1_0_chr19_6281218_f	0	+
chr19	6294213	6294626	BC054828_exon_2_0_chr19_6294214_f	0	+
chr19	6297532	6297697	BC054828_exon_3_0_chr19_6297533_f	0	+
chr19	6298073	6298775	BC054828_exon_4_0_chr19_6298074_f	0	+
chr19	6276931	6277378	BC037094_exon_0_0_chr19_6276932_f	0	+
chr19	6281217	6281315	BC037094_exon_1_0_chr19_6281218_f	0	+
chr19	6294213	6294626	BC037094_exon_2_0_chr19_6294214_f	0	+
chr19	6297532	6297697	BC037094_exon_3_0_chr19_6297533_f	0	+
chr19	6298073	6298899	BC037094_exon_4_0_chr19_6298074_f	0	+
chr19	6276947	6277378	AK152821_exon_0_0_chr19_6276948_f	0	+
chr19	6281217	6281315	AK152821_exon_1_0_chr19_6281218_f	0	+
chr19	6294213	6294626	AK152821_exon_2_0_chr19_6294214_f	0	+
chr19	6297532	6297697	AK152821_exon_3_0_chr19_6297533_f	0	+
chr19	6298073	6298240	AK152821_exon_4_0_chr19_6298074_f	0	+
chr19	6298241	6298898	AK152821_exon_5_0_chr19_6298242_f	0	+
chr19	6277121	6277378	AK170679_exon_0_0_chr19_6277122_f	0	+
chr19	6281217	6281315	AK170679_exon_1_0_chr19_6281218_f	0	+
chr19	6294213	6294626	AK170679_exon_2_0_chr19_6294214_f	0	+
chr19	6297532	6297697	AK170679_exon_3_0_chr19_6297533_f	0	+
chr19	6298073	6300090	AK170679_exon_4_0_chr19_6298074_f	0	+
chr19	10463972	10464003	AB026804_exon_0_0_chr19_10463973_f	0	+
chr19	10487829	10487933	AB026804_exon_1_0_chr19_10487830_f	0	+
chr19	10492452	10492532	AB026804_exon_2_0_chr19_10492453_f	0	+
chr19	10510039	10510175	AB026804_exon_3_0_chr19_10510040_f	0	+
chr19	10513641	10513912	AB026804_exon_4_0_chr19_10513642_f	0	+
chr19	10517317	10517487	AB026804_exon_5_0_chr19_10517318_f	0	+
chr19	10517866	10517981	AB026804_exon_6_0_chr19_10517867_f	0	+
chr19	10518474	10518674	AB026804_exon_7_0_chr19_10518475_f	0	+
chr19	10522829	10522934	AB026804_exon_8_0_chr19_10522830_f	0	+
chr19	10463972	10464003	AB075900_exon_0_0_chr19_10463973_f	0	+
chr19	10487829	10487933	AB075900_exon_1_0_chr19_10487830_f	0	+
chr19	10492452	10492532	AB075900_exon_2_0_chr19_10492453_f	0	+
chr19	10496246	10496378	AB075900_exon_3_0_chr19_10496247_f	0	+
chr19	10510039	10510175	AB075900_exon_4_0_chr19_10510040_f	0	+
chr19	10513641	10513912	AB075900_exon_5_0_chr19_10513642_f	0	+
chr19	10517317	10517487	AB075900_exon_6_0_chr19_10517318_f	0	+
chr19	10517866	10517981	AB075900_exon_7_0_chr19_10517867_f	0	+
chr19	10518474	10518674	AB075900_exon_8_0_chr19_10518475_f	0	+
chr19	10522829	10522934	AB075900_exon_9_0_chr19_10522830_f	0	+
chr19	10463972	10464003	AB075901_exon_0_0_chr19_10463973_f	0	+
chr19	10487829	10487933	AB075901_exon_1_0_chr19_10487830_f	0	+
chr19	10492452	10492532	AB075901_exon_2_0_chr19_10492453_f	0	+
chr19	10500788	10500953	AB075901_exon_3_0_chr19_10500789_f	0	+
chr19	10501100	10501157	AB075901_exon_4_0_chr19_10501101_f	0	+
chr19	10504827	10504950	AB075901_exon_5_0_chr19_10504828_f	0	+
chr19	10510039	10510175	AB075901_exon_6_0_chr19_10510040_f	0	+
chr19	10513641	10513912	AB075901_exon_7_0_chr19_10513642_f	0	+
chr19	10517317	10517487	AB075901_exon_8_0_chr19_10517318_f	0	+
chr19	10517866	10517981	AB075901_exon_9_0_chr19_10517867_f	0	+
chr19	10518474	10518674	AB075901_exon_10_0_chr19_10518475_f	0	+
chr19	10522829	10522934	AB075901_exon_11_0_chr19_10522830_f	0	+
chr19	10463972	10464003	BC139806_exon_0_0_chr19_10463973_f	0	+
chr19	10487829	10487933	BC139806_exon_1_0_chr19_10487830_f	0	+
chr19	10492452	10492532	BC139806_exon_2_0_chr19_10492453_f	0	+
chr19	10510039	10510175	BC139806_exon_3_0_chr19_10510040_f	0	+
chr19	10513641	10513912	BC139806_exon_4_0_chr19_10513642_f	0	+
chr19	10517317	10517487	BC139806_exon_5_0_chr19_10517318_f	0	+
chr19	10517866	10517981	BC139806_exon_6_0_chr19_10517867_f	0	+
chr19	10518474	10518674	BC139806_exon_7_0_chr19_10518475_f	0	+
chr19	10522829	10522934	BC139806_exon_8_0_chr19_10522830_f	0	+
chr19	10463973	10464003	BC105660_exon_0_0_chr19_10463974_f	0	+
chr19	10487829	10487933	BC105660_exon_1_0_chr19_10487830_f	0	+
chr19	10492452	10492532	BC105660_exon_2_0_chr19_10492453_f	0	+
chr19	10510039	10510175	BC105660_exon_3_0_chr19_10510040_f	0	+
chr19	10513641	10513912	BC105660_exon_4_0_chr19_10513642_f	0	+
chr19	10517317	10517487	BC105660_exon_5_0_chr19_10517318_f	0	+
chr19	10517866	10517981	BC105660_exon_6_0_chr19_10517867_f	0	+
chr19	10518474	10518674	BC105660_exon_7_0_chr19_10518475_f	0	+
chr19	10522829	10522934	BC105660_exon_8_0_chr19_10522830_f	0	+
chr19	11518073	11518150	AK039824_exon_0_0_chr19_11518074_f	0	+
chr19	11524383	11524543	AK039824_exon_1_0_chr19_11524384_f	0	+
chr19	11529141	11529261	AK039824_exon_2_0_chr19_11529142_f	0	+
chr19	11532285	11532342	AK039824_exon_3_0_chr19_11532286_f	0	+
chr19	11533642	11533768	AK039824_exon_4_0_chr19_11533643_f	0	+
chr19	11535746	11535848	AK039824_exon_5_0_chr19_11535747_f	0	+
chr19	11537448	11537778	AK039824_exon_6_0_chr19_11537449_f	0	+
chr19	11518075	11518150	AK138737_exon_0_0_chr19_11518076_f	0	+
chr19	11524383	11524543	AK138737_exon_1_0_chr19_11524384_f	0	+
chr19	11529141	11529261	AK138737_exon_2_0_chr19_11529142_f	0	+
chr19	11532285	11532342	AK138737_exon_3_0_chr19_11532286_f	0	+
chr19	11533642	11533768	AK138737_exon_4_0_chr19_11533643_f	0	+
chr19	11535746	11535848	AK138737_exon_5_0_chr19_11535747_f	0	+
chr19	11537448	11538036	AK138737_exon_6_0_chr19_11537449_f	0	+
chr19	11518077	11518150	AK172495_exon_0_0_chr19_11518078_f	0	+
chr19	11524383	11524543	AK172495_exon_1_0_chr19_11524384_f	0	+
chr19	11529141	11529261	AK172495_exon_2_0_chr19_11529142_f	0	+
chr19	11532285	11532342	AK172495_exon_3_0_chr19_11532286_f	0	+
chr19	11533642	11533768	AK172495_exon_4_0_chr19_11533643_f	0	+
chr19	11535746	11535848	AK172495_exon_5_0_chr19_11535747_f	0	+
chr19	11537448	11537772	AK172495_exon_6_0_chr19_11537449_f	0	+
chr19	11518090	11518150	AF230640_exon_0_0_chr19_11518091_f	0	+
chr19	11524383	11524543	AF230640_exon_1_0_chr19_11524384_f	0	+
chr19	11529141	11529261	AF230640_exon_2_0_chr19_11529142_f	0	+
chr19	11532285	11532342	AF230640_exon_3_0_chr19_11532286_f	0	+
chr19	11533642	11533768	AF230640_exon_4_0_chr19_11533643_f	0	+
chr19	11535746	11535848	AF230640_exon_5_0_chr19_11535747_f	0	+
chr19	11537448	11537778	AF230640_exon_6_0_chr19_11537449_f	0	+
chr19	11537779	11538038	AF230640_exon_7_0_chr19_11537780_f	0	+
chr19	11518090	11518150	AF237913_exon_0_0_chr19_11518091_f	0	+
chr19	11524383	11524543	AF237913_exon_1_0_chr19_11524384_f	0	+
chr19	11529141	11529261	AF237913_exon_2_0_chr19_11529142_f	0	+
chr19	11532285	11532342	AF237913_exon_3_0_chr19_11532286_f	0	+
chr19	11533642	11533768	AF237913_exon_4_0_chr19_11533643_f	0	+
chr19	11535746	11535848	AF237913_exon_5_0_chr19_11535747_f	0	+
chr19	11537448	11538038	AF237913_exon_6_0_chr19_11537449_f	0	+
chr19	11518091	11518150	AK088631_exon_0_0_chr19_11518092_f	0	+
chr19	11524383	11524530	AK088631_exon_1_0_chr19_11524384_f	0	+
chr19	11524531	11524543	AK088631_exon_2_0_chr19_11524532_f	0	+
chr19	11529141	11529261	AK088631_exon_3_0_chr19_11529142_f	0	+
chr19	11532285	11532342	AK088631_exon_4_0_chr19_11532286_f	0	+
chr19	11533642	11533768	AK088631_exon_5_0_chr19_11533643_f	0	+
chr19	11535746	11535848	AK088631_exon_6_0_chr19_11535747_f	0	+
chr19	11537448	11538034	AK088631_exon_7_0_chr19_11537449_f	0	+
chr19	17635026	17635319	D12619_exon_0_0_chr19_17635027_r	0	-
chr19	17638271	17638387	D12619_exon_1_0_chr19_17638272_r	0	-
chr19	17639199	17639329	D12619_exon_2_0_chr19_17639200_r	0	-
chr19	17639757	17639855	D12619_exon_3_0_chr19_17639758_r	0	-
chr19	17642758	17642843	D12619_exon_4_0_chr19_17642759_r	0	-
chr19	17646913	17647107	D12619_exon_5_0_chr19_17646914_r	0	-
chr19	17650295	17650398	D12619_exon_6_0_chr19_17650296_r	0	-
chr19	17655625	17655769	D12619_exon_7_0_chr19_17655626_r	0	-
chr19	17660499	17660636	D12619_exon_8_0_chr19_17660500_r	0	-
chr19	17669029	17669218	D12619_exon_9_0_chr19_17669030_r	0	-
chr19	17670150	17670268	D12619_exon_10_0_chr19_17670151_r	0	-
chr19	17692140	17692244	D12619_exon_11_0_chr19_17692141_r	0	-
chr19	17716982	17717083	D12619_exon_12_0_chr19_17716983_r	0	-
chr19	17729177	17729390	D12619_exon_13_0_chr19_17729178_r	0	-
chr19	17749910	17750083	D12619_exon_14_0_chr19_17749911_r	0	-
chr19	17752958	17753047	D12619_exon_15_0_chr19_17752959_r	0	-
chr19	17786404	17786481	D12619_exon_16_0_chr19_17786405_r	0	-
chr19	17789247	17789391	D12619_exon_17_0_chr19_17789248_r	0	-
chr19	17826552	17826666	D12619_exon_18_0_chr19_17826553_r	0	-
chr19	17868118	17868223	D12619_exon_19_0_chr19_17868119_r	0	-
chr19	17911444	17911711	D12619_exon_20_0_chr19_17911445_r	0	-
chr19	17635133	17635319	L14932_exon_0_0_chr19_17635134_r	0	-
chr19	17638271	17638387	L14932_exon_1_0_chr19_17638272_r	0	-
chr19	17639199	17639329	L14932_exon_2_0_chr19_17639200_r	0	-
chr19	17639757	17639855	L14932_exon_3_0_chr19_17639758_r	0	-
chr19	17642758	17642843	L14932_exon_4_0_chr19_17642759_r	0	-
chr19	17646913	17647107	L14932_exon_5_0_chr19_17646914_r	0	-
chr19	17650295	17650398	L14932_exon_6_0_chr19_17650296_r	0	-
chr19	17655625	17655769	L14932_exon_7_0_chr19_17655626_r	0	-
chr19	17660499	17660636	L14932_exon_8_0_chr19_17660500_r	0	-
chr19	17669029	17669218	L14932_exon_9_0_chr19_17669030_r	0	-
chr19	17670150	17670268	L14932_exon_10_0_chr19_17670151_r	0	-
chr19	17692140	17692244	L14932_exon_11_0_chr19_17692141_r	0	-
chr19	17716982	17717083	L14932_exon_12_0_chr19_17716983_r	0	-
chr19	17729177	17729390	L14932_exon_13_0_chr19_17729178_r	0	-
chr19	17749910	17750083	L14932_exon_14_0_chr19_17749911_r	0	-
chr19	17752958	17753047	L14932_exon_15_0_chr19_17752959_r	0	-
chr19	17786404	17786481	L14932_exon_16_0_chr19_17786405_r	0	-
chr19	17789247	17789391	L14932_exon_17_0_chr19_17789248_r	0	-
chr19	17826552	17826666	L14932_exon_18_0_chr19_17826553_r	0	-
chr19	17868118	17868223	L14932_exon_19_0_chr19_17868119_r	0	-
chr19	17911444	17911672	L14932_exon_20_0_chr19_17911445_r	0	-
chr19	17635148	17635319	BC013068_exon_0_0_chr19_17635149_r	0	-
chr19	17638271	17638387	BC013068_exon_1_0_chr19_17638272_r	0	-
chr19	17639199	17639329	BC013068_exon_2_0_chr19_17639200_r	0	-
chr19	17639757	17639855	BC013068_exon_3_0_chr19_17639758_r	0	-
chr19	17642758	17642843	BC013068_exon_4_0_chr19_17642759_r	0	-
chr19	17646913	17647107	BC013068_exon_5_0_chr19_17646914_r	0	-
chr19	17650295	17650398	BC013068_exon_6_0_chr19_17650296_r	0	-
chr19	17655625	17655769	BC013068_exon_7_0_chr19_17655626_r	0	-
chr19	17660499	17660636	BC013068_exon_8_0_chr19_17660500_r	0	-
chr19	17669029	17669218	BC013068_exon_9_0_chr19_17669030_r	0	-
chr19	17670150	17670268	BC013068_exon_10_0_chr19_17670151_r	0	-
chr19	17692140	17692244	BC013068_exon_11_0_chr19_17692141_r	0	-
chr19	17716982	17717083	BC013068_exon_12_0_chr19_17716983_r	0	-
chr19	17729177	17729390	BC013068_exon_13_0_chr19_17729178_r	0	-
chr19	17749910	17750083	BC013068_exon_14_0_chr19_17749911_r	0	-
chr19	17752958	17753047	BC013068_exon_15_0_chr19_17752959_r	0	-
chr19	17786404	17786481	BC013068_exon_16_0_chr19_17786405_r	0	-
chr19	17789247	17789391	BC013068_exon_17_0_chr19_17789248_r	0	-
chr19	17826552	17826666	BC013068_exon_18_0_chr19_17826553_r	0	-
chr19	17868118	17868223	BC013068_exon_19_0_chr19_17868119_r	0	-
chr19	17911444	17911742	BC013068_exon_20_0_chr19_17911445_r	0	-
chr19	17637217	17638387	AK143998_exon_0_0_chr19_17637218_r	0	-
chr19	17639199	17639329	AK143998_exon_1_0_chr19_17639200_r	0	-
chr19	17639757	17639855	AK143998_exon_2_0_chr19_17639758_r	0	-
chr19	17642758	17642843	AK143998_exon_3_0_chr19_17642759_r	0	-
chr19	17646913	17647107	AK143998_exon_4_0_chr19_17646914_r	0	-
chr19	17650295	17650398	AK143998_exon_5_0_chr19_17650296_r	0	-
chr19	17655625	17655769	AK143998_exon_6_0_chr19_17655626_r	0	-
chr19	17660499	17660636	AK143998_exon_7_0_chr19_17660500_r	0	-
chr19	17669029	17669218	AK143998_exon_8_0_chr19_17669030_r	0	-
chr19	17670150	17670268	AK143998_exon_9_0_chr19_17670151_r	0	-
chr19	17716982	17717083	AK143998_exon_10_0_chr19_17716983_r	0	-
chr19	17729177	17729390	AK143998_exon_11_0_chr19_17729178_r	0	-
chr19	17749910	17750083	AK143998_exon_12_0_chr19_17749911_r	0	-
chr19	17752958	17753047	AK143998_exon_13_0_chr19_17752959_r	0	-
chr19	17786404	17786481	AK143998_exon_14_0_chr19_17786405_r	0	-
chr19	17789247	17789391	AK143998_exon_15_0_chr19_17789248_r	0	-
chr19	17826552	17826666	AK143998_exon_16_0_chr19_17826553_r	0	-
chr19	17868118	17868223	AK143998_exon_17_0_chr19_17868119_r	0	-
chr19	17911444	17912122	AK143998_exon_18_0_chr19_17911445_r	0	-
chr19	17744909	17744942	AK087337_exon_0_0_chr19_17744910_r	0	-
chr19	17744942	17745720	AK087337_exon_1_0_chr19_17744943_r	0	-
chr19	17745720	17746489	AK087337_exon_2_0_chr19_17745721_r	0	-
chr19	17749910	17750083	AK087337_exon_3_0_chr19_17749911_r	0	-
chr19	17752958	17753047	AK087337_exon_4_0_chr19_17752959_r	0	-
chr19	17786404	17786481	AK087337_exon_5_0_chr19_17786405_r	0	-
chr19	17789247	17789391	AK087337_exon_6_0_chr19_17789248_r	0	-
chr19	17826552	17826666	AK087337_exon_7_0_chr19_17826553_r	0	-
chr19	17868118	17868223	AK087337_exon_8_0_chr19_17868119_r	0	-
chr19	17911444	17912122	AK087337_exon_9_0_chr19_17911445_r	0	-
chr19	17747941	17750083	AK086210_exon_0_0_chr19_17747942_r	0	-
chr19	17752958	17753039	AK086210_exon_1_0_chr19_17752959_r	0	-
chr19	17753039	17753047	AK086210_exon_2_0_chr19_17753040_r	0	-
chr19	17786404	17786481	AK086210_exon_3_0_chr19_17786405_r	0	-
chr19	17789247	17789391	AK086210_exon_4_0_chr19_17789248_r	0	-
chr19	17826552	17826632	AK086210_exon_5_0_chr19_17826553_r	0	-
chr19	17826632	17826666	AK086210_exon_6_0_chr19_17826633_r	0	-
chr19	17868118	17868223	AK086210_exon_7_0_chr19_17868119_r	0	-
chr19	17911444	17911614	AK086210_exon_8_0_chr19_17911445_r	0	-
chr19	17911615	17912107	AK086210_exon_9_0_chr19_17911616_r	0	-
chr19	18824472	18824532	AY135644_exon_0_0_chr19_18824473_f	0	+
chr19	18846810	18846884	AY135644_exon_1_0_chr19_18846811_f	0	+
chr19	18851182	18851221	AY135644_exon_2_0_chr19_18851183_f	0	+
chr19	18853009	18853187	AY135644_exon_3_0_chr19_18853010_f	0	+
chr19	18857529	18857743	AY135644_exon_4_0_chr19_18857530_f	0	+
chr19	18858263	18858388	AY135644_exon_5_0_chr19_18858264_f	0	+
chr19	18861163	18861335	AY135644_exon_6_0_chr19_18861164_f	0	+
chr19	18866475	18866644	AY135644_exon_7_0_chr19_18866476_f	0	+
chr19	18867325	18867449	AY135644_exon_8_0_chr19_18867326_f	0	+
chr19	18870742	18870815	AY135644_exon_9_0_chr19_18870743_f	0	+
chr19	18870930	18871031	AY135644_exon_10_0_chr19_18870931_f	0	+
chr19	18875424	18875559	AY135644_exon_11_0_chr19_18875425_f	0	+
chr19	18876638	18876692	AY135644_exon_12_0_chr19_18876639_f	0	+
chr19	18884021	18884162	AY135644_exon_13_0_chr19_18884022_f	0	+
chr19	18886168	18886303	AY135644_exon_14_0_chr19_18886169_f	0	+
chr19	18887838	18888119	AY135644_exon_15_0_chr19_18887839_f	0	+
chr19	18889730	18889959	AY135644_exon_16_0_chr19_18889731_f	0	+
chr19	18893527	18893680	AY135644_exon_17_0_chr19_18893528_f	0	+
chr19	18897822	18897969	AY135644_exon_18_0_chr19_18897823_f	0	+
chr19	18900240	18900369	AY135644_exon_19_0_chr19_18900241_f	0	+
chr19	18901860	18902112	AY135644_exon_20_0_chr19_18901861_f	0	+
chr19	18904320	18904495	AY135644_exon_21_0_chr19_18904321_f	0	+
chr19	18904694	18904809	AY135644_exon_22_0_chr19_18904695_f	0	+
chr19	18906958	18907152	AY135644_exon_23_0_chr19_18906959_f	0	+
chr19	18912462	18912595	AY135644_exon_24_0_chr19_18912463_f	0	+
chr19	18927816	18928958	AY135644_exon_25_0_chr19_18927817_f	0	+
chr19	18930644	18930754	AY135644_exon_26_0_chr19_18930645_f	0	+
chr19	18936660	18936778	AY135644_exon_27_0_chr19_18936661_f	0	+
chr19	18940687	18940779	AY135644_exon_28_0_chr19_18940688_f	0	+
chr19	18942443	18942502	AY135644_exon_29_0_chr19_18942444_f	0	+
chr19	18944989	18945015	AY135644_exon_30_0_chr19_18944990_f	0	+
chr19	18946701	18946752	AY135644_exon_31_0_chr19_18946702_f	0	+
chr19	18948318	18948384	AY135644_exon_32_0_chr19_18948319_f	0	+
chr19	18950325	18950612	AY135644_exon_33_0_chr19_18950326_f	0	+
chr19	18951242	18951325	AY135644_exon_34_0_chr19_18951243_f	0	+
chr19	18952056	18952262	AY135644_exon_35_0_chr19_18952057_f	0	+
chr19	18958389	18958441	AY135644_exon_36_0_chr19_18958390_f	0	+
chr19	18963424	18963531	AY135644_exon_37_0_chr19_18963425_f	0	+
chr19	18966493	18967001	AY135644_exon_38_0_chr19_18966494_f	0	+
chr19	18824480	18824532	BC145223_exon_0_0_chr19_18824481_f	0	+
chr19	18846810	18846884	BC145223_exon_1_0_chr19_18846811_f	0	+
chr19	18851182	18851221	BC145223_exon_2_0_chr19_18851183_f	0	+
chr19	18853009	18853187	BC145223_exon_3_0_chr19_18853010_f	0	+
chr19	18857529	18857743	BC145223_exon_4_0_chr19_18857530_f	0	+
chr19	18858263	18858388	BC145223_exon_5_0_chr19_18858264_f	0	+
chr19	18861163	18861335	BC145223_exon_6_0_chr19_18861164_f	0	+
chr19	18866475	18866644	BC145223_exon_7_0_chr19_18866476_f	0	+
chr19	18867325	18867449	BC145223_exon_8_0_chr19_18867326_f	0	+
chr19	18870742	18870815	BC145223_exon_9_0_chr19_18870743_f	0	+
chr19	18870930	18871031	BC145223_exon_10_0_chr19_18870931_f	0	+
chr19	18875424	18875559	BC145223_exon_11_0_chr19_18875425_f	0	+
chr19	18876638	18876692	BC145223_exon_12_0_chr19_18876639_f	0	+
chr19	18884021	18884162	BC145223_exon_13_0_chr19_18884022_f	0	+
chr19	18886168	18886303	BC145223_exon_14_0_chr19_18886169_f	0	+
chr19	18887838	18888119	BC145223_exon_15_0_chr19_18887839_f	0	+
chr19	18889730	18889959	BC145223_exon_16_0_chr19_18889731_f	0	+
chr19	18893527	18893680	BC145223_exon_17_0_chr19_18893528_f	0	+
chr19	18897822	18897969	BC145223_exon_18_0_chr19_18897823_f	0	+
chr19	18900280	18900369	BC145223_exon_19_0_chr19_18900281_f	0	+
chr19	18901860	18902112	BC145223_exon_20_0_chr19_18901861_f	0	+
chr19	18904320	18904495	BC145223_exon_21_0_chr19_18904321_f	0	+
chr19	18904694	18904809	BC145223_exon_22_0_chr19_18904695_f	0	+
chr19	18906958	18907152	BC145223_exon_23_0_chr19_18906959_f	0	+
chr19	18912462	18912595	BC145223_exon_24_0_chr19_18912463_f	0	+
chr19	18927816	18928623	BC145223_exon_25_0_chr19_18927817_f	0	+
chr19	18928623	18928958	BC145223_exon_26_0_chr19_18928624_f	0	+
chr19	18930644	18930754	BC145223_exon_27_0_chr19_18930645_f	0	+
chr19	18936660	18936778	BC145223_exon_28_0_chr19_18936661_f	0	+
chr19	18940687	18940779	BC145223_exon_29_0_chr19_18940688_f	0	+
chr19	18942443	18942502	BC145223_exon_30_0_chr19_18942444_f	0	+
chr19	18944989	18945015	BC145223_exon_31_0_chr19_18944990_f	0	+
chr19	18946701	18946752	BC145223_exon_32_0_chr19_18946702_f	0	+
chr19	18948318	18948384	BC145223_exon_33_0_chr19_18948319_f	0	+
chr19	18950325	18950612	BC145223_exon_34_0_chr19_18950326_f	0	+
chr19	18951242	18951325	BC145223_exon_35_0_chr19_18951243_f	0	+
chr19	18952056	18952262	BC145223_exon_36_0_chr19_18952057_f	0	+
chr19	18958389	18958441	BC145223_exon_37_0_chr19_18958390_f	0	+
chr19	18963424	18963531	BC145223_exon_38_0_chr19_18963425_f	0	+
chr19	18966493	18966830	BC145223_exon_39_0_chr19_18966494_f	0	+
chr19	18833114	18833172	AK080899_exon_0_0_chr19_18833115_f	0	+
chr19	18846810	18846884	AK080899_exon_1_0_chr19_18846811_f	0	+
chr19	18851182	18851221	AK080899_exon_2_0_chr19_18851183_f	0	+
chr19	18853009	18853187	AK080899_exon_3_0_chr19_18853010_f	0	+
chr19	18857529	18857743	AK080899_exon_4_0_chr19_18857530_f	0	+
chr19	18858263	18858388	AK080899_exon_5_0_chr19_18858264_f	0	+
chr19	18861163	18861335	AK080899_exon_6_0_chr19_18861164_f	0	+
chr19	18866475	18866644	AK080899_exon_7_0_chr19_18866476_f	0	+
chr19	18867325	18867449	AK080899_exon_8_0_chr19_18867326_f	0	+
chr19	18870742	18870815	AK080899_exon_9_0_chr19_18870743_f	0	+
chr19	18870930	18871031	AK080899_exon_10_0_chr19_18870931_f	0	+
chr19	18875424	18875559	AK080899_exon_11_0_chr19_18875425_f	0	+
chr19	18876638	18876692	AK080899_exon_12_0_chr19_18876639_f	0	+
chr19	18884021	18884162	AK080899_exon_13_0_chr19_18884022_f	0	+
chr19	18886168	18886303	AK080899_exon_14_0_chr19_18886169_f	0	+
chr19	18887838	18888119	AK080899_exon_15_0_chr19_18887839_f	0	+
chr19	18889730	18889739	AK080899_exon_16_0_chr19_18889731_f	0	+
chr19	18889739	18889959	AK080899_exon_17_0_chr19_18889740_f	0	+
chr19	18893527	18893680	AK080899_exon_18_0_chr19_18893528_f	0	+
chr19	18897822	18898915	AK080899_exon_19_0_chr19_18897823_f	0	+
chr19	18846808	18846884	BC156513_exon_0_0_chr19_18846809_f	0	+
chr19	18851182	18851221	BC156513_exon_1_0_chr19_18851183_f	0	+
chr19	18853009	18853187	BC156513_exon_2_0_chr19_18853010_f	0	+
chr19	18857529	18857743	BC156513_exon_3_0_chr19_18857530_f	0	+
chr19	18858263	18858388	BC156513_exon_4_0_chr19_18858264_f	0	+
chr19	18861163	18861335	BC156513_exon_5_0_chr19_18861164_f	0	+
chr19	18866475	18866644	BC156513_exon_6_0_chr19_18866476_f	0	+
chr19	18867325	18867449	BC156513_exon_7_0_chr19_18867326_f	0	+
chr19	18870742	18870815	BC156513_exon_8_0_chr19_18870743_f	0	+
chr19	18870930	18871031	BC156513_exon_9_0_chr19_18870931_f	0	+
chr19	18875424	18875559	BC156513_exon_10_0_chr19_18875425_f	0	+
chr19	18876638	18876692	BC156513_exon_11_0_chr19_18876639_f	0	+
chr19	18884021	18884162	BC156513_exon_12_0_chr19_18884022_f	0	+
chr19	18886168	18886303	BC156513_exon_13_0_chr19_18886169_f	0	+
chr19	18887838	18888119	BC156513_exon_14_0_chr19_18887839_f	0	+
chr19	18889730	18889959	BC156513_exon_15_0_chr19_18889731_f	0	+
chr19	18893527	18893680	BC156513_exon_16_0_chr19_18893528_f	0	+
chr19	18897822	18897969	BC156513_exon_17_0_chr19_18897823_f	0	+
chr19	18900240	18900369	BC156513_exon_18_0_chr19_18900241_f	0	+
chr19	18901860	18902112	BC156513_exon_19_0_chr19_18901861_f	0	+
chr19	18904320	18904495	BC156513_exon_20_0_chr19_18904321_f	0	+
chr19	18904694	18904809	BC156513_exon_21_0_chr19_18904695_f	0	+
chr19	18906958	18907152	BC156513_exon_22_0_chr19_18906959_f	0	+
chr19	18912462	18912595	BC156513_exon_23_0_chr19_18912463_f	0	+
chr19	18927816	18928958	BC156513_exon_24_0_chr19_18927817_f	0	+
chr19	18930644	18930754	BC156513_exon_25_0_chr19_18930645_f	0	+
chr19	18936660	18936778	BC156513_exon_26_0_chr19_18936661_f	0	+
chr19	18940687	18940779	BC156513_exon_27_0_chr19_18940688_f	0	+
chr19	18942443	18942502	BC156513_exon_28_0_chr19_18942444_f	0	+
chr19	18944989	18945015	BC156513_exon_29_0_chr19_18944990_f	0	+
chr19	18946701	18946752	BC156513_exon_30_0_chr19_18946702_f	0	+
chr19	18948318	18948384	BC156513_exon_31_0_chr19_18948319_f	0	+
chr19	18950325	18950612	BC156513_exon_32_0_chr19_18950326_f	0	+
chr19	18951242	18951325	BC156513_exon_33_0_chr19_18951243_f	0	+
chr19	18952056	18952262	BC156513_exon_34_0_chr19_18952057_f	0	+
chr19	18958389	18958441	BC156513_exon_35_0_chr19_18958390_f	0	+
chr19	18963424	18963531	BC156513_exon_36_0_chr19_18963425_f	0	+
chr19	18966493	18966625	BC156513_exon_37_0_chr19_18966494_f	0	+
chr19	20859143	20859343	AF417579_exon_0_0_chr19_20859144_r	0	-
chr19	20859343	20859354	AF417579_exon_1_0_chr19_20859344_r	0	-
chr19	20859354	20859357	AF417579_exon_2_0_chr19_20859355_r	0	-
chr19	20859357	20859361	AF417579_exon_3_0_chr19_20859358_r	0	-
chr19	20859361	20859376	AF417579_exon_4_0_chr19_20859362_r	0	-
chr19	20859398	20859404	AF417579_exon_5_0_chr19_20859399_r	0	-
chr19	20859405	20859606	AF417579_exon_6_0_chr19_20859406_r	0	-
chr19	20864074	20864126	AF417579_exon_7_0_chr19_20864075_r	0	-
chr19	20864281	20864360	AF417579_exon_8_0_chr19_20864282_r	0	-
chr19	20870005	20870131	AF417579_exon_9_0_chr19_20870006_r	0	-
chr19	20873489	20873729	AF417579_exon_10_0_chr19_20873490_r	0	-
chr19	20879088	20879156	AF417579_exon_11_0_chr19_20879089_r	0	-
chr19	20890599	20890728	AF417579_exon_12_0_chr19_20890600_r	0	-
chr19	20898467	20898638	AF417579_exon_13_0_chr19_20898468_r	0	-
chr19	20898764	20898944	AF417579_exon_14_0_chr19_20898765_r	0	-
chr19	20900995	20901190	AF417579_exon_15_0_chr19_20900996_r	0	-
chr19	20902142	20902287	AF417579_exon_16_0_chr19_20902143_r	0	-
chr19	20906840	20906983	AF417579_exon_17_0_chr19_20906841_r	0	-
chr19	20931164	20931263	AF417579_exon_18_0_chr19_20931165_r	0	-
chr19	20933494	20933601	AF417579_exon_19_0_chr19_20933495_r	0	-
chr19	20942830	20942912	AF417579_exon_20_0_chr19_20942831_r	0	-
chr19	20944887	20944978	AF417579_exon_21_0_chr19_20944888_r	0	-
chr19	20975275	20975404	AF417579_exon_22_0_chr19_20975276_r	0	-
chr19	20981349	20981512	AF417579_exon_23_0_chr19_20981350_r	0	-
chr19	20987992	20988040	AF417579_exon_24_0_chr19_20987993_r	0	-
chr19	21015394	21015502	AF417579_exon_25_0_chr19_21015395_r	0	-
chr19	21028633	21028692	AF417579_exon_26_0_chr19_21028634_r	0	-
chr19	20859585	20859606	BC152732_exon_0_0_chr19_20859586_r	0	-
chr19	20864074	20864126	BC152732_exon_1_0_chr19_20864075_r	0	-
chr19	20864281	20864360	BC152732_exon_2_0_chr19_20864282_r	0	-
chr19	20870005	20870131	BC152732_exon_3_0_chr19_20870006_r	0	-
chr19	20873489	20873729	BC152732_exon_4_0_chr19_20873490_r	0	-
chr19	20879088	20879156	BC152732_exon_5_0_chr19_20879089_r	0	-
chr19	20890599	20890728	BC152732_exon_6_0_chr19_20890600_r	0	-
chr19	20898467	20898638	BC152732_exon_7_0_chr19_20898468_r	0	-
chr19	20898764	20898944	BC152732_exon_8_0_chr19_20898765_r	0	-
chr19	20900995	20901190	BC152732_exon_9_0_chr19_20900996_r	0	-
chr19	20902142	20902287	BC152732_exon_10_0_chr19_20902143_r	0	-
chr19	20906840	20906983	BC152732_exon_11_0_chr19_20906841_r	0	-
chr19	20931164	20931263	BC152732_exon_12_0_chr19_20931165_r	0	-
chr19	20933494	20933601	BC152732_exon_13_0_chr19_20933495_r	0	-
chr19	20942830	20942912	BC152732_exon_14_0_chr19_20942831_r	0	-
chr19	20944887	20944978	BC152732_exon_15_0_chr19_20944888_r	0	-
chr19	20975275	20975404	BC152732_exon_16_0_chr19_20975276_r	0	-
chr19	20981349	20981512	BC152732_exon_17_0_chr19_20981350_r	0	-
chr19	20987992	20988040	BC152732_exon_18_0_chr19_20987993_r	0	-
chr19	23052719	23053367	AK021170_exon_0_0_chr19_23052720_r	0	-
chr19	23150246	23150414	AK021170_exon_1_0_chr19_23150247_r	0	-
chr19	23066527	23066910	AK034340_exon_0_0_chr19_23066528_f	0	+
chr19	23066911	23068684	AK034340_exon_1_0_chr19_23066912_f	0	+
chr19	23068684	23069896	AK034340_exon_2_0_chr19_23068685_f	0	+
chr19	23066755	23066935	AK031944_exon_0_0_chr19_23066756_f	0	+
chr19	23066945	23067092	AK031944_exon_1_0_chr19_23066946_f	0	+
chr19	23067093	23068684	AK031944_exon_2_0_chr19_23067094_f	0	+
chr19	23068685	23069896	AK031944_exon_3_0_chr19_23068686_f	0	+
chr19	27219807	27220496	AK045464_exon_0_0_chr19_27219808_r	0	-
chr19	27248558	27248789	AK045464_exon_1_0_chr19_27248559_r	0	-
chr19	27249250	27249298	AK045464_exon_2_0_chr19_27249251_r	0	-
chr19	27265557	27265661	AK045464_exon_3_0_chr19_27265558_r	0	-
chr19	27265788	27265984	AK045464_exon_4_0_chr19_27265789_r	0	-
chr19	27265985	27265994	AK045464_exon_5_0_chr19_27265986_r	0	-
chr19	27265995	27266499	AK045464_exon_6_0_chr19_27265996_r	0	-
chr19	29326328	29326608	AK087255_exon_0_0_chr19_29326329_f	0	+
chr19	29336672	29336921	AK087255_exon_1_0_chr19_29336673_f	0	+
chr19	29336921	29336923	AK087255_exon_2_0_chr19_29336922_f	0	+
chr19	29345840	29345964	AK087255_exon_3_0_chr19_29345841_f	0	+
chr19	29349491	29349609	AK087255_exon_4_0_chr19_29349492_f	0	+
chr19	29351239	29351385	AK087255_exon_5_0_chr19_29351240_f	0	+
chr19	29356806	29356970	AK087255_exon_6_0_chr19_29356807_f	0	+
chr19	29356970	29357128	AK087255_exon_7_0_chr19_29356971_f	0	+
chr19	29358031	29358151	AK087255_exon_8_0_chr19_29358032_f	0	+
chr19	29359326	29359484	AK087255_exon_9_0_chr19_29359327_f	0	+
chr19	29360790	29360902	AK087255_exon_10_0_chr19_29360791_f	0	+
chr19	29362390	29362577	AK087255_exon_11_0_chr19_29362391_f	0	+
chr19	29363163	29363291	AK087255_exon_12_0_chr19_29363164_f	0	+
chr19	29365656	29365791	AK087255_exon_13_0_chr19_29365657_f	0	+
chr19	29369345	29369433	AK087255_exon_14_0_chr19_29369346_f	0	+
chr19	29370131	29370181	AK087255_exon_15_0_chr19_29370132_f	0	+
chr19	29326930	29327009	BC054807_exon_0_0_chr19_29326931_f	0	+
chr19	29336672	29336923	BC054807_exon_1_0_chr19_29336673_f	0	+
chr19	29345840	29345964	BC054807_exon_2_0_chr19_29345841_f	0	+
chr19	29349491	29349609	BC054807_exon_3_0_chr19_29349492_f	0	+
chr19	29351239	29351385	BC054807_exon_4_0_chr19_29351240_f	0	+
chr19	29356806	29357128	BC054807_exon_5_0_chr19_29356807_f	0	+
chr19	29358031	29358151	BC054807_exon_6_0_chr19_29358032_f	0	+
chr19	29359326	29359484	BC054807_exon_7_0_chr19_29359327_f	0	+
chr19	29360790	29360902	BC054807_exon_8_0_chr19_29360791_f	0	+
chr19	29362390	29362577	BC054807_exon_9_0_chr19_29362391_f	0	+
chr19	29363163	29363291	BC054807_exon_10_0_chr19_29363164_f	0	+
chr19	29365656	29365791	BC054807_exon_11_0_chr19_29365657_f	0	+
chr19	29369345	29369433	BC054807_exon_12_0_chr19_29369346_f	0	+
chr19	29370131	29370259	BC054807_exon_13_0_chr19_29370132_f	0	+
chr19	29370999	29371138	BC054807_exon_14_0_chr19_29371000_f	0	+
chr19	29372782	29372934	BC054807_exon_15_0_chr19_29372783_f	0	+
chr19	29373077	29373228	BC054807_exon_16_0_chr19_29373078_f	0	+
chr19	29373968	29374105	BC054807_exon_17_0_chr19_29373969_f	0	+
chr19	29375398	29375588	BC054807_exon_18_0_chr19_29375399_f	0	+
chr19	29376101	29376226	BC054807_exon_19_0_chr19_29376102_f	0	+
chr19	29376388	29376561	BC054807_exon_20_0_chr19_29376389_f	0	+
chr19	29384084	29384202	BC054807_exon_21_0_chr19_29384085_f	0	+
chr19	29385417	29385531	BC054807_exon_22_0_chr19_29385418_f	0	+
chr19	29386230	29386829	BC054807_exon_23_0_chr19_29386231_f	0	+
chr19	29326930	29327009	BC059834_exon_0_0_chr19_29326931_f	0	+
chr19	29336672	29336923	BC059834_exon_1_0_chr19_29336673_f	0	+
chr19	29345840	29345964	BC059834_exon_2_0_chr19_29345841_f	0	+
chr19	29349491	29349609	BC059834_exon_3_0_chr19_29349492_f	0	+
chr19	29351239	29351385	BC059834_exon_4_0_chr19_29351240_f	0	+
chr19	29356806	29357128	BC059834_exon_5_0_chr19_29356807_f	0	+
chr19	29358031	29358151	BC059834_exon_6_0_chr19_29358032_f	0	+
chr19	29359326	29359484	BC059834_exon_7_0_chr19_29359327_f	0	+
chr19	29360790	29360902	BC059834_exon_8_0_chr19_29360791_f	0	+
chr19	29362390	29362577	BC059834_exon_9_0_chr19_29362391_f	0	+
chr19	29363163	29363291	BC059834_exon_10_0_chr19_29363164_f	0	+
chr19	29365656	29365791	BC059834_exon_11_0_chr19_29365657_f	0	+
chr19	29369345	29369433	BC059834_exon_12_0_chr19_29369346_f	0	+
chr19	29370131	29370259	BC059834_exon_13_0_chr19_29370132_f	0	+
chr19	29370999	29371138	BC059834_exon_14_0_chr19_29371000_f	0	+
chr19	29372782	29372934	BC059834_exon_15_0_chr19_29372783_f	0	+
chr19	29373077	29373228	BC059834_exon_16_0_chr19_29373078_f	0	+
chr19	29373968	29374105	BC059834_exon_17_0_chr19_29373969_f	0	+
chr19	29375398	29375588	BC059834_exon_18_0_chr19_29375399_f	0	+
chr19	29376101	29376226	BC059834_exon_19_0_chr19_29376102_f	0	+
chr19	29376388	29376561	BC059834_exon_20_0_chr19_29376389_f	0	+
chr19	29384084	29384202	BC059834_exon_21_0_chr19_29384085_f	0	+
chr19	29385417	29385531	BC059834_exon_22_0_chr19_29385418_f	0	+
chr19	29386230	29386829	BC059834_exon_23_0_chr19_29386231_f	0	+
chr19	29326944	29327009	L16956_exon_0_0_chr19_29326945_f	0	+
chr19	29336672	29336923	L16956_exon_1_0_chr19_29336673_f	0	+
chr19	29345840	29345964	L16956_exon_2_0_chr19_29345841_f	0	+
chr19	29349491	29349604	L16956_exon_3_0_chr19_29349492_f	0	+
chr19	29351234	29351385	L16956_exon_4_0_chr19_29351235_f	0	+
chr19	29356806	29357128	L16956_exon_5_0_chr19_29356807_f	0	+
chr19	29358031	29358151	L16956_exon_6_0_chr19_29358032_f	0	+
chr19	29359326	29359484	L16956_exon_7_0_chr19_29359327_f	0	+
chr19	29360790	29360902	L16956_exon_8_0_chr19_29360791_f	0	+
chr19	29362390	29362577	L16956_exon_9_0_chr19_29362391_f	0	+
chr19	29363163	29363291	L16956_exon_10_0_chr19_29363164_f	0	+
chr19	29365656	29365791	L16956_exon_11_0_chr19_29365657_f	0	+
chr19	29369345	29369433	L16956_exon_12_0_chr19_29369346_f	0	+
chr19	29370131	29370259	L16956_exon_13_0_chr19_29370132_f	0	+
chr19	29370999	29371138	L16956_exon_14_0_chr19_29371000_f	0	+
chr19	29372782	29372934	L16956_exon_15_0_chr19_29372783_f	0	+
chr19	29373077	29373228	L16956_exon_16_0_chr19_29373078_f	0	+
chr19	29373968	29374105	L16956_exon_17_0_chr19_29373969_f	0	+
chr19	29375398	29375588	L16956_exon_18_0_chr19_29375399_f	0	+
chr19	29376101	29376226	L16956_exon_19_0_chr19_29376102_f	0	+
chr19	29376388	29376561	L16956_exon_20_0_chr19_29376389_f	0	+
chr19	29384084	29384202	L16956_exon_21_0_chr19_29384085_f	0	+
chr19	29385417	29385531	L16956_exon_22_0_chr19_29385418_f	0	+
chr19	29386230	29386298	L16956_exon_23_0_chr19_29386231_f	0	+
chr19	29386300	29386472	L16956_exon_24_0_chr19_29386301_f	0	+
chr19	30642040	30643024	AK083991_exon_0_0_chr19_30642041_r	0	-
chr19	30643024	30643826	AK083991_exon_1_0_chr19_30643025_r	0	-
chr19	30646101	30646168	AK083991_exon_2_0_chr19_30646102_r	0	-
chr19	30653099	30653162	AK083991_exon_3_0_chr19_30653100_r	0	-
chr19	30653247	30653370	AK083991_exon_4_0_chr19_30653248_r	0	-
chr19	30659628	30659792	AK083991_exon_5_0_chr19_30659629_r	0	-
chr19	30660755	30660897	AK083991_exon_6_0_chr19_30660756_r	0	-
chr19	30667337	30667427	AK083991_exon_7_0_chr19_30667338_r	0	-
chr19	30669431	30669571	AK083991_exon_8_0_chr19_30669432_r	0	-
chr19	30699171	30699268	AK083991_exon_9_0_chr19_30699172_r	0	-
chr19	30771372	30771447	AK083991_exon_10_0_chr19_30771373_r	0	-
chr19	30798649	30798715	AK083991_exon_11_0_chr19_30798650_r	0	-
chr19	30855784	30855879	AK083991_exon_12_0_chr19_30855785_r	0	-
chr19	30861383	30861461	AK083991_exon_13_0_chr19_30861384_r	0	-
chr19	30969121	30969185	AK083991_exon_14_0_chr19_30969122_r	0	-
chr19	31067546	31067652	AK083991_exon_15_0_chr19_31067547_r	0	-
chr19	31376775	31376889	AK083991_exon_16_0_chr19_31376776_r	0	-
chr19	31660056	31660223	AK083991_exon_17_0_chr19_31660057_r	0	-
chr19	31839046	31839523	AK083991_exon_18_0_chr19_31839047_r	0	-
chr19	30643036	30643826	AF084547_exon_0_0_chr19_30643037_r	0	-
chr19	30646101	30646168	AF084547_exon_1_0_chr19_30646102_r	0	-
chr19	30653099	30653162	AF084547_exon_2_0_chr19_30653100_r	0	-
chr19	30653247	30653370	AF084547_exon_3_0_chr19_30653248_r	0	-
chr19	30659628	30659792	AF084547_exon_4_0_chr19_30659629_r	0	-
chr19	30660755	30660897	AF084547_exon_5_0_chr19_30660756_r	0	-
chr19	30667337	30667427	AF084547_exon_6_0_chr19_30667338_r	0	-
chr19	30669431	30669571	AF084547_exon_7_0_chr19_30669432_r	0	-
chr19	30699171	30699268	AF084547_exon_8_0_chr19_30699172_r	0	-
chr19	30771372	30771447	AF084547_exon_9_0_chr19_30771373_r	0	-
chr19	30798649	30798715	AF084547_exon_10_0_chr19_30798650_r	0	-
chr19	30855784	30855879	AF084547_exon_11_0_chr19_30855785_r	0	-
chr19	30861383	30861461	AF084547_exon_12_0_chr19_30861384_r	0	-
chr19	30969121	30969185	AF084547_exon_13_0_chr19_30969122_r	0	-
chr19	31067546	31067652	AF084547_exon_14_0_chr19_31067547_r	0	-
chr19	31376775	31376889	AF084547_exon_15_0_chr19_31376776_r	0	-
chr19	31660056	31660223	AF084547_exon_16_0_chr19_31660057_r	0	-
chr19	31738460	31738860	AF084547_exon_17_0_chr19_31738461_r	0	-
chr19	30643255	30643826	BC113162_exon_0_0_chr19_30643256_r	0	-
chr19	30646101	30646168	BC113162_exon_1_0_chr19_30646102_r	0	-
chr19	30653099	30653162	BC113162_exon_2_0_chr19_30653100_r	0	-
chr19	30653247	30653370	BC113162_exon_3_0_chr19_30653248_r	0	-
chr19	30659628	30659792	BC113162_exon_4_0_chr19_30659629_r	0	-
chr19	30660755	30660897	BC113162_exon_5_0_chr19_30660756_r	0	-
chr19	30667337	30667427	BC113162_exon_6_0_chr19_30667338_r	0	-
chr19	30669431	30669571	BC113162_exon_7_0_chr19_30669432_r	0	-
chr19	30699171	30699268	BC113162_exon_8_0_chr19_30699172_r	0	-
chr19	30771372	30771447	BC113162_exon_9_0_chr19_30771373_r	0	-
chr19	30798649	30798715	BC113162_exon_10_0_chr19_30798650_r	0	-
chr19	30855784	30855879	BC113162_exon_11_0_chr19_30855785_r	0	-
chr19	30861383	30861461	BC113162_exon_12_0_chr19_30861384_r	0	-
chr19	30969121	30969185	BC113162_exon_13_0_chr19_30969122_r	0	-
chr19	31067546	31067652	BC113162_exon_14_0_chr19_31067547_r	0	-
chr19	31376775	31376889	BC113162_exon_15_0_chr19_31376776_r	0	-
chr19	31660056	31660223	BC113162_exon_16_0_chr19_31660057_r	0	-
chr19	31738460	31738842	BC113162_exon_17_0_chr19_31738461_r	0	-
chr19	36688541	36688971	AK005275_exon_0_0_chr19_36688542_r	0	-
chr19	36699712	36699835	AK005275_exon_1_0_chr19_36699713_r	0	-
chr19	36720173	36720255	AK005275_exon_2_0_chr19_36720174_r	0	-
chr19	36732917	36733056	AK005275_exon_3_0_chr19_36732918_r	0	-
chr19	36779932	36780131	AK005275_exon_4_0_chr19_36779933_r	0	-
chr19	36693907	36695645	AK142254_exon_0_0_chr19_36693908_r	0	-
chr19	36695645	36695839	AK142254_exon_1_0_chr19_36695646_r	0	-
chr19	36695839	36695866	AK142254_exon_2_0_chr19_36695840_r	0	-
chr19	36695866	36695982	AK142254_exon_3_0_chr19_36695867_r	0	-
chr19	36699712	36699835	AK142254_exon_4_0_chr19_36699713_r	0	-
chr19	36720173	36720255	AK142254_exon_5_0_chr19_36720174_r	0	-
chr19	36760016	36760157	AK142254_exon_6_0_chr19_36760017_r	0	-
chr19	36763728	36763969	AK142254_exon_7_0_chr19_36763729_r	0	-
chr19	36693919	36695982	AK149390_exon_0_0_chr19_36693920_r	0	-
chr19	36699712	36699835	AK149390_exon_1_0_chr19_36699713_r	0	-
chr19	36700330	36700388	AK149390_exon_2_0_chr19_36700331_r	0	-
chr19	36700477	36700514	AK149390_exon_3_0_chr19_36700478_r	0	-
chr19	36693924	36695982	AK149600_exon_0_0_chr19_36693925_r	0	-
chr19	36699712	36699835	AK149600_exon_1_0_chr19_36699713_r	0	-
chr19	36700448	36700494	AK149600_exon_2_0_chr19_36700449_r	0	-
chr19	37624907	37625055	AK151524_exon_0_0_chr19_37624908_f	0	+
chr19	37644872	37645044	AK151524_exon_1_0_chr19_37644873_f	0	+
chr19	37646082	37646130	AK151524_exon_2_0_chr19_37646083_f	0	+
chr19	37646347	37646438	AK151524_exon_3_0_chr19_37646348_f	0	+
chr19	37648201	37648247	AK151524_exon_4_0_chr19_37648202_f	0	+
chr19	37651425	37651630	AK151524_exon_5_0_chr19_37651426_f	0	+
chr19	37652909	37653065	AK151524_exon_6_0_chr19_37652910_f	0	+
chr19	37656682	37656751	AK151524_exon_7_0_chr19_37656683_f	0	+
chr19	37660300	37660384	AK151524_exon_8_0_chr19_37660301_f	0	+
chr19	37662127	37662174	AK151524_exon_9_0_chr19_37662128_f	0	+
chr19	37662306	37662427	AK151524_exon_10_0_chr19_37662307_f	0	+
chr19	37664340	37664412	AK151524_exon_11_0_chr19_37664341_f	0	+
chr19	37665357	37665455	AK151524_exon_12_0_chr19_37665358_f	0	+
chr19	37668151	37668257	AK151524_exon_13_0_chr19_37668152_f	0	+
chr19	37671584	37671694	AK151524_exon_14_0_chr19_37671585_f	0	+
chr19	37673055	37673167	AK151524_exon_15_0_chr19_37673056_f	0	+
chr19	37674048	37674183	AK151524_exon_16_0_chr19_37674049_f	0	+
chr19	37683415	37683595	AK151524_exon_17_0_chr19_37683416_f	0	+
chr19	37714111	37714253	AK151524_exon_18_0_chr19_37714112_f	0	+
chr19	37727872	37727946	AK151524_exon_19_0_chr19_37727873_f	0	+
chr19	37756149	37756262	AK151524_exon_20_0_chr19_37756150_f	0	+
chr19	37757335	37757735	AK151524_exon_21_0_chr19_37757336_f	0	+
chr19	37624907	37625055	AK151838_exon_0_0_chr19_37624908_f	0	+
chr19	37644872	37645044	AK151838_exon_1_0_chr19_37644873_f	0	+
chr19	37646082	37646130	AK151838_exon_2_0_chr19_37646083_f	0	+
chr19	37646347	37646438	AK151838_exon_3_0_chr19_37646348_f	0	+
chr19	37648201	37648247	AK151838_exon_4_0_chr19_37648202_f	0	+
chr19	37651425	37651630	AK151838_exon_5_0_chr19_37651426_f	0	+
chr19	37652909	37653065	AK151838_exon_6_0_chr19_37652910_f	0	+
chr19	37656682	37656751	AK151838_exon_7_0_chr19_37656683_f	0	+
chr19	37660300	37660384	AK151838_exon_8_0_chr19_37660301_f	0	+
chr19	37662127	37662174	AK151838_exon_9_0_chr19_37662128_f	0	+
chr19	37662306	37662427	AK151838_exon_10_0_chr19_37662307_f	0	+
chr19	37664340	37664412	AK151838_exon_11_0_chr19_37664341_f	0	+
chr19	37665357	37665455	AK151838_exon_12_0_chr19_37665358_f	0	+
chr19	37668151	37668257	AK151838_exon_13_0_chr19_37668152_f	0	+
chr19	37671584	37671694	AK151838_exon_14_0_chr19_37671585_f	0	+
chr19	37673055	37673167	AK151838_exon_15_0_chr19_37673056_f	0	+
chr19	37674048	37674183	AK151838_exon_16_0_chr19_37674049_f	0	+
chr19	37683415	37683595	AK151838_exon_17_0_chr19_37683416_f	0	+
chr19	37714111	37714253	AK151838_exon_18_0_chr19_37714112_f	0	+
chr19	37727872	37727946	AK151838_exon_19_0_chr19_37727873_f	0	+
chr19	37756149	37756262	AK151838_exon_20_0_chr19_37756150_f	0	+
chr19	37757335	37757735	AK151838_exon_21_0_chr19_37757336_f	0	+
chr19	37624948	37625055	BC026859_exon_0_0_chr19_37624949_f	0	+
chr19	37644872	37645044	BC026859_exon_1_0_chr19_37644873_f	0	+
chr19	37646088	37646130	BC026859_exon_2_0_chr19_37646089_f	0	+
chr19	37646347	37646438	BC026859_exon_3_0_chr19_37646348_f	0	+
chr19	37648201	37648247	BC026859_exon_4_0_chr19_37648202_f	0	+
chr19	37651425	37651630	BC026859_exon_5_0_chr19_37651426_f	0	+
chr19	37652909	37653065	BC026859_exon_6_0_chr19_37652910_f	0	+
chr19	37656682	37656751	BC026859_exon_7_0_chr19_37656683_f	0	+
chr19	37660300	37660384	BC026859_exon_8_0_chr19_37660301_f	0	+
chr19	37662127	37662174	BC026859_exon_9_0_chr19_37662128_f	0	+
chr19	37662306	37662427	BC026859_exon_10_0_chr19_37662307_f	0	+
chr19	37664340	37664412	BC026859_exon_11_0_chr19_37664341_f	0	+
chr19	37665357	37665455	BC026859_exon_12_0_chr19_37665358_f	0	+
chr19	37668151	37668257	BC026859_exon_13_0_chr19_37668152_f	0	+
chr19	37671584	37671694	BC026859_exon_14_0_chr19_37671585_f	0	+
chr19	37673055	37673167	BC026859_exon_15_0_chr19_37673056_f	0	+
chr19	37674048	37674183	BC026859_exon_16_0_chr19_37674049_f	0	+
chr19	37683415	37683595	BC026859_exon_17_0_chr19_37683416_f	0	+
chr19	37714111	37714253	BC026859_exon_18_0_chr19_37714112_f	0	+
chr19	37727872	37727946	BC026859_exon_19_0_chr19_37727873_f	0	+
chr19	37756149	37756262	BC026859_exon_20_0_chr19_37756150_f	0	+
chr19	37757335	37757681	BC026859_exon_21_0_chr19_37757336_f	0	+
chr19	37757682	37757736	BC026859_exon_22_0_chr19_37757683_f	0	+
chr19	37668233	37668257	BC025616_exon_0_0_chr19_37668234_f	0	+
chr19	37671584	37671694	BC025616_exon_1_0_chr19_37671585_f	0	+
chr19	37673055	37673167	BC025616_exon_2_0_chr19_37673056_f	0	+
chr19	37674048	37674183	BC025616_exon_3_0_chr19_37674049_f	0	+
chr19	37683415	37683595	BC025616_exon_4_0_chr19_37683416_f	0	+
chr19	37714111	37714253	BC025616_exon_5_0_chr19_37714112_f	0	+
chr19	37727872	37727946	BC025616_exon_6_0_chr19_37727873_f	0	+
chr19	37756149	37756262	BC025616_exon_7_0_chr19_37756150_f	0	+
chr19	37757335	37757681	BC025616_exon_8_0_chr19_37757336_f	0	+
chr19	37757682	37757739	BC025616_exon_9_0_chr19_37757683_f	0	+
chr19	37683423	37683595	AK076455_exon_0_0_chr19_37683424_f	0	+
chr19	37714111	37714253	AK076455_exon_1_0_chr19_37714112_f	0	+
chr19	37727872	37727946	AK076455_exon_2_0_chr19_37727873_f	0	+
chr19	37756149	37756262	AK076455_exon_3_0_chr19_37756150_f	0	+
chr19	37757335	37758473	AK076455_exon_4_0_chr19_37757336_f	0	+
chr19	37758473	37758549	AK076455_exon_5_0_chr19_37758474_f	0	+
chr19	38598686	38599942	AB076247_exon_0_0_chr19_38598687_f	0	+
chr19	38694932	38695221	AB076247_exon_1_0_chr19_38694933_f	0	+
chr19	38726284	38726601	AB076247_exon_2_0_chr19_38726285_f	0	+
chr19	38772939	38773085	AB076247_exon_3_0_chr19_38772940_f	0	+
chr19	38776309	38776568	AB076247_exon_4_0_chr19_38776310_f	0	+
chr19	38779729	38779935	AB076247_exon_5_0_chr19_38779730_f	0	+
chr19	38791053	38791729	AB076247_exon_6_0_chr19_38791054_f	0	+
chr19	38794045	38794228	AB076247_exon_7_0_chr19_38794046_f	0	+
chr19	38795463	38795581	AB076247_exon_8_0_chr19_38795464_f	0	+
chr19	38796301	38796410	AB076247_exon_9_0_chr19_38796302_f	0	+
chr19	38799190	38799313	AB076247_exon_10_0_chr19_38799191_f	0	+
chr19	38799399	38799536	AB076247_exon_11_0_chr19_38799400_f	0	+
chr19	38801257	38801496	AB076247_exon_12_0_chr19_38801258_f	0	+
chr19	38803172	38803234	AB076247_exon_13_0_chr19_38803173_f	0	+
chr19	38803316	38803482	AB076247_exon_14_0_chr19_38803317_f	0	+
chr19	38810920	38811028	AB076247_exon_15_0_chr19_38810921_f	0	+
chr19	38812412	38812529	AB076247_exon_16_0_chr19_38812413_f	0	+
chr19	38813737	38813896	AB076247_exon_17_0_chr19_38813738_f	0	+
chr19	38820255	38820385	AB076247_exon_18_0_chr19_38820256_f	0	+
chr19	38823781	38823903	AB076247_exon_19_0_chr19_38823782_f	0	+
chr19	38824930	38825048	AB076247_exon_20_0_chr19_38824931_f	0	+
chr19	38833304	38833436	AB076247_exon_21_0_chr19_38833305_f	0	+
chr19	38834468	38834756	AB076247_exon_22_0_chr19_38834469_f	0	+
chr19	38839789	38839953	AB076247_exon_23_0_chr19_38839790_f	0	+
chr19	38841621	38841883	AB076247_exon_24_0_chr19_38841622_f	0	+
chr19	38843940	38844059	AB076247_exon_25_0_chr19_38843941_f	0	+
chr19	38844836	38844965	AB076247_exon_26_0_chr19_38844837_f	0	+
chr19	38847309	38847519	AB076247_exon_27_0_chr19_38847310_f	0	+
chr19	38852346	38852505	AB076247_exon_28_0_chr19_38852347_f	0	+
chr19	38854255	38854474	AB076247_exon_29_0_chr19_38854256_f	0	+
chr19	38855049	38855272	AB076247_exon_30_0_chr19_38855050_f	0	+
chr19	38857026	38857112	AB076247_exon_31_0_chr19_38857027_f	0	+
chr19	38857113	38857210	AB076247_exon_32_0_chr19_38857114_f	0	+
chr19	38857210	38857317	AB076247_exon_33_0_chr19_38857211_f	0	+
chr19	38857318	38857345	AB076247_exon_34_0_chr19_38857319_f	0	+
chr19	38857346	38857481	AB076247_exon_35_0_chr19_38857347_f	0	+
chr19	38857481	38857787	AB076247_exon_36_0_chr19_38857482_f	0	+
chr19	38598698	38599942	BC145246_exon_0_0_chr19_38598699_f	0	+
chr19	38694932	38695221	BC145246_exon_1_0_chr19_38694933_f	0	+
chr19	38726284	38726601	BC145246_exon_2_0_chr19_38726285_f	0	+
chr19	38772939	38773085	BC145246_exon_3_0_chr19_38772940_f	0	+
chr19	38776309	38776568	BC145246_exon_4_0_chr19_38776310_f	0	+
chr19	38779729	38779935	BC145246_exon_5_0_chr19_38779730_f	0	+
chr19	38791053	38791729	BC145246_exon_6_0_chr19_38791054_f	0	+
chr19	38794045	38794228	BC145246_exon_7_0_chr19_38794046_f	0	+
chr19	38795463	38795581	BC145246_exon_8_0_chr19_38795464_f	0	+
chr19	38796301	38796410	BC145246_exon_9_0_chr19_38796302_f	0	+
chr19	38799190	38799313	BC145246_exon_10_0_chr19_38799191_f	0	+
chr19	38799399	38799536	BC145246_exon_11_0_chr19_38799400_f	0	+
chr19	38801257	38801496	BC145246_exon_12_0_chr19_38801258_f	0	+
chr19	38803172	38803234	BC145246_exon_13_0_chr19_38803173_f	0	+
chr19	38803316	38803482	BC145246_exon_14_0_chr19_38803317_f	0	+
chr19	38810920	38811028	BC145246_exon_15_0_chr19_38810921_f	0	+
chr19	38812412	38812529	BC145246_exon_16_0_chr19_38812413_f	0	+
chr19	38813737	38813896	BC145246_exon_17_0_chr19_38813738_f	0	+
chr19	38820255	38820385	BC145246_exon_18_0_chr19_38820256_f	0	+
chr19	38822899	38822941	BC145246_exon_19_0_chr19_38822900_f	0	+
chr19	38823781	38823903	BC145246_exon_20_0_chr19_38823782_f	0	+
chr19	38824930	38825048	BC145246_exon_21_0_chr19_38824931_f	0	+
chr19	38833304	38833436	BC145246_exon_22_0_chr19_38833305_f	0	+
chr19	38834468	38834756	BC145246_exon_23_0_chr19_38834469_f	0	+
chr19	38839789	38839953	BC145246_exon_24_0_chr19_38839790_f	0	+
chr19	38841621	38841883	BC145246_exon_25_0_chr19_38841622_f	0	+
chr19	38843940	38844059	BC145246_exon_26_0_chr19_38843941_f	0	+
chr19	38844836	38844965	BC145246_exon_27_0_chr19_38844837_f	0	+
chr19	38847309	38847519	BC145246_exon_28_0_chr19_38847310_f	0	+
chr19	38852346	38852505	BC145246_exon_29_0_chr19_38852347_f	0	+
chr19	38854255	38854474	BC145246_exon_30_0_chr19_38854256_f	0	+
chr19	38855049	38855272	BC145246_exon_31_0_chr19_38855050_f	0	+
chr19	38857026	38857285	BC145246_exon_32_0_chr19_38857027_f	0	+
chr19	38598698	38599942	BC138349_exon_0_0_chr19_38598699_f	0	+
chr19	38694932	38695221	BC138349_exon_1_0_chr19_38694933_f	0	+
chr19	38726284	38726601	BC138349_exon_2_0_chr19_38726285_f	0	+
chr19	38772939	38773085	BC138349_exon_3_0_chr19_38772940_f	0	+
chr19	38776309	38776568	BC138349_exon_4_0_chr19_38776310_f	0	+
chr19	38779729	38779935	BC138349_exon_5_0_chr19_38779730_f	0	+
chr19	38791053	38791729	BC138349_exon_6_0_chr19_38791054_f	0	+
chr19	38794045	38794228	BC138349_exon_7_0_chr19_38794046_f	0	+
chr19	38795463	38795581	BC138349_exon_8_0_chr19_38795464_f	0	+
chr19	38796301	38796410	BC138349_exon_9_0_chr19_38796302_f	0	+
chr19	38799190	38799313	BC138349_exon_10_0_chr19_38799191_f	0	+
chr19	38799399	38799536	BC138349_exon_11_0_chr19_38799400_f	0	+
chr19	38801257	38801496	BC138349_exon_12_0_chr19_38801258_f	0	+
chr19	38803172	38803234	BC138349_exon_13_0_chr19_38803173_f	0	+
chr19	38803316	38803482	BC138349_exon_14_0_chr19_38803317_f	0	+
chr19	38810920	38811028	BC138349_exon_15_0_chr19_38810921_f	0	+
chr19	38812412	38812529	BC138349_exon_16_0_chr19_38812413_f	0	+
chr19	38813737	38813896	BC138349_exon_17_0_chr19_38813738_f	0	+
chr19	38820255	38820385	BC138349_exon_18_0_chr19_38820256_f	0	+
chr19	38823781	38823903	BC138349_exon_19_0_chr19_38823782_f	0	+
chr19	38824930	38825048	BC138349_exon_20_0_chr19_38824931_f	0	+
chr19	38833304	38833436	BC138349_exon_21_0_chr19_38833305_f	0	+
chr19	38834468	38834756	BC138349_exon_22_0_chr19_38834469_f	0	+
chr19	38839789	38839953	BC138349_exon_23_0_chr19_38839790_f	0	+
chr19	38841621	38841883	BC138349_exon_24_0_chr19_38841622_f	0	+
chr19	38843940	38844059	BC138349_exon_25_0_chr19_38843941_f	0	+
chr19	38844836	38844965	BC138349_exon_26_0_chr19_38844837_f	0	+
chr19	38847309	38847519	BC138349_exon_27_0_chr19_38847310_f	0	+
chr19	38852346	38852505	BC138349_exon_28_0_chr19_38852347_f	0	+
chr19	38854255	38854474	BC138349_exon_29_0_chr19_38854256_f	0	+
chr19	38855049	38855272	BC138349_exon_30_0_chr19_38855050_f	0	+
chr19	38857026	38857296	BC138349_exon_31_0_chr19_38857027_f	0	+
chr19	38598698	38599942	BC138350_exon_0_0_chr19_38598699_f	0	+
chr19	38694932	38695221	BC138350_exon_1_0_chr19_38694933_f	0	+
chr19	38726284	38726601	BC138350_exon_2_0_chr19_38726285_f	0	+
chr19	38772939	38773085	BC138350_exon_3_0_chr19_38772940_f	0	+
chr19	38776309	38776568	BC138350_exon_4_0_chr19_38776310_f	0	+
chr19	38779729	38779935	BC138350_exon_5_0_chr19_38779730_f	0	+
chr19	38791053	38791729	BC138350_exon_6_0_chr19_38791054_f	0	+
chr19	38794045	38794228	BC138350_exon_7_0_chr19_38794046_f	0	+
chr19	38795463	38795581	BC138350_exon_8_0_chr19_38795464_f	0	+
chr19	38796301	38796410	BC138350_exon_9_0_chr19_38796302_f	0	+
chr19	38799190	38799313	BC138350_exon_10_0_chr19_38799191_f	0	+
chr19	38799399	38799536	BC138350_exon_11_0_chr19_38799400_f	0	+
chr19	38801257	38801496	BC138350_exon_12_0_chr19_38801258_f	0	+
chr19	38803172	38803234	BC138350_exon_13_0_chr19_38803173_f	0	+
chr19	38803316	38803482	BC138350_exon_14_0_chr19_38803317_f	0	+
chr19	38810920	38811028	BC138350_exon_15_0_chr19_38810921_f	0	+
chr19	38812412	38812529	BC138350_exon_16_0_chr19_38812413_f	0	+
chr19	38813737	38813896	BC138350_exon_17_0_chr19_38813738_f	0	+
chr19	38820255	38820385	BC138350_exon_18_0_chr19_38820256_f	0	+
chr19	38823781	38823903	BC138350_exon_19_0_chr19_38823782_f	0	+
chr19	38824930	38825048	BC138350_exon_20_0_chr19_38824931_f	0	+
chr19	38833304	38833436	BC138350_exon_21_0_chr19_38833305_f	0	+
chr19	38834468	38834756	BC138350_exon_22_0_chr19_38834469_f	0	+
chr19	38839789	38839953	BC138350_exon_23_0_chr19_38839790_f	0	+
chr19	38841621	38841883	BC138350_exon_24_0_chr19_38841622_f	0	+
chr19	38843940	38844059	BC138350_exon_25_0_chr19_38843941_f	0	+
chr19	38844836	38844965	BC138350_exon_26_0_chr19_38844837_f	0	+
chr19	38847309	38847519	BC138350_exon_27_0_chr19_38847310_f	0	+
chr19	38852346	38852505	BC138350_exon_28_0_chr19_38852347_f	0	+
chr19	38854255	38854474	BC138350_exon_29_0_chr19_38854256_f	0	+
chr19	38855049	38855272	BC138350_exon_30_0_chr19_38855050_f	0	+
chr19	38857026	38857296	BC138350_exon_31_0_chr19_38857027_f	0	+
chr19	38598947	38599942	BC025027_exon_0_0_chr19_38598948_f	0	+
chr19	38694932	38695221	BC025027_exon_1_0_chr19_38694933_f	0	+
chr19	38726284	38726601	BC025027_exon_2_0_chr19_38726285_f	0	+
chr19	38772939	38773207	BC025027_exon_3_0_chr19_38772940_f	0	+
chr19	38773207	38773210	BC025027_exon_4_0_chr19_38773208_f	0	+
chr19	39179561	39179572	BC025027_exon_5_0_chr19_39179562_f	0	+
chr19	39188199	39188207	BC025027_exon_6_0_chr19_39188200_f	0	+
chr19	39509075	39509137	BC025027_exon_7_0_chr19_39509076_f	0	+
chr19	38791394	38791729	AK122521_exon_0_0_chr19_38791395_f	0	+
chr19	38794045	38794228	AK122521_exon_1_0_chr19_38794046_f	0	+
chr19	38795463	38795581	AK122521_exon_2_0_chr19_38795464_f	0	+
chr19	38796301	38796410	AK122521_exon_3_0_chr19_38796302_f	0	+
chr19	38799190	38799313	AK122521_exon_4_0_chr19_38799191_f	0	+
chr19	38799399	38799536	AK122521_exon_5_0_chr19_38799400_f	0	+
chr19	38801257	38801496	AK122521_exon_6_0_chr19_38801258_f	0	+
chr19	38803172	38803234	AK122521_exon_7_0_chr19_38803173_f	0	+
chr19	38803316	38803482	AK122521_exon_8_0_chr19_38803317_f	0	+
chr19	38810920	38811028	AK122521_exon_9_0_chr19_38810921_f	0	+
chr19	38812412	38812529	AK122521_exon_10_0_chr19_38812413_f	0	+
chr19	38813737	38813896	AK122521_exon_11_0_chr19_38813738_f	0	+
chr19	38820255	38820385	AK122521_exon_12_0_chr19_38820256_f	0	+
chr19	38823781	38823903	AK122521_exon_13_0_chr19_38823782_f	0	+
chr19	38824930	38825048	AK122521_exon_14_0_chr19_38824931_f	0	+
chr19	38833304	38833436	AK122521_exon_15_0_chr19_38833305_f	0	+
chr19	38834468	38834756	AK122521_exon_16_0_chr19_38834469_f	0	+
chr19	38839789	38839953	AK122521_exon_17_0_chr19_38839790_f	0	+
chr19	38841621	38841883	AK122521_exon_18_0_chr19_38841622_f	0	+
chr19	38843940	38844059	AK122521_exon_19_0_chr19_38843941_f	0	+
chr19	38844836	38844965	AK122521_exon_20_0_chr19_38844837_f	0	+
chr19	38847309	38847519	AK122521_exon_21_0_chr19_38847310_f	0	+
chr19	38852346	38852505	AK122521_exon_22_0_chr19_38852347_f	0	+
chr19	38854255	38854474	AK122521_exon_23_0_chr19_38854256_f	0	+
chr19	38855049	38855272	AK122521_exon_24_0_chr19_38855050_f	0	+
chr19	38857026	38858237	AK122521_exon_25_0_chr19_38857027_f	0	+
chr19	38858237	38858621	AK122521_exon_26_0_chr19_38858238_f	0	+
chr19	38858622	38858702	AK122521_exon_27_0_chr19_38858623_f	0	+
chr19	38858712	38858807	AK122521_exon_28_0_chr19_38858713_f	0	+
chr19	38858810	38859160	AK122521_exon_29_0_chr19_38858811_f	0	+
chr19	38796859	38798459	AK029430_exon_0_0_chr19_38796860_f	0	+
chr19	39841562	39841980	AF047727_exon_0_0_chr19_39841563_r	0	-
chr19	39848313	39848455	AF047727_exon_1_0_chr19_39848314_r	0	-
chr19	39852403	39852591	AF047727_exon_2_0_chr19_39852404_r	0	-
chr19	39861248	39861390	AF047727_exon_3_0_chr19_39861249_r	0	-
chr19	39876969	39877146	AF047727_exon_4_0_chr19_39876970_r	0	-
chr19	39878259	39878420	AF047727_exon_5_0_chr19_39878260_r	0	-
chr19	39881655	39881805	AF047727_exon_6_0_chr19_39881656_r	0	-
chr19	39882004	39882167	AF047727_exon_7_0_chr19_39882005_r	0	-
chr19	39887044	39887218	AF047727_exon_8_0_chr19_39887045_r	0	-
chr19	39841716	39841980	BC139471_exon_0_0_chr19_39841717_r	0	-
chr19	39848313	39848455	BC139471_exon_1_0_chr19_39848314_r	0	-
chr19	39852403	39852591	BC139471_exon_2_0_chr19_39852404_r	0	-
chr19	39861248	39861390	BC139471_exon_3_0_chr19_39861249_r	0	-
chr19	39876969	39877146	BC139471_exon_4_0_chr19_39876970_r	0	-
chr19	39878259	39878420	BC139471_exon_5_0_chr19_39878260_r	0	-
chr19	39881655	39881805	BC139471_exon_6_0_chr19_39881656_r	0	-
chr19	39882004	39882167	BC139471_exon_7_0_chr19_39882005_r	0	-
chr19	39887044	39887304	BC139471_exon_8_0_chr19_39887045_r	0	-
chr19	39841726	39841980	BC139472_exon_0_0_chr19_39841727_r	0	-
chr19	39848313	39848455	BC139472_exon_1_0_chr19_39848314_r	0	-
chr19	39852403	39852591	BC139472_exon_2_0_chr19_39852404_r	0	-
chr19	39861248	39861390	BC139472_exon_3_0_chr19_39861249_r	0	-
chr19	39876969	39877146	BC139472_exon_4_0_chr19_39876970_r	0	-
chr19	39878259	39878420	BC139472_exon_5_0_chr19_39878260_r	0	-
chr19	39881655	39881805	BC139472_exon_6_0_chr19_39881656_r	0	-
chr19	39882004	39882167	BC139472_exon_7_0_chr19_39882005_r	0	-
chr19	39887044	39887304	BC139472_exon_8_0_chr19_39887045_r	0	-
chr19	40713566	40713580	BC148334_exon_0_0_chr19_40713567_f	0	+
chr19	40713580	40713585	BC148334_exon_1_0_chr19_40713581_f	0	+
chr19	40715878	40715885	BC148334_exon_2_0_chr19_40715879_f	0	+
chr19	41103926	41104131	BC148334_exon_3_0_chr19_41103927_f	0	+
chr19	41111637	41111812	BC148334_exon_4_0_chr19_41111638_f	0	+
chr19	41113363	41113492	BC148334_exon_5_0_chr19_41113364_f	0	+
chr19	41114263	41114434	BC148334_exon_6_0_chr19_41114264_f	0	+
chr19	41115770	41115842	BC148334_exon_7_0_chr19_41115771_f	0	+
chr19	41117352	41117476	BC148334_exon_8_0_chr19_41117353_f	0	+
chr19	41120677	41120810	BC148334_exon_9_0_chr19_41120678_f	0	+
chr19	41122018	41122127	BC148334_exon_10_0_chr19_41122019_f	0	+
chr19	41127484	41127730	BC148334_exon_11_0_chr19_41127485_f	0	+
chr19	41130249	41130333	BC148334_exon_12_0_chr19_41130250_f	0	+
chr19	41133056	41133116	BC148334_exon_13_0_chr19_41133057_f	0	+
chr19	41133555	41133640	BC148334_exon_14_0_chr19_41133556_f	0	+
chr19	42863415	42863602	BC158133_exon_0_0_chr19_42863416_r	0	-
chr19	42880779	42880926	BC158133_exon_1_0_chr19_42880780_r	0	-
chr19	42887369	42887515	BC158133_exon_2_0_chr19_42887370_r	0	-
chr19	42983108	42983223	BC158133_exon_3_0_chr19_42983109_r	0	-
chr19	42987586	42987693	BC158133_exon_4_0_chr19_42987587_r	0	-
chr19	43006050	43006144	BC158133_exon_5_0_chr19_43006051_r	0	-
chr19	43041442	43041490	BC158133_exon_6_0_chr19_43041443_r	0	-
chr19	43065599	43065771	BC158133_exon_7_0_chr19_43065600_r	0	-
chr19	43087534	43087708	BC158133_exon_8_0_chr19_43087535_r	0	-
chr19	43368692	43368854	BC158133_exon_9_0_chr19_43368693_r	0	-
chr19	43459230	43459388	BC158133_exon_10_0_chr19_43459231_r	0	-
chr19	43462511	43462845	BC158133_exon_11_0_chr19_43462512_r	0	-
chr19	42863415	42863602	BC158136_exon_0_0_chr19_42863416_r	0	-
chr19	42880779	42880926	BC158136_exon_1_0_chr19_42880780_r	0	-
chr19	42887369	42887515	BC158136_exon_2_0_chr19_42887370_r	0	-
chr19	42983108	42983223	BC158136_exon_3_0_chr19_42983109_r	0	-
chr19	42987586	42987693	BC158136_exon_4_0_chr19_42987587_r	0	-
chr19	43006050	43006144	BC158136_exon_5_0_chr19_43006051_r	0	-
chr19	43041442	43041490	BC158136_exon_6_0_chr19_43041443_r	0	-
chr19	43065599	43065771	BC158136_exon_7_0_chr19_43065600_r	0	-
chr19	43087534	43087708	BC158136_exon_8_0_chr19_43087535_r	0	-
chr19	43368692	43368854	BC158136_exon_9_0_chr19_43368693_r	0	-
chr19	43459230	43459388	BC158136_exon_10_0_chr19_43459231_r	0	-
chr19	43462511	43462845	BC158136_exon_11_0_chr19_43462512_r	0	-
chr19	42863421	42863602	BC158131_exon_0_0_chr19_42863422_r	0	-
chr19	42880779	42880926	BC158131_exon_1_0_chr19_42880780_r	0	-
chr19	42887369	42887515	BC158131_exon_2_0_chr19_42887370_r	0	-
chr19	42983108	42983223	BC158131_exon_3_0_chr19_42983109_r	0	-
chr19	42987586	42987693	BC158131_exon_4_0_chr19_42987587_r	0	-
chr19	43006050	43006144	BC158131_exon_5_0_chr19_43006051_r	0	-
chr19	43041442	43041490	BC158131_exon_6_0_chr19_43041443_r	0	-
chr19	43065599	43065771	BC158131_exon_7_0_chr19_43065600_r	0	-
chr19	43087534	43087708	BC158131_exon_8_0_chr19_43087535_r	0	-
chr19	43368692	43368854	BC158131_exon_9_0_chr19_43368693_r	0	-
chr19	43459230	43459388	BC158131_exon_10_0_chr19_43459231_r	0	-
chr19	43462511	43462845	BC158131_exon_11_0_chr19_43462512_r	0	-
chr19	44030797	44030915	AF326477_exon_0_0_chr19_44030798_r	0	-
chr19	44030915	44031126	AF326477_exon_1_0_chr19_44030916_r	0	-
chr19	44034475	44034594	AF326477_exon_2_0_chr19_44034476_r	0	-
chr19	44038220	44038320	AF326477_exon_3_0_chr19_44038221_r	0	-
chr19	44040664	44040804	AF326477_exon_4_0_chr19_44040665_r	0	-
chr19	44042942	44043054	AF326477_exon_5_0_chr19_44042943_r	0	-
chr19	44044491	44044674	AF326477_exon_6_0_chr19_44044492_r	0	-
chr19	44048422	44048578	AF326477_exon_7_0_chr19_44048423_r	0	-
chr19	44055292	44055489	AF326477_exon_8_0_chr19_44055293_r	0	-
chr19	44060555	44061010	AF326477_exon_9_0_chr19_44060556_r	0	-
chr19	44030800	44031126	BC014692_exon_0_0_chr19_44030801_r	0	-
chr19	44034475	44034572	BC014692_exon_1_0_chr19_44034476_r	0	-
chr19	44034572	44034594	BC014692_exon_2_0_chr19_44034573_r	0	-
chr19	44038220	44038320	BC014692_exon_3_0_chr19_44038221_r	0	-
chr19	44040664	44040804	BC014692_exon_4_0_chr19_44040665_r	0	-
chr19	44042942	44043054	BC014692_exon_5_0_chr19_44042943_r	0	-
chr19	44044491	44044674	BC014692_exon_6_0_chr19_44044492_r	0	-
chr19	44048422	44048578	BC014692_exon_7_0_chr19_44048423_r	0	-
chr19	44055292	44055489	BC014692_exon_8_0_chr19_44055293_r	0	-
chr19	44060555	44060978	BC014692_exon_9_0_chr19_44060556_r	0	-
chr19	44030801	44031126	AB021969_exon_0_0_chr19_44030802_r	0	-
chr19	44034475	44034594	AB021969_exon_1_0_chr19_44034476_r	0	-
chr19	44038220	44038320	AB021969_exon_2_0_chr19_44038221_r	0	-
chr19	44040664	44040804	AB021969_exon_3_0_chr19_44040665_r	0	-
chr19	44042942	44043054	AB021969_exon_4_0_chr19_44042943_r	0	-
chr19	44044491	44044674	AB021969_exon_5_0_chr19_44044492_r	0	-
chr19	44048422	44048578	AB021969_exon_6_0_chr19_44048423_r	0	-
chr19	44055292	44055489	AB021969_exon_7_0_chr19_44055293_r	0	-
chr19	44060555	44060955	AB021969_exon_8_0_chr19_44060556_r	0	-
chr19	44060956	44060988	AB021969_exon_9_0_chr19_44060957_r	0	-
chr19	44036489	44037133	AK033629_exon_0_0_chr19_44036490_r	0	-
chr19	44037136	44038320	AK033629_exon_1_0_chr19_44037137_r	0	-
chr19	44040664	44040804	AK033629_exon_2_0_chr19_44040665_r	0	-
chr19	44042942	44043183	AK033629_exon_3_0_chr19_44042943_r	0	-
chr19	46131051	46131233	AK147947_exon_0_0_chr19_46131052_f	0	+
chr19	46135892	46136066	AK147947_exon_1_0_chr19_46135893_f	0	+
chr19	46136630	46136780	AK147947_exon_2_0_chr19_46136631_f	0	+
chr19	46136891	46136993	AK147947_exon_3_0_chr19_46136892_f	0	+
chr19	46137101	46139970	AK147947_exon_4_0_chr19_46137102_f	0	+
chr19	46140153	46140207	AK147947_exon_5_0_chr19_46140154_f	0	+
chr19	46141718	46141776	AK147947_exon_6_0_chr19_46141719_f	0	+
chr19	46142510	46142578	AK147947_exon_7_0_chr19_46142511_f	0	+
chr19	46143528	46143649	AK147947_exon_8_0_chr19_46143529_f	0	+
chr19	46131070	46131233	AK044522_exon_0_0_chr19_46131071_f	0	+
chr19	46135892	46136066	AK044522_exon_1_0_chr19_46135893_f	0	+
chr19	46136633	46136780	AK044522_exon_2_0_chr19_46136634_f	0	+
chr19	46136891	46136984	AK044522_exon_3_0_chr19_46136892_f	0	+
chr19	46137101	46137251	AK044522_exon_4_0_chr19_46137102_f	0	+
chr19	46137254	46139970	AK044522_exon_5_0_chr19_46137255_f	0	+
chr19	46140153	46140207	AK044522_exon_6_0_chr19_46140154_f	0	+
chr19	46141718	46141775	AK044522_exon_7_0_chr19_46141719_f	0	+
chr19	46146792	46146824	AK044522_exon_8_0_chr19_46146793_f	0	+
chr19	46147038	46147405	AK044522_exon_9_0_chr19_46147039_f	0	+
chr19	46131073	46131233	AK122322_exon_0_0_chr19_46131074_f	0	+
chr19	46135892	46136066	AK122322_exon_1_0_chr19_46135893_f	0	+
chr19	46136630	46136780	AK122322_exon_2_0_chr19_46136631_f	0	+
chr19	46136891	46136993	AK122322_exon_3_0_chr19_46136892_f	0	+
chr19	46137101	46139970	AK122322_exon_4_0_chr19_46137102_f	0	+
chr19	46140153	46140207	AK122322_exon_5_0_chr19_46140154_f	0	+
chr19	46141718	46141776	AK122322_exon_6_0_chr19_46141719_f	0	+
chr19	46142507	46142578	AK122322_exon_7_0_chr19_46142508_f	0	+
chr19	46143528	46144207	AK122322_exon_8_0_chr19_46143529_f	0	+
chr19	46144213	46144258	AK122322_exon_9_0_chr19_46144214_f	0	+
chr19	46145766	46145901	AK122322_exon_10_0_chr19_46145767_f	0	+
chr19	46146008	46146075	AK122322_exon_11_0_chr19_46146009_f	0	+
chr19	46146191	46146313	AK122322_exon_12_0_chr19_46146192_f	0	+
chr19	46146672	46146824	AK122322_exon_13_0_chr19_46146673_f	0	+
chr19	46147038	46147364	AK122322_exon_14_0_chr19_46147039_f	0	+
chr19	46147365	46147399	AK122322_exon_15_0_chr19_46147366_f	0	+
chr19	46131074	46131233	BC066048_exon_0_0_chr19_46131075_f	0	+
chr19	46135892	46136066	BC066048_exon_1_0_chr19_46135893_f	0	+
chr19	46136633	46136780	BC066048_exon_2_0_chr19_46136634_f	0	+
chr19	46136891	46136993	BC066048_exon_3_0_chr19_46136892_f	0	+
chr19	46137101	46139970	BC066048_exon_4_0_chr19_46137102_f	0	+
chr19	46140153	46140207	BC066048_exon_5_0_chr19_46140154_f	0	+
chr19	46141718	46141776	BC066048_exon_6_0_chr19_46141719_f	0	+
chr19	46142510	46142578	BC066048_exon_7_0_chr19_46142511_f	0	+
chr19	46143528	46144258	BC066048_exon_8_0_chr19_46143529_f	0	+
chr19	46145766	46145901	BC066048_exon_9_0_chr19_46145767_f	0	+
chr19	46146008	46146075	BC066048_exon_10_0_chr19_46146009_f	0	+
chr19	46146191	46146313	BC066048_exon_11_0_chr19_46146192_f	0	+
chr19	46146672	46146824	BC066048_exon_12_0_chr19_46146673_f	0	+
chr19	46147038	46147294	BC066048_exon_13_0_chr19_46147039_f	0	+
chr19	47165255	47165357	AK141450_exon_0_0_chr19_47165256_f	0	+
chr19	47167271	47167390	AK141450_exon_1_0_chr19_47167272_f	0	+
chr19	47168240	47168372	AK141450_exon_2_0_chr19_47168241_f	0	+
chr19	47169697	47169865	AK141450_exon_3_0_chr19_47169698_f	0	+
chr19	47171344	47171506	AK141450_exon_4_0_chr19_47171345_f	0	+
chr19	47172610	47172734	AK141450_exon_5_0_chr19_47172611_f	0	+
chr19	47173180	47173362	AK141450_exon_6_0_chr19_47173181_f	0	+
chr19	47175552	47175660	AK141450_exon_7_0_chr19_47175553_f	0	+
chr19	47177056	47177263	AK141450_exon_8_0_chr19_47177057_f	0	+
chr19	47178241	47178366	AK141450_exon_9_0_chr19_47178242_f	0	+
chr19	47178522	47178583	AK141450_exon_10_0_chr19_47178523_f	0	+
chr19	47179145	47179292	AK141450_exon_11_0_chr19_47179146_f	0	+
chr19	47180786	47181038	AK141450_exon_12_0_chr19_47180787_f	0	+
chr19	47181500	47181641	AK141450_exon_13_0_chr19_47181501_f	0	+
chr19	47182043	47182238	AK141450_exon_14_0_chr19_47182044_f	0	+
chr19	47182912	47183083	AK141450_exon_15_0_chr19_47182913_f	0	+
chr19	47184043	47184263	AK141450_exon_16_0_chr19_47184044_f	0	+
chr19	47185450	47185600	AK141450_exon_17_0_chr19_47185451_f	0	+
chr19	47186527	47186643	AK141450_exon_18_0_chr19_47186528_f	0	+
chr19	47187630	47188205	AK141450_exon_19_0_chr19_47187631_f	0	+
chr19	47189044	47189107	AK141450_exon_20_0_chr19_47189045_f	0	+
chr19	47191786	47191892	AK141450_exon_21_0_chr19_47191787_f	0	+
chr19	47194025	47194115	AK141450_exon_22_0_chr19_47194026_f	0	+
chr19	47194282	47194385	AK141450_exon_23_0_chr19_47194283_f	0	+
chr19	47194736	47194914	AK141450_exon_24_0_chr19_47194737_f	0	+
chr19	47198920	47198977	AK141450_exon_25_0_chr19_47198921_f	0	+
chr19	47199534	47199657	AK141450_exon_26_0_chr19_47199535_f	0	+
chr19	47200795	47200918	AK141450_exon_27_0_chr19_47200796_f	0	+
chr19	47201364	47201497	AK141450_exon_28_0_chr19_47201365_f	0	+
chr19	47165257	47165357	AK129080_exon_0_0_chr19_47165258_f	0	+
chr19	47167271	47167390	AK129080_exon_1_0_chr19_47167272_f	0	+
chr19	47168240	47168372	AK129080_exon_2_0_chr19_47168241_f	0	+
chr19	47169697	47169865	AK129080_exon_3_0_chr19_47169698_f	0	+
chr19	47171344	47171506	AK129080_exon_4_0_chr19_47171345_f	0	+
chr19	47172610	47172734	AK129080_exon_5_0_chr19_47172611_f	0	+
chr19	47173180	47173362	AK129080_exon_6_0_chr19_47173181_f	0	+
chr19	47175552	47175660	AK129080_exon_7_0_chr19_47175553_f	0	+
chr19	47177056	47177263	AK129080_exon_8_0_chr19_47177057_f	0	+
chr19	47178241	47178366	AK129080_exon_9_0_chr19_47178242_f	0	+
chr19	47178522	47178583	AK129080_exon_10_0_chr19_47178523_f	0	+
chr19	47179145	47179292	AK129080_exon_11_0_chr19_47179146_f	0	+
chr19	47180786	47181038	AK129080_exon_12_0_chr19_47180787_f	0	+
chr19	47181500	47181641	AK129080_exon_13_0_chr19_47181501_f	0	+
chr19	47182043	47182238	AK129080_exon_14_0_chr19_47182044_f	0	+
chr19	47182912	47183083	AK129080_exon_15_0_chr19_47182913_f	0	+
chr19	47184043	47184263	AK129080_exon_16_0_chr19_47184044_f	0	+
chr19	47185450	47185600	AK129080_exon_17_0_chr19_47185451_f	0	+
chr19	47186527	47186643	AK129080_exon_18_0_chr19_47186528_f	0	+
chr19	47187630	47187927	AK129080_exon_19_0_chr19_47187631_f	0	+
chr19	47187933	47188205	AK129080_exon_20_0_chr19_47187934_f	0	+
chr19	47189044	47189107	AK129080_exon_21_0_chr19_47189045_f	0	+
chr19	47191786	47191892	AK129080_exon_22_0_chr19_47191787_f	0	+
chr19	47194025	47194115	AK129080_exon_23_0_chr19_47194026_f	0	+
chr19	47194282	47194385	AK129080_exon_24_0_chr19_47194283_f	0	+
chr19	47194736	47194914	AK129080_exon_25_0_chr19_47194737_f	0	+
chr19	47198920	47198977	AK129080_exon_26_0_chr19_47198921_f	0	+
chr19	47199534	47199657	AK129080_exon_27_0_chr19_47199535_f	0	+
chr19	47200795	47200918	AK129080_exon_28_0_chr19_47200796_f	0	+
chr19	47201364	47201599	AK129080_exon_29_0_chr19_47201365_f	0	+
chr19	47201740	47201857	AK129080_exon_30_0_chr19_47201741_f	0	+
chr19	47202435	47202582	AK129080_exon_31_0_chr19_47202436_f	0	+
chr19	47202764	47203012	AK129080_exon_32_0_chr19_47202765_f	0	+
chr19	47203631	47203800	AK129080_exon_33_0_chr19_47203632_f	0	+
chr19	47204118	47204272	AK129080_exon_34_0_chr19_47204119_f	0	+
chr19	47204437	47204603	AK129080_exon_35_0_chr19_47204438_f	0	+
chr19	47205128	47205640	AK129080_exon_36_0_chr19_47205129_f	0	+
chr19	47165266	47165357	AK161803_exon_0_0_chr19_47165267_f	0	+
chr19	47167271	47167390	AK161803_exon_1_0_chr19_47167272_f	0	+
chr19	47168240	47168372	AK161803_exon_2_0_chr19_47168241_f	0	+
chr19	47169697	47169865	AK161803_exon_3_0_chr19_47169698_f	0	+
chr19	47171344	47171506	AK161803_exon_4_0_chr19_47171345_f	0	+
chr19	47172610	47172734	AK161803_exon_5_0_chr19_47172611_f	0	+
chr19	47173180	47173362	AK161803_exon_6_0_chr19_47173181_f	0	+
chr19	47175552	47175660	AK161803_exon_7_0_chr19_47175553_f	0	+
chr19	47177056	47177263	AK161803_exon_8_0_chr19_47177057_f	0	+
chr19	47178241	47178366	AK161803_exon_9_0_chr19_47178242_f	0	+
chr19	47178522	47178583	AK161803_exon_10_0_chr19_47178523_f	0	+
chr19	47179145	47179292	AK161803_exon_11_0_chr19_47179146_f	0	+
chr19	47180786	47181038	AK161803_exon_12_0_chr19_47180787_f	0	+
chr19	47181500	47181641	AK161803_exon_13_0_chr19_47181501_f	0	+
chr19	47182043	47182238	AK161803_exon_14_0_chr19_47182044_f	0	+
chr19	47182912	47183083	AK161803_exon_15_0_chr19_47182913_f	0	+
chr19	47184043	47184263	AK161803_exon_16_0_chr19_47184044_f	0	+
chr19	47185450	47185600	AK161803_exon_17_0_chr19_47185451_f	0	+
chr19	47186527	47186643	AK161803_exon_18_0_chr19_47186528_f	0	+
chr19	47187630	47187910	AK161803_exon_19_0_chr19_47187631_f	0	+
chr19	47165268	47165357	BC070468_exon_0_0_chr19_47165269_f	0	+
chr19	47167271	47167390	BC070468_exon_1_0_chr19_47167272_f	0	+
chr19	47168240	47168372	BC070468_exon_2_0_chr19_47168241_f	0	+
chr19	47169697	47169865	BC070468_exon_3_0_chr19_47169698_f	0	+
chr19	47171344	47171506	BC070468_exon_4_0_chr19_47171345_f	0	+
chr19	47172610	47172734	BC070468_exon_5_0_chr19_47172611_f	0	+
chr19	47173180	47173362	BC070468_exon_6_0_chr19_47173181_f	0	+
chr19	47175552	47175660	BC070468_exon_7_0_chr19_47175553_f	0	+
chr19	47177056	47177263	BC070468_exon_8_0_chr19_47177057_f	0	+
chr19	47178241	47178366	BC070468_exon_9_0_chr19_47178242_f	0	+
chr19	47178522	47178583	BC070468_exon_10_0_chr19_47178523_f	0	+
chr19	47179145	47179292	BC070468_exon_11_0_chr19_47179146_f	0	+
chr19	47180786	47181038	BC070468_exon_12_0_chr19_47180787_f	0	+
chr19	47181500	47181641	BC070468_exon_13_0_chr19_47181501_f	0	+
chr19	47182043	47182238	BC070468_exon_14_0_chr19_47182044_f	0	+
chr19	47182912	47183083	BC070468_exon_15_0_chr19_47182913_f	0	+
chr19	47184043	47184263	BC070468_exon_16_0_chr19_47184044_f	0	+
chr19	47185450	47185600	BC070468_exon_17_0_chr19_47185451_f	0	+
chr19	47186527	47186643	BC070468_exon_18_0_chr19_47186528_f	0	+
chr19	47187630	47188205	BC070468_exon_19_0_chr19_47187631_f	0	+
chr19	47189044	47189107	BC070468_exon_20_0_chr19_47189045_f	0	+
chr19	47191786	47191892	BC070468_exon_21_0_chr19_47191787_f	0	+
chr19	47194025	47194115	BC070468_exon_22_0_chr19_47194026_f	0	+
chr19	47194282	47194385	BC070468_exon_23_0_chr19_47194283_f	0	+
chr19	47194736	47194914	BC070468_exon_24_0_chr19_47194737_f	0	+
chr19	47198920	47198977	BC070468_exon_25_0_chr19_47198921_f	0	+
chr19	47199534	47199657	BC070468_exon_26_0_chr19_47199535_f	0	+
chr19	47200795	47200918	BC070468_exon_27_0_chr19_47200796_f	0	+
chr19	47201364	47201599	BC070468_exon_28_0_chr19_47201365_f	0	+
chr19	47201740	47201857	BC070468_exon_29_0_chr19_47201741_f	0	+
chr19	47202435	47202582	BC070468_exon_30_0_chr19_47202436_f	0	+
chr19	47202764	47203012	BC070468_exon_31_0_chr19_47202765_f	0	+
chr19	47203631	47203800	BC070468_exon_32_0_chr19_47203632_f	0	+
chr19	47204118	47204272	BC070468_exon_33_0_chr19_47204119_f	0	+
chr19	47204437	47204603	BC070468_exon_34_0_chr19_47204438_f	0	+
chr19	47205128	47205635	BC070468_exon_35_0_chr19_47205129_f	0	+
chr19	47165273	47165357	AK147950_exon_0_0_chr19_47165274_f	0	+
chr19	47167271	47167390	AK147950_exon_1_0_chr19_47167272_f	0	+
chr19	47168240	47168372	AK147950_exon_2_0_chr19_47168241_f	0	+
chr19	47169697	47169865	AK147950_exon_3_0_chr19_47169698_f	0	+
chr19	47171344	47171506	AK147950_exon_4_0_chr19_47171345_f	0	+
chr19	47172610	47172734	AK147950_exon_5_0_chr19_47172611_f	0	+
chr19	47173180	47173362	AK147950_exon_6_0_chr19_47173181_f	0	+
chr19	47175552	47175660	AK147950_exon_7_0_chr19_47175553_f	0	+
chr19	47177056	47177263	AK147950_exon_8_0_chr19_47177057_f	0	+
chr19	47178241	47178366	AK147950_exon_9_0_chr19_47178242_f	0	+
chr19	47178522	47178583	AK147950_exon_10_0_chr19_47178523_f	0	+
[truncated: 48,561 more rows]
