# Supplementary material for: Regulation of mRNA Abundance by Polypyrimidine Tract-Binding Protein-Controlled Alternate 5′ Splice Site Choice
Source: PLoS Genet. 2014 Nov 6;10(11):e1004771. doi: 10.1371/journal.pgen.1004771 (PMC4222953; doi:10.1371/journal.pgen.1004771)
Supplement: Dataset S1 — RNA-seq data analysis pipeline for identifying significantly regulated A5C and A3C events. (ZIP) [file pgen.1004771.s018.zip › A5CA3C_pipeline/Exon_DB_Toolkit/RefSeq_exons_chr19.bed]

chr19	50222150	50225841	NM_021377_exon_0_0_chr19_50222151_r	0	-
chr19	50227543	50227649	NM_021377_exon_1_0_chr19_50227544_r	0	-
chr19	50243008	50243108	NM_021377_exon_2_0_chr19_50243009_r	0	-
chr19	50249539	50249671	NM_021377_exon_3_0_chr19_50249540_r	0	-
chr19	50250548	50250661	NM_021377_exon_4_0_chr19_50250549_r	0	-
chr19	50255891	50256015	NM_021377_exon_5_0_chr19_50255892_r	0	-
chr19	50257142	50257276	NM_021377_exon_6_0_chr19_50257143_r	0	-
chr19	50264510	50264697	NM_021377_exon_7_0_chr19_50264511_r	0	-
chr19	50285138	50285310	NM_021377_exon_8_0_chr19_50285139_r	0	-
chr19	50296612	50296726	NM_021377_exon_9_0_chr19_50296613_r	0	-
chr19	50299588	50299719	NM_021377_exon_10_0_chr19_50299589_r	0	-
chr19	50301231	50301349	NM_021377_exon_11_0_chr19_50301232_r	0	-
chr19	50302689	50302797	NM_021377_exon_12_0_chr19_50302690_r	0	-
chr19	50304700	50304792	NM_021377_exon_13_0_chr19_50304701_r	0	-
chr19	50306760	50306837	NM_021377_exon_14_0_chr19_50306761_r	0	-
chr19	50307104	50307207	NM_021377_exon_15_0_chr19_50307105_r	0	-
chr19	50316437	50316584	NM_021377_exon_16_0_chr19_50316438_r	0	-
chr19	50327023	50327203	NM_021377_exon_17_0_chr19_50327024_r	0	-
chr19	50334243	50334333	NM_021377_exon_18_0_chr19_50334244_r	0	-
chr19	50336738	50336857	NM_021377_exon_19_0_chr19_50336739_r	0	-
chr19	50362578	50362643	NM_021377_exon_20_0_chr19_50362579_r	0	-
chr19	50387455	50387529	NM_021377_exon_21_0_chr19_50387456_r	0	-
chr19	50407948	50408107	NM_021377_exon_22_0_chr19_50407949_r	0	-
chr19	50453386	50453486	NM_021377_exon_23_0_chr19_50453387_r	0	-
chr19	50549874	50549942	NM_021377_exon_24_0_chr19_50549875_r	0	-
chr19	50752400	50753136	NM_021377_exon_25_0_chr19_50752401_r	0	-
chr19	50217790	50218637	NM_001252501_exon_0_0_chr19_50217791_r	0	-
chr19	50227543	50227649	NM_001252501_exon_1_0_chr19_50227544_r	0	-
chr19	50243008	50243108	NM_001252501_exon_2_0_chr19_50243009_r	0	-
chr19	50249539	50249671	NM_001252501_exon_3_0_chr19_50249540_r	0	-
chr19	50250548	50250661	NM_001252501_exon_4_0_chr19_50250549_r	0	-
chr19	50255891	50256015	NM_001252501_exon_5_0_chr19_50255892_r	0	-
chr19	50257142	50257276	NM_001252501_exon_6_0_chr19_50257143_r	0	-
chr19	50264510	50264697	NM_001252501_exon_7_0_chr19_50264511_r	0	-
chr19	50285138	50285310	NM_001252501_exon_8_0_chr19_50285139_r	0	-
chr19	50296612	50296726	NM_001252501_exon_9_0_chr19_50296613_r	0	-
chr19	50299588	50299719	NM_001252501_exon_10_0_chr19_50299589_r	0	-
chr19	50301231	50301349	NM_001252501_exon_11_0_chr19_50301232_r	0	-
chr19	50302689	50302797	NM_001252501_exon_12_0_chr19_50302690_r	0	-
chr19	50304700	50304792	NM_001252501_exon_13_0_chr19_50304701_r	0	-
chr19	50306760	50306837	NM_001252501_exon_14_0_chr19_50306761_r	0	-
chr19	50307104	50307207	NM_001252501_exon_15_0_chr19_50307105_r	0	-
chr19	50316437	50316584	NM_001252501_exon_16_0_chr19_50316438_r	0	-
chr19	50327023	50327203	NM_001252501_exon_17_0_chr19_50327024_r	0	-
chr19	50334243	50334333	NM_001252501_exon_18_0_chr19_50334244_r	0	-
chr19	50336738	50336857	NM_001252501_exon_19_0_chr19_50336739_r	0	-
chr19	50362578	50362643	NM_001252501_exon_20_0_chr19_50362579_r	0	-
chr19	50387455	50387529	NM_001252501_exon_21_0_chr19_50387456_r	0	-
chr19	50407948	50408107	NM_001252501_exon_22_0_chr19_50407949_r	0	-
chr19	50453386	50453486	NM_001252501_exon_23_0_chr19_50453387_r	0	-
chr19	50549874	50549942	NM_001252501_exon_24_0_chr19_50549875_r	0	-
chr19	50752400	50753136	NM_001252501_exon_25_0_chr19_50752401_r	0	-
chr19	16689855	16691405	NM_173028_exon_0_0_chr19_16689856_r	0	-
chr19	16693583	16693658	NM_173028_exon_1_0_chr19_16693584_r	0	-
chr19	16693867	16693991	NM_173028_exon_2_0_chr19_16693868_r	0	-
chr19	16695113	16695199	NM_173028_exon_3_0_chr19_16695114_r	0	-
chr19	16710258	16710370	NM_173028_exon_4_0_chr19_16710259_r	0	-
chr19	16714479	16714603	NM_173028_exon_5_0_chr19_16714480_r	0	-
chr19	16714691	16714737	NM_173028_exon_6_0_chr19_16714692_r	0	-
chr19	16715026	16715190	NM_173028_exon_7_0_chr19_16715027_r	0	-
chr19	16715273	16715349	NM_173028_exon_8_0_chr19_16715274_r	0	-
chr19	16716047	16716161	NM_173028_exon_9_0_chr19_16716048_r	0	-
chr19	16718238	16718320	NM_173028_exon_10_0_chr19_16718239_r	0	-
chr19	16720338	16720484	NM_173028_exon_11_0_chr19_16720339_r	0	-
chr19	16722082	16722196	NM_173028_exon_12_0_chr19_16722083_r	0	-
chr19	16725908	16726014	NM_173028_exon_13_0_chr19_16725909_r	0	-
chr19	16727176	16727246	NM_173028_exon_14_0_chr19_16727177_r	0	-
chr19	16728330	16728412	NM_173028_exon_15_0_chr19_16728331_r	0	-
chr19	16728830	16728977	NM_173028_exon_16_0_chr19_16728831_r	0	-
chr19	16729698	16729849	NM_173028_exon_17_0_chr19_16729699_r	0	-
chr19	16730348	16730581	NM_173028_exon_18_0_chr19_16730349_r	0	-
chr19	16733093	16733223	NM_173028_exon_19_0_chr19_16733094_r	0	-
chr19	16734937	16735071	NM_173028_exon_20_0_chr19_16734938_r	0	-
chr19	16735486	16735615	NM_173028_exon_21_0_chr19_16735487_r	0	-
chr19	16738241	16738388	NM_173028_exon_22_0_chr19_16738242_r	0	-
chr19	16738497	16738602	NM_173028_exon_23_0_chr19_16738498_r	0	-
chr19	16738998	16739394	NM_173028_exon_24_0_chr19_16738999_r	0	-
chr19	16740643	16740926	NM_173028_exon_25_0_chr19_16740644_r	0	-
chr19	16743087	16743191	NM_173028_exon_26_0_chr19_16743088_r	0	-
chr19	16750535	16750696	NM_173028_exon_27_0_chr19_16750536_r	0	-
chr19	16752343	16752599	NM_173028_exon_28_0_chr19_16752344_r	0	-
chr19	16752734	16752893	NM_173028_exon_29_0_chr19_16752735_r	0	-
chr19	16754499	16754601	NM_173028_exon_30_0_chr19_16754500_r	0	-
chr19	16756359	16756716	NM_173028_exon_31_0_chr19_16756360_r	0	-
chr19	16757273	16757366	NM_173028_exon_32_0_chr19_16757274_r	0	-
chr19	16759767	16760000	NM_173028_exon_33_0_chr19_16759768_r	0	-
chr19	16760918	16761133	NM_173028_exon_34_0_chr19_16760919_r	0	-
chr19	16761573	16761743	NM_173028_exon_35_0_chr19_16761574_r	0	-
chr19	16762436	16762561	NM_173028_exon_36_0_chr19_16762437_r	0	-
chr19	16766236	16766387	NM_173028_exon_37_0_chr19_16766237_r	0	-
chr19	16769948	16770096	NM_173028_exon_38_0_chr19_16769949_r	0	-
chr19	16773297	16773602	NM_173028_exon_39_0_chr19_16773298_r	0	-
chr19	16775610	16775778	NM_173028_exon_40_0_chr19_16775611_r	0	-
chr19	16777993	16778097	NM_173028_exon_41_0_chr19_16777994_r	0	-
chr19	16778177	16778294	NM_173028_exon_42_0_chr19_16778178_r	0	-
chr19	16779021	16779175	NM_173028_exon_43_0_chr19_16779022_r	0	-
chr19	16780364	16780424	NM_173028_exon_44_0_chr19_16780365_r	0	-
chr19	16781816	16781896	NM_173028_exon_45_0_chr19_16781817_r	0	-
chr19	16784760	16784917	NM_173028_exon_46_0_chr19_16784761_r	0	-
chr19	16785276	16785431	NM_173028_exon_47_0_chr19_16785277_r	0	-
chr19	16789538	16789617	NM_173028_exon_48_0_chr19_16789539_r	0	-
chr19	16794818	16794957	NM_173028_exon_49_0_chr19_16794819_r	0	-
chr19	16796884	16797002	NM_173028_exon_50_0_chr19_16796885_r	0	-
chr19	16798129	16798262	NM_173028_exon_51_0_chr19_16798130_r	0	-
chr19	16800046	16800183	NM_173028_exon_52_0_chr19_16800047_r	0	-
chr19	16809204	16809319	NM_173028_exon_53_0_chr19_16809205_r	0	-
chr19	16809404	16809591	NM_173028_exon_54_0_chr19_16809405_r	0	-
chr19	16815252	16815395	NM_173028_exon_55_0_chr19_16815253_r	0	-
chr19	16815666	16815761	NM_173028_exon_56_0_chr19_16815667_r	0	-
chr19	16816928	16817058	NM_173028_exon_57_0_chr19_16816929_r	0	-
chr19	16817485	16817548	NM_173028_exon_58_0_chr19_16817486_r	0	-
chr19	16819275	16819447	NM_173028_exon_59_0_chr19_16819276_r	0	-
chr19	16820150	16820257	NM_173028_exon_60_0_chr19_16820151_r	0	-
chr19	16820440	16820568	NM_173028_exon_61_0_chr19_16820441_r	0	-
chr19	16824015	16824073	NM_173028_exon_62_0_chr19_16824016_r	0	-
chr19	16824336	16824417	NM_173028_exon_63_0_chr19_16824337_r	0	-
chr19	16824611	16824671	NM_173028_exon_64_0_chr19_16824612_r	0	-
chr19	16826608	16826668	NM_173028_exon_65_0_chr19_16826609_r	0	-
chr19	16828741	16828851	NM_173028_exon_66_0_chr19_16828742_r	0	-
chr19	16834076	16834178	NM_173028_exon_67_0_chr19_16834077_r	0	-
chr19	16834430	16834526	NM_173028_exon_68_0_chr19_16834431_r	0	-
chr19	16836638	16836681	NM_173028_exon_69_0_chr19_16836639_r	0	-
chr19	16840986	16841030	NM_173028_exon_70_0_chr19_16840987_r	0	-
chr19	16855159	16855423	NM_173028_exon_71_0_chr19_16855160_r	0	-
chr19	25074018	25074193	NM_028785_exon_0_0_chr19_25074019_f	0	+
chr19	25125976	25126079	NM_028785_exon_1_0_chr19_25125977_f	0	+
chr19	25135597	25135773	NM_028785_exon_2_0_chr19_25135598_f	0	+
chr19	25139877	25139949	NM_028785_exon_3_0_chr19_25139878_f	0	+
chr19	25152569	25152693	NM_028785_exon_4_0_chr19_25152570_f	0	+
chr19	25154248	25154464	NM_028785_exon_5_0_chr19_25154249_f	0	+
chr19	25160669	25160755	NM_028785_exon_6_0_chr19_25160670_f	0	+
chr19	25162159	25162226	NM_028785_exon_7_0_chr19_25162160_f	0	+
chr19	25164380	25164530	NM_028785_exon_8_0_chr19_25164381_f	0	+
chr19	25168828	25168909	NM_028785_exon_9_0_chr19_25168829_f	0	+
chr19	25169975	25170135	NM_028785_exon_10_0_chr19_25169976_f	0	+
chr19	25171901	25172038	NM_028785_exon_11_0_chr19_25171902_f	0	+
chr19	25174082	25174176	NM_028785_exon_12_0_chr19_25174083_f	0	+
chr19	25175341	25175504	NM_028785_exon_13_0_chr19_25175342_f	0	+
chr19	25193901	25194019	NM_028785_exon_14_0_chr19_25193902_f	0	+
chr19	25195603	25195674	NM_028785_exon_15_0_chr19_25195604_f	0	+
chr19	25196875	25197014	NM_028785_exon_16_0_chr19_25196876_f	0	+
chr19	25197629	25197731	NM_028785_exon_17_0_chr19_25197630_f	0	+
chr19	25201557	25201653	NM_028785_exon_18_0_chr19_25201558_f	0	+
chr19	25201965	25202200	NM_028785_exon_19_0_chr19_25201966_f	0	+
chr19	25204840	25205005	NM_028785_exon_20_0_chr19_25204841_f	0	+
chr19	25206553	25206726	NM_028785_exon_21_0_chr19_25206554_f	0	+
chr19	25211806	25211902	NM_028785_exon_22_0_chr19_25211807_f	0	+
chr19	25214558	25214654	NM_028785_exon_23_0_chr19_25214559_f	0	+
chr19	25221784	25221934	NM_028785_exon_24_0_chr19_25221785_f	0	+
chr19	25224272	25224386	NM_028785_exon_25_0_chr19_25224273_f	0	+
chr19	25228634	25228790	NM_028785_exon_26_0_chr19_25228635_f	0	+
chr19	25230373	25230513	NM_028785_exon_27_0_chr19_25230374_f	0	+
chr19	25232842	25233012	NM_028785_exon_28_0_chr19_25232843_f	0	+
chr19	25235505	25235645	NM_028785_exon_29_0_chr19_25235506_f	0	+
chr19	25237430	25237613	NM_028785_exon_30_0_chr19_25237431_f	0	+
chr19	25237937	25238067	NM_028785_exon_31_0_chr19_25237938_f	0	+
chr19	25238810	25238898	NM_028785_exon_32_0_chr19_25238811_f	0	+
chr19	25243892	25243989	NM_028785_exon_33_0_chr19_25243893_f	0	+
chr19	25245990	25246125	NM_028785_exon_34_0_chr19_25245991_f	0	+
chr19	25246946	25247099	NM_028785_exon_35_0_chr19_25246947_f	0	+
chr19	25248663	25248822	NM_028785_exon_36_0_chr19_25248664_f	0	+
chr19	25249849	25249950	NM_028785_exon_37_0_chr19_25249850_f	0	+
chr19	25251317	25251510	NM_028785_exon_38_0_chr19_25251318_f	0	+
chr19	25256051	25256195	NM_028785_exon_39_0_chr19_25256052_f	0	+
chr19	25257450	25257582	NM_028785_exon_40_0_chr19_25257451_f	0	+
chr19	25257978	25258113	NM_028785_exon_41_0_chr19_25257979_f	0	+
chr19	25259340	25259430	NM_028785_exon_42_0_chr19_25259341_f	0	+
chr19	25262826	25263063	NM_028785_exon_43_0_chr19_25262827_f	0	+
chr19	25266676	25266820	NM_028785_exon_44_0_chr19_25266677_f	0	+
chr19	25267898	25268005	NM_028785_exon_45_0_chr19_25267899_f	0	+
chr19	25274863	25275034	NM_028785_exon_46_0_chr19_25274864_f	0	+
chr19	25275476	25276922	NM_028785_exon_47_0_chr19_25275477_f	0	+
chr19	41937340	41937802	NM_199447_exon_0_0_chr19_41937341_r	0	-
chr19	41939661	41939744	NM_199447_exon_1_0_chr19_41939662_r	0	-
chr19	41940010	41940078	NM_199447_exon_2_0_chr19_41940011_r	0	-
chr19	41941195	41941262	NM_199447_exon_3_0_chr19_41941196_r	0	-
chr19	41943259	41943309	NM_199447_exon_4_0_chr19_41943260_r	0	-
chr19	41945299	41945425	NM_199447_exon_5_0_chr19_41945300_r	0	-
chr19	41945624	41945794	NM_199447_exon_6_0_chr19_41945625_r	0	-
chr19	41945911	41946079	NM_199447_exon_7_0_chr19_41945912_r	0	-
chr19	41946222	41946314	NM_199447_exon_8_0_chr19_41946223_r	0	-
chr19	41947398	41947556	NM_199447_exon_9_0_chr19_41947399_r	0	-
chr19	41948232	41948340	NM_199447_exon_10_0_chr19_41948233_r	0	-
chr19	41948725	41948831	NM_199447_exon_11_0_chr19_41948726_r	0	-
chr19	41949018	41949099	NM_199447_exon_12_0_chr19_41949019_r	0	-
chr19	41949206	41949365	NM_199447_exon_13_0_chr19_41949207_r	0	-
chr19	41951024	41951118	NM_199447_exon_14_0_chr19_41951025_r	0	-
chr19	41951590	41951658	NM_199447_exon_15_0_chr19_41951591_r	0	-
chr19	41951825	41951980	NM_199447_exon_16_0_chr19_41951826_r	0	-
chr19	41952273	41952436	NM_199447_exon_17_0_chr19_41952274_r	0	-
chr19	41952518	41952583	NM_199447_exon_18_0_chr19_41952519_r	0	-
chr19	41954591	41954713	NM_199447_exon_19_0_chr19_41954592_r	0	-
chr19	41954848	41954991	NM_199447_exon_20_0_chr19_41954849_r	0	-
chr19	41956648	41956763	NM_199447_exon_21_0_chr19_41956649_r	0	-
chr19	41957912	41958010	NM_199447_exon_22_0_chr19_41957913_r	0	-
chr19	41958202	41958314	NM_199447_exon_23_0_chr19_41958203_r	0	-
chr19	41960136	41960228	NM_199447_exon_24_0_chr19_41960137_r	0	-
chr19	41960576	41960675	NM_199447_exon_25_0_chr19_41960577_r	0	-
chr19	41961289	41961417	NM_199447_exon_26_0_chr19_41961290_r	0	-
chr19	41961500	41961639	NM_199447_exon_27_0_chr19_41961501_r	0	-
chr19	41964255	41964372	NM_199447_exon_28_0_chr19_41964256_r	0	-
chr19	41964558	41964664	NM_199447_exon_29_0_chr19_41964559_r	0	-
chr19	41965573	41965650	NM_199447_exon_30_0_chr19_41965574_r	0	-
chr19	41967027	41967111	NM_199447_exon_31_0_chr19_41967028_r	0	-
chr19	41969637	41969867	NM_199447_exon_32_0_chr19_41969638_r	0	-
chr19	41970428	41970643	NM_199447_exon_33_0_chr19_41970429_r	0	-
chr19	5133684	5135025	NM_153129_exon_0_0_chr19_5133685_r	0	-
chr19	5135119	5135239	NM_153129_exon_1_0_chr19_5135120_r	0	-
chr19	5136692	5136919	NM_153129_exon_2_0_chr19_5136693_r	0	-
chr19	5138929	5139065	NM_153129_exon_3_0_chr19_5138930_r	0	-
chr19	5139279	5139322	NM_153129_exon_4_0_chr19_5139280_r	0	-
chr19	5141159	5141202	NM_153129_exon_5_0_chr19_5141160_r	0	-
chr19	5141606	5141709	NM_153129_exon_6_0_chr19_5141607_r	0	-
chr19	5142243	5142354	NM_153129_exon_7_0_chr19_5142244_r	0	-
chr19	5142515	5142670	NM_153129_exon_8_0_chr19_5142516_r	0	-
chr19	5143350	5143457	NM_153129_exon_9_0_chr19_5143351_r	0	-
chr19	5143774	5143879	NM_153129_exon_10_0_chr19_5143775_r	0	-
chr19	5144799	5144935	NM_153129_exon_11_0_chr19_5144800_r	0	-
chr19	5145070	5145186	NM_153129_exon_12_0_chr19_5145071_r	0	-
chr19	5147126	5147207	NM_153129_exon_13_0_chr19_5147127_r	0	-
chr19	5152273	5152367	NM_153129_exon_14_0_chr19_5152274_r	0	-
chr19	5152659	5152820	NM_153129_exon_15_0_chr19_5152660_r	0	-
chr19	5153663	5153723	NM_153129_exon_16_0_chr19_5153664_r	0	-
chr19	5155688	5155769	NM_153129_exon_17_0_chr19_5155689_r	0	-
chr19	5155855	5155947	NM_153129_exon_18_0_chr19_5155856_r	0	-
chr19	5156356	5156501	NM_153129_exon_19_0_chr19_5156357_r	0	-
chr19	5159967	5160093	NM_153129_exon_20_0_chr19_5159968_r	0	-
chr19	5160717	5160807	NM_153129_exon_21_0_chr19_5160718_r	0	-
chr19	5167923	5168011	NM_153129_exon_22_0_chr19_5167924_r	0	-
chr19	5272538	5273119	NM_153129_exon_23_0_chr19_5272539_r	0	-
chr19	4192173	4192271	NM_031868_exon_0_0_chr19_4192174_f	0	+
chr19	4192744	4192876	NM_031868_exon_1_0_chr19_4192745_f	0	+
chr19	4193021	4193252	NM_031868_exon_2_0_chr19_4193022_f	0	+
chr19	4193766	4193871	NM_031868_exon_3_0_chr19_4193767_f	0	+
chr19	4194466	4194690	NM_031868_exon_4_0_chr19_4194467_f	0	+
chr19	4194771	4194906	NM_031868_exon_5_0_chr19_4194772_f	0	+
chr19	4194981	4195419	NM_031868_exon_6_0_chr19_4194982_f	0	+
chr19	6276895	6277378	NM_010119_exon_0_0_chr19_6276896_f	0	+
chr19	6281217	6281315	NM_010119_exon_1_0_chr19_6281218_f	0	+
chr19	6294213	6294626	NM_010119_exon_2_0_chr19_6294214_f	0	+
chr19	6297532	6297697	NM_010119_exon_3_0_chr19_6297533_f	0	+
chr19	6298073	6300096	NM_010119_exon_4_0_chr19_6298074_f	0	+
chr19	10463579	10464003	NM_173067_exon_0_0_chr19_10463580_f	0	+
chr19	10487829	10487933	NM_173067_exon_1_0_chr19_10487830_f	0	+
chr19	10492452	10492532	NM_173067_exon_2_0_chr19_10492453_f	0	+
chr19	10496246	10496378	NM_173067_exon_3_0_chr19_10496247_f	0	+
chr19	10510039	10510175	NM_173067_exon_4_0_chr19_10510040_f	0	+
chr19	10513641	10513912	NM_173067_exon_5_0_chr19_10513642_f	0	+
chr19	10517317	10517487	NM_173067_exon_6_0_chr19_10517318_f	0	+
chr19	10517866	10517981	NM_173067_exon_7_0_chr19_10517867_f	0	+
chr19	10518474	10518674	NM_173067_exon_8_0_chr19_10518475_f	0	+
chr19	10522829	10527671	NM_173067_exon_9_0_chr19_10522830_f	0	+
chr19	10463579	10464003	NM_173068_exon_0_0_chr19_10463580_f	0	+
chr19	10487829	10487933	NM_173068_exon_1_0_chr19_10487830_f	0	+
chr19	10492452	10492532	NM_173068_exon_2_0_chr19_10492453_f	0	+
chr19	10500788	10501157	NM_173068_exon_3_0_chr19_10500789_f	0	+
chr19	10504827	10504950	NM_173068_exon_4_0_chr19_10504828_f	0	+
chr19	10510039	10510175	NM_173068_exon_5_0_chr19_10510040_f	0	+
chr19	10513641	10513912	NM_173068_exon_6_0_chr19_10513642_f	0	+
chr19	10517317	10517487	NM_173068_exon_7_0_chr19_10517318_f	0	+
chr19	10517866	10517981	NM_173068_exon_8_0_chr19_10517867_f	0	+
chr19	10518474	10518674	NM_173068_exon_9_0_chr19_10518475_f	0	+
chr19	10522829	10527671	NM_173068_exon_10_0_chr19_10522830_f	0	+
chr19	11518047	11518150	NM_021718_exon_0_0_chr19_11518048_f	0	+
chr19	11524383	11524543	NM_021718_exon_1_0_chr19_11524384_f	0	+
chr19	11529141	11529261	NM_021718_exon_2_0_chr19_11529142_f	0	+
chr19	11532285	11532342	NM_021718_exon_3_0_chr19_11532286_f	0	+
chr19	11533642	11533768	NM_021718_exon_4_0_chr19_11533643_f	0	+
chr19	11535746	11535848	NM_021718_exon_5_0_chr19_11535747_f	0	+
chr19	11537448	11538038	NM_021718_exon_6_0_chr19_11537449_f	0	+
chr19	10463579	10464003	NM_018801_exon_0_0_chr19_10463580_f	0	+
chr19	10487829	10487933	NM_018801_exon_1_0_chr19_10487830_f	0	+
chr19	10492452	10492532	NM_018801_exon_2_0_chr19_10492453_f	0	+
chr19	10510039	10510175	NM_018801_exon_3_0_chr19_10510040_f	0	+
chr19	10513641	10513912	NM_018801_exon_4_0_chr19_10513642_f	0	+
chr19	10517317	10517487	NM_018801_exon_5_0_chr19_10517318_f	0	+
chr19	10517866	10517981	NM_018801_exon_6_0_chr19_10517867_f	0	+
chr19	10518474	10518674	NM_018801_exon_7_0_chr19_10518475_f	0	+
chr19	10522829	10527671	NM_018801_exon_8_0_chr19_10522830_f	0	+
chr19	18824472	18824532	NM_153417_exon_0_0_chr19_18824473_f	0	+
chr19	18846810	18846884	NM_153417_exon_1_0_chr19_18846811_f	0	+
chr19	18851182	18851221	NM_153417_exon_2_0_chr19_18851183_f	0	+
chr19	18853009	18853187	NM_153417_exon_3_0_chr19_18853010_f	0	+
chr19	18857529	18857743	NM_153417_exon_4_0_chr19_18857530_f	0	+
chr19	18858263	18858388	NM_153417_exon_5_0_chr19_18858264_f	0	+
chr19	18861163	18861335	NM_153417_exon_6_0_chr19_18861164_f	0	+
chr19	18866475	18866644	NM_153417_exon_7_0_chr19_18866476_f	0	+
chr19	18867325	18867449	NM_153417_exon_8_0_chr19_18867326_f	0	+
chr19	18870742	18870815	NM_153417_exon_9_0_chr19_18870743_f	0	+
chr19	18870930	18871031	NM_153417_exon_10_0_chr19_18870931_f	0	+
chr19	18875424	18875559	NM_153417_exon_11_0_chr19_18875425_f	0	+
chr19	18876638	18876692	NM_153417_exon_12_0_chr19_18876639_f	0	+
chr19	18884021	18884162	NM_153417_exon_13_0_chr19_18884022_f	0	+
chr19	18886168	18886303	NM_153417_exon_14_0_chr19_18886169_f	0	+
chr19	18887838	18888119	NM_153417_exon_15_0_chr19_18887839_f	0	+
chr19	18889730	18889959	NM_153417_exon_16_0_chr19_18889731_f	0	+
chr19	18893527	18893680	NM_153417_exon_17_0_chr19_18893528_f	0	+
chr19	18897822	18897969	NM_153417_exon_18_0_chr19_18897823_f	0	+
chr19	18900240	18900369	NM_153417_exon_19_0_chr19_18900241_f	0	+
chr19	18901860	18902112	NM_153417_exon_20_0_chr19_18901861_f	0	+
chr19	18904320	18904495	NM_153417_exon_21_0_chr19_18904321_f	0	+
chr19	18904694	18904809	NM_153417_exon_22_0_chr19_18904695_f	0	+
chr19	18906958	18907152	NM_153417_exon_23_0_chr19_18906959_f	0	+
chr19	18912462	18912595	NM_153417_exon_24_0_chr19_18912463_f	0	+
chr19	18927816	18928958	NM_153417_exon_25_0_chr19_18927817_f	0	+
chr19	18930644	18930754	NM_153417_exon_26_0_chr19_18930645_f	0	+
chr19	18936660	18936778	NM_153417_exon_27_0_chr19_18936661_f	0	+
chr19	18940687	18940779	NM_153417_exon_28_0_chr19_18940688_f	0	+
chr19	18942443	18942502	NM_153417_exon_29_0_chr19_18942444_f	0	+
chr19	18944989	18945015	NM_153417_exon_30_0_chr19_18944990_f	0	+
chr19	18946701	18946752	NM_153417_exon_31_0_chr19_18946702_f	0	+
chr19	18948318	18948384	NM_153417_exon_32_0_chr19_18948319_f	0	+
chr19	18950325	18950612	NM_153417_exon_33_0_chr19_18950326_f	0	+
chr19	18951242	18951325	NM_153417_exon_34_0_chr19_18951243_f	0	+
chr19	18952056	18952262	NM_153417_exon_35_0_chr19_18952057_f	0	+
chr19	18958389	18958441	NM_153417_exon_36_0_chr19_18958390_f	0	+
chr19	18963424	18963531	NM_153417_exon_37_0_chr19_18963425_f	0	+
chr19	18966493	18967001	NM_153417_exon_38_0_chr19_18966494_f	0	+
chr19	17507321	17508265	NM_001190483_exon_0_0_chr19_17507322_r	0	-
chr19	17510942	17511129	NM_001190483_exon_1_0_chr19_17510943_r	0	-
chr19	17513508	17513609	NM_001190483_exon_2_0_chr19_17513509_r	0	-
chr19	17521964	17522182	NM_001190483_exon_3_0_chr19_17521965_r	0	-
chr19	17526357	17526535	NM_001190483_exon_4_0_chr19_17526358_r	0	-
chr19	17529172	17529400	NM_001190483_exon_5_0_chr19_17529173_r	0	-
chr19	17531153	17531390	NM_001190483_exon_6_0_chr19_17531154_r	0	-
chr19	17536140	17536358	NM_001190483_exon_7_0_chr19_17536141_r	0	-
chr19	17537830	17538026	NM_001190483_exon_8_0_chr19_17537831_r	0	-
chr19	17540595	17540673	NM_001190483_exon_9_0_chr19_17540596_r	0	-
chr19	17543507	17543588	NM_001190483_exon_10_0_chr19_17543508_r	0	-
chr19	17547443	17547644	NM_001190483_exon_11_0_chr19_17547444_r	0	-
chr19	17549301	17549438	NM_001190483_exon_12_0_chr19_17549302_r	0	-
chr19	17552363	17552406	NM_001190483_exon_13_0_chr19_17552364_r	0	-
chr19	17584657	17584726	NM_001190483_exon_14_0_chr19_17584658_r	0	-
chr19	17585865	17586072	NM_001190483_exon_15_0_chr19_17585866_r	0	-
chr19	17589625	17589762	NM_001190483_exon_16_0_chr19_17589626_r	0	-
chr19	17599701	17599804	NM_001190483_exon_17_0_chr19_17599702_r	0	-
chr19	17638271	17638387	NM_001190483_exon_18_0_chr19_17638272_r	0	-
chr19	17639199	17639329	NM_001190483_exon_19_0_chr19_17639200_r	0	-
chr19	17639757	17639855	NM_001190483_exon_20_0_chr19_17639758_r	0	-
chr19	17642758	17642843	NM_001190483_exon_21_0_chr19_17642759_r	0	-
chr19	17646913	17647107	NM_001190483_exon_22_0_chr19_17646914_r	0	-
chr19	17650295	17650398	NM_001190483_exon_23_0_chr19_17650296_r	0	-
chr19	17655625	17655769	NM_001190483_exon_24_0_chr19_17655626_r	0	-
chr19	17660499	17660636	NM_001190483_exon_25_0_chr19_17660500_r	0	-
chr19	17669029	17669218	NM_001190483_exon_26_0_chr19_17669030_r	0	-
chr19	17670150	17670268	NM_001190483_exon_27_0_chr19_17670151_r	0	-
chr19	17692140	17692244	NM_001190483_exon_28_0_chr19_17692141_r	0	-
chr19	17716982	17717083	NM_001190483_exon_29_0_chr19_17716983_r	0	-
chr19	17729177	17729390	NM_001190483_exon_30_0_chr19_17729178_r	0	-
chr19	17749910	17750083	NM_001190483_exon_31_0_chr19_17749911_r	0	-
chr19	17752958	17753047	NM_001190483_exon_32_0_chr19_17752959_r	0	-
chr19	17786404	17786481	NM_001190483_exon_33_0_chr19_17786405_r	0	-
chr19	17789247	17789391	NM_001190483_exon_34_0_chr19_17789248_r	0	-
chr19	17826552	17826666	NM_001190483_exon_35_0_chr19_17826553_r	0	-
chr19	17868118	17868223	NM_001190483_exon_36_0_chr19_17868119_r	0	-
chr19	17911444	17912122	NM_001190483_exon_37_0_chr19_17911445_r	0	-
chr19	17632648	17635319	NM_001163144_exon_0_0_chr19_17632649_r	0	-
chr19	17638271	17638387	NM_001163144_exon_1_0_chr19_17638272_r	0	-
chr19	17639199	17639329	NM_001163144_exon_2_0_chr19_17639200_r	0	-
chr19	17639757	17639855	NM_001163144_exon_3_0_chr19_17639758_r	0	-
chr19	17642758	17642843	NM_001163144_exon_4_0_chr19_17642759_r	0	-
chr19	17646913	17647107	NM_001163144_exon_5_0_chr19_17646914_r	0	-
chr19	17650295	17650398	NM_001163144_exon_6_0_chr19_17650296_r	0	-
chr19	17655625	17655769	NM_001163144_exon_7_0_chr19_17655626_r	0	-
chr19	17660499	17660636	NM_001163144_exon_8_0_chr19_17660500_r	0	-
chr19	17669029	17669218	NM_001163144_exon_9_0_chr19_17669030_r	0	-
chr19	17670150	17670268	NM_001163144_exon_10_0_chr19_17670151_r	0	-
chr19	17692140	17692244	NM_001163144_exon_11_0_chr19_17692141_r	0	-
chr19	17716982	17717083	NM_001163144_exon_12_0_chr19_17716983_r	0	-
chr19	17729177	17729390	NM_001163144_exon_13_0_chr19_17729178_r	0	-
chr19	17749910	17750083	NM_001163144_exon_14_0_chr19_17749911_r	0	-
chr19	17752958	17753047	NM_001163144_exon_15_0_chr19_17752959_r	0	-
chr19	17786404	17786481	NM_001163144_exon_16_0_chr19_17786405_r	0	-
chr19	17789247	17789391	NM_001163144_exon_17_0_chr19_17789248_r	0	-
chr19	17826552	17826666	NM_001163144_exon_18_0_chr19_17826553_r	0	-
chr19	17868118	17868223	NM_001163144_exon_19_0_chr19_17868119_r	0	-
chr19	17911444	17912122	NM_001163144_exon_20_0_chr19_17911445_r	0	-
chr19	20857947	20859606	NM_028953_exon_0_0_chr19_20857948_r	0	-
chr19	20864074	20864126	NM_028953_exon_1_0_chr19_20864075_r	0	-
chr19	20864281	20864360	NM_028953_exon_2_0_chr19_20864282_r	0	-
chr19	20870005	20870131	NM_028953_exon_3_0_chr19_20870006_r	0	-
chr19	20873489	20873729	NM_028953_exon_4_0_chr19_20873490_r	0	-
chr19	20879088	20879156	NM_028953_exon_5_0_chr19_20879089_r	0	-
chr19	20890599	20890728	NM_028953_exon_6_0_chr19_20890600_r	0	-
chr19	20898467	20898638	NM_028953_exon_7_0_chr19_20898468_r	0	-
chr19	20898764	20898944	NM_028953_exon_8_0_chr19_20898765_r	0	-
chr19	20900995	20901190	NM_028953_exon_9_0_chr19_20900996_r	0	-
chr19	20902142	20902287	NM_028953_exon_10_0_chr19_20902143_r	0	-
chr19	20906840	20906983	NM_028953_exon_11_0_chr19_20906841_r	0	-
chr19	20931164	20931263	NM_028953_exon_12_0_chr19_20931165_r	0	-
chr19	20933494	20933601	NM_028953_exon_13_0_chr19_20933495_r	0	-
chr19	20942830	20942912	NM_028953_exon_14_0_chr19_20942831_r	0	-
chr19	20944887	20944978	NM_028953_exon_15_0_chr19_20944888_r	0	-
chr19	20975275	20975404	NM_028953_exon_16_0_chr19_20975276_r	0	-
chr19	20981349	20981512	NM_028953_exon_17_0_chr19_20981350_r	0	-
chr19	20987992	20988040	NM_028953_exon_18_0_chr19_20987993_r	0	-
chr19	21015394	21015502	NM_028953_exon_19_0_chr19_21015395_r	0	-
chr19	21028633	21028692	NM_028953_exon_20_0_chr19_21028634_r	0	-
chr19	30638976	30643826	NM_001013833_exon_0_0_chr19_30638977_r	0	-
chr19	30646101	30646168	NM_001013833_exon_1_0_chr19_30646102_r	0	-
chr19	30653099	30653162	NM_001013833_exon_2_0_chr19_30653100_r	0	-
chr19	30653247	30653370	NM_001013833_exon_3_0_chr19_30653248_r	0	-
chr19	30659628	30659792	NM_001013833_exon_4_0_chr19_30659629_r	0	-
chr19	30660755	30660897	NM_001013833_exon_5_0_chr19_30660756_r	0	-
chr19	30667337	30667427	NM_001013833_exon_6_0_chr19_30667338_r	0	-
chr19	30669431	30669571	NM_001013833_exon_7_0_chr19_30669432_r	0	-
chr19	30699171	30699268	NM_001013833_exon_8_0_chr19_30699172_r	0	-
chr19	30771372	30771447	NM_001013833_exon_9_0_chr19_30771373_r	0	-
chr19	30798649	30798715	NM_001013833_exon_10_0_chr19_30798650_r	0	-
chr19	30855784	30855879	NM_001013833_exon_11_0_chr19_30855785_r	0	-
chr19	30861383	30861461	NM_001013833_exon_12_0_chr19_30861384_r	0	-
chr19	30969121	30969185	NM_001013833_exon_13_0_chr19_30969122_r	0	-
chr19	31067546	31067652	NM_001013833_exon_14_0_chr19_31067547_r	0	-
chr19	31376775	31376889	NM_001013833_exon_15_0_chr19_31376776_r	0	-
chr19	31660056	31660223	NM_001013833_exon_16_0_chr19_31660057_r	0	-
chr19	31839046	31839523	NM_001013833_exon_17_0_chr19_31839047_r	0	-
chr19	29326292	29326608	NM_001048177_exon_0_0_chr19_29326293_f	0	+
chr19	29336672	29336923	NM_001048177_exon_1_0_chr19_29336673_f	0	+
chr19	29345840	29345964	NM_001048177_exon_2_0_chr19_29345841_f	0	+
chr19	29349491	29349609	NM_001048177_exon_3_0_chr19_29349492_f	0	+
chr19	29351239	29351385	NM_001048177_exon_4_0_chr19_29351240_f	0	+
chr19	29356806	29357128	NM_001048177_exon_5_0_chr19_29356807_f	0	+
chr19	29358031	29358151	NM_001048177_exon_6_0_chr19_29358032_f	0	+
chr19	29359326	29359484	NM_001048177_exon_7_0_chr19_29359327_f	0	+
chr19	29360790	29360902	NM_001048177_exon_8_0_chr19_29360791_f	0	+
chr19	29362390	29362577	NM_001048177_exon_9_0_chr19_29362391_f	0	+
chr19	29363163	29363291	NM_001048177_exon_10_0_chr19_29363164_f	0	+
chr19	29365656	29365791	NM_001048177_exon_11_0_chr19_29365657_f	0	+
chr19	29369345	29369433	NM_001048177_exon_12_0_chr19_29369346_f	0	+
chr19	29370131	29370259	NM_001048177_exon_13_0_chr19_29370132_f	0	+
chr19	29370999	29371138	NM_001048177_exon_14_0_chr19_29371000_f	0	+
chr19	29372782	29372934	NM_001048177_exon_15_0_chr19_29372783_f	0	+
chr19	29373077	29373228	NM_001048177_exon_16_0_chr19_29373078_f	0	+
chr19	29373968	29374105	NM_001048177_exon_17_0_chr19_29373969_f	0	+
chr19	29375398	29375588	NM_001048177_exon_18_0_chr19_29375399_f	0	+
chr19	29376101	29376226	NM_001048177_exon_19_0_chr19_29376102_f	0	+
chr19	29376388	29376561	NM_001048177_exon_20_0_chr19_29376389_f	0	+
chr19	29384084	29384202	NM_001048177_exon_21_0_chr19_29384085_f	0	+
chr19	29385417	29385531	NM_001048177_exon_22_0_chr19_29385418_f	0	+
chr19	29386230	29387570	NM_001048177_exon_23_0_chr19_29386231_f	0	+
chr19	30638976	30643826	NM_011160_exon_0_0_chr19_30638977_r	0	-
chr19	30646101	30646168	NM_011160_exon_1_0_chr19_30646102_r	0	-
chr19	30653099	30653162	NM_011160_exon_2_0_chr19_30653100_r	0	-
chr19	30653247	30653370	NM_011160_exon_3_0_chr19_30653248_r	0	-
chr19	30659628	30659792	NM_011160_exon_4_0_chr19_30659629_r	0	-
chr19	30660755	30660897	NM_011160_exon_5_0_chr19_30660756_r	0	-
chr19	30667337	30667427	NM_011160_exon_6_0_chr19_30667338_r	0	-
chr19	30669431	30669571	NM_011160_exon_7_0_chr19_30669432_r	0	-
chr19	30699171	30699268	NM_011160_exon_8_0_chr19_30699172_r	0	-
chr19	30771372	30771447	NM_011160_exon_9_0_chr19_30771373_r	0	-
chr19	30798649	30798715	NM_011160_exon_10_0_chr19_30798650_r	0	-
chr19	30855784	30855879	NM_011160_exon_11_0_chr19_30855785_r	0	-
chr19	30861383	30861461	NM_011160_exon_12_0_chr19_30861384_r	0	-
chr19	30969121	30969185	NM_011160_exon_13_0_chr19_30969122_r	0	-
chr19	31067546	31067652	NM_011160_exon_14_0_chr19_31067547_r	0	-
chr19	31376775	31376889	NM_011160_exon_15_0_chr19_31376776_r	0	-
chr19	31660056	31660223	NM_011160_exon_16_0_chr19_31660057_r	0	-
chr19	31738460	31738860	NM_011160_exon_17_0_chr19_31738461_r	0	-
chr19	29326292	29326608	NM_008413_exon_0_0_chr19_29326293_f	0	+
chr19	29326926	29327009	NM_008413_exon_1_0_chr19_29326927_f	0	+
chr19	29336672	29336923	NM_008413_exon_2_0_chr19_29336673_f	0	+
chr19	29345840	29345964	NM_008413_exon_3_0_chr19_29345841_f	0	+
chr19	29349491	29349609	NM_008413_exon_4_0_chr19_29349492_f	0	+
chr19	29351239	29351385	NM_008413_exon_5_0_chr19_29351240_f	0	+
chr19	29356806	29357128	NM_008413_exon_6_0_chr19_29356807_f	0	+
chr19	29358031	29358151	NM_008413_exon_7_0_chr19_29358032_f	0	+
chr19	29359326	29359484	NM_008413_exon_8_0_chr19_29359327_f	0	+
chr19	29360790	29360902	NM_008413_exon_9_0_chr19_29360791_f	0	+
chr19	29362390	29362577	NM_008413_exon_10_0_chr19_29362391_f	0	+
chr19	29363163	29363291	NM_008413_exon_11_0_chr19_29363164_f	0	+
chr19	29365656	29365791	NM_008413_exon_12_0_chr19_29365657_f	0	+
chr19	29369345	29369433	NM_008413_exon_13_0_chr19_29369346_f	0	+
chr19	29370131	29370259	NM_008413_exon_14_0_chr19_29370132_f	0	+
chr19	29370999	29371138	NM_008413_exon_15_0_chr19_29371000_f	0	+
chr19	29372782	29372934	NM_008413_exon_16_0_chr19_29372783_f	0	+
chr19	29373077	29373228	NM_008413_exon_17_0_chr19_29373078_f	0	+
chr19	29373968	29374105	NM_008413_exon_18_0_chr19_29373969_f	0	+
chr19	29375398	29375588	NM_008413_exon_19_0_chr19_29375399_f	0	+
chr19	29376101	29376226	NM_008413_exon_20_0_chr19_29376102_f	0	+
chr19	29376388	29376561	NM_008413_exon_21_0_chr19_29376389_f	0	+
chr19	29384084	29384202	NM_008413_exon_22_0_chr19_29384085_f	0	+
chr19	29385417	29385531	NM_008413_exon_23_0_chr19_29385418_f	0	+
chr19	29386230	29387570	NM_008413_exon_24_0_chr19_29386231_f	0	+
chr19	38598686	38599942	NM_019588_exon_0_0_chr19_38598687_f	0	+
chr19	38694932	38695221	NM_019588_exon_1_0_chr19_38694933_f	0	+
chr19	38726284	38726601	NM_019588_exon_2_0_chr19_38726285_f	0	+
chr19	38772939	38773085	NM_019588_exon_3_0_chr19_38772940_f	0	+
chr19	38776309	38776568	NM_019588_exon_4_0_chr19_38776310_f	0	+
chr19	38779729	38779935	NM_019588_exon_5_0_chr19_38779730_f	0	+
chr19	38791053	38791729	NM_019588_exon_6_0_chr19_38791054_f	0	+
chr19	38794045	38794228	NM_019588_exon_7_0_chr19_38794046_f	0	+
chr19	38795463	38795581	NM_019588_exon_8_0_chr19_38795464_f	0	+
chr19	38796301	38796410	NM_019588_exon_9_0_chr19_38796302_f	0	+
chr19	38799190	38799313	NM_019588_exon_10_0_chr19_38799191_f	0	+
chr19	38799399	38799536	NM_019588_exon_11_0_chr19_38799400_f	0	+
chr19	38801257	38801496	NM_019588_exon_12_0_chr19_38801258_f	0	+
chr19	38803172	38803234	NM_019588_exon_13_0_chr19_38803173_f	0	+
chr19	38803316	38803482	NM_019588_exon_14_0_chr19_38803317_f	0	+
chr19	38810920	38811028	NM_019588_exon_15_0_chr19_38810921_f	0	+
chr19	38812412	38812529	NM_019588_exon_16_0_chr19_38812413_f	0	+
chr19	38813737	38813896	NM_019588_exon_17_0_chr19_38813738_f	0	+
chr19	38820255	38820385	NM_019588_exon_18_0_chr19_38820256_f	0	+
chr19	38823781	38823903	NM_019588_exon_19_0_chr19_38823782_f	0	+
chr19	38824930	38825048	NM_019588_exon_20_0_chr19_38824931_f	0	+
chr19	38833304	38833436	NM_019588_exon_21_0_chr19_38833305_f	0	+
chr19	38834468	38834756	NM_019588_exon_22_0_chr19_38834469_f	0	+
chr19	38839789	38839953	NM_019588_exon_23_0_chr19_38839790_f	0	+
chr19	38841621	38841883	NM_019588_exon_24_0_chr19_38841622_f	0	+
chr19	38843940	38844059	NM_019588_exon_25_0_chr19_38843941_f	0	+
chr19	38844836	38844965	NM_019588_exon_26_0_chr19_38844837_f	0	+
chr19	38847309	38847519	NM_019588_exon_27_0_chr19_38847310_f	0	+
chr19	38852346	38852505	NM_019588_exon_28_0_chr19_38852347_f	0	+
chr19	38854255	38854474	NM_019588_exon_29_0_chr19_38854256_f	0	+
chr19	38855049	38855272	NM_019588_exon_30_0_chr19_38855050_f	0	+
chr19	38857026	38859590	NM_019588_exon_31_0_chr19_38857027_f	0	+
chr19	37624907	37625055	NM_175353_exon_0_0_chr19_37624908_f	0	+
chr19	37644872	37645044	NM_175353_exon_1_0_chr19_37644873_f	0	+
chr19	37646082	37646130	NM_175353_exon_2_0_chr19_37646083_f	0	+
chr19	37646347	37646438	NM_175353_exon_3_0_chr19_37646348_f	0	+
chr19	37648201	37648247	NM_175353_exon_4_0_chr19_37648202_f	0	+
chr19	37651425	37651630	NM_175353_exon_5_0_chr19_37651426_f	0	+
chr19	37652909	37653065	NM_175353_exon_6_0_chr19_37652910_f	0	+
chr19	37656682	37656751	NM_175353_exon_7_0_chr19_37656683_f	0	+
chr19	37660300	37660384	NM_175353_exon_8_0_chr19_37660301_f	0	+
chr19	37662127	37662174	NM_175353_exon_9_0_chr19_37662128_f	0	+
chr19	37662306	37662427	NM_175353_exon_10_0_chr19_37662307_f	0	+
chr19	37664340	37664412	NM_175353_exon_11_0_chr19_37664341_f	0	+
chr19	37665357	37665455	NM_175353_exon_12_0_chr19_37665358_f	0	+
chr19	37668151	37668257	NM_175353_exon_13_0_chr19_37668152_f	0	+
chr19	37671584	37671694	NM_175353_exon_14_0_chr19_37671585_f	0	+
chr19	37673055	37673167	NM_175353_exon_15_0_chr19_37673056_f	0	+
chr19	37674048	37674183	NM_175353_exon_16_0_chr19_37674049_f	0	+
chr19	37683415	37683595	NM_175353_exon_17_0_chr19_37683416_f	0	+
chr19	37714111	37714253	NM_175353_exon_18_0_chr19_37714112_f	0	+
chr19	37727872	37727946	NM_175353_exon_19_0_chr19_37727873_f	0	+
chr19	37756149	37756262	NM_175353_exon_20_0_chr19_37756150_f	0	+
chr19	37757335	37757739	NM_175353_exon_21_0_chr19_37757336_f	0	+
chr19	39841562	39841980	NM_010004_exon_0_0_chr19_39841563_r	0	-
chr19	39848313	39848455	NM_010004_exon_1_0_chr19_39848314_r	0	-
chr19	39852403	39852591	NM_010004_exon_2_0_chr19_39852404_r	0	-
chr19	39861248	39861390	NM_010004_exon_3_0_chr19_39861249_r	0	-
chr19	39876969	39877146	NM_010004_exon_4_0_chr19_39876970_r	0	-
chr19	39878259	39878420	NM_010004_exon_5_0_chr19_39878260_r	0	-
chr19	39881655	39881805	NM_010004_exon_6_0_chr19_39881656_r	0	-
chr19	39882004	39882167	NM_010004_exon_7_0_chr19_39882005_r	0	-
chr19	39887044	39887304	NM_010004_exon_8_0_chr19_39887045_r	0	-
chr19	36693907	36695982	NR_033510_exon_0_0_chr19_36693908_r	0	-
chr19	36699712	36699835	NR_033510_exon_1_0_chr19_36699713_r	0	-
chr19	36720173	36720255	NR_033510_exon_2_0_chr19_36720174_r	0	-
chr19	36760016	36760157	NR_033510_exon_3_0_chr19_36760017_r	0	-
chr19	36763728	36763969	NR_033510_exon_4_0_chr19_36763729_r	0	-
chr19	44030797	44031126	NM_030703_exon_0_0_chr19_44030798_r	0	-
chr19	44034475	44034594	NM_030703_exon_1_0_chr19_44034476_r	0	-
chr19	44038220	44038320	NM_030703_exon_2_0_chr19_44038221_r	0	-
chr19	44040664	44040804	NM_030703_exon_3_0_chr19_44040665_r	0	-
chr19	44042942	44043054	NM_030703_exon_4_0_chr19_44042943_r	0	-
chr19	44044491	44044674	NM_030703_exon_5_0_chr19_44044492_r	0	-
chr19	44048422	44048578	NM_030703_exon_6_0_chr19_44048423_r	0	-
chr19	44055292	44055489	NM_030703_exon_7_0_chr19_44055293_r	0	-
chr19	44060555	44061010	NM_030703_exon_8_0_chr19_44060556_r	0	-
chr19	47165255	47165357	NM_011053_exon_0_0_chr19_47165256_f	0	+
chr19	47167271	47167390	NM_011053_exon_1_0_chr19_47167272_f	0	+
chr19	47168240	47168372	NM_011053_exon_2_0_chr19_47168241_f	0	+
chr19	47169697	47169865	NM_011053_exon_3_0_chr19_47169698_f	0	+
chr19	47171344	47171506	NM_011053_exon_4_0_chr19_47171345_f	0	+
chr19	47172610	47172734	NM_011053_exon_5_0_chr19_47172611_f	0	+
chr19	47173180	47173362	NM_011053_exon_6_0_chr19_47173181_f	0	+
chr19	47175552	47175660	NM_011053_exon_7_0_chr19_47175553_f	0	+
chr19	47177056	47177263	NM_011053_exon_8_0_chr19_47177057_f	0	+
chr19	47178241	47178366	NM_011053_exon_9_0_chr19_47178242_f	0	+
chr19	47178522	47178583	NM_011053_exon_10_0_chr19_47178523_f	0	+
chr19	47179145	47179292	NM_011053_exon_11_0_chr19_47179146_f	0	+
chr19	47180786	47181038	NM_011053_exon_12_0_chr19_47180787_f	0	+
chr19	47181500	47181641	NM_011053_exon_13_0_chr19_47181501_f	0	+
chr19	47182043	47182238	NM_011053_exon_14_0_chr19_47182044_f	0	+
chr19	47182912	47183083	NM_011053_exon_15_0_chr19_47182913_f	0	+
chr19	47184043	47184263	NM_011053_exon_16_0_chr19_47184044_f	0	+
chr19	47185450	47185600	NM_011053_exon_17_0_chr19_47185451_f	0	+
chr19	47186527	47186643	NM_011053_exon_18_0_chr19_47186528_f	0	+
chr19	47187630	47188205	NM_011053_exon_19_0_chr19_47187631_f	0	+
chr19	47189044	47189107	NM_011053_exon_20_0_chr19_47189045_f	0	+
chr19	47191786	47191892	NM_011053_exon_21_0_chr19_47191787_f	0	+
chr19	47194025	47194115	NM_011053_exon_22_0_chr19_47194026_f	0	+
chr19	47194282	47194385	NM_011053_exon_23_0_chr19_47194283_f	0	+
chr19	47194736	47194914	NM_011053_exon_24_0_chr19_47194737_f	0	+
chr19	47198920	47198977	NM_011053_exon_25_0_chr19_47198921_f	0	+
chr19	47199534	47199657	NM_011053_exon_26_0_chr19_47199535_f	0	+
chr19	47200795	47200918	NM_011053_exon_27_0_chr19_47200796_f	0	+
chr19	47201364	47201599	NM_011053_exon_28_0_chr19_47201365_f	0	+
chr19	47201740	47201857	NM_011053_exon_29_0_chr19_47201741_f	0	+
chr19	47202435	47202582	NM_011053_exon_30_0_chr19_47202436_f	0	+
chr19	47202764	47203012	NM_011053_exon_31_0_chr19_47202765_f	0	+
chr19	47203631	47203800	NM_011053_exon_32_0_chr19_47203632_f	0	+
chr19	47204118	47204272	NM_011053_exon_33_0_chr19_47204119_f	0	+
chr19	47204437	47204603	NM_011053_exon_34_0_chr19_47204438_f	0	+
chr19	47205128	47205635	NM_011053_exon_35_0_chr19_47205129_f	0	+
chr19	42863084	42863602	NM_001081257_exon_0_0_chr19_42863085_r	0	-
chr19	42880779	42880926	NM_001081257_exon_1_0_chr19_42880780_r	0	-
chr19	42887369	42887515	NM_001081257_exon_2_0_chr19_42887370_r	0	-
chr19	42983108	42983223	NM_001081257_exon_3_0_chr19_42983109_r	0	-
chr19	42987586	42987693	NM_001081257_exon_4_0_chr19_42987587_r	0	-
chr19	43006050	43006144	NM_001081257_exon_5_0_chr19_43006051_r	0	-
chr19	43041442	43041490	NM_001081257_exon_6_0_chr19_43041443_r	0	-
chr19	43065599	43065771	NM_001081257_exon_7_0_chr19_43065600_r	0	-
chr19	43087534	43087708	NM_001081257_exon_8_0_chr19_43087535_r	0	-
chr19	43368692	43368854	NM_001081257_exon_9_0_chr19_43368693_r	0	-
chr19	43459230	43459388	NM_001081257_exon_10_0_chr19_43459231_r	0	-
chr19	43462511	43462845	NM_001081257_exon_11_0_chr19_43462512_r	0	-
chr19	46131028	46131233	NM_001081214_exon_0_0_chr19_46131029_f	0	+
chr19	46135892	46136066	NM_001081214_exon_1_0_chr19_46135893_f	0	+
chr19	46136633	46136780	NM_001081214_exon_2_0_chr19_46136634_f	0	+
chr19	46136891	46136993	NM_001081214_exon_3_0_chr19_46136892_f	0	+
chr19	46137101	46139970	NM_001081214_exon_4_0_chr19_46137102_f	0	+
chr19	46140153	46140207	NM_001081214_exon_5_0_chr19_46140154_f	0	+
chr19	46141718	46141776	NM_001081214_exon_6_0_chr19_46141719_f	0	+
chr19	46142510	46142578	NM_001081214_exon_7_0_chr19_46142511_f	0	+
chr19	46143528	46144258	NM_001081214_exon_8_0_chr19_46143529_f	0	+
chr19	46145766	46145901	NM_001081214_exon_9_0_chr19_46145767_f	0	+
chr19	46146008	46146075	NM_001081214_exon_10_0_chr19_46146009_f	0	+
chr19	46146191	46146313	NM_001081214_exon_11_0_chr19_46146192_f	0	+
chr19	46146672	46146824	NM_001081214_exon_12_0_chr19_46146673_f	0	+
chr19	46147038	46147399	NM_001081214_exon_13_0_chr19_46147039_f	0	+
chr19	55390840	55391034	NM_016862_exon_0_0_chr19_55390841_f	0	+
chr19	55396428	55396487	NM_016862_exon_1_0_chr19_55396429_f	0	+
chr19	55402835	55402946	NM_016862_exon_2_0_chr19_55402836_f	0	+
chr19	55455431	55455509	NM_016862_exon_3_0_chr19_55455432_f	0	+
chr19	55466273	55466358	NM_016862_exon_4_0_chr19_55466274_f	0	+
chr19	55573000	55573071	NM_016862_exon_5_0_chr19_55573001_f	0	+
chr19	55573732	55573794	NM_016862_exon_6_0_chr19_55573733_f	0	+
chr19	55698306	55701051	NM_016862_exon_7_0_chr19_55698307_f	0	+
chr19	56622750	56623350	NM_025811_exon_0_0_chr19_56622751_f	0	+
chr19	56626248	56626401	NM_025811_exon_1_0_chr19_56626249_f	0	+
chr19	56644905	56645361	NM_025811_exon_2_0_chr19_56644906_f	0	+
chr19	56649247	56649369	NM_025811_exon_3_0_chr19_56649248_f	0	+
chr19	56650644	56650774	NM_025811_exon_4_0_chr19_56650645_f	0	+
chr19	56662659	56662759	NM_025811_exon_5_0_chr19_56662660_f	0	+
chr19	56666065	56666297	NM_025811_exon_6_0_chr19_56666066_f	0	+
chr19	56666882	56667005	NM_025811_exon_7_0_chr19_56666883_f	0	+
chr19	56668149	56668356	NM_025811_exon_8_0_chr19_56668150_f	0	+
chr19	56669289	56669509	NM_025811_exon_9_0_chr19_56669290_f	0	+
chr19	56671745	56673336	NM_025811_exon_10_0_chr19_56671746_f	0	+
chr19	3767420	3767730	NM_144871_exon_0_0_chr19_3767421_f	0	+
chr19	3768021	3768340	NM_144871_exon_1_0_chr19_3768022_f	0	+
chr19	3782219	3782279	NM_144871_exon_2_0_chr19_3782220_f	0	+
chr19	3786388	3786627	NM_144871_exon_3_0_chr19_3786389_f	0	+
chr19	3793067	3793215	NM_144871_exon_4_0_chr19_3793068_f	0	+
chr19	3802074	3802240	NM_144871_exon_5_0_chr19_3802075_f	0	+
chr19	3802787	3802897	NM_144871_exon_6_0_chr19_3802788_f	0	+
chr19	3804394	3804561	NM_144871_exon_7_0_chr19_3804395_f	0	+
chr19	3804813	3804833	NM_144871_exon_8_0_chr19_3804814_f	0	+
chr19	3804916	3805053	NM_144871_exon_9_0_chr19_3804917_f	0	+
chr19	3807224	3807421	NM_144871_exon_10_0_chr19_3807225_f	0	+
chr19	3814114	3818303	NM_144871_exon_11_0_chr19_3814115_f	0	+
chr19	3584824	3585291	NM_008513_exon_0_0_chr19_3584825_r	0	-
chr19	3586382	3586480	NM_008513_exon_1_0_chr19_3586383_r	0	-
chr19	3590973	3591113	NM_008513_exon_2_0_chr19_3590974_r	0	-
chr19	3591615	3591852	NM_008513_exon_3_0_chr19_3591616_r	0	-
chr19	3593515	3593626	NM_008513_exon_4_0_chr19_3593516_r	0	-
chr19	3597243	3597480	NM_008513_exon_5_0_chr19_3597244_r	0	-
chr19	3600672	3600798	NM_008513_exon_6_0_chr19_3600673_r	0	-
chr19	3602234	3602444	NM_008513_exon_7_0_chr19_3602235_r	0	-
chr19	3604001	3604192	NM_008513_exon_8_0_chr19_3604002_r	0	-
chr19	3605285	3605494	NM_008513_exon_9_0_chr19_3605286_r	0	-
chr19	3610038	3610238	NM_008513_exon_10_0_chr19_3610039_r	0	-
chr19	3612197	3612521	NM_008513_exon_11_0_chr19_3612198_r	0	-
chr19	3614225	3614410	NM_008513_exon_12_0_chr19_3614226_r	0	-
chr19	3615652	3615879	NM_008513_exon_13_0_chr19_3615653_r	0	-
chr19	3620014	3620304	NM_008513_exon_14_0_chr19_3620015_r	0	-
chr19	3622509	3622726	NM_008513_exon_15_0_chr19_3622510_r	0	-
chr19	3628272	3628444	NM_008513_exon_16_0_chr19_3628273_r	0	-
chr19	3630073	3630470	NM_008513_exon_17_0_chr19_3630074_r	0	-
chr19	3647527	3647659	NM_008513_exon_18_0_chr19_3647528_r	0	-
chr19	3649403	3649600	NM_008513_exon_19_0_chr19_3649404_r	0	-
chr19	3652132	3652330	NM_008513_exon_20_0_chr19_3652133_r	0	-
chr19	3659243	3659640	NM_008513_exon_21_0_chr19_3659244_r	0	-
chr19	3686354	3686564	NM_008513_exon_22_0_chr19_3686355_r	0	-
chr19	3767420	3767730	NM_001167887_exon_0_0_chr19_3767421_f	0	+
chr19	3768021	3768340	NM_001167887_exon_1_0_chr19_3768022_f	0	+
chr19	3786388	3786627	NM_001167887_exon_2_0_chr19_3786389_f	0	+
chr19	3793067	3793215	NM_001167887_exon_3_0_chr19_3793068_f	0	+
chr19	3796639	3796708	NM_001167887_exon_4_0_chr19_3796640_f	0	+
chr19	3802074	3802240	NM_001167887_exon_5_0_chr19_3802075_f	0	+
chr19	3802787	3802897	NM_001167887_exon_6_0_chr19_3802788_f	0	+
chr19	3804394	3804561	NM_001167887_exon_7_0_chr19_3804395_f	0	+
chr19	3804813	3804833	NM_001167887_exon_8_0_chr19_3804814_f	0	+
chr19	3804916	3805053	NM_001167887_exon_9_0_chr19_3804917_f	0	+
chr19	3807224	3807421	NM_001167887_exon_10_0_chr19_3807225_f	0	+
chr19	3814114	3818303	NM_001167887_exon_11_0_chr19_3814115_f	0	+
chr19	3767420	3767730	NM_001167885_exon_0_0_chr19_3767421_f	0	+
chr19	3768021	3768340	NM_001167885_exon_1_0_chr19_3768022_f	0	+
chr19	3782219	3782279	NM_001167885_exon_2_0_chr19_3782220_f	0	+
chr19	3786388	3786627	NM_001167885_exon_3_0_chr19_3786389_f	0	+
chr19	3793067	3793215	NM_001167885_exon_4_0_chr19_3793068_f	0	+
chr19	3796639	3796708	NM_001167885_exon_5_0_chr19_3796640_f	0	+
chr19	3802074	3802240	NM_001167885_exon_6_0_chr19_3802075_f	0	+
chr19	3802787	3802897	NM_001167885_exon_7_0_chr19_3802788_f	0	+
chr19	3804394	3804561	NM_001167885_exon_8_0_chr19_3804395_f	0	+
chr19	3804813	3804833	NM_001167885_exon_9_0_chr19_3804814_f	0	+
chr19	3804916	3805053	NM_001167885_exon_10_0_chr19_3804917_f	0	+
chr19	3807224	3807421	NM_001167885_exon_11_0_chr19_3807225_f	0	+
chr19	3814114	3818303	NM_001167885_exon_12_0_chr19_3814115_f	0	+
chr19	3454927	3457051	NM_028999_exon_0_0_chr19_3454928_r	0	-
chr19	3459360	3459480	NM_028999_exon_1_0_chr19_3459361_r	0	-
chr19	3464544	3464695	NM_028999_exon_2_0_chr19_3464545_r	0	-
chr19	3466492	3466599	NM_028999_exon_3_0_chr19_3466493_r	0	-
chr19	3467140	3467294	NM_028999_exon_4_0_chr19_3467141_r	0	-
chr19	3469640	3469762	NM_028999_exon_5_0_chr19_3469641_r	0	-
chr19	3470970	3471101	NM_028999_exon_6_0_chr19_3470971_r	0	-
chr19	3471978	3472033	NM_028999_exon_7_0_chr19_3471979_r	0	-
chr19	3473768	3473866	NM_028999_exon_8_0_chr19_3473769_r	0	-
chr19	3478277	3478364	NM_028999_exon_9_0_chr19_3478278_r	0	-
chr19	3484830	3484916	NM_028999_exon_10_0_chr19_3484831_r	0	-
chr19	3486975	3487091	NM_028999_exon_11_0_chr19_3486976_r	0	-
chr19	3490773	3490838	NM_028999_exon_12_0_chr19_3490774_r	0	-
chr19	3492365	3492515	NM_028999_exon_13_0_chr19_3492366_r	0	-
chr19	3493885	3494038	NM_028999_exon_14_0_chr19_3493886_r	0	-
chr19	3496521	3496651	NM_028999_exon_15_0_chr19_3496522_r	0	-
chr19	3507241	3507355	NM_028999_exon_16_0_chr19_3507242_r	0	-
chr19	3511928	3512041	NM_028999_exon_17_0_chr19_3511929_r	0	-
chr19	3514653	3514719	NM_028999_exon_18_0_chr19_3514654_r	0	-
chr19	3518244	3518382	NM_028999_exon_19_0_chr19_3518245_r	0	-
chr19	3521733	3521920	NM_028999_exon_20_0_chr19_3521734_r	0	-
chr19	3526701	3526934	NM_028999_exon_21_0_chr19_3526702_r	0	-
chr19	3544107	3544255	NM_028999_exon_22_0_chr19_3544108_r	0	-
chr19	3575640	3575749	NM_028999_exon_23_0_chr19_3575641_r	0	-
chr19	3767420	3767730	NM_001167884_exon_0_0_chr19_3767421_f	0	+
chr19	3768021	3768340	NM_001167884_exon_1_0_chr19_3768022_f	0	+
chr19	3769952	3770106	NM_001167884_exon_2_0_chr19_3769953_f	0	+
chr19	3777461	3777512	NM_001167884_exon_3_0_chr19_3777462_f	0	+
chr19	3782219	3782279	NM_001167884_exon_4_0_chr19_3782220_f	0	+
chr19	3782755	3782852	NM_001167884_exon_5_0_chr19_3782756_f	0	+
chr19	3786388	3786627	NM_001167884_exon_6_0_chr19_3786389_f	0	+
chr19	3793067	3793215	NM_001167884_exon_7_0_chr19_3793068_f	0	+
chr19	3796639	3796708	NM_001167884_exon_8_0_chr19_3796640_f	0	+
chr19	3802074	3802240	NM_001167884_exon_9_0_chr19_3802075_f	0	+
chr19	3802787	3802897	NM_001167884_exon_10_0_chr19_3802788_f	0	+
chr19	3804394	3804561	NM_001167884_exon_11_0_chr19_3804395_f	0	+
chr19	3804813	3804833	NM_001167884_exon_12_0_chr19_3804814_f	0	+
chr19	3804916	3806324	NM_001167884_exon_13_0_chr19_3804917_f	0	+
chr19	3767420	3767730	NM_001167886_exon_0_0_chr19_3767421_f	0	+
chr19	3768021	3768340	NM_001167886_exon_1_0_chr19_3768022_f	0	+
chr19	3786388	3786627	NM_001167886_exon_2_0_chr19_3786389_f	0	+
chr19	3793067	3793215	NM_001167886_exon_3_0_chr19_3793068_f	0	+
chr19	3802074	3802240	NM_001167886_exon_4_0_chr19_3802075_f	0	+
chr19	3802787	3802897	NM_001167886_exon_5_0_chr19_3802788_f	0	+
chr19	3804394	3804561	NM_001167886_exon_6_0_chr19_3804395_f	0	+
chr19	3804813	3804833	NM_001167886_exon_7_0_chr19_3804814_f	0	+
chr19	3804916	3805053	NM_001167886_exon_8_0_chr19_3804917_f	0	+
chr19	3807224	3807421	NM_001167886_exon_9_0_chr19_3807225_f	0	+
chr19	3814114	3818303	NM_001167886_exon_10_0_chr19_3814115_f	0	+
chr19	3454927	3457051	NM_001164159_exon_0_0_chr19_3454928_r	0	-
chr19	3459360	3459480	NM_001164159_exon_1_0_chr19_3459361_r	0	-
chr19	3464544	3464695	NM_001164159_exon_2_0_chr19_3464545_r	0	-
chr19	3466492	3466599	NM_001164159_exon_3_0_chr19_3466493_r	0	-
chr19	3467140	3467294	NM_001164159_exon_4_0_chr19_3467141_r	0	-
chr19	3469640	3469762	NM_001164159_exon_5_0_chr19_3469641_r	0	-
chr19	3470970	3471101	NM_001164159_exon_6_0_chr19_3470971_r	0	-
chr19	3471978	3472033	NM_001164159_exon_7_0_chr19_3471979_r	0	-
chr19	3473768	3473815	NM_001164159_exon_8_0_chr19_3473769_r	0	-
chr19	3484830	3484916	NM_001164159_exon_9_0_chr19_3484831_r	0	-
chr19	3486975	3487091	NM_001164159_exon_10_0_chr19_3486976_r	0	-
chr19	3490773	3490838	NM_001164159_exon_11_0_chr19_3490774_r	0	-
chr19	3492365	3492515	NM_001164159_exon_12_0_chr19_3492366_r	0	-
chr19	3493885	3494038	NM_001164159_exon_13_0_chr19_3493886_r	0	-
chr19	3496521	3496651	NM_001164159_exon_14_0_chr19_3496522_r	0	-
chr19	3507241	3507355	NM_001164159_exon_15_0_chr19_3507242_r	0	-
chr19	3511928	3512041	NM_001164159_exon_16_0_chr19_3511929_r	0	-
chr19	3514653	3514719	NM_001164159_exon_17_0_chr19_3514654_r	0	-
chr19	3518244	3518382	NM_001164159_exon_18_0_chr19_3518245_r	0	-
chr19	3521733	3521920	NM_001164159_exon_19_0_chr19_3521734_r	0	-
chr19	3526701	3526934	NM_001164159_exon_20_0_chr19_3526702_r	0	-
chr19	3575640	3575749	NM_001164159_exon_21_0_chr19_3575641_r	0	-
chr19	3454927	3457051	NM_029456_exon_0_0_chr19_3454928_r	0	-
chr19	3459360	3459480	NM_029456_exon_1_0_chr19_3459361_r	0	-
chr19	3464544	3464695	NM_029456_exon_2_0_chr19_3464545_r	0	-
chr19	3466492	3466599	NM_029456_exon_3_0_chr19_3466493_r	0	-
chr19	3467140	3467294	NM_029456_exon_4_0_chr19_3467141_r	0	-
chr19	3469640	3469762	NM_029456_exon_5_0_chr19_3469641_r	0	-
chr19	3470970	3471101	NM_029456_exon_6_0_chr19_3470971_r	0	-
chr19	3471978	3472033	NM_029456_exon_7_0_chr19_3471979_r	0	-
chr19	3473768	3473866	NM_029456_exon_8_0_chr19_3473769_r	0	-
chr19	3484830	3484916	NM_029456_exon_9_0_chr19_3484831_r	0	-
chr19	3486975	3487091	NM_029456_exon_10_0_chr19_3486976_r	0	-
chr19	3490773	3490838	NM_029456_exon_11_0_chr19_3490774_r	0	-
chr19	3492365	3492515	NM_029456_exon_12_0_chr19_3492366_r	0	-
chr19	3493885	3494038	NM_029456_exon_13_0_chr19_3493886_r	0	-
chr19	3496521	3496651	NM_029456_exon_14_0_chr19_3496522_r	0	-
chr19	3507241	3507355	NM_029456_exon_15_0_chr19_3507242_r	0	-
chr19	3511928	3512041	NM_029456_exon_16_0_chr19_3511929_r	0	-
chr19	3514653	3514719	NM_029456_exon_17_0_chr19_3514654_r	0	-
chr19	3518244	3518382	NM_029456_exon_18_0_chr19_3518245_r	0	-
chr19	3521733	3521920	NM_029456_exon_19_0_chr19_3521734_r	0	-
chr19	3526701	3526934	NM_029456_exon_20_0_chr19_3526702_r	0	-
chr19	3544107	3544255	NM_029456_exon_21_0_chr19_3544108_r	0	-
chr19	3575640	3575749	NM_029456_exon_22_0_chr19_3575641_r	0	-
chr19	3259075	3261635	NM_009212_exon_0_0_chr19_3259076_r	0	-
chr19	3261974	3262144	NM_009212_exon_1_0_chr19_3261975_r	0	-
chr19	3264810	3265665	NM_009212_exon_2_0_chr19_3264811_r	0	-
chr19	3266335	3266459	NM_009212_exon_3_0_chr19_3266336_r	0	-
chr19	3267241	3267336	NM_009212_exon_4_0_chr19_3267242_r	0	-
chr19	3268297	3268416	NM_009212_exon_5_0_chr19_3268298_r	0	-
chr19	3268659	3268842	NM_009212_exon_6_0_chr19_3268660_r	0	-
chr19	3271525	3271700	NM_009212_exon_7_0_chr19_3271526_r	0	-
chr19	3272887	3273035	NM_009212_exon_8_0_chr19_3272888_r	0	-
chr19	3274355	3274556	NM_009212_exon_9_0_chr19_3274356_r	0	-
chr19	3276755	3276919	NM_009212_exon_10_0_chr19_3276756_r	0	-
chr19	3279532	3279630	NM_009212_exon_11_0_chr19_3279533_r	0	-
chr19	3279806	3279996	NM_009212_exon_12_0_chr19_3279807_r	0	-
chr19	3281418	3281588	NM_009212_exon_13_0_chr19_3281419_r	0	-
chr19	3282700	3283010	NM_009212_exon_14_0_chr19_3282701_r	0	-
chr19	3767420	3767730	NM_001167889_exon_0_0_chr19_3767421_f	0	+
chr19	3768021	3768340	NM_001167889_exon_1_0_chr19_3768022_f	0	+
chr19	3786388	3786627	NM_001167889_exon_2_0_chr19_3786389_f	0	+
chr19	3793067	3793215	NM_001167889_exon_3_0_chr19_3793068_f	0	+
chr19	3796639	3796708	NM_001167889_exon_4_0_chr19_3796640_f	0	+
chr19	3802074	3802240	NM_001167889_exon_5_0_chr19_3802075_f	0	+
chr19	3802787	3802897	NM_001167889_exon_6_0_chr19_3802788_f	0	+
chr19	3804394	3804561	NM_001167889_exon_7_0_chr19_3804395_f	0	+
chr19	3804813	3804833	NM_001167889_exon_8_0_chr19_3804814_f	0	+
chr19	3804916	3805053	NM_001167889_exon_9_0_chr19_3804917_f	0	+
chr19	3807224	3808829	NM_001167889_exon_10_0_chr19_3807225_f	0	+
chr19	3767420	3767730	NM_001167888_exon_0_0_chr19_3767421_f	0	+
chr19	3768021	3768340	NM_001167888_exon_1_0_chr19_3768022_f	0	+
chr19	3782219	3782279	NM_001167888_exon_2_0_chr19_3782220_f	0	+
chr19	3786388	3786627	NM_001167888_exon_3_0_chr19_3786389_f	0	+
chr19	3793067	3793215	NM_001167888_exon_4_0_chr19_3793068_f	0	+
chr19	3796639	3796708	NM_001167888_exon_5_0_chr19_3796640_f	0	+
chr19	3802074	3802240	NM_001167888_exon_6_0_chr19_3802075_f	0	+
chr19	3802787	3802897	NM_001167888_exon_7_0_chr19_3802788_f	0	+
chr19	3804394	3804561	NM_001167888_exon_8_0_chr19_3804395_f	0	+
chr19	3804813	3804833	NM_001167888_exon_9_0_chr19_3804814_f	0	+
chr19	3804916	3806324	NM_001167888_exon_10_0_chr19_3804917_f	0	+
chr19	5107745	5108688	NM_008451_exon_0_0_chr19_5107746_r	0	-
chr19	5109102	5109160	NM_008451_exon_1_0_chr19_5109103_r	0	-
chr19	5109300	5109425	NM_008451_exon_2_0_chr19_5109301_r	0	-
chr19	5109492	5109642	NM_008451_exon_3_0_chr19_5109493_r	0	-
chr19	5109732	5109841	NM_008451_exon_4_0_chr19_5109733_r	0	-
chr19	5110196	5110264	NM_008451_exon_5_0_chr19_5110197_r	0	-
chr19	5110366	5110416	NM_008451_exon_6_0_chr19_5110367_r	0	-
chr19	5111137	5111237	NM_008451_exon_7_0_chr19_5111138_r	0	-
chr19	5111364	5111538	NM_008451_exon_8_0_chr19_5111365_r	0	-
chr19	5111618	5111720	NM_008451_exon_9_0_chr19_5111619_r	0	-
chr19	5111825	5111913	NM_008451_exon_10_0_chr19_5111826_r	0	-
chr19	5112717	5112940	NM_008451_exon_11_0_chr19_5112718_r	0	-
chr19	5113780	5113850	NM_008451_exon_12_0_chr19_5113781_r	0	-
chr19	5113940	5114171	NM_008451_exon_13_0_chr19_5113941_r	0	-
chr19	5117193	5117432	NM_008451_exon_14_0_chr19_5117194_r	0	-
chr19	5118121	5118408	NM_008451_exon_15_0_chr19_5118122_r	0	-
chr19	4711222	4711644	NM_021287_exon_0_0_chr19_4711223_f	0	+
chr19	4718818	4718997	NM_021287_exon_1_0_chr19_4718819_f	0	+
chr19	4724079	4724231	NM_021287_exon_2_0_chr19_4724080_f	0	+
chr19	4724629	4724803	NM_021287_exon_3_0_chr19_4724630_f	0	+
chr19	4725900	4725992	NM_021287_exon_4_0_chr19_4725901_f	0	+
chr19	4726139	4726220	NM_021287_exon_5_0_chr19_4726140_f	0	+
chr19	4726581	4726697	NM_021287_exon_6_0_chr19_4726582_f	0	+
chr19	4729061	4729174	NM_021287_exon_7_0_chr19_4729062_f	0	+
chr19	4729301	4729489	NM_021287_exon_8_0_chr19_4729302_f	0	+
chr19	4731273	4731391	NM_021287_exon_9_0_chr19_4731274_f	0	+
chr19	4731925	4732084	NM_021287_exon_10_0_chr19_4731926_f	0	+
chr19	4732387	4732690	NM_021287_exon_11_0_chr19_4732388_f	0	+
chr19	4733653	4733807	NM_021287_exon_12_0_chr19_4733654_f	0	+
chr19	4734038	4734909	NM_021287_exon_13_0_chr19_4734039_f	0	+
chr19	4737341	4737479	NM_021287_exon_14_0_chr19_4737342_f	0	+
chr19	4737810	4738567	NM_021287_exon_15_0_chr19_4737811_f	0	+
chr19	4739106	4739309	NM_021287_exon_16_0_chr19_4739107_f	0	+
chr19	4739590	4739681	NM_021287_exon_17_0_chr19_4739591_f	0	+
chr19	4739852	4739999	NM_021287_exon_18_0_chr19_4739853_f	0	+
chr19	4742332	4742596	NM_021287_exon_19_0_chr19_4742333_f	0	+
chr19	4744047	4744272	NM_021287_exon_20_0_chr19_4744048_f	0	+
chr19	4744465	4744555	NM_021287_exon_21_0_chr19_4744466_f	0	+
chr19	4745108	4745369	NM_021287_exon_22_0_chr19_4745109_f	0	+
chr19	4745457	4745588	NM_021287_exon_23_0_chr19_4745458_f	0	+
chr19	4745779	4745984	NM_021287_exon_24_0_chr19_4745780_f	0	+
chr19	4746565	4746940	NM_021287_exon_25_0_chr19_4746566_f	0	+
chr19	4747711	4747956	NM_021287_exon_26_0_chr19_4747712_f	0	+
chr19	4748058	4748197	NM_021287_exon_27_0_chr19_4748059_f	0	+
chr19	4748593	4748678	NM_021287_exon_28_0_chr19_4748594_f	0	+
chr19	4748937	4749134	NM_021287_exon_29_0_chr19_4748938_f	0	+
chr19	4749401	4749544	NM_021287_exon_30_0_chr19_4749402_f	0	+
chr19	4749633	4749709	NM_021287_exon_31_0_chr19_4749634_f	0	+
chr19	4749782	4749833	NM_021287_exon_32_0_chr19_4749783_f	0	+
chr19	4750020	4750241	NM_021287_exon_33_0_chr19_4750021_f	0	+
chr19	4750480	4750654	NM_021287_exon_34_0_chr19_4750481_f	0	+
chr19	4751148	4751191	NM_021287_exon_35_0_chr19_4751149_f	0	+
chr19	4751500	4752352	NM_021287_exon_36_0_chr19_4751501_f	0	+
chr19	4445907	4447860	NM_134164_exon_0_0_chr19_4445908_r	0	-
chr19	4450928	4451062	NM_134164_exon_1_0_chr19_4450929_r	0	-
chr19	4452276	4452397	NM_134164_exon_2_0_chr19_4452277_r	0	-
chr19	4453764	4453980	NM_134164_exon_3_0_chr19_4453765_r	0	-
chr19	4456494	4456887	NM_134164_exon_4_0_chr19_4456495_r	0	-
chr19	4460616	4460810	NM_134164_exon_5_0_chr19_4460617_r	0	-
chr19	4467906	4467963	NM_134164_exon_6_0_chr19_4467907_r	0	-
chr19	4476934	4477143	NM_134164_exon_7_0_chr19_4476935_r	0	-
chr19	4510471	4510581	NM_001162946_exon_0_0_chr19_4510472_f	0	+
chr19	4515653	4515690	NM_001162946_exon_1_0_chr19_4515654_f	0	+
chr19	4601599	4601735	NM_001162946_exon_2_0_chr19_4601600_f	0	+
chr19	4601864	4602049	NM_001162946_exon_3_0_chr19_4601865_f	0	+
chr19	4602209	4602375	NM_001162946_exon_4_0_chr19_4602210_f	0	+
chr19	4602473	4602619	NM_001162946_exon_5_0_chr19_4602474_f	0	+
chr19	4602757	4602875	NM_001162946_exon_6_0_chr19_4602758_f	0	+
chr19	4603059	4603211	NM_001162946_exon_7_0_chr19_4603060_f	0	+
chr19	4604464	4604583	NM_001162946_exon_8_0_chr19_4604465_f	0	+
chr19	4607531	4607694	NM_001162946_exon_9_0_chr19_4607532_f	0	+
chr19	4609863	4610046	NM_001162946_exon_10_0_chr19_4609864_f	0	+
chr19	4617579	4617724	NM_001162946_exon_11_0_chr19_4617580_f	0	+
chr19	4617964	4618054	NM_001162946_exon_12_0_chr19_4617965_f	0	+
chr19	4618141	4618520	NM_001162946_exon_13_0_chr19_4618142_f	0	+
chr19	4618957	4619198	NM_001162946_exon_14_0_chr19_4618958_f	0	+
chr19	4619319	4619569	NM_001162946_exon_15_0_chr19_4619320_f	0	+
chr19	4619779	4620024	NM_001162946_exon_16_0_chr19_4619780_f	0	+
chr19	4620113	4620293	NM_001162946_exon_17_0_chr19_4620114_f	0	+
chr19	4620366	4620615	NM_001162946_exon_18_0_chr19_4620367_f	0	+
chr19	4620819	4620960	NM_001162946_exon_19_0_chr19_4620820_f	0	+
chr19	4621039	4621752	NM_001162946_exon_20_0_chr19_4621040_f	0	+
chr19	5107745	5108688	NR_045528_exon_0_0_chr19_5107746_r	0	-
chr19	5109102	5109160	NR_045528_exon_1_0_chr19_5109103_r	0	-
chr19	5109300	5109425	NR_045528_exon_2_0_chr19_5109301_r	0	-
chr19	5109492	5109642	NR_045528_exon_3_0_chr19_5109493_r	0	-
chr19	5109732	5109841	NR_045528_exon_4_0_chr19_5109733_r	0	-
chr19	5110196	5110264	NR_045528_exon_5_0_chr19_5110197_r	0	-
chr19	5110371	5110416	NR_045528_exon_6_0_chr19_5110372_r	0	-
chr19	5111137	5111237	NR_045528_exon_7_0_chr19_5111138_r	0	-
chr19	5111364	5111538	NR_045528_exon_8_0_chr19_5111365_r	0	-
chr19	5111618	5111720	NR_045528_exon_9_0_chr19_5111619_r	0	-
chr19	5111825	5111913	NR_045528_exon_10_0_chr19_5111826_r	0	-
chr19	5112717	5112940	NR_045528_exon_11_0_chr19_5112718_r	0	-
chr19	5113780	5113850	NR_045528_exon_12_0_chr19_5113781_r	0	-
chr19	5113940	5114171	NR_045528_exon_13_0_chr19_5113941_r	0	-
chr19	5117193	5117469	NR_045528_exon_14_0_chr19_5117194_r	0	-
chr19	5118121	5118408	NR_045528_exon_15_0_chr19_5118122_r	0	-
chr19	4316146	4319281	NM_001001984_exon_0_0_chr19_4316147_r	0	-
chr19	4320151	4320367	NM_001001984_exon_1_0_chr19_4320152_r	0	-
chr19	4320897	4321056	NM_001001984_exon_2_0_chr19_4320898_r	0	-
chr19	4322386	4322550	NM_001001984_exon_3_0_chr19_4322387_r	0	-
chr19	4324336	4325046	NM_001001984_exon_4_0_chr19_4324337_r	0	-
chr19	4326808	4326898	NM_001001984_exon_5_0_chr19_4326809_r	0	-
chr19	4328127	4328259	NM_001001984_exon_6_0_chr19_4328128_r	0	-
chr19	4328952	4329222	NM_001001984_exon_7_0_chr19_4328953_r	0	-
chr19	4331185	4331269	NM_001001984_exon_8_0_chr19_4331186_r	0	-
chr19	4342846	4343241	NM_001001984_exon_9_0_chr19_4342847_r	0	-
chr19	4345517	4345644	NM_001001984_exon_10_0_chr19_4345518_r	0	-
chr19	4348645	4348761	NM_001001984_exon_11_0_chr19_4348646_r	0	-
chr19	4350176	4350330	NM_001001984_exon_12_0_chr19_4350177_r	0	-
chr19	4351736	4351830	NM_001001984_exon_13_0_chr19_4351737_r	0	-
chr19	4352267	4352374	NM_001001984_exon_14_0_chr19_4352268_r	0	-
chr19	4356747	4356926	NM_001001984_exon_15_0_chr19_4356748_r	0	-
chr19	4361537	4361584	NM_001001984_exon_16_0_chr19_4361538_r	0	-
chr19	4361976	4362055	NM_001001984_exon_17_0_chr19_4361977_r	0	-
chr19	4362775	4362914	NM_001001984_exon_18_0_chr19_4362776_r	0	-
chr19	4394791	4394892	NM_001001984_exon_19_0_chr19_4394792_r	0	-
chr19	4396310	4397077	NM_001001984_exon_20_0_chr19_4396311_r	0	-
chr19	5758426	5758696	NM_023912_exon_0_0_chr19_5758427_r	0	-
chr19	5758799	5758860	NM_023912_exon_1_0_chr19_5758800_r	0	-
chr19	5758939	5759146	NM_023912_exon_2_0_chr19_5758940_r	0	-
chr19	5759270	5759342	NM_023912_exon_3_0_chr19_5759271_r	0	-
chr19	5759664	5759804	NM_023912_exon_4_0_chr19_5759665_r	0	-
chr19	5759980	5760145	NM_023912_exon_5_0_chr19_5759981_r	0	-
chr19	5760532	5760608	NM_023912_exon_6_0_chr19_5760533_r	0	-
chr19	5760712	5760901	NM_023912_exon_7_0_chr19_5760713_r	0	-
chr19	5761652	5761808	NM_023912_exon_8_0_chr19_5761653_r	0	-
chr19	5764668	5764782	NM_023912_exon_9_0_chr19_5764669_r	0	-
chr19	5765309	5765417	NM_023912_exon_10_0_chr19_5765310_r	0	-
chr19	5766157	5766316	NM_023912_exon_11_0_chr19_5766158_r	0	-
chr19	5769468	5769624	NM_023912_exon_12_0_chr19_5769469_r	0	-
chr19	5769720	5769811	NM_023912_exon_13_0_chr19_5769721_r	0	-
chr19	5770202	5770552	NM_023912_exon_14_0_chr19_5770203_r	0	-
chr19	5770722	5770863	NM_023912_exon_15_0_chr19_5770723_r	0	-
chr19	5771219	5771401	NM_023912_exon_16_0_chr19_5771220_r	0	-
chr19	5897134	5898631	NM_011262_exon_0_0_chr19_5897135_r	0	-
chr19	5901216	5901298	NM_011262_exon_1_0_chr19_5901217_r	0	-
chr19	5902103	5902216	NM_011262_exon_2_0_chr19_5902104_r	0	-
chr19	5902362	5902491	NM_011262_exon_3_0_chr19_5902363_r	0	-
chr19	5902630	5902768	NM_011262_exon_4_0_chr19_5902631_r	0	-
chr19	5904239	5904318	NM_011262_exon_5_0_chr19_5904240_r	0	-
chr19	5904453	5904546	NM_011262_exon_6_0_chr19_5904454_r	0	-
chr19	5905388	5905552	NM_011262_exon_7_0_chr19_5905389_r	0	-
chr19	5906523	5906631	NM_011262_exon_8_0_chr19_5906524_r	0	-
chr19	5907000	5907161	NM_011262_exon_9_0_chr19_5907001_r	0	-
chr19	5912740	5912866	NM_011262_exon_10_0_chr19_5912741_r	0	-
chr19	5495277	5495648	NM_001024560_exon_0_0_chr19_5495278_r	0	-
chr19	5495896	5495982	NM_001024560_exon_1_0_chr19_5495897_r	0	-
chr19	5496057	5496217	NM_001024560_exon_2_0_chr19_5496058_r	0	-
chr19	5496315	5496402	NM_001024560_exon_3_0_chr19_5496316_r	0	-
chr19	5496985	5497025	NM_001024560_exon_4_0_chr19_5496986_r	0	-
chr19	5497289	5497365	NM_001024560_exon_5_0_chr19_5497290_r	0	-
chr19	5497446	5497552	NM_001024560_exon_6_0_chr19_5497447_r	0	-
chr19	5497674	5497779	NM_001024560_exon_7_0_chr19_5497675_r	0	-
chr19	5497904	5498028	NM_001024560_exon_8_0_chr19_5497905_r	0	-
chr19	5498179	5498301	NM_001024560_exon_9_0_chr19_5498180_r	0	-
chr19	5498395	5498506	NM_001024560_exon_10_0_chr19_5498396_r	0	-
chr19	5498719	5498824	NM_001024560_exon_11_0_chr19_5498720_r	0	-
chr19	5510332	5510489	NM_001024560_exon_12_0_chr19_5510333_r	0	-
chr19	7073447	7074010	NM_153795_exon_0_0_chr19_7073448_r	0	-
chr19	7074128	7074270	NM_153795_exon_1_0_chr19_7074129_r	0	-
chr19	7076246	7076371	NM_153795_exon_2_0_chr19_7076247_r	0	-
chr19	7076702	7076942	NM_153795_exon_3_0_chr19_7076703_r	0	-
chr19	7077059	7077166	NM_153795_exon_4_0_chr19_7077060_r	0	-
chr19	7077311	7077436	NM_153795_exon_5_0_chr19_7077312_r	0	-
chr19	7077520	7077570	NM_153795_exon_6_0_chr19_7077521_r	0	-
chr19	7077658	7077793	NM_153795_exon_7_0_chr19_7077659_r	0	-
chr19	7077957	7078065	NM_153795_exon_8_0_chr19_7077958_r	0	-
chr19	7088337	7088440	NM_153795_exon_9_0_chr19_7088338_r	0	-
chr19	7088549	7088718	NM_153795_exon_10_0_chr19_7088550_r	0	-
chr19	7088817	7088937	NM_153795_exon_11_0_chr19_7088818_r	0	-
chr19	7089106	7089340	NM_153795_exon_12_0_chr19_7089107_r	0	-
chr19	7093155	7093329	NM_153795_exon_13_0_chr19_7093156_r	0	-
chr19	7093767	7093959	NM_153795_exon_14_0_chr19_7093768_r	0	-
chr19	6418737	6418972	NM_001205235_exon_0_0_chr19_6418738_f	0	+
chr19	6427804	6428778	NM_001205235_exon_1_0_chr19_6427805_f	0	+
chr19	6443630	6443648	NM_001205235_exon_2_0_chr19_6443631_f	0	+
chr19	6448254	6448284	NM_001205235_exon_3_0_chr19_6448255_f	0	+
chr19	6450527	6450599	NM_001205235_exon_4_0_chr19_6450528_f	0	+
chr19	6454978	6455280	NM_001205235_exon_5_0_chr19_6454979_f	0	+
chr19	6472257	6472419	NM_001205235_exon_6_0_chr19_6472258_f	0	+
chr19	6473317	6473756	NM_001205235_exon_7_0_chr19_6473318_f	0	+
chr19	6481109	6481496	NM_001205235_exon_8_0_chr19_6481110_f	0	+
chr19	6481671	6481875	NM_001205235_exon_9_0_chr19_6481672_f	0	+
chr19	6488783	6488810	NM_001205235_exon_10_0_chr19_6488784_f	0	+
chr19	6490066	6490186	NM_001205235_exon_11_0_chr19_6490067_f	0	+
chr19	6490533	6490915	NM_001205235_exon_12_0_chr19_6490534_f	0	+
chr19	6491483	6491674	NM_001205235_exon_13_0_chr19_6491484_f	0	+
chr19	6492835	6493009	NM_001205235_exon_14_0_chr19_6492836_f	0	+
chr19	6493335	6493455	NM_001205235_exon_15_0_chr19_6493336_f	0	+
chr19	6504874	6505056	NM_001205235_exon_16_0_chr19_6504875_f	0	+
chr19	6509777	6509949	NM_001205235_exon_17_0_chr19_6509778_f	0	+
chr19	6513715	6513805	NM_001205235_exon_18_0_chr19_6513716_f	0	+
chr19	6516922	6517248	NM_001205235_exon_19_0_chr19_6516923_f	0	+
chr19	6519248	6519327	NM_001205235_exon_20_0_chr19_6519249_f	0	+
chr19	6531843	6533217	NM_001205235_exon_21_0_chr19_6531844_f	0	+
chr19	6418737	6418972	NM_001205234_exon_0_0_chr19_6418738_f	0	+
chr19	6427804	6428778	NM_001205234_exon_1_0_chr19_6427805_f	0	+
chr19	6443630	6443648	NM_001205234_exon_2_0_chr19_6443631_f	0	+
chr19	6448254	6448284	NM_001205234_exon_3_0_chr19_6448255_f	0	+
chr19	6450527	6450599	NM_001205234_exon_4_0_chr19_6450528_f	0	+
chr19	6454978	6455280	NM_001205234_exon_5_0_chr19_6454979_f	0	+
chr19	6463823	6463847	NM_001205234_exon_6_0_chr19_6463824_f	0	+
chr19	6472257	6472419	NM_001205234_exon_7_0_chr19_6472258_f	0	+
chr19	6473317	6473756	NM_001205234_exon_8_0_chr19_6473318_f	0	+
chr19	6481109	6481496	NM_001205234_exon_9_0_chr19_6481110_f	0	+
chr19	6481671	6481875	NM_001205234_exon_10_0_chr19_6481672_f	0	+
chr19	6488783	6488810	NM_001205234_exon_11_0_chr19_6488784_f	0	+
chr19	6490066	6490186	NM_001205234_exon_12_0_chr19_6490067_f	0	+
chr19	6490533	6490915	NM_001205234_exon_13_0_chr19_6490534_f	0	+
chr19	6491483	6491674	NM_001205234_exon_14_0_chr19_6491484_f	0	+
chr19	6492835	6493009	NM_001205234_exon_15_0_chr19_6492836_f	0	+
chr19	6493335	6493455	NM_001205234_exon_16_0_chr19_6493336_f	0	+
chr19	6504874	6505056	NM_001205234_exon_17_0_chr19_6504875_f	0	+
chr19	6509777	6509949	NM_001205234_exon_18_0_chr19_6509778_f	0	+
chr19	6513715	6513805	NM_001205234_exon_19_0_chr19_6513716_f	0	+
chr19	6516922	6517248	NM_001205234_exon_20_0_chr19_6516923_f	0	+
chr19	6519248	6519327	NM_001205234_exon_21_0_chr19_6519249_f	0	+
chr19	6531267	6533217	NM_001205234_exon_22_0_chr19_6531268_f	0	+
chr19	7131257	7131672	NM_134147_exon_0_0_chr19_7131258_f	0	+
chr19	7139954	7140056	NM_134147_exon_1_0_chr19_7139955_f	0	+
chr19	7140576	7140693	NM_134147_exon_2_0_chr19_7140577_f	0	+
chr19	7260065	7260095	NM_134147_exon_3_0_chr19_7260066_f	0	+
chr19	7270903	7271020	NM_134147_exon_4_0_chr19_7270904_f	0	+
chr19	7271278	7271400	NM_134147_exon_5_0_chr19_7271279_f	0	+
chr19	7271494	7271525	NM_134147_exon_6_0_chr19_7271495_f	0	+
chr19	7271640	7271714	NM_134147_exon_7_0_chr19_7271641_f	0	+
chr19	7272021	7272103	NM_134147_exon_8_0_chr19_7272022_f	0	+
chr19	7272191	7272226	NM_134147_exon_9_0_chr19_7272192_f	0	+
chr19	7272402	7272552	NM_134147_exon_10_0_chr19_7272403_f	0	+
chr19	6418737	6418972	NM_020253_exon_0_0_chr19_6418738_f	0	+
chr19	6427804	6428778	NM_020253_exon_1_0_chr19_6427805_f	0	+
chr19	6443630	6443648	NM_020253_exon_2_0_chr19_6443631_f	0	+
chr19	6448254	6448284	NM_020253_exon_3_0_chr19_6448255_f	0	+
chr19	6450527	6450599	NM_020253_exon_4_0_chr19_6450528_f	0	+
chr19	6454978	6455280	NM_020253_exon_5_0_chr19_6454979_f	0	+
chr19	6463823	6463847	NM_020253_exon_6_0_chr19_6463824_f	0	+
chr19	6472257	6472419	NM_020253_exon_7_0_chr19_6472258_f	0	+
chr19	6473317	6473756	NM_020253_exon_8_0_chr19_6473318_f	0	+
chr19	6481109	6481496	NM_020253_exon_9_0_chr19_6481110_f	0	+
chr19	6481671	6481875	NM_020253_exon_10_0_chr19_6481672_f	0	+
chr19	6488783	6488810	NM_020253_exon_11_0_chr19_6488784_f	0	+
chr19	6490066	6490186	NM_020253_exon_12_0_chr19_6490067_f	0	+
chr19	6490533	6490915	NM_020253_exon_13_0_chr19_6490534_f	0	+
chr19	6491483	6491674	NM_020253_exon_14_0_chr19_6491484_f	0	+
chr19	6492835	6493009	NM_020253_exon_15_0_chr19_6492836_f	0	+
chr19	6493335	6493455	NM_020253_exon_16_0_chr19_6493336_f	0	+
chr19	6504874	6505056	NM_020253_exon_17_0_chr19_6504875_f	0	+
chr19	6509777	6509949	NM_020253_exon_18_0_chr19_6509778_f	0	+
chr19	6513715	6513805	NM_020253_exon_19_0_chr19_6513716_f	0	+
chr19	6516922	6517248	NM_020253_exon_20_0_chr19_6516923_f	0	+
chr19	6519248	6519327	NM_020253_exon_21_0_chr19_6519249_f	0	+
chr19	6531843	6533217	NM_020253_exon_22_0_chr19_6531844_f	0	+
chr19	7938878	7939327	NM_134256_exon_0_0_chr19_7938879_r	0	-
chr19	7940231	7940435	NM_134256_exon_1_0_chr19_7940232_r	0	-
chr19	7941372	7941481	NM_134256_exon_2_0_chr19_7941373_r	0	-
chr19	7953879	7954094	NM_134256_exon_3_0_chr19_7953880_r	0	-
chr19	7954653	7954769	NM_134256_exon_4_0_chr19_7954654_r	0	-
chr19	7971247	7971368	NM_134256_exon_5_0_chr19_7971248_r	0	-
chr19	7984182	7984351	NM_134256_exon_6_0_chr19_7984183_r	0	-
chr19	7984440	7984595	NM_134256_exon_7_0_chr19_7984441_r	0	-
chr19	8000347	8000451	NM_134256_exon_8_0_chr19_8000348_r	0	-
chr19	8000858	8001301	NM_134256_exon_9_0_chr19_8000859_r	0	-
chr19	8040451	8040517	NM_134256_exon_10_0_chr19_8040452_r	0	-
chr19	7856472	7856660	NM_146232_exon_0_0_chr19_7856473_r	0	-
chr19	7857271	7857475	NM_146232_exon_1_0_chr19_7857272_r	0	-
chr19	7859669	7859778	NM_146232_exon_2_0_chr19_7859670_r	0	-
chr19	7860871	7861086	NM_146232_exon_3_0_chr19_7860872_r	0	-
chr19	7862701	7862817	NM_146232_exon_4_0_chr19_7862702_r	0	-
chr19	7864575	7864699	NM_146232_exon_5_0_chr19_7864576_r	0	-
chr19	7865251	7865420	NM_146232_exon_6_0_chr19_7865252_r	0	-
chr19	7865519	7865674	NM_146232_exon_7_0_chr19_7865520_r	0	-
chr19	7870641	7870745	NM_146232_exon_8_0_chr19_7870642_r	0	-
chr19	7876537	7877157	NM_146232_exon_9_0_chr19_7876538_r	0	-
chr19	7568529	7568851	NM_001163505_exon_0_0_chr19_7568530_f	0	+
chr19	7583837	7584052	NM_001163505_exon_1_0_chr19_7583838_f	0	+
chr19	7584472	7584616	NM_001163505_exon_2_0_chr19_7584473_f	0	+
chr19	7591367	7591472	NM_001163505_exon_3_0_chr19_7591368_f	0	+
chr19	7593035	7593086	NM_001163505_exon_4_0_chr19_7593036_f	0	+
chr19	7595276	7595333	NM_001163505_exon_5_0_chr19_7595277_f	0	+
chr19	7595599	7595692	NM_001163505_exon_6_0_chr19_7595600_f	0	+
chr19	7596558	7596697	NM_001163505_exon_7_0_chr19_7596559_f	0	+
chr19	7603431	7603559	NM_001163505_exon_8_0_chr19_7603432_f	0	+
chr19	7604097	7604154	NM_001163505_exon_9_0_chr19_7604098_f	0	+
chr19	7605009	7605081	NM_001163505_exon_10_0_chr19_7605010_f	0	+
chr19	7606505	7606937	NM_001163505_exon_11_0_chr19_7606506_f	0	+
chr19	7608439	7613099	NM_001163505_exon_12_0_chr19_7608440_f	0	+
chr19	8234657	8235104	NM_172776_exon_0_0_chr19_8234658_r	0	-
chr19	8235991	8236195	NM_172776_exon_1_0_chr19_8235992_r	0	-
chr19	8237138	8237247	NM_172776_exon_2_0_chr19_8237139_r	0	-
chr19	8243644	8243859	NM_172776_exon_3_0_chr19_8243645_r	0	-
chr19	8244419	8244535	NM_172776_exon_4_0_chr19_8244420_r	0	-
chr19	8267890	8268011	NM_172776_exon_5_0_chr19_8267891_r	0	-
chr19	8281495	8281664	NM_172776_exon_6_0_chr19_8281496_r	0	-
chr19	8281753	8281908	NM_172776_exon_7_0_chr19_8281754_r	0	-
chr19	8292253	8292357	NM_172776_exon_8_0_chr19_8292254_r	0	-
chr19	8292761	8293329	NM_172776_exon_9_0_chr19_8292762_r	0	-
chr19	7568927	7569151	NM_146091_exon_0_0_chr19_7568928_f	0	+
chr19	7583837	7584052	NM_146091_exon_1_0_chr19_7583838_f	0	+
chr19	7584472	7584616	NM_146091_exon_2_0_chr19_7584473_f	0	+
chr19	7591367	7591472	NM_146091_exon_3_0_chr19_7591368_f	0	+
chr19	7593035	7593086	NM_146091_exon_4_0_chr19_7593036_f	0	+
chr19	7595276	7595333	NM_146091_exon_5_0_chr19_7595277_f	0	+
chr19	7595599	7595692	NM_146091_exon_6_0_chr19_7595600_f	0	+
chr19	7596558	7596697	NM_146091_exon_7_0_chr19_7596559_f	0	+
chr19	7603431	7603559	NM_146091_exon_8_0_chr19_7603432_f	0	+
chr19	7604097	7604154	NM_146091_exon_9_0_chr19_7604098_f	0	+
chr19	7605009	7605081	NM_146091_exon_10_0_chr19_7605010_f	0	+
chr19	7606505	7606937	NM_146091_exon_11_0_chr19_7606506_f	0	+
chr19	7608439	7613099	NM_146091_exon_12_0_chr19_7608440_f	0	+
chr19	8781371	8782584	NM_001161413_exon_0_0_chr19_8781372_r	0	-
chr19	8782683	8782767	NM_001161413_exon_1_0_chr19_8782684_r	0	-
chr19	8783494	8783635	NM_001161413_exon_2_0_chr19_8783495_r	0	-
chr19	8783719	8783900	NM_001161413_exon_3_0_chr19_8783720_r	0	-
chr19	8784039	8784098	NM_001161413_exon_4_0_chr19_8784040_r	0	-
chr19	8784204	8784273	NM_001161413_exon_5_0_chr19_8784205_r	0	-
chr19	8786323	8786418	NM_001161413_exon_6_0_chr19_8786324_r	0	-
chr19	8787219	8787393	NM_001161413_exon_7_0_chr19_8787220_r	0	-
chr19	8787831	8788242	NM_001161413_exon_8_0_chr19_8787832_r	0	-
chr19	8797473	8797859	NM_001161413_exon_9_0_chr19_8797474_r	0	-
chr19	8911418	8912761	NM_010316_exon_0_0_chr19_8911419_r	0	-
chr19	8913043	8913143	NM_010316_exon_1_0_chr19_8913044_r	0	-
chr19	8913480	8913736	NM_010316_exon_2_0_chr19_8913481_r	0	-
chr19	8911956	8912354	NM_001136064_exon_0_0_chr19_8911957_f	0	+
chr19	8914065	8914274	NM_001136064_exon_1_0_chr19_8914066_f	0	+
chr19	8915597	8915914	NM_001136064_exon_2_0_chr19_8915598_f	0	+
chr19	8917498	8917580	NM_001136064_exon_3_0_chr19_8917499_f	0	+
chr19	8919660	8919804	NM_001136064_exon_4_0_chr19_8919661_f	0	+
chr19	8920679	8920814	NM_001136064_exon_5_0_chr19_8920680_f	0	+
chr19	8920955	8921053	NM_001136064_exon_6_0_chr19_8920956_f	0	+
chr19	8921895	8922037	NM_001136064_exon_7_0_chr19_8921896_f	0	+
chr19	8922156	8922223	NM_001136064_exon_8_0_chr19_8922157_f	0	+
chr19	8922403	8922472	NM_001136064_exon_9_0_chr19_8922404_f	0	+
chr19	8922570	8922651	NM_001136064_exon_10_0_chr19_8922571_f	0	+
chr19	8922953	8923173	NM_001136064_exon_11_0_chr19_8922954_f	0	+
chr19	8781371	8782584	NM_008577_exon_0_0_chr19_8781372_r	0	-
chr19	8782683	8782767	NM_008577_exon_1_0_chr19_8782684_r	0	-
chr19	8783494	8783635	NM_008577_exon_2_0_chr19_8783495_r	0	-
chr19	8783719	8783900	NM_008577_exon_3_0_chr19_8783720_r	0	-
chr19	8784039	8784098	NM_008577_exon_4_0_chr19_8784040_r	0	-
chr19	8784204	8784273	NM_008577_exon_5_0_chr19_8784205_r	0	-
chr19	8786323	8786418	NM_008577_exon_6_0_chr19_8786324_r	0	-
chr19	8787219	8787393	NM_008577_exon_7_0_chr19_8787220_r	0	-
chr19	8787831	8788387	NM_008577_exon_8_0_chr19_8787832_r	0	-
chr19	9041530	9041715	NM_026007_exon_0_0_chr19_9041531_f	0	+
chr19	9042705	9042864	NM_026007_exon_1_0_chr19_9042706_f	0	+
chr19	9043651	9043715	NM_026007_exon_2_0_chr19_9043652_f	0	+
chr19	9043853	9043996	NM_026007_exon_3_0_chr19_9043854_f	0	+
chr19	9044333	9044477	NM_026007_exon_4_0_chr19_9044334_f	0	+
chr19	9046996	9047126	NM_026007_exon_5_0_chr19_9046997_f	0	+
chr19	9047393	9047598	NM_026007_exon_6_0_chr19_9047394_f	0	+
chr19	9051807	9051980	NM_026007_exon_7_0_chr19_9051808_f	0	+
chr19	9052074	9052199	NM_026007_exon_8_0_chr19_9052075_f	0	+
chr19	9052433	9052670	NM_026007_exon_9_0_chr19_9052434_f	0	+
chr19	9946786	9947363	NM_016692_exon_0_0_chr19_9946787_r	0	-
chr19	9948709	9948860	NM_016692_exon_1_0_chr19_9948710_r	0	-
chr19	9949305	9949413	NM_016692_exon_2_0_chr19_9949306_r	0	-
chr19	9949587	9949666	NM_016692_exon_3_0_chr19_9949588_r	0	-
chr19	9951079	9951306	NM_016692_exon_4_0_chr19_9951080_r	0	-
chr19	9952166	9952286	NM_016692_exon_5_0_chr19_9952167_r	0	-
chr19	9952617	9952738	NM_016692_exon_6_0_chr19_9952618_r	0	-
chr19	9952808	9952918	NM_016692_exon_7_0_chr19_9952809_r	0	-
chr19	9958188	9958323	NM_016692_exon_8_0_chr19_9958189_r	0	-
chr19	9958394	9958509	NM_016692_exon_9_0_chr19_9958395_r	0	-
chr19	9958927	9958979	NM_016692_exon_10_0_chr19_9958928_r	0	-
chr19	9959962	9960077	NM_016692_exon_11_0_chr19_9959963_r	0	-
chr19	9960196	9960254	NM_016692_exon_12_0_chr19_9960197_r	0	-
chr19	9961164	9961216	NM_016692_exon_13_0_chr19_9961165_r	0	-
chr19	9967762	9968499	NM_016692_exon_14_0_chr19_9967763_r	0	-
chr19	9969328	9969442	NM_016692_exon_15_0_chr19_9969329_r	0	-
chr19	9969810	9969961	NM_016692_exon_16_0_chr19_9969811_r	0	-
chr19	9973828	9974023	NM_016692_exon_17_0_chr19_9973829_r	0	-
chr19	10319754	10323114	NM_198114_exon_0_0_chr19_10319755_r	0	-
chr19	10324858	10325046	NM_198114_exon_1_0_chr19_10324859_r	0	-
chr19	10325556	10325686	NM_198114_exon_2_0_chr19_10325557_r	0	-
chr19	10326528	10326728	NM_198114_exon_3_0_chr19_10326529_r	0	-
chr19	10327819	10327892	NM_198114_exon_4_0_chr19_10327820_r	0	-
chr19	10328206	10328275	NM_198114_exon_5_0_chr19_10328207_r	0	-
chr19	10329296	10329439	NM_198114_exon_6_0_chr19_10329297_r	0	-
chr19	10330150	10330231	NM_198114_exon_7_0_chr19_10330151_r	0	-
chr19	10330613	10330691	NM_198114_exon_8_0_chr19_10330614_r	0	-
chr19	10330786	10330870	NM_198114_exon_9_0_chr19_10330787_r	0	-
chr19	10331307	10331461	NM_198114_exon_10_0_chr19_10331308_r	0	-
chr19	10335140	10335265	NM_198114_exon_11_0_chr19_10335141_r	0	-
chr19	10336983	10337061	NM_198114_exon_12_0_chr19_10336984_r	0	-
chr19	10337583	10337718	NM_198114_exon_13_0_chr19_10337584_r	0	-
chr19	10339497	10339585	NM_198114_exon_14_0_chr19_10339498_r	0	-
chr19	10343676	10343815	NM_198114_exon_15_0_chr19_10343677_r	0	-
chr19	10344206	10344308	NM_198114_exon_16_0_chr19_10344207_r	0	-
chr19	10345477	10345689	NM_198114_exon_17_0_chr19_10345478_r	0	-
chr19	10345983	10346121	NM_198114_exon_18_0_chr19_10345984_r	0	-
chr19	10379310	10379367	NM_198114_exon_19_0_chr19_10379311_r	0	-
chr19	10599733	10599817	NM_172302_exon_0_0_chr19_10599734_f	0	+
chr19	10600441	10600550	NM_172302_exon_1_0_chr19_10600442_f	0	+
chr19	10606270	10606489	NM_172302_exon_2_0_chr19_10606271_f	0	+
chr19	10607309	10607413	NM_172302_exon_3_0_chr19_10607310_f	0	+
chr19	10607782	10607955	NM_172302_exon_4_0_chr19_10607783_f	0	+
chr19	10609593	10610008	NM_172302_exon_5_0_chr19_10609594_f	0	+
chr19	10611288	10611407	NM_172302_exon_6_0_chr19_10611289_f	0	+
chr19	10614109	10614278	NM_172302_exon_7_0_chr19_10614110_f	0	+
chr19	10615170	10615338	NM_172302_exon_8_0_chr19_10615171_f	0	+
chr19	10620181	10622225	NM_172302_exon_9_0_chr19_10620182_f	0	+
chr19	11271306	11271454	NR_045317_exon_0_0_chr19_11271307_f	0	+
chr19	11367129	11367302	NR_045317_exon_1_0_chr19_11367130_f	0	+
chr19	11373675	11374374	NR_045317_exon_2_0_chr19_11373676_f	0	+
chr19	11395528	11396072	NM_001276398_exon_0_0_chr19_11395529_r	0	-
chr19	11396788	11396890	NM_001276398_exon_1_0_chr19_11396789_r	0	-
chr19	11398911	11399118	NM_001276398_exon_2_0_chr19_11398912_r	0	-
chr19	11400296	11400353	NM_001276398_exon_3_0_chr19_11400297_r	0	-
chr19	11402414	11402540	NM_001276398_exon_4_0_chr19_11402415_r	0	-
chr19	11407696	11407856	NM_001276398_exon_5_0_chr19_11407697_r	0	-
chr19	11408805	11409185	NM_001276398_exon_6_0_chr19_11408806_r	0	-
chr19	11395528	11396072	NM_027836_exon_0_0_chr19_11395529_r	0	-
chr19	11396788	11396890	NM_027836_exon_1_0_chr19_11396789_r	0	-
chr19	11398911	11399118	NM_027836_exon_2_0_chr19_11398912_r	0	-
chr19	11400296	11400353	NM_027836_exon_3_0_chr19_11400297_r	0	-
chr19	11402414	11402540	NM_027836_exon_4_0_chr19_11402415_r	0	-
chr19	11407696	11407856	NM_027836_exon_5_0_chr19_11407697_r	0	-
chr19	11410496	11410636	NM_027836_exon_6_0_chr19_11410497_r	0	-
chr19	10863828	10864733	NM_009852_exon_0_0_chr19_10863829_r	0	-
chr19	10865058	10865160	NM_009852_exon_1_0_chr19_10865059_r	0	-
chr19	10865405	10865660	NM_009852_exon_2_0_chr19_10865406_r	0	-
chr19	10865871	10865943	NM_009852_exon_3_0_chr19_10865872_r	0	-
chr19	10867317	10867434	NM_009852_exon_4_0_chr19_10867318_r	0	-
chr19	10868631	10868727	NM_009852_exon_5_0_chr19_10868632_r	0	-
chr19	10869053	10869194	NM_009852_exon_6_0_chr19_10869054_r	0	-
chr19	10870815	10870878	NM_009852_exon_7_0_chr19_10870816_r	0	-
chr19	10872165	10872468	NM_009852_exon_8_0_chr19_10872166_r	0	-
chr19	10872805	10873117	NM_009852_exon_9_0_chr19_10872806_r	0	-
chr19	10873683	10874031	NM_009852_exon_10_0_chr19_10873684_r	0	-
chr19	10874833	10874902	NM_009852_exon_11_0_chr19_10874834_r	0	-
chr19	10904297	10904548	NM_009852_exon_12_0_chr19_10904298_r	0	-
chr19	10743446	10743751	NM_021453_exon_0_0_chr19_10743447_r	0	-
chr19	10743844	10743943	NM_021453_exon_1_0_chr19_10743845_r	0	-
chr19	10744017	10744162	NM_021453_exon_2_0_chr19_10744018_r	0	-
chr19	10746277	10746394	NM_021453_exon_3_0_chr19_10746278_r	0	-
chr19	10748127	10748327	NM_021453_exon_4_0_chr19_10748128_r	0	-
chr19	10749316	10749435	NM_021453_exon_5_0_chr19_10749317_r	0	-
chr19	10749533	10749651	NM_021453_exon_6_0_chr19_10749534_r	0	-
chr19	10751114	10751274	NM_021453_exon_7_0_chr19_10751115_r	0	-
chr19	10752408	10752561	NM_021453_exon_8_0_chr19_10752409_r	0	-
chr19	10599733	10599817	NM_001164272_exon_0_0_chr19_10599734_f	0	+
chr19	10600441	10600550	NM_001164272_exon_1_0_chr19_10600442_f	0	+
chr19	10606270	10606489	NM_001164272_exon_2_0_chr19_10606271_f	0	+
chr19	10607309	10607413	NM_001164272_exon_3_0_chr19_10607310_f	0	+
chr19	10607782	10607928	NM_001164272_exon_4_0_chr19_10607783_f	0	+
chr19	10609593	10610008	NM_001164272_exon_5_0_chr19_10609594_f	0	+
chr19	10611288	10611407	NM_001164272_exon_6_0_chr19_10611289_f	0	+
chr19	10614109	10614278	NM_001164272_exon_7_0_chr19_10614110_f	0	+
chr19	10615170	10615338	NM_001164272_exon_8_0_chr19_10615171_f	0	+
chr19	10620181	10622225	NM_001164272_exon_9_0_chr19_10620182_f	0	+
chr19	10863828	10864733	NM_001037801_exon_0_0_chr19_10863829_r	0	-
chr19	10865058	10865160	NM_001037801_exon_1_0_chr19_10865059_r	0	-
chr19	10865405	10865660	NM_001037801_exon_2_0_chr19_10865406_r	0	-
chr19	10865871	10865943	NM_001037801_exon_3_0_chr19_10865872_r	0	-
chr19	10868631	10868727	NM_001037801_exon_4_0_chr19_10868632_r	0	-
chr19	10869053	10869194	NM_001037801_exon_5_0_chr19_10869054_r	0	-
chr19	10870815	10870878	NM_001037801_exon_6_0_chr19_10870816_r	0	-
chr19	10872165	10872468	NM_001037801_exon_7_0_chr19_10872166_r	0	-
chr19	10872805	10873117	NM_001037801_exon_8_0_chr19_10872806_r	0	-
chr19	10873683	10874031	NM_001037801_exon_9_0_chr19_10873684_r	0	-
chr19	10874833	10874902	NM_001037801_exon_10_0_chr19_10874834_r	0	-
chr19	10904297	10904548	NM_001037801_exon_11_0_chr19_10904298_r	0	-
chr19	11395528	11396072	NM_001025610_exon_0_0_chr19_11395529_r	0	-
chr19	11396788	11396890	NM_001025610_exon_1_0_chr19_11396789_r	0	-
chr19	11398911	11399118	NM_001025610_exon_2_0_chr19_11398912_r	0	-
chr19	11402414	11402540	NM_001025610_exon_3_0_chr19_11402415_r	0	-
chr19	11407696	11407856	NM_001025610_exon_4_0_chr19_11407697_r	0	-
chr19	11410496	11410636	NM_001025610_exon_5_0_chr19_11410497_r	0	-
chr19	11661095	11661671	NM_026835_exon_0_0_chr19_11661096_r	0	-
chr19	11662453	11662555	NM_026835_exon_1_0_chr19_11662454_r	0	-
chr19	11664479	11664686	NM_026835_exon_2_0_chr19_11664480_r	0	-
chr19	11667354	11667411	NM_026835_exon_3_0_chr19_11667355_r	0	-
chr19	11676319	11676454	NM_026835_exon_4_0_chr19_11676320_r	0	-
chr19	11677635	11677798	NM_026835_exon_5_0_chr19_11677636_r	0	-
chr19	11679163	11679294	NM_026835_exon_6_0_chr19_11679164_r	0	-
chr19	12040333	12040786	NM_001033174_exon_0_0_chr19_12040334_f	0	+
chr19	12045176	12045385	NM_001033174_exon_1_0_chr19_12045177_f	0	+
chr19	12048147	12048398	NM_001033174_exon_2_0_chr19_12048148_f	0	+
chr19	12052291	12052490	NM_001033174_exon_3_0_chr19_12052292_f	0	+
chr19	12052726	12052829	NM_001033174_exon_4_0_chr19_12052727_f	0	+
chr19	12053120	12053175	NM_001033174_exon_5_0_chr19_12053121_f	0	+
chr19	12053358	12053490	NM_001033174_exon_6_0_chr19_12053359_f	0	+
chr19	12058393	12058639	NM_001033174_exon_7_0_chr19_12058394_f	0	+
chr19	12058881	12059002	NM_001033174_exon_8_0_chr19_12058882_f	0	+
chr19	12062838	12062942	NM_001033174_exon_9_0_chr19_12062839_f	0	+
chr19	12063694	12063790	NM_001033174_exon_10_0_chr19_12063695_f	0	+
chr19	12065090	12065272	NM_001033174_exon_11_0_chr19_12065091_f	0	+
chr19	12066084	12066305	NM_001033174_exon_12_0_chr19_12066085_f	0	+
chr19	12066389	12068604	NM_001033174_exon_13_0_chr19_12066390_f	0	+
chr19	12841428	12845039	NM_053009_exon_0_0_chr19_12841429_r	0	-
chr19	12845492	12845592	NM_053009_exon_1_0_chr19_12845493_r	0	-
chr19	12849309	12849424	NM_053009_exon_2_0_chr19_12849310_r	0	-
chr19	12850484	12850563	NM_053009_exon_3_0_chr19_12850485_r	0	-
chr19	12850901	12850952	NM_053009_exon_4_0_chr19_12850902_r	0	-
chr19	12851349	12851484	NM_053009_exon_5_0_chr19_12851350_r	0	-
chr19	12852431	12852536	NM_053009_exon_6_0_chr19_12852432_r	0	-
chr19	12853113	12853150	NM_053009_exon_7_0_chr19_12853114_r	0	-
chr19	12853382	12853589	NM_053009_exon_8_0_chr19_12853383_r	0	-
chr19	12864749	12864778	NM_053009_exon_9_0_chr19_12864750_r	0	-
chr19	12869473	12870613	NM_053009_exon_10_0_chr19_12869474_r	0	-
chr19	12838017	12838870	NR_024093_exon_0_0_chr19_12838018_r	0	-
chr19	12839770	12839896	NR_024093_exon_1_0_chr19_12839771_r	0	-
chr19	12844666	12845039	NR_024093_exon_2_0_chr19_12844667_r	0	-
chr19	12845492	12845592	NR_024093_exon_3_0_chr19_12845493_r	0	-
chr19	12849309	12849424	NR_024093_exon_4_0_chr19_12849310_r	0	-
chr19	12850484	12850563	NR_024093_exon_5_0_chr19_12850485_r	0	-
chr19	12850901	12850952	NR_024093_exon_6_0_chr19_12850902_r	0	-
chr19	12851349	12851484	NR_024093_exon_7_0_chr19_12851350_r	0	-
chr19	12852431	12852536	NR_024093_exon_8_0_chr19_12852432_r	0	-
chr19	12853113	12853150	NR_024093_exon_9_0_chr19_12853114_r	0	-
chr19	12853382	12853589	NR_024093_exon_10_0_chr19_12853383_r	0	-
chr19	12864749	12864778	NR_024093_exon_11_0_chr19_12864750_r	0	-
chr19	12869473	12870613	NR_024093_exon_12_0_chr19_12869474_r	0	-
chr19	12975338	12976268	NM_146703_exon_0_0_chr19_12975339_r	0	-
chr19	12707797	12708096	NM_145935_exon_0_0_chr19_12707798_f	0	+
chr19	12714261	12714356	NM_145935_exon_1_0_chr19_12714262_f	0	+
chr19	12720792	12720900	NM_145935_exon_2_0_chr19_12720793_f	0	+
chr19	12722492	12722619	NM_145935_exon_3_0_chr19_12722493_f	0	+
chr19	12724746	12724918	NM_145935_exon_4_0_chr19_12724747_f	0	+
chr19	12725718	12726227	NM_145935_exon_5_0_chr19_12725719_f	0	+
chr19	14522561	14524331	NM_011600_exon_0_0_chr19_14522562_r	0	-
chr19	14526132	14526209	NM_011600_exon_1_0_chr19_14526133_r	0	-
chr19	14526553	14526704	NM_011600_exon_2_0_chr19_14526554_r	0	-
chr19	14526909	14527057	NM_011600_exon_3_0_chr19_14526910_r	0	-
chr19	14528068	14528316	NM_011600_exon_4_0_chr19_14528069_r	0	-
chr19	14529230	14529480	NM_011600_exon_5_0_chr19_14529231_r	0	-
chr19	14538798	14538875	NM_011600_exon_6_0_chr19_14538799_r	0	-
chr19	14539233	14539427	NM_011600_exon_7_0_chr19_14539234_r	0	-
chr19	14539775	14539908	NM_011600_exon_8_0_chr19_14539776_r	0	-
chr19	14541038	14541191	NM_011600_exon_9_0_chr19_14541039_r	0	-
chr19	14541669	14541723	NM_011600_exon_10_0_chr19_14541670_r	0	-
chr19	14542641	14542761	NM_011600_exon_11_0_chr19_14542642_r	0	-
chr19	14590848	14590865	NM_011600_exon_12_0_chr19_14590849_r	0	-
chr19	14592261	14592463	NM_011600_exon_13_0_chr19_14592262_r	0	-
chr19	14619277	14619352	NM_011600_exon_14_0_chr19_14619278_r	0	-
chr19	14638878	14638941	NM_011600_exon_15_0_chr19_14638879_r	0	-
chr19	14668873	14668918	NM_011600_exon_16_0_chr19_14668874_r	0	-
chr19	14670079	14670143	NM_011600_exon_17_0_chr19_14670080_r	0	-
chr19	14671246	14671344	NM_011600_exon_18_0_chr19_14671247_r	0	-
chr19	14671857	14672473	NM_011600_exon_19_0_chr19_14671858_r	0	-
chr19	15979612	15980641	NM_177420_exon_0_0_chr19_15979613_r	0	-
chr19	15981419	15981557	NM_177420_exon_1_0_chr19_15981420_r	0	-
chr19	15983790	15983919	NM_177420_exon_2_0_chr19_15983791_r	0	-
chr19	15989353	15989523	NM_177420_exon_3_0_chr19_15989354_r	0	-
chr19	15991566	15991739	NM_177420_exon_4_0_chr19_15991567_r	0	-
chr19	15992695	15992901	NM_177420_exon_5_0_chr19_15992696_r	0	-
chr19	15993944	15994014	NM_177420_exon_6_0_chr19_15993945_r	0	-
chr19	15995425	15995486	NM_177420_exon_7_0_chr19_15995426_r	0	-
chr19	15999353	15999549	NM_177420_exon_8_0_chr19_15999354_r	0	-
chr19	16510156	16511307	NM_008137_exon_0_0_chr19_16510157_f	0	+
chr19	16608202	16608387	NM_008137_exon_1_0_chr19_16608203_f	0	+
chr19	16673429	16673584	NM_008137_exon_2_0_chr19_16673430_f	0	+
chr19	16677753	16677882	NM_008137_exon_3_0_chr19_16677754_f	0	+
chr19	16679452	16679582	NM_008137_exon_4_0_chr19_16679453_f	0	+
chr19	16682472	16682626	NM_008137_exon_5_0_chr19_16682473_f	0	+
chr19	16683829	16685308	NM_008137_exon_6_0_chr19_16683830_f	0	+
chr19	15979612	15980641	NM_001205339_exon_0_0_chr19_15979613_r	0	-
chr19	15981419	15981557	NM_001205339_exon_1_0_chr19_15981420_r	0	-
chr19	15983790	15983919	NM_001205339_exon_2_0_chr19_15983791_r	0	-
chr19	15989353	15989523	NM_001205339_exon_3_0_chr19_15989354_r	0	-
chr19	15991566	15991739	NM_001205339_exon_4_0_chr19_15991567_r	0	-
chr19	15992695	15992901	NM_001205339_exon_5_0_chr19_15992696_r	0	-
chr19	15993944	15994014	NM_001205339_exon_6_0_chr19_15993945_r	0	-
chr19	15995425	15995486	NM_001205339_exon_7_0_chr19_15995426_r	0	-
chr19	15998793	15999112	NM_001205339_exon_8_0_chr19_15998794_r	0	-
chr19	16207320	16207951	NM_008139_exon_0_0_chr19_16207321_f	0	+
chr19	16294077	16294262	NM_008139_exon_1_0_chr19_16294078_f	0	+
chr19	16390506	16390661	NM_008139_exon_2_0_chr19_16390507_f	0	+
chr19	16406566	16406695	NM_008139_exon_3_0_chr19_16406567_f	0	+
chr19	16409470	16409600	NM_008139_exon_4_0_chr19_16409471_f	0	+
chr19	16452646	16452800	NM_008139_exon_5_0_chr19_16452647_f	0	+
chr19	16457693	16461943	NM_008139_exon_6_0_chr19_16457694_f	0	+
chr19	17030607	17030782	NM_181348_exon_0_0_chr19_17030608_f	0	+
chr19	17074428	17074533	NM_181348_exon_1_0_chr19_17074429_f	0	+
chr19	17078111	17078314	NM_181348_exon_2_0_chr19_17078112_f	0	+
chr19	17081111	17081275	NM_181348_exon_3_0_chr19_17081112_f	0	+
chr19	17090697	17090847	NM_181348_exon_4_0_chr19_17090698_f	0	+
chr19	17095048	17095143	NM_181348_exon_5_0_chr19_17095049_f	0	+
chr19	17188076	17188232	NM_181348_exon_6_0_chr19_17188077_f	0	+
chr19	17192532	17199082	NM_181348_exon_7_0_chr19_17192533_f	0	+
chr19	17199427	17200193	NM_181348_exon_8_0_chr19_17199428_f	0	+
chr19	17242752	17242832	NM_181348_exon_9_0_chr19_17242753_f	0	+
chr19	17253279	17253480	NM_181348_exon_10_0_chr19_17253280_f	0	+
chr19	17267745	17267919	NM_181348_exon_11_0_chr19_17267746_f	0	+
chr19	17273602	17273705	NM_181348_exon_12_0_chr19_17273603_f	0	+
chr19	17274270	17274402	NM_181348_exon_13_0_chr19_17274271_f	0	+
chr19	17276131	17276218	NM_181348_exon_14_0_chr19_17276132_f	0	+
chr19	17282720	17282819	NM_181348_exon_15_0_chr19_17282721_f	0	+
chr19	17286167	17286203	NM_181348_exon_16_0_chr19_17286168_f	0	+
chr19	17286781	17286820	NM_181348_exon_17_0_chr19_17286782_f	0	+
chr19	17290815	17290863	NM_181348_exon_18_0_chr19_17290816_f	0	+
chr19	17295273	17298422	NM_181348_exon_19_0_chr19_17295274_f	0	+
chr19	17400630	17404978	NM_010265_exon_0_0_chr19_17400631_r	0	-
chr19	17407599	17407746	NM_010265_exon_1_0_chr19_17407600_r	0	-
chr19	17447255	17447334	NM_010265_exon_2_0_chr19_17447256_r	0	-
chr19	19005098	19012525	NM_146095_exon_0_0_chr19_19005099_r	0	-
chr19	19026647	19026760	NM_146095_exon_1_0_chr19_19026648_r	0	-
chr19	19029531	19029642	NM_146095_exon_2_0_chr19_19029532_r	0	-
chr19	19031716	19031824	NM_146095_exon_3_0_chr19_19031717_r	0	-
chr19	19034898	19035031	NM_146095_exon_4_0_chr19_19034899_r	0	-
chr19	19036514	19036636	NM_146095_exon_5_0_chr19_19036515_r	0	-
chr19	19052070	19052472	NM_146095_exon_6_0_chr19_19052071_r	0	-
chr19	19057831	19057973	NM_146095_exon_7_0_chr19_19057832_r	0	-
chr19	19062520	19062606	NM_146095_exon_8_0_chr19_19062521_r	0	-
chr19	19075496	19075607	NM_146095_exon_9_0_chr19_19075497_r	0	-
chr19	19005098	19012525	NM_001043354_exon_0_0_chr19_19005099_r	0	-
chr19	19026647	19026760	NM_001043354_exon_1_0_chr19_19026648_r	0	-
chr19	19029531	19029642	NM_001043354_exon_2_0_chr19_19029532_r	0	-
chr19	19031716	19031824	NM_001043354_exon_3_0_chr19_19031717_r	0	-
chr19	19034898	19035031	NM_001043354_exon_4_0_chr19_19034899_r	0	-
chr19	19036514	19036636	NM_001043354_exon_5_0_chr19_19036515_r	0	-
chr19	19052070	19052472	NM_001043354_exon_6_0_chr19_19052071_r	0	-
chr19	19057831	19057973	NM_001043354_exon_7_0_chr19_19057832_r	0	-
chr19	19062520	19062606	NM_001043354_exon_8_0_chr19_19062521_r	0	-
chr19	19185041	19185686	NM_001043354_exon_9_0_chr19_19185042_r	0	-
chr19	20676471	20676567	NM_013467_exon_0_0_chr19_20676472_f	0	+
chr19	20685402	20685507	NM_013467_exon_1_0_chr19_20685403_f	0	+
chr19	20692369	20692510	NM_013467_exon_2_0_chr19_20692370_f	0	+
chr19	20694458	20694588	NM_013467_exon_3_0_chr19_20694459_f	0	+
chr19	20696158	20696220	NM_013467_exon_4_0_chr19_20696159_f	0	+
chr19	20697814	20697943	NM_013467_exon_5_0_chr19_20697815_f	0	+
chr19	20699201	20699315	NM_013467_exon_6_0_chr19_20699202_f	0	+
chr19	20703543	20703646	NM_013467_exon_7_0_chr19_20703544_f	0	+
chr19	20705155	20705340	NM_013467_exon_8_0_chr19_20705156_f	0	+
chr19	20708838	20709003	NM_013467_exon_9_0_chr19_20708839_f	0	+
chr19	20711157	20711315	NM_013467_exon_10_0_chr19_20711158_f	0	+
chr19	20714553	20714628	NM_013467_exon_11_0_chr19_20714554_f	0	+
chr19	20717383	20717952	NM_013467_exon_12_0_chr19_20717384_f	0	+
chr19	20567204	20567311	NR_015502_exon_0_0_chr19_20567205_f	0	+
chr19	20567884	20568014	NR_015502_exon_1_0_chr19_20567885_f	0	+
chr19	20627588	20627690	NR_015502_exon_2_0_chr19_20627589_f	0	+
chr19	20630154	20630900	NR_015502_exon_3_0_chr19_20630155_f	0	+
chr19	21852829	21853276	NM_001033759_exon_0_0_chr19_21852830_f	0	+
chr19	21867127	21867470	NM_001033759_exon_1_0_chr19_21867128_f	0	+
chr19	21871816	21871957	NM_001033759_exon_2_0_chr19_21871817_f	0	+
chr19	21872356	21872918	NM_001033759_exon_3_0_chr19_21872357_f	0	+
chr19	21876351	21876521	NM_001033759_exon_4_0_chr19_21876352_f	0	+
chr19	21881848	21882037	NM_001033759_exon_5_0_chr19_21881849_f	0	+
chr19	21883758	21883928	NM_001033759_exon_6_0_chr19_21883759_f	0	+
chr19	21886256	21886466	NM_001033759_exon_7_0_chr19_21886257_f	0	+
chr19	21886700	21886906	NM_001033759_exon_8_0_chr19_21886701_f	0	+
chr19	21887040	21887110	NM_001033759_exon_9_0_chr19_21887041_f	0	+
chr19	21889920	21890049	NM_001033759_exon_10_0_chr19_21889921_f	0	+
chr19	21892412	21892501	NM_001033759_exon_11_0_chr19_21892413_f	0	+
chr19	21898277	21898409	NM_001033759_exon_12_0_chr19_21898278_f	0	+
chr19	21899579	21899615	NM_001033759_exon_13_0_chr19_21899580_f	0	+
chr19	21900529	21900685	NM_001033759_exon_14_0_chr19_21900530_f	0	+
chr19	21904289	21904467	NM_001033759_exon_15_0_chr19_21904290_f	0	+
chr19	21906516	21906732	NM_001033759_exon_16_0_chr19_21906517_f	0	+
chr19	21909907	21910116	NM_001033759_exon_17_0_chr19_21909908_f	0	+
chr19	21916530	21916713	NM_001033759_exon_18_0_chr19_21916531_f	0	+
chr19	21919109	21919329	NM_001033759_exon_19_0_chr19_21919110_f	0	+
chr19	21922426	21922525	NM_001033759_exon_20_0_chr19_21922427_f	0	+
chr19	21926714	21926869	NM_001033759_exon_21_0_chr19_21926715_f	0	+
chr19	21930148	21930252	NM_001033759_exon_22_0_chr19_21930149_f	0	+
chr19	21930644	21932850	NM_001033759_exon_23_0_chr19_21930645_f	0	+
chr19	21852829	21853276	NM_031997_exon_0_0_chr19_21852830_f	0	+
chr19	21854660	21854742	NM_031997_exon_1_0_chr19_21854661_f	0	+
chr19	21867127	21867470	NM_031997_exon_2_0_chr19_21867128_f	0	+
chr19	21871816	21871957	NM_031997_exon_3_0_chr19_21871817_f	0	+
chr19	21872356	21872918	NM_031997_exon_4_0_chr19_21872357_f	0	+
chr19	21876351	21876521	NM_031997_exon_5_0_chr19_21876352_f	0	+
chr19	21881848	21882037	NM_031997_exon_6_0_chr19_21881849_f	0	+
chr19	21883758	21883928	NM_031997_exon_7_0_chr19_21883759_f	0	+
chr19	21886256	21886466	NM_031997_exon_8_0_chr19_21886257_f	0	+
chr19	21886700	21886906	NM_031997_exon_9_0_chr19_21886701_f	0	+
chr19	21887040	21887110	NM_031997_exon_10_0_chr19_21887041_f	0	+
chr19	21889920	21890049	NM_031997_exon_11_0_chr19_21889921_f	0	+
chr19	21892412	21892501	NM_031997_exon_12_0_chr19_21892413_f	0	+
chr19	21898277	21898409	NM_031997_exon_13_0_chr19_21898278_f	0	+
chr19	21899579	21899615	NM_031997_exon_14_0_chr19_21899580_f	0	+
chr19	21900529	21900685	NM_031997_exon_15_0_chr19_21900530_f	0	+
chr19	21904289	21904467	NM_031997_exon_16_0_chr19_21904290_f	0	+
chr19	21906516	21906732	NM_031997_exon_17_0_chr19_21906517_f	0	+
chr19	21909907	21910116	NM_031997_exon_18_0_chr19_21909908_f	0	+
chr19	21916530	21916713	NM_031997_exon_19_0_chr19_21916531_f	0	+
chr19	21919109	21919329	NM_031997_exon_20_0_chr19_21919110_f	0	+
chr19	21922426	21922525	NM_031997_exon_21_0_chr19_21922427_f	0	+
chr19	21926714	21926869	NM_031997_exon_22_0_chr19_21926715_f	0	+
chr19	21930148	21930252	NM_031997_exon_23_0_chr19_21930149_f	0	+
chr19	21930644	21932850	NM_031997_exon_24_0_chr19_21930645_f	0	+
chr19	21727798	21728083	NM_146096_exon_0_0_chr19_21727799_f	0	+
chr19	21752842	21753312	NM_146096_exon_1_0_chr19_21752843_f	0	+
chr19	21755357	21755537	NM_146096_exon_2_0_chr19_21755358_f	0	+
chr19	21758587	21760127	NM_146096_exon_3_0_chr19_21758588_f	0	+
chr19	21465796	21469748	NM_010266_exon_0_0_chr19_21465797_r	0	-
chr19	21470522	21470550	NM_010266_exon_1_0_chr19_21470523_r	0	-
chr19	21471996	21472127	NM_010266_exon_2_0_chr19_21471997_r	0	-
chr19	21475048	21475195	NM_010266_exon_3_0_chr19_21475049_r	0	-
chr19	21484361	21484429	NM_010266_exon_4_0_chr19_21484362_r	0	-
chr19	21486987	21487085	NM_010266_exon_5_0_chr19_21486988_r	0	-
chr19	21489303	21489411	NM_010266_exon_6_0_chr19_21489304_r	0	-
chr19	21491489	21491597	NM_010266_exon_7_0_chr19_21491490_r	0	-
chr19	21493863	21493891	NM_010266_exon_8_0_chr19_21493864_r	0	-
chr19	21497487	21497593	NM_010266_exon_9_0_chr19_21497488_r	0	-
chr19	21500020	21500108	NM_010266_exon_10_0_chr19_21500021_r	0	-
chr19	21502968	21503140	NM_010266_exon_11_0_chr19_21502969_r	0	-
chr19	21508710	21508799	NM_010266_exon_12_0_chr19_21508711_r	0	-
chr19	21546857	21547151	NM_010266_exon_13_0_chr19_21546858_r	0	-
chr19	22213606	22213791	NM_001035240_exon_0_0_chr19_22213607_f	0	+
chr19	22771911	22771991	NM_001035240_exon_1_0_chr19_22771912_f	0	+
chr19	22773218	22773423	NM_001035240_exon_2_0_chr19_22773219_f	0	+
chr19	22786201	22786415	NM_001035240_exon_3_0_chr19_22786202_f	0	+
chr19	22789718	22789843	NM_001035240_exon_4_0_chr19_22789719_f	0	+
chr19	22807489	22807661	NM_001035240_exon_5_0_chr19_22807490_f	0	+
chr19	22841123	22841298	NM_001035240_exon_6_0_chr19_22841124_f	0	+
chr19	22867820	22867944	NM_001035240_exon_7_0_chr19_22867821_f	0	+
chr19	22931167	22931240	NM_001035240_exon_8_0_chr19_22931168_f	0	+
chr19	22958373	22958474	NM_001035240_exon_9_0_chr19_22958374_f	0	+
chr19	22959837	22959972	NM_001035240_exon_10_0_chr19_22959838_f	0	+
chr19	22963883	22963934	NM_001035240_exon_11_0_chr19_22963884_f	0	+
chr19	22971973	22972009	NM_001035240_exon_12_0_chr19_22971974_f	0	+
chr19	22972159	22972300	NM_001035240_exon_13_0_chr19_22972160_f	0	+
chr19	22974623	22974653	NM_001035240_exon_14_0_chr19_22974624_f	0	+
chr19	22975535	22975825	NM_001035240_exon_15_0_chr19_22975536_f	0	+
chr19	22976477	22976706	NM_001035240_exon_16_0_chr19_22976478_f	0	+
chr19	22979124	22979292	NM_001035240_exon_17_0_chr19_22979125_f	0	+
chr19	22984524	22984665	NM_001035240_exon_18_0_chr19_22984525_f	0	+
chr19	22988920	22989049	NM_001035240_exon_19_0_chr19_22988921_f	0	+
chr19	22993092	22993344	NM_001035240_exon_20_0_chr19_22993093_f	0	+
chr19	23000385	23000560	NM_001035240_exon_21_0_chr19_23000386_f	0	+
chr19	23052781	23052932	NM_001035240_exon_22_0_chr19_23052782_f	0	+
chr19	23053045	23053245	NM_001035240_exon_23_0_chr19_23053046_f	0	+
chr19	23057072	23057205	NM_001035240_exon_24_0_chr19_23057073_f	0	+
chr19	23061345	23064372	NM_001035240_exon_25_0_chr19_23061346_f	0	+
chr19	22522697	22522949	NM_177341_exon_0_0_chr19_22522698_f	0	+
chr19	22771911	22771991	NM_177341_exon_1_0_chr19_22771912_f	0	+
chr19	22773218	22773423	NM_177341_exon_2_0_chr19_22773219_f	0	+
chr19	22786201	22786415	NM_177341_exon_3_0_chr19_22786202_f	0	+
chr19	22789718	22789843	NM_177341_exon_4_0_chr19_22789719_f	0	+
chr19	22807489	22807661	NM_177341_exon_5_0_chr19_22807490_f	0	+
chr19	22841123	22841298	NM_177341_exon_6_0_chr19_22841124_f	0	+
chr19	22867820	22867944	NM_177341_exon_7_0_chr19_22867821_f	0	+
chr19	22931167	22931240	NM_177341_exon_8_0_chr19_22931168_f	0	+
chr19	22958373	22958474	NM_177341_exon_9_0_chr19_22958374_f	0	+
chr19	22959837	22959972	NM_177341_exon_10_0_chr19_22959838_f	0	+
chr19	22963883	22963934	NM_177341_exon_11_0_chr19_22963884_f	0	+
chr19	22971973	22972009	NM_177341_exon_12_0_chr19_22971974_f	0	+
chr19	22972159	22972300	NM_177341_exon_13_0_chr19_22972160_f	0	+
chr19	22974623	22974653	NM_177341_exon_14_0_chr19_22974624_f	0	+
chr19	22975535	22975825	NM_177341_exon_15_0_chr19_22975536_f	0	+
chr19	22976477	22976706	NM_177341_exon_16_0_chr19_22976478_f	0	+
chr19	22979124	22979292	NM_177341_exon_17_0_chr19_22979125_f	0	+
chr19	22984524	22984665	NM_177341_exon_18_0_chr19_22984525_f	0	+
chr19	22988920	22989049	NM_177341_exon_19_0_chr19_22988921_f	0	+
chr19	22993092	22993344	NM_177341_exon_20_0_chr19_22993093_f	0	+
chr19	23000385	23000560	NM_177341_exon_21_0_chr19_23000386_f	0	+
chr19	23052781	23052932	NM_177341_exon_22_0_chr19_23052782_f	0	+
chr19	23053045	23053245	NM_177341_exon_23_0_chr19_23053046_f	0	+
chr19	23057072	23057205	NM_177341_exon_24_0_chr19_23057073_f	0	+
chr19	23061345	23061629	NM_177341_exon_25_0_chr19_23061346_f	0	+
chr19	23063283	23064374	NM_177341_exon_26_0_chr19_23063284_f	0	+
chr19	22767108	22767341	NM_001035246_exon_0_0_chr19_22767109_f	0	+
chr19	22771911	22771991	NM_001035246_exon_1_0_chr19_22771912_f	0	+
chr19	22773218	22773423	NM_001035246_exon_2_0_chr19_22773219_f	0	+
chr19	22786201	22786415	NM_001035246_exon_3_0_chr19_22786202_f	0	+
chr19	22789718	22789843	NM_001035246_exon_4_0_chr19_22789719_f	0	+
chr19	22807489	22807661	NM_001035246_exon_5_0_chr19_22807490_f	0	+
chr19	22824260	22824335	NM_001035246_exon_6_0_chr19_22824261_f	0	+
chr19	22841123	22843870	NM_001035246_exon_7_0_chr19_22841124_f	0	+
chr19	22767108	22767341	NM_001035245_exon_0_0_chr19_22767109_f	0	+
chr19	22771911	22771991	NM_001035245_exon_1_0_chr19_22771912_f	0	+
chr19	22773218	22773423	NM_001035245_exon_2_0_chr19_22773219_f	0	+
chr19	22786201	22786415	NM_001035245_exon_3_0_chr19_22786202_f	0	+
chr19	22789718	22789843	NM_001035245_exon_4_0_chr19_22789719_f	0	+
chr19	22807489	22807661	NM_001035245_exon_5_0_chr19_22807490_f	0	+
chr19	22841123	22841298	NM_001035245_exon_6_0_chr19_22841124_f	0	+
chr19	22846447	22846871	NM_001035245_exon_7_0_chr19_22846448_f	0	+
chr19	22213606	22213791	NM_001035239_exon_0_0_chr19_22213607_f	0	+
chr19	22771911	22771991	NM_001035239_exon_1_0_chr19_22771912_f	0	+
chr19	22773218	22773423	NM_001035239_exon_2_0_chr19_22773219_f	0	+
chr19	22786201	22786415	NM_001035239_exon_3_0_chr19_22786202_f	0	+
chr19	22789718	22789843	NM_001035239_exon_4_0_chr19_22789719_f	0	+
chr19	22807489	22807661	NM_001035239_exon_5_0_chr19_22807490_f	0	+
chr19	22841123	22841298	NM_001035239_exon_6_0_chr19_22841124_f	0	+
chr19	22867820	22867944	NM_001035239_exon_7_0_chr19_22867821_f	0	+
chr19	22931167	22931240	NM_001035239_exon_8_0_chr19_22931168_f	0	+
chr19	22958373	22958474	NM_001035239_exon_9_0_chr19_22958374_f	0	+
chr19	22959837	22959972	NM_001035239_exon_10_0_chr19_22959838_f	0	+
chr19	22963883	22963934	NM_001035239_exon_11_0_chr19_22963884_f	0	+
chr19	22972159	22972300	NM_001035239_exon_12_0_chr19_22972160_f	0	+
chr19	22974623	22974653	NM_001035239_exon_13_0_chr19_22974624_f	0	+
chr19	22975535	22975825	NM_001035239_exon_14_0_chr19_22975536_f	0	+
chr19	22976477	22976706	NM_001035239_exon_15_0_chr19_22976478_f	0	+
chr19	22979124	22979292	NM_001035239_exon_16_0_chr19_22979125_f	0	+
chr19	22984524	22984665	NM_001035239_exon_17_0_chr19_22984525_f	0	+
chr19	22988920	22989049	NM_001035239_exon_18_0_chr19_22988921_f	0	+
chr19	22993092	22993344	NM_001035239_exon_19_0_chr19_22993093_f	0	+
chr19	23000385	23000596	NM_001035239_exon_20_0_chr19_23000386_f	0	+
chr19	23052781	23052932	NM_001035239_exon_21_0_chr19_23052782_f	0	+
chr19	23053045	23053245	NM_001035239_exon_22_0_chr19_23053046_f	0	+
chr19	23057072	23057205	NM_001035239_exon_23_0_chr19_23057073_f	0	+
chr19	23061345	23064372	NM_001035239_exon_24_0_chr19_23061346_f	0	+
chr19	22213606	22213791	NM_001035243_exon_0_0_chr19_22213607_f	0	+
chr19	22771911	22771991	NM_001035243_exon_1_0_chr19_22771912_f	0	+
chr19	22773218	22773423	NM_001035243_exon_2_0_chr19_22773219_f	0	+
chr19	22786201	22786415	NM_001035243_exon_3_0_chr19_22786202_f	0	+
chr19	22789718	22789843	NM_001035243_exon_4_0_chr19_22789719_f	0	+
chr19	22807489	22807661	NM_001035243_exon_5_0_chr19_22807490_f	0	+
chr19	22841123	22841298	NM_001035243_exon_6_0_chr19_22841124_f	0	+
chr19	22867820	22867944	NM_001035243_exon_7_0_chr19_22867821_f	0	+
chr19	22931167	22931240	NM_001035243_exon_8_0_chr19_22931168_f	0	+
chr19	22958373	22958474	NM_001035243_exon_9_0_chr19_22958374_f	0	+
chr19	22959837	22959972	NM_001035243_exon_10_0_chr19_22959838_f	0	+
chr19	22963883	22963934	NM_001035243_exon_11_0_chr19_22963884_f	0	+
chr19	22972159	22972300	NM_001035243_exon_12_0_chr19_22972160_f	0	+
chr19	22975535	22975825	NM_001035243_exon_13_0_chr19_22975536_f	0	+
chr19	22976477	22976706	NM_001035243_exon_14_0_chr19_22976478_f	0	+
chr19	22979124	22979292	NM_001035243_exon_15_0_chr19_22979125_f	0	+
chr19	22984524	22984665	NM_001035243_exon_16_0_chr19_22984525_f	0	+
chr19	22988920	22989049	NM_001035243_exon_17_0_chr19_22988921_f	0	+
chr19	22993092	22993344	NM_001035243_exon_18_0_chr19_22993093_f	0	+
chr19	23000385	23000560	NM_001035243_exon_19_0_chr19_23000386_f	0	+
chr19	23052781	23052932	NM_001035243_exon_20_0_chr19_23052782_f	0	+
chr19	23053045	23053245	NM_001035243_exon_21_0_chr19_23053046_f	0	+
chr19	23057072	23057205	NM_001035243_exon_22_0_chr19_23057073_f	0	+
chr19	23061345	23064372	NM_001035243_exon_23_0_chr19_23061346_f	0	+
chr19	22767108	22767341	NM_001035244_exon_0_0_chr19_22767109_f	0	+
chr19	22771911	22771991	NM_001035244_exon_1_0_chr19_22771912_f	0	+
chr19	22773218	22773423	NM_001035244_exon_2_0_chr19_22773219_f	0	+
chr19	22786201	22786415	NM_001035244_exon_3_0_chr19_22786202_f	0	+
chr19	22789718	22789843	NM_001035244_exon_4_0_chr19_22789719_f	0	+
chr19	22807489	22807661	NM_001035244_exon_5_0_chr19_22807490_f	0	+
chr19	22824260	22824335	NM_001035244_exon_6_0_chr19_22824261_f	0	+
chr19	22841123	22841298	NM_001035244_exon_7_0_chr19_22841124_f	0	+
chr19	22867820	22867944	NM_001035244_exon_8_0_chr19_22867821_f	0	+
chr19	22931167	22931240	NM_001035244_exon_9_0_chr19_22931168_f	0	+
chr19	22958373	22958474	NM_001035244_exon_10_0_chr19_22958374_f	0	+
chr19	22959837	22959918	NM_001035244_exon_11_0_chr19_22959838_f	0	+
chr19	22963883	22963934	NM_001035244_exon_12_0_chr19_22963884_f	0	+
chr19	22972159	22972300	NM_001035244_exon_13_0_chr19_22972160_f	0	+
chr19	22975535	22975825	NM_001035244_exon_14_0_chr19_22975536_f	0	+
chr19	22976477	22976706	NM_001035244_exon_15_0_chr19_22976478_f	0	+
chr19	22979124	22979292	NM_001035244_exon_16_0_chr19_22979125_f	0	+
chr19	22984524	22984665	NM_001035244_exon_17_0_chr19_22984525_f	0	+
chr19	22988920	22989049	NM_001035244_exon_18_0_chr19_22988921_f	0	+
chr19	22993092	22993344	NM_001035244_exon_19_0_chr19_22993093_f	0	+
chr19	23000385	23000979	NM_001035244_exon_20_0_chr19_23000386_f	0	+
chr19	22213606	22213791	NM_001035241_exon_0_0_chr19_22213607_f	0	+
chr19	22771911	22771991	NM_001035241_exon_1_0_chr19_22771912_f	0	+
chr19	22773218	22773423	NM_001035241_exon_2_0_chr19_22773219_f	0	+
chr19	22786201	22786415	NM_001035241_exon_3_0_chr19_22786202_f	0	+
chr19	22789718	22789843	NM_001035241_exon_4_0_chr19_22789719_f	0	+
chr19	22807489	22807661	NM_001035241_exon_5_0_chr19_22807490_f	0	+
chr19	22841123	22841298	NM_001035241_exon_6_0_chr19_22841124_f	0	+
chr19	22867820	22867944	NM_001035241_exon_7_0_chr19_22867821_f	0	+
chr19	22931167	22931240	NM_001035241_exon_8_0_chr19_22931168_f	0	+
chr19	22958373	22958474	NM_001035241_exon_9_0_chr19_22958374_f	0	+
chr19	22959837	22959972	NM_001035241_exon_10_0_chr19_22959838_f	0	+
chr19	22963883	22963934	NM_001035241_exon_11_0_chr19_22963884_f	0	+
chr19	22971973	22972009	NM_001035241_exon_12_0_chr19_22971974_f	0	+
chr19	22972159	22972300	NM_001035241_exon_13_0_chr19_22972160_f	0	+
chr19	22975535	22975825	NM_001035241_exon_14_0_chr19_22975536_f	0	+
chr19	22976477	22976706	NM_001035241_exon_15_0_chr19_22976478_f	0	+
chr19	22979124	22979292	NM_001035241_exon_16_0_chr19_22979125_f	0	+
chr19	22984524	22984665	NM_001035241_exon_17_0_chr19_22984525_f	0	+
chr19	22988920	22989049	NM_001035241_exon_18_0_chr19_22988921_f	0	+
chr19	22993092	22993344	NM_001035241_exon_19_0_chr19_22993093_f	0	+
chr19	23000385	23000560	NM_001035241_exon_20_0_chr19_23000386_f	0	+
chr19	23052781	23052932	NM_001035241_exon_21_0_chr19_23052782_f	0	+
chr19	23053045	23053245	NM_001035241_exon_22_0_chr19_23053046_f	0	+
chr19	23057072	23057205	NM_001035241_exon_23_0_chr19_23057073_f	0	+
chr19	23061345	23064372	NM_001035241_exon_24_0_chr19_23061346_f	0	+
chr19	22213606	22213791	NM_001035242_exon_0_0_chr19_22213607_f	0	+
chr19	22771911	22771991	NM_001035242_exon_1_0_chr19_22771912_f	0	+
chr19	22773218	22773423	NM_001035242_exon_2_0_chr19_22773219_f	0	+
chr19	22786201	22786415	NM_001035242_exon_3_0_chr19_22786202_f	0	+
chr19	22789718	22789843	NM_001035242_exon_4_0_chr19_22789719_f	0	+
chr19	22807489	22807661	NM_001035242_exon_5_0_chr19_22807490_f	0	+
chr19	22841123	22841298	NM_001035242_exon_6_0_chr19_22841124_f	0	+
chr19	22867820	22867944	NM_001035242_exon_7_0_chr19_22867821_f	0	+
chr19	22931167	22931240	NM_001035242_exon_8_0_chr19_22931168_f	0	+
chr19	22958373	22958474	NM_001035242_exon_9_0_chr19_22958374_f	0	+
chr19	22959837	22959972	NM_001035242_exon_10_0_chr19_22959838_f	0	+
chr19	22963883	22963934	NM_001035242_exon_11_0_chr19_22963884_f	0	+
chr19	22972159	22972300	NM_001035242_exon_12_0_chr19_22972160_f	0	+
chr19	22974623	22974653	NM_001035242_exon_13_0_chr19_22974624_f	0	+
chr19	22975535	22975825	NM_001035242_exon_14_0_chr19_22975536_f	0	+
chr19	22976477	22976706	NM_001035242_exon_15_0_chr19_22976478_f	0	+
chr19	22979124	22979292	NM_001035242_exon_16_0_chr19_22979125_f	0	+
chr19	22984524	22984665	NM_001035242_exon_17_0_chr19_22984525_f	0	+
chr19	22988920	22989049	NM_001035242_exon_18_0_chr19_22988921_f	0	+
chr19	22993092	22993344	NM_001035242_exon_19_0_chr19_22993093_f	0	+
chr19	23000385	23000560	NM_001035242_exon_20_0_chr19_23000386_f	0	+
chr19	23052781	23052932	NM_001035242_exon_21_0_chr19_23052782_f	0	+
chr19	23053045	23053245	NM_001035242_exon_22_0_chr19_23053046_f	0	+
chr19	23057072	23057205	NM_001035242_exon_23_0_chr19_23057073_f	0	+
chr19	23061345	23064372	NM_001035242_exon_24_0_chr19_23061346_f	0	+
chr19	23833365	23833581	NM_177034_exon_0_0_chr19_23833366_f	0	+
chr19	23967224	23968510	NM_177034_exon_1_0_chr19_23967225_f	0	+
chr19	23986944	23987040	NM_177034_exon_2_0_chr19_23986945_f	0	+
chr19	23990440	23990480	NM_177034_exon_3_0_chr19_23990441_f	0	+
chr19	23992042	23992188	NM_177034_exon_4_0_chr19_23992043_f	0	+
chr19	24007173	24007206	NM_177034_exon_5_0_chr19_24007174_f	0	+
chr19	24008189	24008276	NM_177034_exon_6_0_chr19_24008190_f	0	+
chr19	24009264	24009450	NM_177034_exon_7_0_chr19_24009265_f	0	+
chr19	24010907	24011087	NM_177034_exon_8_0_chr19_24010908_f	0	+
chr19	24011910	24012123	NM_177034_exon_9_0_chr19_24011911_f	0	+
chr19	24018500	24018620	NM_177034_exon_10_0_chr19_24018501_f	0	+
chr19	24019375	24019516	NM_177034_exon_11_0_chr19_24019376_f	0	+
chr19	24020199	24024087	NM_177034_exon_12_0_chr19_24020200_f	0	+
chr19	23377098	23378176	NM_174857_exon_0_0_chr19_23377099_r	0	-
chr19	23378301	23378386	NM_174857_exon_1_0_chr19_23378302_r	0	-
chr19	23385251	23385511	NM_174857_exon_2_0_chr19_23385252_r	0	-
chr19	23405375	23405528	NM_174857_exon_3_0_chr19_23405376_r	0	-
chr19	23408480	23408574	NM_174857_exon_4_0_chr19_23408481_r	0	-
chr19	23425088	23425354	NM_174857_exon_5_0_chr19_23425089_r	0	-
chr19	23427793	23427937	NM_174857_exon_6_0_chr19_23427794_r	0	-
chr19	23433639	23433733	NM_174857_exon_7_0_chr19_23433640_r	0	-
chr19	23438199	23438456	NM_174857_exon_8_0_chr19_23438200_r	0	-
chr19	23448407	23448545	NM_174857_exon_9_0_chr19_23448408_r	0	-
chr19	23451755	23451840	NM_174857_exon_10_0_chr19_23451756_r	0	-
chr19	23453152	23453424	NM_174857_exon_11_0_chr19_23453153_r	0	-
chr19	23522069	23522183	NM_174857_exon_12_0_chr19_23522070_r	0	-
chr19	23522514	23522812	NM_174857_exon_13_0_chr19_23522515_r	0	-
chr19	23280930	23283458	NM_153808_exon_0_0_chr19_23280931_r	0	-
chr19	23284740	23284836	NM_153808_exon_1_0_chr19_23284741_r	0	-
chr19	23284913	23285093	NM_153808_exon_2_0_chr19_23284914_r	0	-
chr19	23288240	23288360	NM_153808_exon_3_0_chr19_23288241_r	0	-
chr19	23288555	23288660	NM_153808_exon_4_0_chr19_23288556_r	0	-
chr19	23289131	23289230	NM_153808_exon_5_0_chr19_23289132_r	0	-
chr19	23292894	23293020	NM_153808_exon_6_0_chr19_23292895_r	0	-
chr19	23302663	23302786	NM_153808_exon_7_0_chr19_23302664_r	0	-
chr19	23303404	23303528	NM_153808_exon_8_0_chr19_23303405_r	0	-
chr19	23306047	23306217	NM_153808_exon_9_0_chr19_23306048_r	0	-
chr19	23306308	23306482	NM_153808_exon_10_0_chr19_23306309_r	0	-
chr19	23308452	23308585	NM_153808_exon_11_0_chr19_23308453_r	0	-
chr19	23310363	23310458	NM_153808_exon_12_0_chr19_23310364_r	0	-
chr19	23313374	23313488	NM_153808_exon_13_0_chr19_23313375_r	0	-
chr19	23317125	23317280	NM_153808_exon_14_0_chr19_23317126_r	0	-
chr19	23318344	23318600	NM_153808_exon_15_0_chr19_23318345_r	0	-
chr19	23329166	23329238	NM_153808_exon_16_0_chr19_23329167_r	0	-
chr19	23331977	23332139	NM_153808_exon_17_0_chr19_23331978_r	0	-
chr19	23334136	23334277	NM_153808_exon_18_0_chr19_23334137_r	0	-
chr19	23335822	23335957	NM_153808_exon_19_0_chr19_23335823_r	0	-
chr19	23338093	23338256	NM_153808_exon_20_0_chr19_23338094_r	0	-
chr19	23340155	23340208	NM_153808_exon_21_0_chr19_23340156_r	0	-
chr19	23343216	23343358	NM_153808_exon_22_0_chr19_23343217_r	0	-
chr19	23348123	23348387	NM_153808_exon_23_0_chr19_23348124_r	0	-
chr19	23280930	23283458	NM_001252685_exon_0_0_chr19_23280931_r	0	-
chr19	23284740	23284836	NM_001252685_exon_1_0_chr19_23284741_r	0	-
chr19	23284913	23285093	NM_001252685_exon_2_0_chr19_23284914_r	0	-
chr19	23288240	23288360	NM_001252685_exon_3_0_chr19_23288241_r	0	-
chr19	23288555	23288660	NM_001252685_exon_4_0_chr19_23288556_r	0	-
chr19	23289131	23289230	NM_001252685_exon_5_0_chr19_23289132_r	0	-
chr19	23292894	23293020	NM_001252685_exon_6_0_chr19_23292895_r	0	-
chr19	23302663	23302786	NM_001252685_exon_7_0_chr19_23302664_r	0	-
chr19	23303404	23303528	NM_001252685_exon_8_0_chr19_23303405_r	0	-
chr19	23306047	23306217	NM_001252685_exon_9_0_chr19_23306048_r	0	-
chr19	23306308	23306482	NM_001252685_exon_10_0_chr19_23306309_r	0	-
chr19	23308452	23308585	NM_001252685_exon_11_0_chr19_23308453_r	0	-
chr19	23310363	23310458	NM_001252685_exon_12_0_chr19_23310364_r	0	-
chr19	23313374	23313488	NM_001252685_exon_13_0_chr19_23313375_r	0	-
chr19	23317125	23317280	NM_001252685_exon_14_0_chr19_23317126_r	0	-
chr19	23318344	23318600	NM_001252685_exon_15_0_chr19_23318345_r	0	-
chr19	23329166	23329238	NM_001252685_exon_16_0_chr19_23329167_r	0	-
chr19	23331977	23332139	NM_001252685_exon_17_0_chr19_23331978_r	0	-
chr19	23334136	23334277	NM_001252685_exon_18_0_chr19_23334137_r	0	-
chr19	23335822	23335957	NM_001252685_exon_19_0_chr19_23335823_r	0	-
chr19	23338093	23338256	NM_001252685_exon_20_0_chr19_23338094_r	0	-
chr19	23340155	23340208	NM_001252685_exon_21_0_chr19_23340156_r	0	-
chr19	23343216	23343358	NM_001252685_exon_22_0_chr19_23343217_r	0	-
chr19	23346996	23347089	NM_001252685_exon_23_0_chr19_23346997_r	0	-
chr19	23633249	23633527	NM_026188_exon_0_0_chr19_23633250_r	0	-
chr19	23646974	23647032	NM_026188_exon_1_0_chr19_23646975_r	0	-
chr19	23666598	23666667	NM_026188_exon_2_0_chr19_23666599_r	0	-
chr19	23667516	23667635	NM_026188_exon_3_0_chr19_23667517_r	0	-
chr19	23691008	23691114	NM_026188_exon_4_0_chr19_23691009_r	0	-
chr19	23727064	23727302	NM_026188_exon_5_0_chr19_23727065_r	0	-
chr19	23280930	23283458	NM_001252684_exon_0_0_chr19_23280931_r	0	-
chr19	23284740	23284836	NM_001252684_exon_1_0_chr19_23284741_r	0	-
chr19	23284913	23285093	NM_001252684_exon_2_0_chr19_23284914_r	0	-
chr19	23288240	23288360	NM_001252684_exon_3_0_chr19_23288241_r	0	-
chr19	23288555	23288660	NM_001252684_exon_4_0_chr19_23288556_r	0	-
chr19	23289134	23289230	NM_001252684_exon_5_0_chr19_23289135_r	0	-
chr19	23289644	23289689	NM_001252684_exon_6_0_chr19_23289645_r	0	-
chr19	23292894	23293020	NM_001252684_exon_7_0_chr19_23292895_r	0	-
chr19	23302663	23302786	NM_001252684_exon_8_0_chr19_23302664_r	0	-
chr19	23303404	23303528	NM_001252684_exon_9_0_chr19_23303405_r	0	-
chr19	23306047	23306217	NM_001252684_exon_10_0_chr19_23306048_r	0	-
chr19	23306308	23306482	NM_001252684_exon_11_0_chr19_23306309_r	0	-
chr19	23308452	23308585	NM_001252684_exon_12_0_chr19_23308453_r	0	-
chr19	23310363	23310458	NM_001252684_exon_13_0_chr19_23310364_r	0	-
chr19	23313374	23313488	NM_001252684_exon_14_0_chr19_23313375_r	0	-
chr19	23317125	23317280	NM_001252684_exon_15_0_chr19_23317126_r	0	-
chr19	23318344	23318600	NM_001252684_exon_16_0_chr19_23318345_r	0	-
chr19	23329166	23329238	NM_001252684_exon_17_0_chr19_23329167_r	0	-
chr19	23331977	23332139	NM_001252684_exon_18_0_chr19_23331978_r	0	-
chr19	23334136	23334277	NM_001252684_exon_19_0_chr19_23334137_r	0	-
chr19	23335822	23335957	NM_001252684_exon_20_0_chr19_23335823_r	0	-
chr19	23338093	23338256	NM_001252684_exon_21_0_chr19_23338094_r	0	-
chr19	23340155	23340208	NM_001252684_exon_22_0_chr19_23340156_r	0	-
chr19	23343216	23343358	NM_001252684_exon_23_0_chr19_23343217_r	0	-
chr19	23348123	23348387	NM_001252684_exon_24_0_chr19_23348124_r	0	-
chr19	24168991	24170080	NM_001198985_exon_0_0_chr19_24168992_r	0	-
chr19	24171073	24171159	NM_001198985_exon_1_0_chr19_24171074_r	0	-
chr19	24172490	24172805	NM_001198985_exon_2_0_chr19_24172491_r	0	-
chr19	24173942	24174053	NM_001198985_exon_3_0_chr19_24173943_r	0	-
chr19	24175191	24175404	NM_001198985_exon_4_0_chr19_24175192_r	0	-
chr19	24176386	24176487	NM_001198985_exon_5_0_chr19_24176387_r	0	-
chr19	24183134	24183345	NM_001198985_exon_6_0_chr19_24183135_r	0	-
chr19	24184220	24184300	NM_001198985_exon_7_0_chr19_24184221_r	0	-
chr19	24185510	24185606	NM_001198985_exon_8_0_chr19_24185511_r	0	-
chr19	24185915	24186109	NM_001198985_exon_9_0_chr19_24185916_r	0	-
chr19	24187235	24187446	NM_001198985_exon_10_0_chr19_24187236_r	0	-
chr19	24188565	24188674	NM_001198985_exon_11_0_chr19_24188566_r	0	-
chr19	24194434	24194585	NM_001198985_exon_12_0_chr19_24194435_r	0	-
chr19	24195326	24195393	NM_001198985_exon_13_0_chr19_24195327_r	0	-
chr19	24196514	24196648	NM_001198985_exon_14_0_chr19_24196515_r	0	-
chr19	24196752	24196861	NM_001198985_exon_15_0_chr19_24196753_r	0	-
chr19	24199057	24199211	NM_001198985_exon_16_0_chr19_24199058_r	0	-
chr19	24200194	24200298	NM_001198985_exon_17_0_chr19_24200195_r	0	-
chr19	24205344	24205963	NM_001198985_exon_18_0_chr19_24205345_r	0	-
chr19	24207095	24207198	NM_001198985_exon_19_0_chr19_24207096_r	0	-
chr19	24209339	24209464	NM_001198985_exon_20_0_chr19_24209340_r	0	-
chr19	24213268	24213322	NM_001198985_exon_21_0_chr19_24213269_r	0	-
chr19	24248444	24248630	NM_001198985_exon_22_0_chr19_24248445_r	0	-
chr19	24994405	24995192	NR_033744_exon_0_0_chr19_24994406_r	0	-
chr19	24995510	24995640	NR_033744_exon_1_0_chr19_24995511_r	0	-
chr19	24997086	24997152	NR_033744_exon_2_0_chr19_24997087_r	0	-
chr19	24997245	24997314	NR_033744_exon_3_0_chr19_24997246_r	0	-
chr19	25002816	25002865	NR_033744_exon_4_0_chr19_25002817_r	0	-
chr19	25006153	25006210	NR_033744_exon_5_0_chr19_25006154_r	0	-
chr19	25012885	25012930	NR_033744_exon_6_0_chr19_25012886_r	0	-
chr19	25015238	25015325	NR_033744_exon_7_0_chr19_25015239_r	0	-
chr19	25017172	25017219	NR_033744_exon_8_0_chr19_25017173_r	0	-
chr19	25022558	25022596	NR_033744_exon_9_0_chr19_25022559_r	0	-
chr19	25023691	25023751	NR_033744_exon_10_0_chr19_25023692_r	0	-
chr19	25027749	25027841	NR_033744_exon_11_0_chr19_25027750_r	0	-
chr19	25029825	25029922	NR_033744_exon_12_0_chr19_25029826_r	0	-
chr19	25032393	25032480	NR_033744_exon_13_0_chr19_25032394_r	0	-
chr19	25035806	25036106	NR_033744_exon_14_0_chr19_25035807_r	0	-
chr19	24369285	24370044	NM_008846_exon_0_0_chr19_24369286_r	0	-
chr19	24378521	24378636	NM_008846_exon_1_0_chr19_24378522_r	0	-
chr19	24420726	24420871	NM_008846_exon_2_0_chr19_24420727_r	0	-
chr19	24424623	24424779	NM_008846_exon_3_0_chr19_24424624_r	0	-
chr19	24429607	24429692	NM_008846_exon_4_0_chr19_24429608_r	0	-
chr19	24432519	24432568	NM_008846_exon_5_0_chr19_24432520_r	0	-
chr19	24432700	24432784	NM_008846_exon_6_0_chr19_24432701_r	0	-
chr19	24434429	24434641	NM_008846_exon_7_0_chr19_24434430_r	0	-
chr19	24453291	24453591	NM_008846_exon_8_0_chr19_24453292_r	0	-
chr19	24456177	24456330	NM_008846_exon_9_0_chr19_24456178_r	0	-
chr19	24464833	24464951	NM_008846_exon_10_0_chr19_24464834_r	0	-
chr19	24471505	24471636	NM_008846_exon_11_0_chr19_24471506_r	0	-
chr19	24513542	24513611	NM_008846_exon_12_0_chr19_24513543_r	0	-
chr19	24518091	24518178	NM_008846_exon_13_0_chr19_24518092_r	0	-
chr19	24630254	24630317	NM_008846_exon_14_0_chr19_24630255_r	0	-
chr19	24752750	24759064	NM_175013_exon_0_0_chr19_24752751_r	0	-
chr19	24783717	24783852	NM_175013_exon_1_0_chr19_24783718_r	0	-
chr19	24802158	24802342	NM_175013_exon_2_0_chr19_24802159_r	0	-
chr19	24808031	24808167	NM_175013_exon_3_0_chr19_24808032_r	0	-
chr19	24824854	24824970	NM_175013_exon_4_0_chr19_24824855_r	0	-
chr19	24890147	24890302	NM_175013_exon_5_0_chr19_24890148_r	0	-
chr19	24890900	24891091	NM_175013_exon_6_0_chr19_24890901_r	0	-
chr19	24894609	24894735	NM_175013_exon_7_0_chr19_24894610_r	0	-
chr19	24898781	24898928	NM_175013_exon_8_0_chr19_24898782_r	0	-
chr19	24909232	24909395	NM_175013_exon_9_0_chr19_24909233_r	0	-
chr19	24936018	24936332	NM_175013_exon_10_0_chr19_24936019_r	0	-
chr19	24994405	24995192	NM_146097_exon_0_0_chr19_24994406_r	0	-
chr19	24995510	24995640	NM_146097_exon_1_0_chr19_24995511_r	0	-
chr19	24997086	24997152	NM_146097_exon_2_0_chr19_24997087_r	0	-
chr19	24997245	24997314	NM_146097_exon_3_0_chr19_24997246_r	0	-
chr19	25002816	25002865	NM_146097_exon_4_0_chr19_25002817_r	0	-
chr19	25006153	25006210	NM_146097_exon_5_0_chr19_25006154_r	0	-
chr19	25012885	25012930	NM_146097_exon_6_0_chr19_25012886_r	0	-
chr19	25015238	25015325	NM_146097_exon_7_0_chr19_25015239_r	0	-
chr19	25017172	25017219	NM_146097_exon_8_0_chr19_25017173_r	0	-
chr19	25022558	25022596	NM_146097_exon_9_0_chr19_25022559_r	0	-
chr19	25023691	25023751	NM_146097_exon_10_0_chr19_25023692_r	0	-
chr19	25027749	25027841	NM_146097_exon_11_0_chr19_25027750_r	0	-
chr19	25029825	25029922	NM_146097_exon_12_0_chr19_25029826_r	0	-
chr19	25032393	25032480	NM_146097_exon_13_0_chr19_25032394_r	0	-
chr19	25035873	25036106	NM_146097_exon_14_0_chr19_25035874_r	0	-
chr19	24168991	24170080	NM_011597_exon_0_0_chr19_24168992_r	0	-
chr19	24171073	24171159	NM_011597_exon_1_0_chr19_24171074_r	0	-
chr19	24172490	24172805	NM_011597_exon_2_0_chr19_24172491_r	0	-
chr19	24173942	24174053	NM_011597_exon_3_0_chr19_24173943_r	0	-
chr19	24175191	24175404	NM_011597_exon_4_0_chr19_24175192_r	0	-
chr19	24176386	24176487	NM_011597_exon_5_0_chr19_24176387_r	0	-
chr19	24183134	24183345	NM_011597_exon_6_0_chr19_24183135_r	0	-
chr19	24184220	24184300	NM_011597_exon_7_0_chr19_24184221_r	0	-
chr19	24185510	24185606	NM_011597_exon_8_0_chr19_24185511_r	0	-
chr19	24185915	24186109	NM_011597_exon_9_0_chr19_24185916_r	0	-
chr19	24187235	24187446	NM_011597_exon_10_0_chr19_24187236_r	0	-
chr19	24188565	24188674	NM_011597_exon_11_0_chr19_24188566_r	0	-
chr19	24194434	24194585	NM_011597_exon_12_0_chr19_24194435_r	0	-
chr19	24195326	24195393	NM_011597_exon_13_0_chr19_24195327_r	0	-
chr19	24196514	24196648	NM_011597_exon_14_0_chr19_24196515_r	0	-
chr19	24196752	24196861	NM_011597_exon_15_0_chr19_24196753_r	0	-
chr19	24199057	24199211	NM_011597_exon_16_0_chr19_24199058_r	0	-
chr19	24200194	24200298	NM_011597_exon_17_0_chr19_24200195_r	0	-
chr19	24205344	24205963	NM_011597_exon_18_0_chr19_24205345_r	0	-
chr19	24207095	24207198	NM_011597_exon_19_0_chr19_24207096_r	0	-
chr19	24209339	24209464	NM_011597_exon_20_0_chr19_24209340_r	0	-
chr19	24213268	24213322	NM_011597_exon_21_0_chr19_24213269_r	0	-
chr19	24299340	24299516	NM_011597_exon_22_0_chr19_24299341_r	0	-
chr19	25685026	25685757	NM_177360_exon_0_0_chr19_25685027_f	0	+
chr19	25696751	25698411	NM_177360_exon_1_0_chr19_25696752_f	0	+
chr19	25311691	25311807	NM_181404_exon_0_0_chr19_25311692_f	0	+
chr19	25349237	25349324	NM_181404_exon_1_0_chr19_25349238_f	0	+
chr19	25392794	25392922	NM_181404_exon_2_0_chr19_25392795_f	0	+
chr19	25452900	25453020	NM_181404_exon_3_0_chr19_25452901_f	0	+
chr19	25483575	25486254	NM_181404_exon_4_0_chr19_25483576_f	0	+
chr19	25496633	25496831	NM_181404_exon_5_0_chr19_25496634_f	0	+
chr19	25497408	25497517	NM_181404_exon_6_0_chr19_25497409_f	0	+
chr19	25498627	25498873	NM_181404_exon_7_0_chr19_25498628_f	0	+
chr19	25500386	25500474	NM_181404_exon_8_0_chr19_25500387_f	0	+
chr19	25502466	25502686	NM_181404_exon_9_0_chr19_25502467_f	0	+
chr19	25504710	25504853	NM_181404_exon_10_0_chr19_25504711_f	0	+
chr19	25505368	25505569	NM_181404_exon_11_0_chr19_25505369_f	0	+
chr19	25507354	25507453	NM_181404_exon_12_0_chr19_25507355_f	0	+
chr19	25508010	25508986	NM_181404_exon_13_0_chr19_25508011_f	0	+
chr19	26679649	26679723	NM_011416_exon_0_0_chr19_26679650_f	0	+
chr19	26694173	26694434	NM_011416_exon_1_0_chr19_26694174_f	0	+
chr19	26698370	26698500	NM_011416_exon_2_0_chr19_26698371_f	0	+
chr19	26705159	26705621	NM_011416_exon_3_0_chr19_26705160_f	0	+
chr19	26714877	26715139	NM_011416_exon_4_0_chr19_26714878_f	0	+
chr19	26721510	26721637	NM_011416_exon_5_0_chr19_26721511_f	0	+
chr19	26723473	26723647	NM_011416_exon_6_0_chr19_26723474_f	0	+
chr19	26726038	26726212	NM_011416_exon_7_0_chr19_26726039_f	0	+
chr19	26728830	26729001	NM_011416_exon_8_0_chr19_26728831_f	0	+
chr19	26738540	26738594	NM_011416_exon_9_0_chr19_26738541_f	0	+
chr19	26743242	26743373	NM_011416_exon_10_0_chr19_26743243_f	0	+
chr19	26743603	26743661	NM_011416_exon_11_0_chr19_26743604_f	0	+
chr19	26745573	26745674	NM_011416_exon_12_0_chr19_26745574_f	0	+
chr19	26747188	26747336	NM_011416_exon_13_0_chr19_26747189_f	0	+
chr19	26751123	26751287	NM_011416_exon_14_0_chr19_26751124_f	0	+
chr19	26752805	26752872	NM_011416_exon_15_0_chr19_26752806_f	0	+
chr19	26753563	26753674	NM_011416_exon_16_0_chr19_26753564_f	0	+
chr19	26756360	26756603	NM_011416_exon_17_0_chr19_26756361_f	0	+
chr19	26758298	26758412	NM_011416_exon_18_0_chr19_26758299_f	0	+
chr19	26765834	26765942	NM_011416_exon_19_0_chr19_26765835_f	0	+
chr19	26766670	26766757	NM_011416_exon_20_0_chr19_26766671_f	0	+
chr19	26770665	26770712	NM_011416_exon_21_0_chr19_26770666_f	0	+
chr19	26772835	26773002	NM_011416_exon_22_0_chr19_26772836_f	0	+
chr19	26780557	26780721	NM_011416_exon_23_0_chr19_26780558_f	0	+
chr19	26784947	26785175	NM_011416_exon_24_0_chr19_26784948_f	0	+
chr19	26790604	26790682	NM_011416_exon_25_0_chr19_26790605_f	0	+
chr19	26795218	26795437	NM_011416_exon_26_0_chr19_26795219_f	0	+
chr19	26826313	26826531	NM_011416_exon_27_0_chr19_26826314_f	0	+
chr19	26845427	26845533	NM_011416_exon_28_0_chr19_26845428_f	0	+
chr19	26845997	26846099	NM_011416_exon_29_0_chr19_26845998_f	0	+
chr19	26848662	26848795	NM_011416_exon_30_0_chr19_26848663_f	0	+
chr19	26850590	26850733	NM_011416_exon_31_0_chr19_26850591_f	0	+
chr19	26851824	26852811	NM_011416_exon_32_0_chr19_26851825_f	0	+
chr19	26843290	26843593	NR_045306_exon_0_0_chr19_26843291_r	0	-
chr19	26849527	26849645	NR_045306_exon_1_0_chr19_26849528_r	0	-
chr19	26850409	26850596	NR_045306_exon_2_0_chr19_26850410_r	0	-
chr19	26898337	26898397	NR_045306_exon_3_0_chr19_26898338_r	0	-
chr19	27836210	27843183	NM_001166414_exon_0_0_chr19_27836211_r	0	-
chr19	27845118	27845161	NM_001166414_exon_1_0_chr19_27845119_r	0	-
chr19	27861103	27861257	NM_001166414_exon_2_0_chr19_27861104_r	0	-
chr19	27868100	27868309	NM_001166414_exon_3_0_chr19_27868101_r	0	-
chr19	27874606	27874756	NM_001166414_exon_4_0_chr19_27874607_r	0	-
chr19	27876871	27876969	NM_001166414_exon_5_0_chr19_27876872_r	0	-
chr19	27880677	27880832	NM_001166414_exon_6_0_chr19_27880678_r	0	-
chr19	27881282	27881398	NM_001166414_exon_7_0_chr19_27881283_r	0	-
chr19	27888067	27888180	NM_001166414_exon_8_0_chr19_27888068_r	0	-
chr19	27889974	27890096	NM_001166414_exon_9_0_chr19_27889975_r	0	-
chr19	27900522	27900642	NM_001166414_exon_10_0_chr19_27900523_r	0	-
chr19	27905100	27905282	NM_001166414_exon_11_0_chr19_27905101_r	0	-
chr19	27911896	27911971	NM_001166414_exon_12_0_chr19_27911897_r	0	-
chr19	27924200	27924459	NM_001166414_exon_13_0_chr19_27924201_r	0	-
chr19	27942002	27942100	NM_001166414_exon_14_0_chr19_27942003_r	0	-
chr19	27975268	27975393	NM_001166414_exon_15_0_chr19_27975269_r	0	-
chr19	27997697	27997756	NM_001166414_exon_16_0_chr19_27997698_r	0	-
[truncated: 7,915 more rows]
