# Supplementary material for: Regulation of mRNA Abundance by Polypyrimidine Tract-Binding Protein-Controlled Alternate 5′ Splice Site Choice
Source: PLoS Genet. 2014 Nov 6;10(11):e1004771. doi: 10.1371/journal.pgen.1004771 (PMC4222953; doi:10.1371/journal.pgen.1004771)
Supplement: Dataset S1 — RNA-seq data analysis pipeline for identifying significantly regulated A5C and A3C events. (ZIP) [file pgen.1004771.s018.zip › A5CA3C_pipeline/Exon_DB_Toolkit/RefSeq_exons_chr19_annot.txt]

#mm9.refGene.name	mm9.kgXref.geneSymbol	mm9.kgXref.description
NR_045304	n/a	n/a
NM_009212	Ighmbp2,	DNA-binding protein SMUBP-2,
NM_172252	Mrpl21,	39S ribosomal protein L21, mitochondrial,
NR_105950	n/a	n/a
NM_013495	Cpt1a	carnitine O-palmitoyltransferase 1, liver
NM_001039658	Mtl5	tesmin isoform b
NM_001039657	Mtl5,	tesmin isoform a,
NM_001286558	n/a	n/a
NM_001286557	n/a	n/a
NM_010253	Gal	galanin precursor
NM_028999	Ppp6r3,	serine/threonine-protein phosphatase 6,
NM_001164159	Ppp6r3	serine/threonine-protein phosphatase 6
NM_029456	Ppp6r3	serine/threonine-protein phosphatase 6
NM_008513	Lrp5,	low-density lipoprotein receptor-related protein,
NM_028077	1810055G02Rik,	hypothetical protein LOC72056 precursor,
NM_001167886	Suv420h1	histone-lysine N-methyltransferase SUV420H1
NM_144871	Suv420h1	histone-lysine N-methyltransferase SUV420H1
NM_001167887	Suv420h1	histone-lysine N-methyltransferase SUV420H1
NM_001167888	Suv420h1	histone-lysine N-methyltransferase SUV420H1
NM_001167889	Suv420h1	histone-lysine N-methyltransferase SUV420H1
NM_001167885	Suv420h1	histone-lysine N-methyltransferase SUV420H1
NM_001167884	Suv420h1	histone-lysine N-methyltransferase SUV420H1
NM_001271496	n/a	n/a
NM_013490	Chka,	choline kinase alpha isoform 1,
NR_073190	n/a	n/a
NM_001136091	Tcirg1	T-cell, immune regulator 1
NM_016921	Tcirg1	T-cell, immune regulator 1
NM_001167784	Tcirg1	T-cell, immune regulator 1
NM_001271444	n/a	n/a
NM_001271443	n/a	n/a
NM_144870	Ndufs8,	NADH dehydrogenase [ubiquinone] iron-sulfur,
NM_026316	Aldh3b1	aldehyde dehydrogenase family 3 member B1
NM_001161428	Unc93b1,	protein unc-93 homolog B1 isoform b,
NM_019449	Unc93b1,	protein unc-93 homolog B1 isoform a,
NM_028545	n/a	n/a
NM_001177438	Aldh3b2	aldehyde dehydrogenase 3 family, member B2
NM_027857	Acy3,	aspartoacylase-2,
NM_011533	Tbx10	T-box transcription factor TBX10 isoform 2
NM_001001320	Tbx10,	T-box transcription factor TBX10 isoform 1,
NM_025529	Nudt8,	nucleoside diphosphate-linked moiety X motif 8,,
NM_021791	Doc2g	double C2-like domain-containing protein gamma
NM_133666	Ndufv1	NADH dehydrogenase [ubiquinone] flavoprotein 1,
NM_013541	Gstp1	glutathione S-transferase P 1
NM_181796	Gstp2	glutathione S-transferase P 2
NM_144869	BC021614,	hypothetical protein LOC225884,
NM_001160253	Cabp2	calcium-binding protein 2 isoform 3
NM_013878	Cabp2	calcium-binding protein 2 isoform 1
NM_001160252	Cabp2	calcium-binding protein 2 isoform 2
NM_026373	Cdk2ap2	cyclin-dependent kinase 2-associated protein 2
NR_075078	n/a	n/a
NM_008851	Pitpnm1	membrane-associated phosphatidylinositol
NM_016666	Aip,	AH receptor-interacting protein,
NM_001276284	n/a	n/a
NM_001078649	Tmem134	transmembrane protein 134 isoform a
NM_025889	Tmem134	transmembrane protein 134 isoform b
NM_144532	Cabp4	calcium-binding protein 4
NM_206973	Gpr152	probable G-protein coupled receptor 152
NM_011778	Coro1b	coronin-1B
NM_016933	Ptprcap	protein tyrosine phosphatase receptor type
NM_021485	Rps6kb2	ribosomal protein S6 kinase beta-2
NM_134148	Carns1	carnosine synthase 1
NM_178650	Tbc1d10c,	carabin,
NM_031868	Ppp1ca	serine/threonine-protein phosphatase PP1-alpha
NM_011237	Rad9,	cell cycle checkpoint control protein RAD9A,
NM_019952	Clcf1,	cardiotrophin-like cytokine factor 1 precursor,
NM_027196	Pold4	DNA polymerase delta subunit 4
NM_198113	Ssh3,	protein phosphatase Slingshot homolog 3,
NR_105951	n/a	n/a
NM_026720	Ankrd13d	ankyrin repeat domain-containing protein 13D
NM_130863	Adrbk1,	beta-adrenergic receptor kinase 1,
NM_001290818	n/a	n/a
NM_001001984	Kdm2a,	lysine-specific demethylase 2A,
NM_007485	Rhod	rho-related GTP-binding protein RhoD precursor
NR_045990	n/a	n/a
NR_045989	n/a	n/a
NM_134164	Syt12	synaptotagmin-12
NM_027237	2010003K11Rik	hypothetical protein LOC69861
NM_001162946	Pcx	pyruvate carboxylase, mitochondrial isoform 1
NM_008797	Pcx	pyruvate carboxylase, mitochondrial isoform 2
NM_153388	Lrfn4,	leucine-rich repeat and fibronectin type-III,
NM_023131	Rce1	CAAX prenyl protease 2
NR_105952	n/a	n/a
NM_001033447	n/a	n/a
NM_021287	Spnb3	spectrin beta chain, brain 2
NM_025717	Rbm4b,	RNA-binding protein 4B,
NM_001290122	n/a	n/a
NM_001290123	n/a	n/a
NM_001290124	n/a	n/a
NM_001290127	n/a	n/a
NM_001290125	n/a	n/a
NM_009032	Rbm4,	RNA-binding protein 4,
NM_001290128	n/a	n/a
NM_019869	Rbm14	RNA-binding protein 14
NM_016892	Ccs	copper chaperone for superoxide dismutase
NM_207268	Ccdc87	coiled-coil domain-containing protein 87
NM_019861	Ctsf	cathepsin F precursor
NM_013456	Actn3,	alpha-actinin-3,
NM_027476	Zdhhc24	probable palmitoyltransferase ZDHHC24 isoform a
NM_001168516	Zdhhc24	probable palmitoyltransferase ZDHHC24 isoform b
NM_001168517	Zdhhc24	probable palmitoyltransferase ZDHHC24 isoform b
NM_001033128	Bbs1,	Bardet-Biedl syndrome 1,
NM_133803	Dpp3	dipeptidyl peptidase 3
NM_172835	Peli3,	protein pellino homolog 3,
NM_025553	Mrpl11	39S ribosomal protein L11, mitochondrial
NM_153553	Npas4	neuronal PAS domain-containing protein 4
NM_007854	Slc29a2	equilibrative nucleoside transporter 2
NM_175383	B3gnt1,	N-acetyllactosaminide,
NM_134155	Brms1	breast cancer metastasis-suppressor 1 homolog
NM_145495	Rin1	ras and Rab interactor 1
NM_054042	Cd248	endosialin precursor
NM_001001885	Tmem151a	transmembrane protein 151A
NM_026553	Yif1a	protein YIF1A
NM_009920	Cnih2	protein cornichon homolog 2
NM_029576	Rab1b	ras-related protein Rab-1B
NR_045528	n/a	n/a
NM_008451	Klc2	kinesin light chain 2
NM_153129	Pacs1,	phosphofurin acidic cluster sorting protein 1,
NM_030109	Sf3b2,	splicing factor 3b, subunit 2,
NM_001024717	Gal3st3	galactose-3-O-sulfotransferase 3
NM_139301	Catsper1	cation channel sperm-associated protein 1
NM_028623	Cst6	cystatin-M
NM_011793	Banf1	barrier-to-autointegration factor
NR_104482	n/a	n/a
NM_001286608	n/a	n/a
NM_001038231	Banf1	barrier-to-autointegration factor
NM_027236	Eif1ad	probable RNA-binding protein EIF1AD
NM_016882	Sart1	U4/U6.U5 tri-snRNP-associated protein 1
NR_033224	D330050I16Rik	Mus musculus adult male hippocampus cDNA, RIKEN full-length enriched library, clone:2900093E15 product:hypothetical protein, full insert sequence.
NR_027938	4930481A15Rik	Mus musculus adult male testis cDNA, RIKEN full-length enriched library, clone:4930481A15 product:unclassifiable, full insert sequence.
NR_015545	4930481A15Rik	Mus musculus adult male testis cDNA, RIKEN full-length enriched library, clone:4930481A15 product:unclassifiable, full insert sequence.
NM_024176	Drap1,	dr1-associated corepressor,
NM_001291080	n/a	n/a
NM_001256515	n/a	n/a
NM_134149	AI837181	basophilic leukemia expressed protein BLES03
NM_010235	Fosl1	fos-related antigen 1
NM_001243307	n/a	n/a
NM_198616	Ccdc85b	coiled-coil domain-containing protein 85B
NM_021438	Fibp,	acidic fibroblast growth factor,
NM_001253832	n/a	n/a
NM_009985	Ctsw	cathepsin W preproprotein
NM_021474	Efemp2	EGF-containing fibulin-like extracellular matrix
NM_001164352	Efemp2	EGF-containing fibulin-like extracellular matrix
NM_027877	Mus81,	crossover junction endonuclease MUS81,
NM_007687	Cfl1	cofilin-1
NM_001024560	Snx32	sorting nexin-32
NM_023781	1700020D05Rik	mage-g2 protein
NM_019935	Ovol1	putative transcription factor Ovo-like 1
NM_001033448	Gm962,	hypothetical protein LOC381201,
NM_026616	Rnaseh2c	ribonuclease H2 subunit C
NM_178637	Kat5	histone acetyltransferase KAT5 isoform alpha
NM_001199248	Kat5	histone acetyltransferase KAT5 isoform gamma
NM_001199247	Kat5,	histone acetyltransferase KAT5 isoform beta,
NR_037603	n/a	n/a
NM_001199249	Kat5,	histone acetyltransferase KAT5 isoform delta,
NM_009045	Rela	transcription factor p65
NM_001164568	Sipa1,	signal-induced proliferation-associated protein,
NM_011379	Sipa1,	signal-induced proliferation-associated protein,
NM_001164482	Sipa1	signal-induced proliferation-associated protein
NM_001164481	Sipa1	signal-induced proliferation-associated protein
NM_001164480	Sipa1	signal-induced proliferation-associated protein
NM_144868	Pcnxl3,	pecanex-like protein 3,
NR_105953	n/a	n/a
NM_022012	Map3k11,	mitogen-activated protein kinase kinase kinase,
NM_010609	Kcnk7	potassium channel subfamily K member 7
NM_001114597	Ehbp1l1	EH domain-binding protein 1-like protein 1
NM_053252	Ehbp1l1,	EH domain-binding protein 1-like protein 1,
NM_001114596	Ehbp1l1	EH domain-binding protein 1-like protein 1
NM_001114595	Ehbp1l1	EH domain-binding protein 1-like protein 1
NM_023166	Mtvr2	mammary tumor virus receptor 2 isoform 2
NM_181452	Mtvr2	mammary tumor virus receptor 2 isoform 1
NM_020491	Sssca1,	Sjoegren syndrome/scleroderma autoantigen 1,
NM_008520	Ltbp3,	latent-transforming growth factor beta-binding,
NM_023912	Scyl1,	N-terminal kinase-like protein,
NR_002847	Malat1	Mus musculus adult male stomach cDNA, RIKEN full-length enriched library, clone:2210401K01 product:inferred: Unknown (protein for MGC:7901) [Mus musculus], full insert sequence.
NR_003513	Neat1	Mus musculus 10 days neonate skin cDNA, RIKEN full-length enriched library, clone:4732452C17 product:unclassifiable, full insert sequence.
NM_026169	Frmd8,	FERM domain-containing protein 8,
NM_134154	Slc25a45,	solute carrier family 25 member 45,
NM_198634	Tigd3,	tigger transposable element-derived protein 3,
NM_001291078	n/a	n/a
NM_011262	Dpf2,	zinc finger protein ubi-d4,
NM_026772	Cdc42ep2,	cdc42 effector protein 2,
NM_008893	Pola2	DNA polymerase alpha subunit B isoform 1
NM_001164057	Pola2,	DNA polymerase alpha subunit B isoform 2,
NM_198650	Slc22a20	solute carrier family 22 member 20
NM_007600	Capn1,	calpain-1 catalytic subunit,
NM_001110504	Capn1	calpain-1 catalytic subunit
NR_045783	n/a	n/a
NM_028769	Syvn1	E3 ubiquitin-protein ligase synoviolin
NM_001164709	Syvn1	E3 ubiquitin-protein ligase synoviolin
NR_105954	n/a	n/a
NM_026246	Mrpl49	39S ribosomal protein L49, mitochondrial
NM_001160239	Fau	40S ribosomal protein S30 precursor
NM_007990	Fau	40S ribosomal protein S30 precursor
NM_001190436	Fau	40S ribosomal protein S30 precursor
NM_013859	Znhit2-ps	zinc finger HIT domain-containing protein 2
NM_028454	Tm7sf2,	delta(14)-sterol reductase,
NM_001081041	1110014N23Rik,	protein fat-free homolog,
NM_001111317	BC048609	hypothetical protein LOC433215
NM_024231	Zfpl1	zinc finger protein-like 1
NM_026410	Cdca5	sororin
NM_001009546	Naaladl1	N-acetylated-alpha-linked acidic
NM_133678	Sac3d1	SAC3 domain-containing protein 1
NM_026912	Snx15	sorting nexin-15
NM_019722	Arl2	ADP-ribosylation factor-like protein 2
NM_028967	Batf2,	basic leucine zipper transcriptional factor,
NM_001165919	1700123I01Rik	hypothetical protein LOC622554
NM_130453	Gpha2	glycoprotein hormone alpha-2 precursor
NM_198168	Ppp2r5b	serine/threonine-protein phosphatase 2A 56 kDa
NM_194348	Atg2a,	autophagy-related protein 2 homolog A,
NR_029830	Mir194-2	Mus musculus microRNA 194-2 (Mir194-2), microRNA.
NR_029720	Mir192	Mus musculus microRNA 192 (Mir192), microRNA.
NM_010119	Ehd1	EH domain-containing protein 1
NM_001033342	Cdc42bpg	serine/threonine-protein kinase MRCK gamma
NM_001168488	Men1	menin isoform a
NM_001168489	Men1	menin isoform b
NM_008583	Men1	menin isoform b
NM_001168490	Men1	menin isoform c
NM_001291787	n/a	n/a
NM_009006	Map4k2,	mitogen-activated protein kinase kinase kinase,
NR_117093	n/a	n/a
NR_105955	n/a	n/a
NM_011750	Sf1	splicing factor 1 isoform 2
NM_001110791	Sf1	splicing factor 1 isoform 1
NR_122118	n/a	n/a
NM_011224	Pygm	glycogen phosphorylase, muscle form
NM_011242	Rasgrp2,	RAS guanyl-releasing protein 2,
NM_020253	Nrxn2,	neurexin II,
NM_001205235	n/a	n/a
NM_001205234	n/a	n/a
NM_009203	Slc22a12	solute carrier family 22 member 12
NM_019924	Rps6ka4	ribosomal protein S6 kinase alpha-4
NR_039555	n/a	n/a
NM_001081291	Ccdc88b	coiled-coil domain-containing protein 88B
NM_012021	Prdx5	peroxiredoxin-5, mitochondrial precursor
NM_001166370	Trmt112	tRNA methyltransferase 112 homolog
NM_026306	Trmt112,	tRNA methyltransferase 112 homolog,
NM_007953	Esrra	steroid hormone receptor ERR1
NR_105956	n/a	n/a
NM_001039494	1700019N12Rik	hypothetical protein LOC67077
NM_008431	Kcnk4	potassium channel subfamily K member 4
NM_207220	Gpr137	integral membrane protein GPR137 isoform 1
NM_001177360	Gpr137	integral membrane protein GPR137 isoform 2
NM_001177361	Gpr137	integral membrane protein GPR137 isoform 3
NM_001177362	Gpr137	integral membrane protein GPR137 isoform 4
NM_007522	Bad	bcl2 antagonist of cell death
NM_001285453	n/a	n/a
NM_008874	Plcb3,	1-phosphatidylinositol-4,5-bisphosphate,
NM_001290349	n/a	n/a
NM_008889	Ppp1r14b	protein phosphatase 1 regulatory subunit 14B
NM_001166368	Fkbp2	peptidyl-prolyl cis-trans isomerase FKBP2
NM_008020	Fkbp2	peptidyl-prolyl cis-trans isomerase FKBP2
NM_011697	Vegfb	vascular endothelial growth factor B Vegf-b186
NM_001185164	Vegfb	vascular endothelial growth factor B Vegf-b167
NM_020566	Dnajc4,	dnaJ homolog subfamily C member 4,
NM_026675	Nudt22	nucleoside diphosphate-linked moiety X motif 22
NM_153597	Trpt1	tRNA 2'-phosphotransferase 1
NR_027351	Trpt1	Mus musculus adult male hypothalamus cDNA, RIKEN full-length enriched library, clone:A230066G02 product:hypothetical Domain of unknown function DUF60 containing protein, full insert sequence.
NM_153795	Fermt3,	fermitin family homolog 3,
NM_016737	Stip1,	stress-induced-phosphoprotein 1,
NM_134147	Macrod1	MACRO domain-containing protein 1
NM_201411	Flrt1	fibronectin leucine rich transmembrane protein
NM_134150	Otub1	ubiquitin thioesterase OTUB1
NM_007750	Cox8a	cytochrome c oxidase subunit 8A, mitochondrial
NM_027643	Naa40	N-alpha-acetyltransferase 40, NatD catalytic
NM_054048	Rcor2,	REST corepressor 2,
NM_001080390	Mark2	serine/threonine-protein kinase MARK2 isoform 4
NM_001080389	Mark2	serine/threonine-protein kinase MARK2 isoform 3
NM_001080388	Mark2	serine/threonine-protein kinase MARK2 isoform 2
NM_007928	Mark2	serine/threonine-protein kinase MARK2 isoform 1
NM_001033139	AI846148	hypothetical protein LOC68229 isoform 1
NM_001167831	AI846148	hypothetical protein LOC68229 isoform 2
NR_045703	n/a	n/a
NM_175381	2700081O15Rik,	hypothetical protein LOC108899,
NR_105957	n/a	n/a
NM_001271487	n/a	n/a
NM_001271486	n/a	n/a
NM_053076	Rtn3,	reticulon-3 isoform 4,
NM_001003934	Rtn3	reticulon-3 isoform 1
NM_001003933	Rtn3	reticulon-3 isoform 2
NM_001163505	Atl3	atlastin-3 isoform 1
NM_146091	Atl3	atlastin-3 isoform 2
NM_139269	Pla2g16,	group XVI phospholipase A2,
NM_019516	Lgals12,	galectin-12,
NM_025731	Hrasls5,	HRAS-like suppressor 5,
NM_144785	Slc22a19,	solute carrier family 22 (organic anion,
NM_146232	BC014805,	hypothetical protein LOC236149,
NM_134256	AB056442,	organic anion transporter 6,
NM_001013820	Gm5631	hypothetical protein LOC434674
NM_172776	D630002G06Rik	hypothetical protein LOC236293
NM_177002	C730048C13Rik,	integral membrane transport protein UST1R,
NM_001164634	Slc22a8	solute carrier family 22 member 8
NM_031194	Slc22a8	solute carrier family 22 member 8
NM_001164635	Slc22a8	solute carrier family 22 member 8
NM_008766	Slc22a6	solute carrier family 22 member 6
NR_045314	n/a	n/a
NM_001112697	Chrm1	muscarinic acetylcholine receptor M1
NM_007698	Chrm1	muscarinic acetylcholine receptor M1
NM_008577	Slc3a2	4F2 cell-surface antigen heavy chain isoform b
NM_001161413	Slc3a2	4F2 cell-surface antigen heavy chain isoform a
NR_002896	Snhg1	Mus musculus 7 days neonate cerebellum cDNA, RIKEN full-length enriched library, clone:A730062M15 product:Mus musculus U22 snoRNA host gene (UHG) gene, complete sequence, full insert sequence.
NR_004445	Snord22	Mus musculus small nucleolar RNA, C/D box 22 (Snord22), small nucleolar RNA.
NM_134139	Wdr74,	WD repeat-containing protein 74,
NM_001177347	1700092M07Rik	hypothetical protein LOC74307
NM_001167799	Stx5a	syntaxin-5
NM_019829	Stx5a	syntaxin-5
NR_105958	n/a	n/a
NM_016813	Nxf1	nuclear RNA export factor 1
NM_001276704	n/a	n/a
NM_025791	Tmem223	transmembrane protein 223
NM_026325	Tmem179b	transmembrane protein 179B
NR_028419	Tmem179b	Mus musculus adult male kidney cDNA, RIKEN full-length enriched library, clone:0610031L02 product:unclassifiable, full insert sequence.
NR_028418	Tmem179b	Mus musculus adult male kidney cDNA, RIKEN full-length enriched library, clone:0610031L02 product:unclassifiable, full insert sequence.
NM_001177798	Taf6l	TAF6-like RNA polymerase II p300/CBP-associated
NM_146092	Taf6l	TAF6-like RNA polymerase II p300/CBP-associated
NR_015538	Gm2518	Mus musculus adult male aorta and vein cDNA, RIKEN full-length enriched library, clone:A530081G18 product:unclassifiable, full insert sequence.
NM_026329	Polr2g	DNA-directed RNA polymerase II subunit RPB7
NM_133759	Zbtb3	zinc finger and BTB domain-containing protein 3
NM_001098237	Zbtb3	zinc finger and BTB domain-containing protein 3
NM_027412	Ttc9c,	tetratricopeptide repeat protein 9C,
NM_001081196	Hnrnpul2	heterogeneous nuclear ribonucleoprotein U-like
NM_010316	Gng3	guanine nucleotide-binding protein
NM_001136064	Bscl2	seipin
NM_008144	Bscl2,	seipin,
NM_001290823	n/a	n/a
NM_001013019	Lrrn4cl,	LRRN4 C-terminal-like protein precursor,
NM_146093	Ubxn1,	UBX domain-containing protein 1,
NM_001160356	AI462493	hypothetical protein LOC107197 precursor
NM_001286103	n/a	n/a
NR_027866	n/a	n/a
NR_039598	n/a	n/a
NM_025463	1810009A15Rik	hypothetical protein LOC66276
NR_104416	n/a	n/a
NM_176843	Ints5	integrator complex subunit 5
NM_001293621	n/a	n/a
NM_008060	Ganab,	neutral alpha-glucosidase AB,
NM_024256	B3gat3,	galactosylgalactosylxylosylprotein,
NM_009073	Rom1	rod outer segment membrane protein 1
NM_144872	Eml3,	echinoderm microtubule-associated protein-like,
NM_011842	Mta2	metastasis-associated protein MTA2
NM_197993	Tut1,	U6 snRNA-specific terminal uridylyltransferase,
NM_026007	Eef1g	elongation factor 1-gamma
NM_009643	Ahnak	AHNAK nucleoprotein isoform 1
NM_001286518	n/a	n/a
NM_001039959	Ahnak,	AHNAK nucleoprotein isoform 3,
NR_104460	n/a	n/a
NM_011681	Scgb1a1	uteroglobin
NM_025610	Asrgl1	L-asparaginase
NR_073559	n/a	n/a
NM_016692	Incenp,	inner centromere protein,
NR_073181	n/a	n/a
NM_010239	Fth1	ferritin heavy chain
NM_011913	Best1	bestrophin-1
NM_144538	Rab3il1,	guanine nucleotide exchange factor for Rab-3A,
NM_021890	Fads3	fatty acid desaturase 3
NM_019699	Fads2,	fatty acid desaturase 2,
NM_146094	Fads1,	fatty acid desaturase 1,
NR_105959	n/a	n/a
NM_001271615	n/a	n/a
NM_001271614	n/a	n/a
NM_007999	Fen1,	flap endonuclease 1,
NM_026919	1810006K21Rik	hypothetical protein LOC69038 isoform 1
NM_001163431	1810006K21Rik	hypothetical protein LOC69038 isoform 2
NM_001033481	Gm98,	myelin gene regulatory factor,
NM_198114	Dagla	sn1-specific diacylglycerol lipase alpha
NM_173068	Syt7	synaptotagmin-7 gamma isoform
NM_018801	Syt7	synaptotagmin-7 alpha isoform
NM_173067	Syt7	synaptotagmin-7 beta isoform
NM_001111140	Lrrc10b	LRRC10-like protein ENSP00000367315
NM_133689	4930579J09Rik,	IIIG9 protein,
NM_025333	Sdhaf2,	succinate dehydrogenase assembly factor 2,,
NM_001164272	Cpsf7	cleavage and polyadenylation specificity factor
NM_172302	Cpsf7,	cleavage and polyadenylation specificity factor,
NM_026798	Tmem216	transmembrane protein 216
NM_001277861	n/a	n/a
NM_001277860	n/a	n/a
NM_028411	Tmem138,	transmembrane protein 138,
NM_001282065	n/a	n/a
NM_201351	Cybasc3,	cytochrome b ascorbate-dependent protein 3,
NM_001282067	n/a	n/a
NM_001282064	n/a	n/a
NM_145496	Dak,	bifunctional ATP-dependent dihydroxyacetone,
NM_015735	Ddb1	DNA damage-binding protein 1
NM_027913	Vwce	von Willebrand factor C and EGF
NR_045316	n/a	n/a
NM_021453	Pga5	pepsinogen 5, group I
NM_181403	Vps37c,	vacuolar protein sorting-associated protein 37C,
NM_007650	Cd5	T-cell surface glycoprotein CD5 precursor
NR_027805	A430093F15Rik	Mus musculus 0 day neonate thymus cDNA, RIKEN full-length enriched library, clone:A430093F15 product:hypothetical protein, full insert sequence.
NM_009852	Cd6,	T-cell differentiation antigen CD6 isoform 2,
NM_001037801	Cd6	T-cell differentiation antigen CD6 isoform 1
NM_023044	Slc15a3	solute carrier family 15 member 3
NM_133804	Tmem132a	transmembrane protein 132A precursor
NM_134142	Tmem109	transmembrane protein 109 precursor
NM_001253843	n/a	n/a
NM_134129	Prpf19,	pre-mRNA-processing factor 19,
NM_001253844	n/a	n/a
NM_009580	Zp1	zona pellucida sperm-binding protein 1
NM_009962	Gpr44	putative G-protein coupled receptor 44
NM_023731	Ccdc86	coiled-coil domain-containing protein 86
NM_023529	Ms4a10	membrane-spanning 4-domains subfamily A member
NM_001034898	Ms4a15,	membrane-spanning 4-domains subfamily A member,
NM_001251849	n/a	n/a
NR_102366	n/a	n/a
NM_022430	Ms4a8a,	membrane-spanning 4-domains subfamily A member,
NM_027058	1700017D01Rik	hypothetical protein LOC69369
NM_027074	1700025F22Rik	hypothetical protein LOC69416
NM_198224	Ms4a13	membrane-spanning 4-domains subfamily A member
NR_045317	n/a	n/a
NM_007641	Ms4a1,	B-lymphocyte antigen CD20,
NM_183190	Ms4a5	membrane-spanning 4-domains subfamily A member
NM_001025610	Ms4a7	membrane-spanning 4-domains subfamily A member 7
NM_027836	Ms4a7	membrane-spanning 4-domains subfamily A member 7
NM_001276398	n/a	n/a
NM_029499	Ms4a4c	membrane-spanning 4-domains, subfamily A, member
NM_021718	Ms4a4b,	membrane-spanning 4-domains, subfamily A, member,
NM_028595	Ms4a6c	membrane-spanning 4-domains subfamily A member
NM_001166376	Ms4a6c	membrane-spanning 4-domains subfamily A member
NM_001164202	Gm8369	membrane-spanning 4-domains, subfamily A, member
NM_027209	Ms4a6b	membrane-spanning 4-domains subfamily A member
NM_025658	Ms4a4d	membrane-spanning 4-domains subfamily A member
NM_026835	Ms4a6d	membrane-spanning 4-domains subfamily A member
NM_013516	Ms4a2	high affinity immunoglobulin epsilon receptor
NM_001276330	n/a	n/a
NM_001276329	n/a	n/a
NM_001276328	n/a	n/a
NM_133246	Ms4a3,	membrane-spanning 4-domains subfamily A member,
NM_001037634	Plac1l	placenta-specific 1-like protein
NM_133353	Oosp1	oocyte-secreted protein 1 precursor
NM_001033283	Gm97	hypothetical protein LOC225923
NM_008118	Gif	gastric intrinsic factor precursor
NM_025606	Mrpl16	39S ribosomal protein L16, mitochondrial
NM_011502	Stx3	syntaxin-3 isoform C
NM_001286543	n/a	n/a
NM_001025307	Stx3	syntaxin-3 isoform B
NM_152220	Stx3	syntaxin-3 isoform A
NM_146936	Olfr1417	olfactory receptor 1417
NM_001011524	Olfr1418	olfactory receptor 1418
NM_001011775	Olfr1419	olfactory receptor 1419
NM_146410	Olfr1420	olfactory receptor 1420
NM_172635	Patl1	protein PAT1 homolog 1
NR_105960	n/a	n/a
NM_001033174	Osbp,	oxysterol-binding protein 1,
NM_146680	Olfr1423	olfactory receptor 1423
NM_146681	Olfr1424	olfactory receptor 1424
NM_001011853	Olfr1425	olfactory receptor 1425
NM_146809	Olfr1426	olfactory receptor 1426
NM_146679	Olfr1427	olfactory receptor 1427
NM_146678	Olfr1428	olfactory receptor 1428
NM_146682	Olfr76	olfactory receptor 76
NM_146414	Olfr1431	olfactory receptor 1431
NM_146688	Olfr262	olfactory receptor 262
NM_146686	Olfr235	olfactory receptor 235
NM_146685	n/a	n/a
NM_207626	Olfr1434	olfactory receptor 1434
NM_146687	Olfr1436	olfactory receptor 1436
NM_001011839	Olfr1437	olfactory receptor 1437
NM_146684	Olfr1440	olfactory receptor 1440
NM_146683	Olfr1441	olfactory receptor 1441
NM_019540	Pfpl	pore forming protein-like
NM_010821	Mpeg1	macrophage expressed gene 1
NM_172442	Dtx4,	protein deltex-4,
NM_026640	Fam111a,	hypothetical protein LOC107373,
NR_015503	A330040F15Rik	Mus musculus adult male spinal cord cDNA, RIKEN full-length enriched library, clone:A330040F15 product:unclassifiable, full insert sequence.
NM_001167907	Gm4952	glycine N-acyltransferase-like protein
NM_001013762	Gm4952	glycine N-acyltransferase-like protein
NM_145935	Glyat	glycine N-acyltransferase
NM_146697	Olfr1442	olfactory receptor 1442
NM_146698	Olfr1443	olfactory receptor 1443
NM_029550	Keg1,	glycine N-acyltransferase-like protein Keg1,
NM_170786	Cntf	ciliary neurotrophic factor
NR_024093	n/a	n/a
NM_053009	Zfp91,	E3 ubiquitin-protein ligase ZFP91,
NM_134152	Lpxn	leupaxin
NM_146702	Olfr1444	olfactory receptor 1444
NM_146699	Olfr1445	olfactory receptor 1445
NM_146704	Olfr1446	olfactory receptor 1446
NM_146703	Olfr1447	olfactory receptor 1447
NR_002891	Rmnd1	RecName: Full=Required for meiotic nuclear division protein 1 homolog;
NM_146701	Olfr1448	olfactory receptor 1448
NM_146303	Olfr1449	olfactory receptor 1449
NM_146371	Olfr1450	olfactory receptor 1450
NM_146705	Olfr1451	olfactory receptor 1451
NM_146700	Olfr1453	olfactory receptor 1453
NM_146692	Olfr1454	olfactory receptor 1454
NM_146575	Olfr1457	olfactory receptor 1457
NM_146689	Olfr1459	olfactory receptor 1459
NM_146302	Olfr1461	olfactory receptor 1461
NM_146693	Olfr1462	olfactory receptor 1462
NM_001011840	Olfr1463	olfactory receptor 1463
NM_001011841	Olfr1465	olfactory receptor 1465
NM_146694	Olfr1466	olfactory receptor 1466
NM_146691	Olfr1467	olfactory receptor 1467
NM_146695	Olfr1469	olfactory receptor 1469
NM_207132	Olfr1471	olfactory receptor 1471
NM_146690	Olfr1472	olfactory receptor 1472
NM_001011842	Olfr1474	olfactory receptor 1474
NM_146301	Olfr1475	olfactory receptor 1475
NM_146696	Olfr1477	olfactory receptor 1477
NM_207575	Olfr1480	olfactory receptor 1480
NM_146291	Olfr1484	olfactory receptor 1484
NM_146636	Olfr1487	olfactory receptor 1487
NM_146635	Olfr1489	olfactory receptor 1489
NM_001011832	Olfr1490	olfactory receptor 1490
NM_146345	Olfr1491	olfactory receptor 1491
NM_146990	Olfr1494	olfactory receptor 1494
NM_146344	Olfr1495	olfactory receptor 1495
NM_146989	Olfr1496	olfactory receptor 1496
NM_146741	Olfr1497	olfactory receptor 1497
NM_146796	Olfr1499	olfactory receptor 1499
NM_001011831	Olfr1500	olfactory receptor 1500
NM_146633	Olfr1501	olfactory receptor 1501
NM_146797	Olfr1502	olfactory receptor 1502
NM_146634	Olfr1504	olfactory receptor 1504
NM_001011850	Olfr1505	olfactory receptor 1505
NM_011600	Tle4,	transducin-like enhancer protein 4,
NM_177420	Psat1,	phosphoserine aminotransferase,
NM_001205339	n/a	n/a
NM_198019	Cep78,	centrosomal protein of 78 kDa,
NR_045355	n/a	n/a
NM_008139	Gnaq	guanine nucleotide-binding protein G(q) subunit
NR_033228	E030024N20Rik	Mus musculus adult male colon cDNA, RIKEN full-length enriched library, clone:9030417F11 product:unclassifiable, full insert sequence.
NR_105832	n/a	n/a
NM_008137	Gna14	guanine nucleotide-binding protein subunit
NM_173028	Vps13a,	vacuolar protein sorting-associated protein 13A,
NM_008023	Foxb2	forkhead box protein B2
NM_181348	Prune2	protein prune homolog 2
NM_010265	Gcnt1	beta-1,3-galactosyl-O-glycosyl-glycoprotein
NM_001136484	Gcnt1	beta-1,3-galactosyl-O-glycosyl-glycoprotein
NM_173442	Gcnt1	beta-1,3-galactosyl-O-glycosyl-glycoprotein
NM_019437	Rfk	riboflavin kinase
NM_001190483	Pcsk5	proprotein convertase subtilisin/kexin type 5
NM_001163144	Pcsk5,	proprotein convertase subtilisin/kexin type 5,
NM_017375	Ostf1	osteoclast-stimulating factor 1
NM_145497	BC016495,	nicotinamide riboside kinase 1,
NM_026120	2410127L17Rik	hypothetical protein LOC67383
NM_177640	D030056L22Rik,	hypothetical protein LOC225995,
NM_153417	Trpm6,	transient receptor potential cation channel,
NM_001289921	n/a	n/a
NM_001043354	Rorb,	nuclear receptor ROR-beta isoform 1,
NM_146095	Rorb,	nuclear receptor ROR-beta isoform 2,
NM_010730	Anxa1	annexin A1
NR_045817	n/a	n/a
NR_015502	E030003E18Rik	Mus musculus adult male testis cDNA, RIKEN full-length enriched library, clone:1700127G21 product:unclassifiable, full insert sequence.
NR_045778	n/a	n/a
NM_013467	Aldh1a1	retinal dehydrogenase 1
NM_011921	Aldh1a7	aldehyde dehydrogenase, cytosolic 1
NM_028953	Tmc1	transmembrane channel-like protein 1
NM_009551	Zfand5	AN1-type zinc finger protein 5
NM_010266	Gda,	guanine deaminase,
NM_025423	1110059E24Rik	hypothetical protein LOC66206
NM_146096	Fam108b,	abhydrolase domain-containing protein FAM108B1,
NM_001033759	Tmem2	transmembrane protein 2
NM_031997	Tmem2,	transmembrane protein 2,
NM_001035242	Trpm3,	transient receptor potential cation channel,,
NM_001035243	Trpm3,	transient receptor potential cation channel,,
NM_001035239	Trpm3	transient receptor potential cation channel,
NM_001035241	Trpm3	transient receptor potential cation channel,
NM_001035240	Trpm3	transient receptor potential cation channel,
NM_177341	Trpm3	transient receptor potential cation channel,
NM_001035246	Trpm3,	transient receptor potential cation channel,,
NM_001035245	Trpm3,	transient receptor potential cation channel,,
NM_001035244	Trpm3	transient receptor potential cation channel,
NR_029591	Mir204	Mus musculus 12 days embryo eyeball cDNA, RIKEN full-length enriched library, clone:D230046H12 product:hypothetical protein, full insert sequence.
NM_010638	Klf9	Krueppel-like factor 9
NR_035423	Mir1192	Mus musculus 0 day neonate lung cDNA, RIKEN full-length enriched library, clone:E030006L16 product:unclassifiable, full insert sequence.
NM_001252684	n/a	n/a
NM_001252685	n/a	n/a
NM_153808	Smc5,	structural maintenance of chromosomes protein 5,
NM_174857	Mamdc2	MAM domain-containing protein 2 precursor
NM_026188	1700028P14Rik	hypothetical protein LOC67483
NM_028208	Ptar1	protein prenyltransferase alpha subunit repeat
NM_177034	Apba1,	amyloid beta (A4) precursor protein binding,,
NM_001114174	Fam189a2	hypothetical protein LOC381217
NM_011597	Tjp2	tight junction protein ZO-2 isoform 2
NM_001198985	Tjp2	tight junction protein ZO-2 isoform 1
NM_008044	Fxn	frataxin, mitochondrial precursor
NM_008846	Pip5k1b,	phosphatidylinositol-4-phosphate 5-kinase type-1,
NM_026520	Fam122a	hypothetical protein LOC68034
NM_183160	E030010A14Rik	transmembrane protein C9orf71 homolog
NM_175013	Pgm5,	phosphoglucomutase-like protein 5,
NM_008022	Foxd4	forkhead box protein D4
NM_146097	Cbwd1	COBW domain-containing protein 1
NR_033744	Cbwd1	RecName: Full=COBW domain-containing protein 1; AltName: Full=Cobalamin synthase W domain-containing protein 1;
NR_037245	n/a	n/a
NR_105743	n/a	n/a
NR_034047	Snora19,	Mus musculus small nucleolar RNA, H/ACA box 19 (Snora19), small nucleolar RNA.,
NM_028785	Dock8	dedicator of cytokinesis protein 8
NM_181404	Kank1,	KN motif and ankyrin repeat domain-containing,
NM_015826	Dmrt1,	doublesex- and mab-3-related transcription,
NM_177360	Dmrt3	doublesex- and mab-3-related transcription
NR_045347	n/a	n/a
NM_145831	Dmrt2	doublesex- and mab-3-related transcription
NM_011416	Smarca2,	probable global transcription activator SNF2L2,
NM_026003	Smarca2	probable global transcription activator SNF2L2
NR_045306	n/a	n/a
NM_001033407	Gm815	hypothetical protein LOC329047
NM_001161420	Vldlr	very low-density lipoprotein receptor isoform b
NM_013703	Vldlr	very low-density lipoprotein receptor isoform a
NM_183179	Kcnv2	potassium voltage-gated channel subfamily V
NM_177474	D19Bwg1357e,	D19Bwg1357e protein,
NR_027987	C030016D13Rik	Mus musculus adult male corpus striatum cDNA, RIKEN full-length enriched library, clone:C030016D13 product:hypothetical protein, full insert sequence.
NM_011265	Rfx3,	transcription factor RFX3,
NM_001166414	Rfx3	transcription factor RFX3
NM_175459	Glis3,	zinc finger protein GLIS3,
NR_045330	n/a	n/a
NM_009199	Slc1a1,	excitatory amino acid transporter 3,
NM_198651	4430402I18Rik,	hypothetical protein LOC381218,
NM_028922	Ppapdc2	presqualene diphosphate phosphatase
NM_025950	Cdc37l1,	hsp90 co-chaperone Cdc37-like 1,
NM_021299	Ak3	GTP:AMP phosphotransferase, mitochondrial
NR_028360	1700018L02Rik	Mus musculus adult male testis cDNA, RIKEN full-length enriched library, clone:1700018L02 product:adenylate kinase 3 alpha like, full insert sequence.
NR_045687	n/a	n/a
NM_021525	Rcl1	RNA 3'-terminal phosphate cyclase-like protein
NR_029778	Mir101b	Mus musculus microRNA 101b (Mir101b), microRNA.
NM_008413	Jak2	tyrosine-protein kinase JAK2
NM_001048177	Jak2	tyrosine-protein kinase JAK2
NM_013754	Insl6	insulin-like peptide INSL6 precursor
NM_011272	Rln1	prorelaxin 1 precursor
NM_026362	5033414D02Rik,	transmembrane protein C9orf46 homolog,
NM_021893	Cd274	programmed cell death 1 ligand 1 precursor
NM_021396	Pdcd1lg2,	programmed cell death 1 ligand 2 precursor,
NR_015567	A930007I19Rik	Mus musculus adult retina cDNA, RIKEN full-length enriched library, clone:A930007I19 product:unclassifiable, full insert sequence.
NM_001081319	C030046E11Rik,	protein RIC1 homolog,
NM_001081213	Ermp1,	endoplasmic reticulum metallopeptidase 1,
NM_029993	Mlana	melanoma antigen recognized by T-cells 1
NM_172836	9930021J03Rik	hypothetical protein LOC240613
NM_177721	Ranbp6	ran-binding protein 6
NM_133775	Il33	interleukin-33 precursor
NM_001164724	Il33	interleukin-33 precursor
NM_025741	Trpd52l3	protein kinase NYD-SP25
NM_144873	Uhrf2,	E3 ubiquitin-protein ligase UHRF2,
NM_138595	Gldc,	glycine dehydrogenase [decarboxylating],,
NM_010776	Mbl2	mannose-binding protein C precursor
NR_003650	n/a	n/a
NM_010051	Dkk1	dickkopf-related protein 1 precursor
NM_011160	Prkg1	cGMP-dependent protein kinase 1 beta isoform
NM_001013833	Prkg1	cGMP-dependent protein kinase 1 alpha isoform
NR_033643	Gm6642	Mus musculus predicted gene, EG625995, mRNA (cDNA clone IMAGE:849489).
NM_031249	Cstf2t	cleavage stimulation factor subunit 2 tau
NR_002849	8430431K14Rik	Mus musculus adult male corpora quadrigemina cDNA, RIKEN full-length enriched library, clone:B230399E04 product:unclassifiable, full insert sequence.
NM_001081074	A1cf,	APOBEC1 complementation factor,
NM_018830	Asah2,	neutral ceramidase,
NM_001168526	Sgms1	phosphatidylcholine:ceramide
NM_001168525	Sgms1	phosphatidylcholine:ceramide
NM_144792	Sgms1,	phosphatidylcholine:ceramide,
NR_033198	2700046G09Rik	Mus musculus 11 days embryo whole body cDNA, RIKEN full-length enriched library, clone:2700046G09 product:hypothetical protein, full insert sequence.
NM_010799	Minpp1,	multiple inositol polyphosphate phosphatase 1,
NM_001201470	Papss2,	bifunctional 3'-phosphoadenosine,
NM_011864	Papss2	bifunctional 3'-phosphoadenosine
NM_026487	Atad1,	ATPase family AAA domain-containing protein 1,
NM_008960	Pten,	phosphatidylinositol-3,4,5-trisphosphate,
NM_001146342	Rnls	renalase isoform 2
NM_001167818	Rnls	renalase isoform 1
NM_001013770	Lipo1	lipase family member
NM_026334	Lipf	gastric triacylglycerol lipase precursor
NM_001205349	n/a	n/a
NM_172837	Lipk,	lipase member K precursor,
NM_027340	Lipn	lipase member N precursor
NM_023903	Lipm,	lipase member M precursor,
NM_024204	Ankrd22	ankyrin repeat domain-containing protein 22
NM_029682	Stambpl1,	AMSH-like protease,
NM_007392	Acta2	actin, aortic smooth muscle
NM_007987	Fas	tumor necrosis factor receptor superfamily
NM_001146708	Fas	tumor necrosis factor receptor superfamily
NM_009890	Ch25h	cholesterol 25-hydroxylase
NM_001111100	Lipa	lysosomal acid lipase/cholesteryl ester
NM_021460	Lipa	lysosomal acid lipase/cholesteryl ester
NM_008332	Ifit2	interferon-induced protein with
NM_010501	Ifit3	interferon-induced protein with
NM_001110517	Gm14446,	hypothetical protein LOC667373 isoform 1,
NM_001101605	Gm14446	hypothetical protein LOC667373 isoform 2
NM_001005858	I830012O16Rik,	interferon-induced protein with,
NM_053217	2010002M12Rik	hypothetical protein LOC112419
NM_008331	Ifit1	interferon-induced protein with
NM_172838	Slc16a12	monocarboxylate transporter 12
NM_001114339	Pank1	pantothenate kinase 1 isoform 1
NM_023792	Pank1	pantothenate kinase 1 isoform 2
NR_029783	Mir107	Mus musculus microRNA 107 (Mir107), microRNA.
NM_183046	Kif20b,	kinesin-like protein KIF20B,
NM_008315	Htr7,	5-hydroxytryptamine receptor 7,
NM_019428	Rpp30	ribonuclease P protein subunit p30
NM_013468	Ankrd1	ankyrin repeat domain-containing protein 1
NM_029508	Pcgf5,	polycomb group RING finger protein 5,
NM_172637	Hectd2,	probable E3 ubiquitin-protein ligase HECTD2,
NM_001163471	Hectd2	probable E3 ubiquitin-protein ligase HECTD2
NR_033510	1500017E21Rik	Mus musculus adult male cerebellum cDNA, RIKEN full-length enriched library, clone:1500017E21 product:unclassifiable, full insert sequence.
NM_016854	Ppp1r3c	protein phosphatase 1 regulatory subunit 3C
NM_001163635	Tnks2	tankyrase, TRF1-interacting ankyrin-related
NM_028263	Fgfbp3	fibroblast growth factor-binding protein 3
NM_001080706	Btaf1	TATA-binding protein-associated factor 172
NM_001290828	n/a	n/a
NM_001290826	n/a	n/a
NM_198300	Cpeb3,	cytoplasmic polyadenylation element-binding,
NM_001290829	n/a	n/a
NM_001290827	n/a	n/a
NR_045329	n/a	n/a
NM_001164337	March5	E3 ubiquitin-protein ligase MARCH5 isoform 3
NM_001164336	March5	E3 ubiquitin-protein ligase MARCH5 isoform 2
NM_027314	March5	E3 ubiquitin-protein ligase MARCH5 isoform 1
NR_040299	n/a	n/a
NR_040298	n/a	n/a
NM_031156	Ide,	insulin-degrading enzyme,
NM_010615	Kif11	kinesin-like protein KIF11
NM_008245	Hhex	hematopoietically-expressed homeobox protein
NM_175353	Exoc6,	exocyst complex component 6,
NM_001105201	Cyp26c1	predicted gene, EG546726
NM_007811	Cyp26a1	cytochrome P450 26A1
NM_001099634	Myof,	myoferlin,
NM_028293	Cep55,	centrosomal protein of 55 kDa isoform 1,
NM_028760	Cep55,	centrosomal protein of 55 kDa isoform 2,
NM_001164362	Cep55	centrosomal protein of 55 kDa isoform 1
NM_181748	Gpr120	G-protein coupled receptor 120
NM_011255	Rbp4	retinol-binding protein 4 isoform 2 precursor
NM_001159487	Rbp4	retinol-binding protein 4 isoform 1
NM_033614	Pde6c	cone cGMP-specific 3',5'-cyclic
NM_001170959	Pde6c	cone cGMP-specific 3',5'-cyclic
NM_001081075	5730455O13Rik,	protein FRA10AC1 homolog,
NM_020278	Lgi1	leucine-rich glioma-inactivated protein 1
NM_175507	Tmem20,	transmembrane protein 20,
NM_019588	Plce1,	1-phosphatidylinositol-4,5-bisphosphate,
NM_021315	Noc3l	nucleolar complex protein 3 homolog
NM_145952	Tbc1d12,	TBC1 domain family member 12,
NM_008234	Hells	lymphocyte-specific helicase
NM_028089	Cyp2c55	cytochrome P450 2C55
NM_028191	Cyp2c65	cytochrome P450, family 2, subfamily c,
NM_001011707	Cyp2c66	cytochrome P450, family 2, subfamily c,
NR_033614	Cyp2c53-ps	Mus musculus 2 cells egg cDNA, RIKEN full-length enriched library, clone:B020015I11 product:cytochrome P450, family 2, subfamily c, polypeptide 29, full insert sequence.
NM_007815	Cyp2c29,	cytochrome P450 2C29,
NM_010002	Cyp2c38	cytochrome P450 2C38
NM_010003	Cyp2c39	cytochrome P450 2C39
NM_001024719	Cyp2c67	cytochrome P450, family 2, subfamily c,
NM_001039555	Cyp2c68	cytochrome P450, family 2, subfamily c,
NM_010004	Cyp2c40	cytochrome P450 2C40
NM_001104525	Cyp2c69	cytochrome P450, family 2, subfamily c,
NM_010001	Cyp2c37	cytochrome P450 2C37
NM_206537	Cyp2c54	cytochrome P450 2C54
NM_001167877	Cyp2c50	cytochrome P450 2C50 isoform 3
NM_001167875	Cyp2c50	cytochrome P450 2C50 isoform 2
NM_134144	Cyp2c50	cytochrome P450 2C50 isoform 1
NM_145499	Cyp2c70	cytochrome P450 2C70
NM_016861	Pdlim1,	PDZ and LIM domain protein 1,
NM_178362	Sorbs1,	sorbin and SH3 domain-containing protein 1,
NM_009166	Sorbs1,	sorbin and SH3 domain-containing protein 1,
NM_001034964	Sorbs1,	sorbin and SH3 domain-containing protein 1,
NM_001034963	Sorbs1	sorbin and SH3 domain-containing protein 1
NM_001034962	Sorbs1	sorbin and SH3 domain-containing protein 1
NM_153554	Aldh18a1	delta-1-pyrroline-5-carboxylate synthase isoform
NM_019698	Aldh18a1,	delta-1-pyrroline-5-carboxylate synthase isoform,
NM_026260	Tctn3,	tectonic-3 precursor,
NM_009848	Entpd1,	ectonucleoside triphosphate diphosphohydrolase,
NM_172839	Ccnj,	cyclin-J,
NR_045343	n/a	n/a
NR_106167	n/a	n/a
NM_028319	Zfp518a	zinc finger protein 518A
NM_008528	Blnk,	B-cell linker protein,
NM_001043228	Dntt	DNA nucleotidylexotransferase isoform 2
NM_009345	Dntt	DNA nucleotidylexotransferase isoform 1
NM_153520	Opalin	opalin
NM_011904	Tll2,	tolloid-like protein 2 precursor,
NM_133352	Tm9sf3	transmembrane 9 superfamily member 3 precursor
NM_031376	Pik3ap1,	phosphoinositide 3-kinase adapter protein 1,
NM_172154	Lcor,	ligand-dependent corepressor,
NR_106166	n/a	n/a
NM_015748	Slit1	slit homolog 1 protein precursor
NR_040320	n/a	n/a
NM_001163495	Arhgap19	rho GTPase-activating protein 19 isoform 2
NM_027667	Arhgap19,	rho GTPase-activating protein 19 isoform 1,
NM_008043	Frat1	proto-oncogene FRAT1
NM_177603	Frat2	GSK-3-binding protein FRAT2
NM_199447	Rrp12	RRP12-like protein
NM_023418	Pgam1	phosphoglycerate mutase 1
NM_001164561	Exosc1,	3'-5' exoribonuclease CSL4 homolog isoform 2,
NM_025644	Exosc1	3'-5' exoribonuclease CSL4 homolog isoform 1
NM_023740	Zdhhc16	probable palmitoyltransferase ZDHHC16
NM_028152	Mms19	MMS19 nucleotide excision repair protein
NM_145500	Ubtd1	ubiquitin domain-containing protein 1
NM_020033	Ankrd2	ankyrin repeat domain-containing protein 2
NM_026152	Hoga1	probable 4-hydroxy-2-oxoglutarate aldolase,
NM_025752	4933411K16Rik	hypothetical protein LOC66765
NM_198108	Morn4,	MORN repeat-containing protein 4,
NM_145501	Pi4k2a,	phosphatidylinositol 4-kinase type 2-alpha,
NM_027106	Avpi1	arginine vasopressin-induced protein 1
NM_183195	Marveld1	putative MARVEL domain-containing protein 1
NM_001164531	Zfyve27	zinc finger FYVE domain-containing protein 27
NM_177319	Zfyve27	zinc finger FYVE domain-containing protein 27
NM_018780	Sfrp5	secreted frizzled-related protein 5 precursor
NM_001141983	Golga7b	Golgin subfamily A member 7B
NM_027694	Golga7b	Golgin subfamily A member 7B
NR_037246	Mir3085	Mus musculus microRNA 3085 (Mir3085), microRNA.
NM_145123	Crtac1,	cartilage acidic protein 1 precursor,
NM_177464	D19Ertd386e	growth inhibition and differentiation-related
NM_053083	Loxl4	lysyl oxidase homolog 4 isoform 2
NM_001164311	Loxl4	lysyl oxidase homolog 4 isoform 1
NM_029011	Pyroxd2,	pyridine nucleotide-disulfide oxidoreductase,
NM_019424	Hps1,	Hermansky-Pudlak syndrome 1 protein homolog,
NM_001081257	Hpse2	heparanase-2
NM_031396	Cnnm1,	metal transporter CNNM1,
NM_010324	Got1	aspartate aminotransferase, cytoplasmic
NM_008699	Nkx2-3	homeobox protein Nkx-2.3
NM_145156	Slc25a28,	mitoferrin-2,
NR_045645	n/a	n/a
NM_053103	Entpd7,	ectonucleoside triphosphate diphosphohydrolase,
NM_144874	Cox15	cytochrome c oxidase assembly protein COX15
NM_001113562	Cutc	copper homeostasis protein cutC homolog isoform
NM_025530	Cutc	copper homeostasis protein cutC homolog isoform
NM_013806	Abcc2	canalicular multispecific organic anion
NR_033472	Gm10768	Mus musculus adult male kidney cDNA, RIKEN full-length enriched library, clone:F530001O12 product:hypothetical protein, full insert sequence.
NM_028029	Dnmbp,	dynamin-binding protein,
NM_030703	Cpn1	carboxypeptidase N catalytic chain precursor
NM_001001446	Cyp2c44	cytochrome P450, family 2, subfamily c,
NM_001167905	Cyp2c44	cytochrome P450, family 2, subfamily c,
NM_145502	Erlin1	erlin-1
NM_001164360	Erlin1	erlin-1
NM_001164359	Erlin1	erlin-1
NM_001162410	Chuk,	inhibitor of nuclear factor kappa-B kinase,
NM_007700	Chuk	inhibitor of nuclear factor kappa-B kinase
NM_001081077	Cwf19l1	CWF19-like protein 1
NM_028607	Bloc1s2	biogenesis of lysosome-related organelles
NM_181422	Pkd2l1	polycystic kidney disease 2-like 1
NM_024450	Scd3,	stearoyl-coenzyme A desaturase 3,
NM_009128	Scd2	acyl-CoA desaturase 2
NR_039574	n/a	n/a
NM_183216	Scd4	stearoyl-CoA desaturase 4
NM_009127	Scd1	acyl-CoA desaturase 1
NM_011720	Wnt8b	protein Wnt-8b
NM_001033343	Sec31b	protein transport protein Sec31B
NM_026061	Ndufb8,	NADH dehydrogenase [ubiquinone] 1 beta,
NM_176958	Hif1an,	hypoxia-inducible factor 1-alpha inhibitor,
NM_011037	Pax2,	paired box protein Pax-2,
NR_105831	n/a	n/a
NR_045315	n/a	n/a
NM_001081225	Fam178a,	hypothetical protein LOC226151,
NR_040294	n/a	n/a
NM_011976	Sema4g	semaphorin-4G precursor
NM_053164	Mrpl43	39S ribosomal protein L43, mitochondrial
NM_153796	Peo1,	twinkle protein, mitochondrial,
NM_145503	Lzts2	leucine zipper putative tumor suppressor 2
NM_001130525	Lzts2	leucine zipper putative tumor suppressor 2
NM_001130526	Lzts2	leucine zipper putative tumor suppressor 2
NM_001195265	Pdzd7	PDZ domain containing 7
NM_001178013	Sfxn3	sideroflexin-3 isoform 3
NM_001178012	Sfxn3	sideroflexin-3 isoform 2
NM_053197	Sfxn3	sideroflexin-3 isoform 1
NM_178929	Kazald1,	kazal-type serine protease inhibitor,
NM_021901	Tlx1	T-cell leukemia homeobox protein 1
NM_010691	Lbx1	transcription factor LBX1
NM_001286466	n/a	n/a
NM_001037758	Btrc,	F-box/WD repeat-containing protein 1A isoform a,
NM_009771	Btrc,	F-box/WD repeat-containing protein 1A isoform b,
NM_001286465	n/a	n/a
NM_020032	Poll	DNA polymerase lambda
NM_172639	Dpcd	protein DPCD
NM_013907	Fbxw4	F-box/WD repeat-containing protein 4
NR_045307	n/a	n/a
NM_001166363	Fgf8	fibroblast growth factor 8 isoform 4 precursor
NM_001166362	Fgf8	fibroblast growth factor 8 isoform 3 precursor
NM_001166361	Fgf8	fibroblast growth factor 8 isoform 2 precursor
NM_010205	Fgf8	fibroblast growth factor 8 isoform 1 precursor
NM_008723	Npm3	nucleoplasmin-3
NM_023799	Mgea5,	bifunctional protein NCOAT,
NM_145704	Kcnip2,	Kv channel-interacting protein 2 isoform c,
NM_145703	Kcnip2	Kv channel-interacting protein 2 isoform a
NM_001276358	n/a	n/a
NM_030716	Kcnip2	Kv channel-interacting protein 2 isoform b
NM_198296	9130011E15Rik,	hypothetical protein LOC71617,
NM_176785	Hps6	Hermansky-Pudlak syndrome 6 protein homolog
NM_010697	Ldb1,	LIM domain-binding protein 1 isoform 3,
NM_001113408	Ldb1	LIM domain-binding protein 1 isoform 1
NM_001081214	Pprc1,	peroxisome proliferator-activated receptor gamma,
NM_001039352	Nolc1	nucleolar and coiled-body phosphoprotein 1
NM_053086	Nolc1	nucleolar and coiled-body phosphoprotein 1
NM_001039351	Nolc1	nucleolar and coiled-body phosphoprotein 1
NM_001039353	Nolc1	nucleolar and coiled-body phosphoprotein 1
NM_007703	Elovl3	elongation of very long chain fatty acids
NM_008852	Pitx3	pituitary homeobox 3
NM_178930	Gbf1,	Golgi-specific brefeldin A-resistance guanine,
NM_001177369	Nfkb2	nuclear factor NF-kappa-B p100 subunit isoform
NM_019408	Nfkb2,	nuclear factor NF-kappa-B p100 subunit isoform,
NM_001177370	Nfkb2	nuclear factor NF-kappa-B p100 subunit isoform
NM_028627	Psd,	PH and SEC7 domain-containing protein 1,
NM_133694	Fbxl15,	F-box only protein 37,
NM_024192	Cuedc2	CUE domain-containing protein 2 isoform a
NM_001164291	Cuedc2	CUE domain-containing protein 2 isoform a
NM_001164294	Cuedc2	CUE domain-containing protein 2 isoform c
NM_001164293	Cuedc2	CUE domain-containing protein 2 isoform b
NM_001164290	Cuedc2	CUE domain-containing protein 2 isoform a
NM_001164295	Cuedc2	CUE domain-containing protein 2 isoform c
NM_001164292	Cuedc2	CUE domain-containing protein 2 isoform a
NR_030468	Mir146b	Mus musculus microRNA 146b (Mir146b), microRNA.
NR_040418	n/a	n/a
NM_029186	Tmem180	transmembrane protein 180
NM_016860	Actr1a	alpha-centractin
NM_015752	Sufu,	suppressor of fused homolog isoform 1,
NM_001025391	Sufu	suppressor of fused homolog isoform 2
NM_053100	Trim8	probable E3 ubiquitin-protein ligase TRIM8
NM_019718	Arl3	ADP-ribosylation factor-like protein 3
NM_053196	Sfxn2	sideroflexin-2
NM_146099	D19Wsu162e	outcome predictor in acute leukemia 1 homolog
NM_001177812	D19Wsu162e	outcome predictor in acute leukemia 1 homolog
NM_001177813	D19Wsu162e	outcome predictor in acute leukemia 1 homolog
NM_007809	Cyp17a1	steroid 17-alpha-hydroxylase/17,20 lyase
NM_025563	2010012O05Rik	hypothetical protein LOC66439
NM_020577	As3mt	arsenite methyltransferase
NM_033569	Cnnm2	metal transporter CNNM2 isoform a
NM_001102471	Cnnm2	metal transporter CNNM2 isoform b
NM_001164363	Nt5c2	cytosolic purine 5'-nucleotidase isoform 1
NR_028353	Nt5c2	RecName: Full=Cytosolic purine 5'-nucleotidase; EC=3.1.3.5; AltName: Full=Cytosolic 5'-nucleotidase II;
NM_001164365	Nt5c2	cytosolic purine 5'-nucleotidase isoform 2
NM_029810	Nt5c2,	cytosolic purine 5'-nucleotidase isoform 3,
NM_146100	Ina	alpha-internexin
NM_027654	Pcgf6,	polycomb group RING finger protein 6,
NM_177342	Taf5	transcription initiation factor TFIID subunit 5
NM_023211	Usmg5	up-regulated during skeletal muscle growth
NM_011053	Pdcd11,	protein RRP5 homolog,
NM_133746	Calhm2,	calcium homeostasis modulator protein 2,
NM_001081271	Calhm1	calcium homeostasis modulator protein 1
NM_021360	Neurl1a,	neuralized-like protein 1A isoform 1,
NM_001163480	Neurl1a,	neuralized-like protein 1A isoform 2,
NM_008018	Sh3pxd2a,	SH3 and PX domain-containing protein 2A isoform,
NM_001164717	Sh3pxd2a	SH3 and PX domain-containing protein 2A isoform
NR_105961	n/a	n/a
NM_175360	Obfc1,	CST complex subunit STN1,
NR_045322	n/a	n/a
NM_001164639	Slk	STE20-like serine/threonine-protein kinase
NM_009289	Slk	STE20-like serine/threonine-protein kinase
NM_001290825	n/a	n/a
NM_007732	Col17a1,	collagen alpha-1(XVII) chain,
NM_026377	6330577E15Rik	hypothetical protein LOC67788
NM_027559	D19Ertd652e,	hypothetical protein LOC70806,
NM_010362	Gsto1	glutathione S-transferase omega-1
NM_030051	Gsto2,	glutathione S-transferase omega-2,
NM_026619	Gsto2	glutathione S-transferase omega-2
NM_001001738	Itprip,	inositol 1,4,5-triphosphate receptor-interacting,
NM_001163267	Ccdc147	coiled-coil domain containing 147
NM_025696	Sorcs3	VPS10 domain-containing receptor SorCS3
NM_001252501	n/a	n/a
NM_021377	Sorcs1,	VPS10 domain-containing receptor SorCS1,
NM_001290356	n/a	n/a
NM_008386	Ins1	insulin-1 preproprotein
NR_030678	AA387883	Mus musculus 10 days neonate cortex cDNA, RIKEN full-length enriched library, clone:A830077F18 product:unclassifiable, full insert sequence.
NM_133216	Xpnpep1,	xaa-Pro aminopeptidase 1,
NR_105834	n/a	n/a
NR_045320	n/a	n/a
NM_001164099	Add3	gamma-adducin isoform a
NM_001164101	Add3	gamma-adducin isoform b
NM_001164100	Add3	gamma-adducin isoform b
NM_001277100	n/a	n/a
NM_013758	Add3,	gamma-adducin isoform a,
NR_036590	1700001K23Rik	Mus musculus adult male testis cDNA, RIKEN full-length enriched library, clone:1700001K23 product:hypothetical protein, full insert sequence.
NM_001008542	Mxi1	max-interacting protein 1 isoform b
NM_010847	Mxi1,	max-interacting protein 1 isoform a,
NM_001008543	Mxi1,	max-interacting protein 1 isoform c,
NM_172429	Smndc1,	survival of motor neuron-related-splicing factor,
NR_028427	5830416P10Rik	Mus musculus adult male thymus cDNA, RIKEN full-length enriched library, clone:5830416P10 product:unclassifiable, full insert sequence.
NM_001085390	Dusp5	dual specificity protein phosphatase 5
NM_007790	Smc3	structural maintenance of chromosomes protein 3
NM_001170847	Rbm20	probable RNA-binding protein 20
NM_011050	Pdcd4	programmed cell death protein 4
NM_001168492	Pdcd4	programmed cell death protein 4
NM_001168491	Pdcd4	programmed cell death protein 4
NM_001195348	Bbip1	non-protein coding RNA 81
NM_001195338	Bbip1	non-protein coding RNA 81
NM_001168505	Shoc2	leucine-rich repeat protein SHOC-2
NM_019658	Shoc2,	leucine-rich repeat protein SHOC-2,
NM_007417	Adra2a,	alpha-2A adrenergic receptor,
NM_008149	Gpam,	glycerol-3-phosphate acyltransferase 1,,
NM_009348	Tectb	beta-tectorin precursor
NR_106146	n/a	n/a
NM_001081076	Gucy2g,	guanylate cyclase 2G precursor,
NM_027976	Acsl5	long-chain-fatty-acid--CoA ligase 5
NM_025883	Zdhhc6,	probable palmitoyltransferase ZDHHC6,
NM_001033573	Zdhhc6	probable palmitoyltransferase ZDHHC6
NM_001293685	n/a	n/a
NM_001293686	n/a	n/a
NM_016862	Vti1a,	vesicle transport through interaction with,
NR_045318	n/a	n/a
NM_001142919	Tcf7l2,	transcription factor 7-like 2 isoform 2,
NM_001142920	Tcf7l2,	transcription factor 7-like 2 isoform 4,
NM_001142923	Tcf7l2,	transcription factor 7-like 2 isoform 7,
NM_001142921	Tcf7l2,	transcription factor 7-like 2 isoform 5,
NM_001142918	Tcf7l2	transcription factor 7-like 2 isoform 1
NM_001142922	Tcf7l2	transcription factor 7-like 2 isoform 6
NM_009333	Tcf7l2	transcription factor 7-like 2 isoform 3
NM_001142924	Tcf7l2	transcription factor 7-like 2 isoform 8
NM_146101	Habp2,	hyaluronan-binding protein 2,
NM_198059	Nrap,	nebulin-related-anchoring protein isoform C,
NM_001286552	n/a	n/a
NM_008733	Nrap	nebulin-related-anchoring protein isoform S
NM_007611	Casp7	caspase-7 precursor
NM_172641	9930023K05Rik	PH domain-containing protein C10orf81 homolog
NM_001164263	9930023K05Rik	PH domain-containing protein C10orf81 homolog
NM_018831	Dclre1a	DNA cross-link repair 1A protein
NM_025811	Nhlrc2	NHL repeat-containing protein 2
NM_007419	Adrb1	beta-1 adrenergic receptor
NM_170757	A630007B06Rik,	oocyte-testis gene 1,
NM_001002238	Tdrd1	tudor domain-containing protein 1
NM_001002240	Tdrd1	tudor domain-containing protein 1
NM_031387	Tdrd1	tudor domain-containing protein 1
NM_001002241	Tdrd1	tudor domain-containing protein 1
NM_172840	Vwa2	von Willebrand factor A domain-containing
NM_146102	Afap1l2	actin filament-associated protein 1-like 2
NM_001177796	Afap1l2	actin filament-associated protein 1-like 2
NM_001177797	Afap1l2,	actin filament-associated protein 1-like 2,
NM_178688	Ablim1	actin-binding LIM protein 1 isoform 1
NM_001290816	n/a	n/a
NM_001103177	Ablim1,	actin-binding LIM protein 1 isoform 2,
NM_001103178	Ablim1	actin-binding LIM protein 1 isoform 3
NM_001290815	n/a	n/a
NM_001290813	n/a	n/a
NR_045319	n/a	n/a
NR_040316	n/a	n/a
NM_145505	Fam160b1	hypothetical protein LOC226252
NM_028115	Trub1,	probable tRNA pseudouridine synthase 1 isoform,
NM_029839	Trub1	probable tRNA pseudouridine synthase 1 isoform
NR_040306	n/a	n/a
NR_040307	n/a	n/a
NM_181415	Atrnl1	attractin-like protein 1 precursor
NR_049196	n/a	n/a
NM_010279	Gfra1,	GDNF family receptor alpha-1 precursor,
NR_104342	n/a	n/a
NM_001285457	n/a	n/a
NR_040449	n/a	n/a
NM_029372	1700011F14Rik	hypothetical protein LOC75645
NR_038136	n/a	n/a
NM_026925	Pnlip,	pancreatic triacylglycerol lipase,
NR_038140	n/a	n/a
NM_018874	Pnliprp1	pancreatic lipase-related protein 1 precursor
NM_011128	Pnliprp2	pancreatic lipase-related protein 2
NM_026208	1700019N19Rik	hypothetical protein LOC67507
NM_175199	Hspa12a,	heat shock 70 kDa protein 12A,
NR_037247	Mir3086	Mus musculus microRNA 3086 (Mir3086), microRNA.
NM_178689	Eno4	enolase-like protein ENO4
NM_001114312	4930506M07Rik	shootin-1 isoform 1
NM_175172	4930506M07Rik,	shootin-1 isoform 2,
NM_009501	Vax1	ventral anterior homeobox 1
NM_207261	Kcnk18	potassium channel subfamily K member 18
NM_172523	Slc18a2	synaptic vesicular amine transporter
NM_001033222	Pdzd8	PDZ domain containing 8
NR_002863	Emx2os	Mus musculus 12 days embryo female mullerian duct includes surrounding region cDNA, RIKEN full-length enriched library, clone:6820401H22 product:unclassifiable, full insert sequence.
NM_010132	Emx2	homeobox protein EMX2
NR_045308	n/a	n/a
NM_001033172	Rab11fip2	Rab11-family interacting protein 2 isoform 1
NM_001164367	Rab11fip2	Rab11-family interacting protein 2 isoform 2
NR_026942	E330013P04Rik	Mus musculus 2 days pregnant adult female ovary cDNA, RIKEN full-length enriched library, clone:E330013P04 product:hypothetical protein, full insert sequence.
NM_029648	D19Ertd737e	hypothetical protein LOC76539
NM_201615	Prlhr	prolactin-releasing peptide receptor
NM_030197	2700078E11Rik	hypothetical protein LOC78832 isoform 1
NM_001172096	2700078E11Rik	hypothetical protein LOC78832 isoform 2
NM_001172097	2700078E11Rik	hypothetical protein LOC78832 isoform 3
NM_178421	Nanos1	nanos homolog 1
NM_010123	Eif3a	eukaryotic translation initiation factor 3
NR_034047	Snora19,	Mus musculus small nucleolar RNA, H/ACA box 19 (Snora19), small nucleolar RNA.,
NR_105743	n/a	n/a
NR_037245	n/a	n/a
NM_026437	Fam45a	hypothetical protein LOC67894 isoform 1
NM_001167829	Fam45a	hypothetical protein LOC67894 isoform 2
NM_053198	Sfxn4,	sideroflexin-4,
NM_007452	Prdx3	thioredoxin-dependent peroxide reductase,
NM_018869	Grk5,	G protein-coupled receptor kinase 5,
NM_001177513	Gm7102	TTD non-photosensitive 1-like protein
NM_009970	Csf2ra	granulocyte-macrophage colony-stimulating factor
