# Supplementary material for: Regulation of mRNA Abundance by Polypyrimidine Tract-Binding Protein-Controlled Alternate 5′ Splice Site Choice
Source: PLoS Genet. 2014 Nov 6;10(11):e1004771. doi: 10.1371/journal.pgen.1004771 (PMC4222953; doi:10.1371/journal.pgen.1004771)
Supplement: Dataset S1 — RNA-seq data analysis pipeline for identifying significantly regulated A5C and A3C events. (ZIP) [file pgen.1004771.s018.zip › A5CA3C_pipeline/Exon_DB_Toolkit/trans_nr_finder.pl]

use strict;
use warnings;
use Getopt::Std;

my $usage ="

***********************************************************************
This script purges a user-specified 'target' exon BED file from
coordinate-redundant entries present in a user-specified
'depleter' exon BED file.

Use the following syntax:
perl $0 <Depleter exon BED> <Target exon BED>
***********************************************************************

";

# Reading in user-specified exon BED file name
my $in_bed = shift or die $usage;
my $in_bed_target = shift or die $usage;

# Reading in exon BED file that will be used as a depleter
my @array_chrom       = ();
my @array_chromStart  = ();
my @array_chromEnd    = ();
my @array_strand      = ();
print scalar localtime, ": Reading in depleter exon BED file...\n";
open (IN_BED, "<$in_bed") or die "Check spelling: $!";
&read_bed;
close IN_BED;

# Reading in exon BED file that will be used as a depletetion target
my @array_chrom_target          = ();
my @array_chromStart_target     = ();
my @array_chromEnd_target       = ();
my @array_strand_target         = ();
my @array_entire_line_target    = ();
my @retained_entire_line_target = ();
print scalar localtime, ": Reading in target exon BED file...\n";
open (IN_BED_TARGET, "<$in_bed_target") or die "Check spelling: $!";
&read_bed_target;
close IN_BED_TARGET;

# Trans-purging the target BED from the depleter list-redundant entries
print scalar localtime, ": Trans-purging the target BED from coordinate-redundant entries...\n";
&trans_purge;

# Reporting the results
my $output = "Trans-$in_bed-depleted-$in_bed_target";
open (OUTPUT, ">$output");
print scalar localtime, ": Writing data to the output file...\n";
&report;
close OUTPUT;


### SUBROUTINES ###

sub read_bed {

while (<IN_BED>) {
      if (/^(.+?)\t(\d+)\t(\d+)\t.+?\t\d+\t(.{1})/) {
        push (@array_chrom, $1);
        push (@array_chromStart, $2);
        push (@array_chromEnd, $3);
        push (@array_strand, $4);
        }
    }

 }
####################

sub read_bed_target {

while (<IN_BED_TARGET>) {
      if (/^(.+?)\t(\d+)\t(\d+)\t.+?\t\d+\t(.{1})/) {
        push (@array_chrom_target, $1);
        push (@array_chromStart_target, $2);
        push (@array_chromEnd_target, $3);
        push (@array_strand_target, $4);
        push (@array_entire_line_target, $_);
        }
    }

 }
####################

sub trans_purge {

my $i = 0;
while ($i < @array_chrom_target) {
       my $j = 0;
       my $found = 0;
       while ($j < @array_chrom) {
           if ($array_chromStart[$j] == $array_chromStart_target[$i]&&($array_chromEnd[$j] == $array_chromEnd_target[$i])&&($array_strand[$j] eq $array_strand_target[$i])&&($array_chrom[$j] eq $array_chrom_target[$i]) ) {
                 $found++;
                 last;
               }
          $j++;
        }
       if ($found == 0){
        push (@retained_entire_line_target, $array_entire_line_target[$i]);         
        }
       $i++;
       if ($i/1000 == int($i/1000)) {
          my $k = @array_chrom_target;
          print scalar localtime, ": Step ", $i, " out of ", $k, "\n";
        }   
    }

 }
####################

sub report {

my $i = 0;
while ($i < @retained_entire_line_target) {
    print OUTPUT $retained_entire_line_target[$i];
    $i++;
   }

 }
####################
