# Supplementary material for: Regulation of mRNA Abundance by Polypyrimidine Tract-Binding Protein-Controlled Alternate 5′ Splice Site Choice
Source: PLoS Genet. 2014 Nov 6;10(11):e1004771. doi: 10.1371/journal.pgen.1004771 (PMC4222953; doi:10.1371/journal.pgen.1004771)
Supplement: Dataset S1 — RNA-seq data analysis pipeline for identifying significantly regulated A5C and A3C events. (ZIP) [file pgen.1004771.s018.zip › A5CA3C_pipeline/Exon_DB_Toolkit/UCSC_exons_chr19.bed]

chr19	3065710	3068149	uc008fvx.1_exon_0_0_chr19_3065711_r	0	-
chr19	3069366	3069440	uc008fvx.1_exon_1_0_chr19_3069367_r	0	-
chr19	3072687	3072953	uc008fvx.1_exon_2_0_chr19_3072688_r	0	-
chr19	3075713	3075885	uc008fvx.1_exon_3_0_chr19_3075714_r	0	-
chr19	3196944	3197029	uc008fvx.1_exon_4_0_chr19_3196945_r	0	-
chr19	3197604	3197714	uc008fvx.1_exon_5_0_chr19_3197605_r	0	-
chr19	3153210	3153401	uc008fvy.1_exon_0_0_chr19_3153211_r	0	-
chr19	3153930	3154009	uc008fvy.1_exon_1_0_chr19_3153931_r	0	-
chr19	3196944	3197029	uc008fvy.1_exon_2_0_chr19_3196945_r	0	-
chr19	3197604	3197714	uc008fvy.1_exon_3_0_chr19_3197605_r	0	-
chr19	3153798	3154009	uc008fvz.1_exon_0_0_chr19_3153799_r	0	-
chr19	3196944	3197029	uc008fvz.1_exon_1_0_chr19_3196945_r	0	-
chr19	3197604	3197714	uc008fvz.1_exon_2_0_chr19_3197605_r	0	-
chr19	3259075	3261635	uc008fwa.1_exon_0_0_chr19_3259076_r	0	-
chr19	3261974	3262144	uc008fwa.1_exon_1_0_chr19_3261975_r	0	-
chr19	3264810	3265665	uc008fwa.1_exon_2_0_chr19_3264811_r	0	-
chr19	3266335	3266459	uc008fwa.1_exon_3_0_chr19_3266336_r	0	-
chr19	3267241	3267336	uc008fwa.1_exon_4_0_chr19_3267242_r	0	-
chr19	3268297	3268416	uc008fwa.1_exon_5_0_chr19_3268298_r	0	-
chr19	3268659	3268842	uc008fwa.1_exon_6_0_chr19_3268660_r	0	-
chr19	3271525	3271700	uc008fwa.1_exon_7_0_chr19_3271526_r	0	-
chr19	3272887	3273035	uc008fwa.1_exon_8_0_chr19_3272888_r	0	-
chr19	3274355	3274556	uc008fwa.1_exon_9_0_chr19_3274356_r	0	-
chr19	3276755	3276919	uc008fwa.1_exon_10_0_chr19_3276756_r	0	-
chr19	3279532	3279630	uc008fwa.1_exon_11_0_chr19_3279533_r	0	-
chr19	3279806	3279996	uc008fwa.1_exon_12_0_chr19_3279807_r	0	-
chr19	3281418	3281588	uc008fwa.1_exon_13_0_chr19_3281419_r	0	-
chr19	3282700	3283010	uc008fwa.1_exon_14_0_chr19_3282701_r	0	-
chr19	3264810	3265665	uc008fwb.1_exon_0_0_chr19_3264811_r	0	-
chr19	3266335	3266459	uc008fwb.1_exon_1_0_chr19_3266336_r	0	-
chr19	3267241	3267336	uc008fwb.1_exon_2_0_chr19_3267242_r	0	-
chr19	3268297	3268416	uc008fwb.1_exon_3_0_chr19_3268298_r	0	-
chr19	3268659	3268842	uc008fwb.1_exon_4_0_chr19_3268660_r	0	-
chr19	3271525	3271700	uc008fwb.1_exon_5_0_chr19_3271526_r	0	-
chr19	3272887	3273035	uc008fwb.1_exon_6_0_chr19_3272888_r	0	-
chr19	3274355	3274556	uc008fwb.1_exon_7_0_chr19_3274356_r	0	-
chr19	3276755	3276919	uc008fwb.1_exon_8_0_chr19_3276756_r	0	-
chr19	3279806	3279996	uc008fwb.1_exon_9_0_chr19_3279807_r	0	-
chr19	3281418	3281588	uc008fwb.1_exon_10_0_chr19_3281419_r	0	-
chr19	3282700	3283010	uc008fwb.1_exon_11_0_chr19_3282701_r	0	-
chr19	3272720	3273035	uc008fwc.1_exon_0_0_chr19_3272721_r	0	-
chr19	3274355	3274556	uc008fwc.1_exon_1_0_chr19_3274356_r	0	-
chr19	3276755	3276919	uc008fwc.1_exon_2_0_chr19_3276756_r	0	-
chr19	3279532	3279630	uc008fwc.1_exon_3_0_chr19_3279533_r	0	-
chr19	3279806	3279996	uc008fwc.1_exon_4_0_chr19_3279807_r	0	-
chr19	3281418	3281588	uc008fwc.1_exon_5_0_chr19_3281419_r	0	-
chr19	3282700	3283010	uc008fwc.1_exon_6_0_chr19_3282701_r	0	-
chr19	3283046	3283171	uc008fwd.1_exon_0_0_chr19_3283047_f	0	+
chr19	3284759	3284817	uc008fwd.1_exon_1_0_chr19_3284760_f	0	+
chr19	3285309	3285395	uc008fwd.1_exon_2_0_chr19_3285310_f	0	+
chr19	3286874	3287038	uc008fwd.1_exon_3_0_chr19_3286875_f	0	+
chr19	3287702	3287755	uc008fwd.1_exon_4_0_chr19_3287703_f	0	+
chr19	3288983	3289087	uc008fwd.1_exon_5_0_chr19_3288984_f	0	+
chr19	3290976	3291197	uc008fwd.1_exon_6_0_chr19_3290977_f	0	+
chr19	3283046	3283171	uc008fwe.1_exon_0_0_chr19_3283047_f	0	+
chr19	3284759	3284817	uc008fwe.1_exon_1_0_chr19_3284760_f	0	+
chr19	3285309	3285395	uc008fwe.1_exon_2_0_chr19_3285310_f	0	+
chr19	3286874	3287038	uc008fwe.1_exon_3_0_chr19_3286875_f	0	+
chr19	3287702	3287755	uc008fwe.1_exon_4_0_chr19_3287703_f	0	+
chr19	3288983	3289087	uc008fwe.1_exon_5_0_chr19_3288984_f	0	+
chr19	3292435	3292837	uc008fwe.1_exon_6_0_chr19_3292436_f	0	+
chr19	3323300	3323374	uc008fwf.2_exon_0_0_chr19_3323301_f	0	+
chr19	3349188	3349342	uc008fwf.2_exon_1_0_chr19_3349189_f	0	+
chr19	3352484	3352624	uc008fwf.2_exon_2_0_chr19_3352485_f	0	+
chr19	3356316	3356488	uc008fwf.2_exon_3_0_chr19_3356317_f	0	+
chr19	3358175	3358277	uc008fwf.2_exon_4_0_chr19_3358176_f	0	+
chr19	3362084	3362222	uc008fwf.2_exon_5_0_chr19_3362085_f	0	+
chr19	3364477	3364555	uc008fwf.2_exon_6_0_chr19_3364478_f	0	+
chr19	3365674	3365782	uc008fwf.2_exon_7_0_chr19_3365675_f	0	+
chr19	3366329	3366417	uc008fwf.2_exon_8_0_chr19_3366330_f	0	+
chr19	3368854	3369050	uc008fwf.2_exon_9_0_chr19_3368855_f	0	+
chr19	3370706	3370895	uc008fwf.2_exon_10_0_chr19_3370707_f	0	+
chr19	3371571	3371677	uc008fwf.2_exon_11_0_chr19_3371572_f	0	+
chr19	3375092	3375209	uc008fwf.2_exon_12_0_chr19_3375093_f	0	+
chr19	3376410	3376575	uc008fwf.2_exon_13_0_chr19_3376411_f	0	+
chr19	3378367	3378502	uc008fwf.2_exon_14_0_chr19_3378368_f	0	+
chr19	3380016	3380169	uc008fwf.2_exon_15_0_chr19_3380017_f	0	+
chr19	3381609	3381723	uc008fwf.2_exon_16_0_chr19_3381610_f	0	+
chr19	3381931	3382024	uc008fwf.2_exon_17_0_chr19_3381932_f	0	+
chr19	3383754	3385733	uc008fwf.2_exon_18_0_chr19_3383755_f	0	+
chr19	3388868	3389333	uc008fwg.1_exon_0_0_chr19_3388869_f	0	+
chr19	3392102	3392261	uc008fwg.1_exon_1_0_chr19_3392103_f	0	+
chr19	3393924	3394045	uc008fwg.1_exon_2_0_chr19_3393925_f	0	+
chr19	3395919	3395993	uc008fwg.1_exon_3_0_chr19_3395920_f	0	+
chr19	3396962	3398168	uc008fwg.1_exon_4_0_chr19_3396963_f	0	+
chr19	3388868	3389333	uc008fwh.1_exon_0_0_chr19_3388869_f	0	+
chr19	3392102	3392261	uc008fwh.1_exon_1_0_chr19_3392103_f	0	+
chr19	3393924	3394045	uc008fwh.1_exon_2_0_chr19_3393925_f	0	+
chr19	3395919	3395993	uc008fwh.1_exon_3_0_chr19_3395920_f	0	+
chr19	3396962	3397054	uc008fwh.1_exon_4_0_chr19_3396963_f	0	+
chr19	3402485	3402576	uc008fwh.1_exon_5_0_chr19_3402486_f	0	+
chr19	3404048	3404186	uc008fwh.1_exon_6_0_chr19_3404049_f	0	+
chr19	3404932	3405108	uc008fwh.1_exon_7_0_chr19_3404933_f	0	+
chr19	3406917	3407785	uc008fwh.1_exon_8_0_chr19_3406918_f	0	+
chr19	3389400	3389869	uc008fwi.1_exon_0_0_chr19_3389401_f	0	+
chr19	3391075	3391144	uc008fwi.1_exon_1_0_chr19_3391076_f	0	+
chr19	3392102	3392261	uc008fwi.1_exon_2_0_chr19_3392103_f	0	+
chr19	3393924	3394045	uc008fwi.1_exon_3_0_chr19_3393925_f	0	+
chr19	3395919	3395993	uc008fwi.1_exon_4_0_chr19_3395920_f	0	+
chr19	3396962	3397054	uc008fwi.1_exon_5_0_chr19_3396963_f	0	+
chr19	3402485	3402576	uc008fwi.1_exon_6_0_chr19_3402486_f	0	+
chr19	3404048	3404186	uc008fwi.1_exon_7_0_chr19_3404049_f	0	+
chr19	3404932	3405108	uc008fwi.1_exon_8_0_chr19_3404933_f	0	+
chr19	3406917	3407785	uc008fwi.1_exon_9_0_chr19_3406918_f	0	+
chr19	3389400	3389869	uc012bfv.1_exon_0_0_chr19_3389401_f	0	+
chr19	3392102	3392261	uc012bfv.1_exon_1_0_chr19_3392103_f	0	+
chr19	3393924	3394045	uc012bfv.1_exon_2_0_chr19_3393925_f	0	+
chr19	3395919	3395993	uc012bfv.1_exon_3_0_chr19_3395920_f	0	+
chr19	3396962	3397054	uc012bfv.1_exon_4_0_chr19_3396963_f	0	+
chr19	3402485	3402576	uc012bfv.1_exon_5_0_chr19_3402486_f	0	+
chr19	3404048	3404186	uc012bfv.1_exon_6_0_chr19_3404049_f	0	+
chr19	3404932	3405108	uc012bfv.1_exon_7_0_chr19_3404933_f	0	+
chr19	3406917	3407785	uc012bfv.1_exon_8_0_chr19_3406918_f	0	+
chr19	3409916	3410165	uc008fwj.1_exon_0_0_chr19_3409917_r	0	-
chr19	3411128	3411206	uc008fwj.1_exon_1_0_chr19_3411129_r	0	-
chr19	3411557	3411647	uc008fwj.1_exon_2_0_chr19_3411558_r	0	-
chr19	3413294	3413349	uc008fwj.1_exon_3_0_chr19_3413295_r	0	-
chr19	3414031	3414112	uc008fwj.1_exon_4_0_chr19_3414032_r	0	-
chr19	3414311	3414457	uc008fwj.1_exon_5_0_chr19_3414312_r	0	-
chr19	3483527	3484916	uc008fwn.1_exon_0_0_chr19_3483528_r	0	-
chr19	3486975	3487091	uc008fwn.1_exon_1_0_chr19_3486976_r	0	-
chr19	3490773	3490838	uc008fwn.1_exon_2_0_chr19_3490774_r	0	-
chr19	3492365	3492515	uc008fwn.1_exon_3_0_chr19_3492366_r	0	-
chr19	3493885	3494038	uc008fwn.1_exon_4_0_chr19_3493886_r	0	-
chr19	3454927	3457051	uc012bfw.1_exon_0_0_chr19_3454928_r	0	-
chr19	3459360	3459480	uc012bfw.1_exon_1_0_chr19_3459361_r	0	-
chr19	3464544	3464695	uc012bfw.1_exon_2_0_chr19_3464545_r	0	-
chr19	3466492	3466599	uc012bfw.1_exon_3_0_chr19_3466493_r	0	-
chr19	3467140	3467294	uc012bfw.1_exon_4_0_chr19_3467141_r	0	-
chr19	3469640	3469762	uc012bfw.1_exon_5_0_chr19_3469641_r	0	-
chr19	3470970	3471101	uc012bfw.1_exon_6_0_chr19_3470971_r	0	-
chr19	3471978	3472033	uc012bfw.1_exon_7_0_chr19_3471979_r	0	-
chr19	3473768	3473866	uc012bfw.1_exon_8_0_chr19_3473769_r	0	-
chr19	3478277	3478364	uc012bfw.1_exon_9_0_chr19_3478278_r	0	-
chr19	3484830	3484916	uc012bfw.1_exon_10_0_chr19_3484831_r	0	-
chr19	3486975	3487091	uc012bfw.1_exon_11_0_chr19_3486976_r	0	-
chr19	3490773	3490838	uc012bfw.1_exon_12_0_chr19_3490774_r	0	-
chr19	3492365	3492515	uc012bfw.1_exon_13_0_chr19_3492366_r	0	-
chr19	3493885	3494038	uc012bfw.1_exon_14_0_chr19_3493886_r	0	-
chr19	3496521	3496651	uc012bfw.1_exon_15_0_chr19_3496522_r	0	-
chr19	3507241	3507355	uc012bfw.1_exon_16_0_chr19_3507242_r	0	-
chr19	3511928	3512041	uc012bfw.1_exon_17_0_chr19_3511929_r	0	-
chr19	3514653	3514719	uc012bfw.1_exon_18_0_chr19_3514654_r	0	-
chr19	3518244	3518382	uc012bfw.1_exon_19_0_chr19_3518245_r	0	-
chr19	3521733	3521920	uc012bfw.1_exon_20_0_chr19_3521734_r	0	-
chr19	3526701	3526934	uc012bfw.1_exon_21_0_chr19_3526702_r	0	-
chr19	3544107	3544255	uc012bfw.1_exon_22_0_chr19_3544108_r	0	-
chr19	3575640	3575749	uc012bfw.1_exon_23_0_chr19_3575641_r	0	-
chr19	3454927	3457051	uc008fwk.2_exon_0_0_chr19_3454928_r	0	-
chr19	3459360	3459480	uc008fwk.2_exon_1_0_chr19_3459361_r	0	-
chr19	3464544	3464695	uc008fwk.2_exon_2_0_chr19_3464545_r	0	-
chr19	3466492	3466599	uc008fwk.2_exon_3_0_chr19_3466493_r	0	-
chr19	3467140	3467294	uc008fwk.2_exon_4_0_chr19_3467141_r	0	-
chr19	3469640	3469762	uc008fwk.2_exon_5_0_chr19_3469641_r	0	-
chr19	3470970	3471101	uc008fwk.2_exon_6_0_chr19_3470971_r	0	-
chr19	3471978	3472033	uc008fwk.2_exon_7_0_chr19_3471979_r	0	-
chr19	3473768	3473866	uc008fwk.2_exon_8_0_chr19_3473769_r	0	-
chr19	3484830	3484916	uc008fwk.2_exon_9_0_chr19_3484831_r	0	-
chr19	3486975	3487091	uc008fwk.2_exon_10_0_chr19_3486976_r	0	-
chr19	3490773	3490838	uc008fwk.2_exon_11_0_chr19_3490774_r	0	-
chr19	3492365	3492515	uc008fwk.2_exon_12_0_chr19_3492366_r	0	-
chr19	3493885	3494038	uc008fwk.2_exon_13_0_chr19_3493886_r	0	-
chr19	3496521	3496651	uc008fwk.2_exon_14_0_chr19_3496522_r	0	-
chr19	3507241	3507355	uc008fwk.2_exon_15_0_chr19_3507242_r	0	-
chr19	3511928	3512041	uc008fwk.2_exon_16_0_chr19_3511929_r	0	-
chr19	3514653	3514719	uc008fwk.2_exon_17_0_chr19_3514654_r	0	-
chr19	3518244	3518382	uc008fwk.2_exon_18_0_chr19_3518245_r	0	-
chr19	3521733	3521920	uc008fwk.2_exon_19_0_chr19_3521734_r	0	-
chr19	3526701	3526934	uc008fwk.2_exon_20_0_chr19_3526702_r	0	-
chr19	3544107	3544255	uc008fwk.2_exon_21_0_chr19_3544108_r	0	-
chr19	3575640	3575749	uc008fwk.2_exon_22_0_chr19_3575641_r	0	-
chr19	3454927	3457051	uc008fwl.2_exon_0_0_chr19_3454928_r	0	-
chr19	3459360	3459480	uc008fwl.2_exon_1_0_chr19_3459361_r	0	-
chr19	3464544	3464695	uc008fwl.2_exon_2_0_chr19_3464545_r	0	-
chr19	3466492	3466599	uc008fwl.2_exon_3_0_chr19_3466493_r	0	-
chr19	3467140	3467294	uc008fwl.2_exon_4_0_chr19_3467141_r	0	-
chr19	3469640	3469762	uc008fwl.2_exon_5_0_chr19_3469641_r	0	-
chr19	3470970	3471101	uc008fwl.2_exon_6_0_chr19_3470971_r	0	-
chr19	3471978	3472033	uc008fwl.2_exon_7_0_chr19_3471979_r	0	-
chr19	3473768	3473815	uc008fwl.2_exon_8_0_chr19_3473769_r	0	-
chr19	3484830	3484916	uc008fwl.2_exon_9_0_chr19_3484831_r	0	-
chr19	3486975	3487091	uc008fwl.2_exon_10_0_chr19_3486976_r	0	-
chr19	3490773	3490838	uc008fwl.2_exon_11_0_chr19_3490774_r	0	-
chr19	3492365	3492515	uc008fwl.2_exon_12_0_chr19_3492366_r	0	-
chr19	3493885	3494038	uc008fwl.2_exon_13_0_chr19_3493886_r	0	-
chr19	3496521	3496651	uc008fwl.2_exon_14_0_chr19_3496522_r	0	-
chr19	3507241	3507355	uc008fwl.2_exon_15_0_chr19_3507242_r	0	-
chr19	3511928	3512041	uc008fwl.2_exon_16_0_chr19_3511929_r	0	-
chr19	3514653	3514719	uc008fwl.2_exon_17_0_chr19_3514654_r	0	-
chr19	3518244	3518382	uc008fwl.2_exon_18_0_chr19_3518245_r	0	-
chr19	3521733	3521920	uc008fwl.2_exon_19_0_chr19_3521734_r	0	-
chr19	3526701	3526934	uc008fwl.2_exon_20_0_chr19_3526702_r	0	-
chr19	3575640	3575749	uc008fwl.2_exon_21_0_chr19_3575641_r	0	-
chr19	3477775	3478364	uc008fwm.2_exon_0_0_chr19_3477776_r	0	-
chr19	3484830	3484916	uc008fwm.2_exon_1_0_chr19_3484831_r	0	-
chr19	3486975	3487091	uc008fwm.2_exon_2_0_chr19_3486976_r	0	-
chr19	3490773	3490838	uc008fwm.2_exon_3_0_chr19_3490774_r	0	-
chr19	3492365	3492515	uc008fwm.2_exon_4_0_chr19_3492366_r	0	-
chr19	3493885	3494038	uc008fwm.2_exon_5_0_chr19_3493886_r	0	-
chr19	3496521	3496651	uc008fwm.2_exon_6_0_chr19_3496522_r	0	-
chr19	3507241	3507355	uc008fwm.2_exon_7_0_chr19_3507242_r	0	-
chr19	3511928	3512041	uc008fwm.2_exon_8_0_chr19_3511929_r	0	-
chr19	3514653	3514719	uc008fwm.2_exon_9_0_chr19_3514654_r	0	-
chr19	3518244	3518382	uc008fwm.2_exon_10_0_chr19_3518245_r	0	-
chr19	3521733	3521920	uc008fwm.2_exon_11_0_chr19_3521734_r	0	-
chr19	3526701	3526934	uc008fwm.2_exon_12_0_chr19_3526702_r	0	-
chr19	3575640	3575749	uc008fwm.2_exon_13_0_chr19_3575641_r	0	-
chr19	3483527	3487091	uc008fwo.2_exon_0_0_chr19_3483528_r	0	-
chr19	3490773	3490838	uc008fwo.2_exon_1_0_chr19_3490774_r	0	-
chr19	3492365	3492515	uc008fwo.2_exon_2_0_chr19_3492366_r	0	-
chr19	3493885	3494038	uc008fwo.2_exon_3_0_chr19_3493886_r	0	-
chr19	3496521	3496651	uc008fwo.2_exon_4_0_chr19_3496522_r	0	-
chr19	3507241	3507355	uc008fwo.2_exon_5_0_chr19_3507242_r	0	-
chr19	3511928	3512041	uc008fwo.2_exon_6_0_chr19_3511929_r	0	-
chr19	3514653	3514719	uc008fwo.2_exon_7_0_chr19_3514654_r	0	-
chr19	3518244	3518382	uc008fwo.2_exon_8_0_chr19_3518245_r	0	-
chr19	3521733	3521920	uc008fwo.2_exon_9_0_chr19_3521734_r	0	-
chr19	3526701	3526929	uc008fwo.2_exon_10_0_chr19_3526702_r	0	-
chr19	3544107	3544255	uc008fwo.2_exon_11_0_chr19_3544108_r	0	-
chr19	3575640	3575749	uc008fwo.2_exon_12_0_chr19_3575641_r	0	-
chr19	3510945	3512041	uc008fwp.2_exon_0_0_chr19_3510946_r	0	-
chr19	3514653	3514719	uc008fwp.2_exon_1_0_chr19_3514654_r	0	-
chr19	3518244	3518382	uc008fwp.2_exon_2_0_chr19_3518245_r	0	-
chr19	3521733	3521920	uc008fwp.2_exon_3_0_chr19_3521734_r	0	-
chr19	3526701	3526934	uc008fwp.2_exon_4_0_chr19_3526702_r	0	-
chr19	3544107	3544255	uc008fwp.2_exon_5_0_chr19_3544108_r	0	-
chr19	3575640	3575749	uc008fwp.2_exon_6_0_chr19_3575641_r	0	-
chr19	3584824	3585291	uc012bfx.1_exon_0_0_chr19_3584825_r	0	-
chr19	3586382	3586480	uc012bfx.1_exon_1_0_chr19_3586383_r	0	-
chr19	3590973	3591113	uc012bfx.1_exon_2_0_chr19_3590974_r	0	-
chr19	3591615	3591852	uc012bfx.1_exon_3_0_chr19_3591616_r	0	-
chr19	3593515	3593626	uc012bfx.1_exon_4_0_chr19_3593516_r	0	-
chr19	3597243	3597480	uc012bfx.1_exon_5_0_chr19_3597244_r	0	-
chr19	3600672	3600798	uc012bfx.1_exon_6_0_chr19_3600673_r	0	-
chr19	3602234	3602444	uc012bfx.1_exon_7_0_chr19_3602235_r	0	-
chr19	3604001	3604192	uc012bfx.1_exon_8_0_chr19_3604002_r	0	-
chr19	3605285	3605494	uc012bfx.1_exon_9_0_chr19_3605286_r	0	-
chr19	3610038	3610209	uc012bfx.1_exon_10_0_chr19_3610039_r	0	-
chr19	3612197	3612521	uc012bfx.1_exon_11_0_chr19_3612198_r	0	-
chr19	3614225	3614410	uc012bfx.1_exon_12_0_chr19_3614226_r	0	-
chr19	3615652	3615879	uc012bfx.1_exon_13_0_chr19_3615653_r	0	-
chr19	3584824	3585291	uc008fwq.2_exon_0_0_chr19_3584825_r	0	-
chr19	3586382	3586480	uc008fwq.2_exon_1_0_chr19_3586383_r	0	-
chr19	3590973	3591113	uc008fwq.2_exon_2_0_chr19_3590974_r	0	-
chr19	3591615	3591852	uc008fwq.2_exon_3_0_chr19_3591616_r	0	-
chr19	3593515	3593626	uc008fwq.2_exon_4_0_chr19_3593516_r	0	-
chr19	3597243	3597480	uc008fwq.2_exon_5_0_chr19_3597244_r	0	-
chr19	3600672	3600798	uc008fwq.2_exon_6_0_chr19_3600673_r	0	-
chr19	3602234	3602444	uc008fwq.2_exon_7_0_chr19_3602235_r	0	-
chr19	3604001	3604192	uc008fwq.2_exon_8_0_chr19_3604002_r	0	-
chr19	3605285	3605494	uc008fwq.2_exon_9_0_chr19_3605286_r	0	-
chr19	3610038	3610238	uc008fwq.2_exon_10_0_chr19_3610039_r	0	-
chr19	3612197	3612521	uc008fwq.2_exon_11_0_chr19_3612198_r	0	-
chr19	3614225	3614410	uc008fwq.2_exon_12_0_chr19_3614226_r	0	-
chr19	3615652	3615879	uc008fwq.2_exon_13_0_chr19_3615653_r	0	-
chr19	3620014	3620304	uc008fwq.2_exon_14_0_chr19_3620015_r	0	-
chr19	3622509	3622726	uc008fwq.2_exon_15_0_chr19_3622510_r	0	-
chr19	3628272	3628444	uc008fwq.2_exon_16_0_chr19_3628273_r	0	-
chr19	3630073	3630470	uc008fwq.2_exon_17_0_chr19_3630074_r	0	-
chr19	3647527	3647659	uc008fwq.2_exon_18_0_chr19_3647528_r	0	-
chr19	3649403	3649600	uc008fwq.2_exon_19_0_chr19_3649404_r	0	-
chr19	3652132	3652330	uc008fwq.2_exon_20_0_chr19_3652133_r	0	-
chr19	3659243	3659640	uc008fwq.2_exon_21_0_chr19_3659244_r	0	-
chr19	3686354	3686564	uc008fwq.2_exon_22_0_chr19_3686355_r	0	-
chr19	3621680	3622726	uc008fwr.2_exon_0_0_chr19_3621681_r	0	-
chr19	3628272	3628444	uc008fwr.2_exon_1_0_chr19_3628273_r	0	-
chr19	3630073	3630470	uc008fwr.2_exon_2_0_chr19_3630074_r	0	-
chr19	3647527	3647659	uc008fwr.2_exon_3_0_chr19_3647528_r	0	-
chr19	3649403	3649600	uc008fwr.2_exon_4_0_chr19_3649404_r	0	-
chr19	3652132	3652330	uc008fwr.2_exon_5_0_chr19_3652133_r	0	-
chr19	3659243	3659640	uc008fwr.2_exon_6_0_chr19_3659244_r	0	-
chr19	3686354	3686564	uc008fwr.2_exon_7_0_chr19_3686355_r	0	-
chr19	3689686	3690000	uc008fws.1_exon_0_0_chr19_3689687_r	0	-
chr19	3706645	3706785	uc008fws.1_exon_1_0_chr19_3706646_r	0	-
chr19	3708060	3708168	uc008fws.1_exon_2_0_chr19_3708061_r	0	-
chr19	3708332	3708436	uc008fwt.1_exon_0_0_chr19_3708333_f	0	+
chr19	3714403	3714625	uc008fwt.1_exon_1_0_chr19_3714404_f	0	+
chr19	3715637	3715802	uc008fwt.1_exon_2_0_chr19_3715638_f	0	+
chr19	3716490	3717881	uc008fwt.1_exon_3_0_chr19_3716491_f	0	+
chr19	3708332	3708436	uc008fwu.1_exon_0_0_chr19_3708333_f	0	+
chr19	3714046	3714625	uc008fwu.1_exon_1_0_chr19_3714047_f	0	+
chr19	3715637	3715802	uc008fwu.1_exon_2_0_chr19_3715638_f	0	+
chr19	3716490	3717881	uc008fwu.1_exon_3_0_chr19_3716491_f	0	+
chr19	3708410	3708508	uc008fwv.1_exon_0_0_chr19_3708411_f	0	+
chr19	3714403	3714625	uc008fwv.1_exon_1_0_chr19_3714404_f	0	+
chr19	3715637	3715802	uc008fwv.1_exon_2_0_chr19_3715638_f	0	+
chr19	3716490	3717881	uc008fwv.1_exon_3_0_chr19_3716491_f	0	+
chr19	3767420	3767730	uc008fww.2_exon_0_0_chr19_3767421_f	0	+
chr19	3768021	3768340	uc008fww.2_exon_1_0_chr19_3768022_f	0	+
chr19	3769952	3770106	uc008fww.2_exon_2_0_chr19_3769953_f	0	+
chr19	3777461	3777512	uc008fww.2_exon_3_0_chr19_3777462_f	0	+
chr19	3782219	3782279	uc008fww.2_exon_4_0_chr19_3782220_f	0	+
chr19	3782755	3782852	uc008fww.2_exon_5_0_chr19_3782756_f	0	+
chr19	3786388	3786627	uc008fww.2_exon_6_0_chr19_3786389_f	0	+
chr19	3793067	3793215	uc008fww.2_exon_7_0_chr19_3793068_f	0	+
chr19	3796639	3796708	uc008fww.2_exon_8_0_chr19_3796640_f	0	+
chr19	3802074	3802240	uc008fww.2_exon_9_0_chr19_3802075_f	0	+
chr19	3802787	3802897	uc008fww.2_exon_10_0_chr19_3802788_f	0	+
chr19	3804394	3804561	uc008fww.2_exon_11_0_chr19_3804395_f	0	+
chr19	3804813	3804833	uc008fww.2_exon_12_0_chr19_3804814_f	0	+
chr19	3804916	3806324	uc008fww.2_exon_13_0_chr19_3804917_f	0	+
chr19	3767420	3767730	uc008fwy.2_exon_0_0_chr19_3767421_f	0	+
chr19	3768021	3768340	uc008fwy.2_exon_1_0_chr19_3768022_f	0	+
chr19	3782219	3782279	uc008fwy.2_exon_2_0_chr19_3782220_f	0	+
chr19	3786388	3786627	uc008fwy.2_exon_3_0_chr19_3786389_f	0	+
chr19	3793067	3793215	uc008fwy.2_exon_4_0_chr19_3793068_f	0	+
chr19	3796639	3796708	uc008fwy.2_exon_5_0_chr19_3796640_f	0	+
chr19	3802074	3802240	uc008fwy.2_exon_6_0_chr19_3802075_f	0	+
chr19	3802787	3802897	uc008fwy.2_exon_7_0_chr19_3802788_f	0	+
chr19	3804394	3804561	uc008fwy.2_exon_8_0_chr19_3804395_f	0	+
chr19	3804813	3804833	uc008fwy.2_exon_9_0_chr19_3804814_f	0	+
chr19	3804916	3806324	uc008fwy.2_exon_10_0_chr19_3804917_f	0	+
chr19	3767420	3767730	uc008fwz.2_exon_0_0_chr19_3767421_f	0	+
chr19	3768021	3768340	uc008fwz.2_exon_1_0_chr19_3768022_f	0	+
chr19	3786388	3786627	uc008fwz.2_exon_2_0_chr19_3786389_f	0	+
chr19	3793067	3793215	uc008fwz.2_exon_3_0_chr19_3793068_f	0	+
chr19	3796639	3796708	uc008fwz.2_exon_4_0_chr19_3796640_f	0	+
chr19	3802074	3802240	uc008fwz.2_exon_5_0_chr19_3802075_f	0	+
chr19	3802787	3802897	uc008fwz.2_exon_6_0_chr19_3802788_f	0	+
chr19	3804394	3804561	uc008fwz.2_exon_7_0_chr19_3804395_f	0	+
chr19	3804813	3804833	uc008fwz.2_exon_8_0_chr19_3804814_f	0	+
chr19	3804916	3805053	uc008fwz.2_exon_9_0_chr19_3804917_f	0	+
chr19	3807224	3808829	uc008fwz.2_exon_10_0_chr19_3807225_f	0	+
chr19	3767420	3767730	uc008fxa.2_exon_0_0_chr19_3767421_f	0	+
chr19	3768021	3768340	uc008fxa.2_exon_1_0_chr19_3768022_f	0	+
chr19	3782219	3782279	uc008fxa.2_exon_2_0_chr19_3782220_f	0	+
chr19	3786388	3786627	uc008fxa.2_exon_3_0_chr19_3786389_f	0	+
chr19	3793067	3793215	uc008fxa.2_exon_4_0_chr19_3793068_f	0	+
chr19	3796639	3796708	uc008fxa.2_exon_5_0_chr19_3796640_f	0	+
chr19	3802074	3802240	uc008fxa.2_exon_6_0_chr19_3802075_f	0	+
chr19	3802787	3802897	uc008fxa.2_exon_7_0_chr19_3802788_f	0	+
chr19	3804394	3804561	uc008fxa.2_exon_8_0_chr19_3804395_f	0	+
chr19	3804813	3804833	uc008fxa.2_exon_9_0_chr19_3804814_f	0	+
chr19	3804916	3805053	uc008fxa.2_exon_10_0_chr19_3804917_f	0	+
chr19	3807224	3807421	uc008fxa.2_exon_11_0_chr19_3807225_f	0	+
chr19	3814114	3818303	uc008fxa.2_exon_12_0_chr19_3814115_f	0	+
chr19	3767420	3767730	uc012bfy.1_exon_0_0_chr19_3767421_f	0	+
chr19	3768021	3768340	uc012bfy.1_exon_1_0_chr19_3768022_f	0	+
chr19	3782219	3782279	uc012bfy.1_exon_2_0_chr19_3782220_f	0	+
chr19	3786388	3786627	uc012bfy.1_exon_3_0_chr19_3786389_f	0	+
chr19	3793067	3793215	uc012bfy.1_exon_4_0_chr19_3793068_f	0	+
chr19	3802074	3802240	uc012bfy.1_exon_5_0_chr19_3802075_f	0	+
chr19	3802787	3802897	uc012bfy.1_exon_6_0_chr19_3802788_f	0	+
chr19	3804394	3804561	uc012bfy.1_exon_7_0_chr19_3804395_f	0	+
chr19	3804813	3804833	uc012bfy.1_exon_8_0_chr19_3804814_f	0	+
chr19	3804916	3805053	uc012bfy.1_exon_9_0_chr19_3804917_f	0	+
chr19	3807224	3807421	uc012bfy.1_exon_10_0_chr19_3807225_f	0	+
chr19	3814114	3818303	uc012bfy.1_exon_11_0_chr19_3814115_f	0	+
chr19	3767420	3767730	uc008fxb.2_exon_0_0_chr19_3767421_f	0	+
chr19	3768021	3768340	uc008fxb.2_exon_1_0_chr19_3768022_f	0	+
chr19	3786388	3786627	uc008fxb.2_exon_2_0_chr19_3786389_f	0	+
chr19	3793067	3793215	uc008fxb.2_exon_3_0_chr19_3793068_f	0	+
chr19	3796639	3796708	uc008fxb.2_exon_4_0_chr19_3796640_f	0	+
chr19	3802074	3802240	uc008fxb.2_exon_5_0_chr19_3802075_f	0	+
chr19	3802787	3802897	uc008fxb.2_exon_6_0_chr19_3802788_f	0	+
chr19	3804394	3804561	uc008fxb.2_exon_7_0_chr19_3804395_f	0	+
chr19	3804813	3804833	uc008fxb.2_exon_8_0_chr19_3804814_f	0	+
chr19	3804916	3805053	uc008fxb.2_exon_9_0_chr19_3804917_f	0	+
chr19	3807224	3807421	uc008fxb.2_exon_10_0_chr19_3807225_f	0	+
chr19	3814114	3818303	uc008fxb.2_exon_11_0_chr19_3814115_f	0	+
chr19	3767420	3767730	uc008fxc.2_exon_0_0_chr19_3767421_f	0	+
chr19	3768021	3768340	uc008fxc.2_exon_1_0_chr19_3768022_f	0	+
chr19	3786388	3786627	uc008fxc.2_exon_2_0_chr19_3786389_f	0	+
chr19	3793067	3793215	uc008fxc.2_exon_3_0_chr19_3793068_f	0	+
chr19	3802074	3802240	uc008fxc.2_exon_4_0_chr19_3802075_f	0	+
chr19	3802787	3802897	uc008fxc.2_exon_5_0_chr19_3802788_f	0	+
chr19	3804394	3804561	uc008fxc.2_exon_6_0_chr19_3804395_f	0	+
chr19	3804813	3804833	uc008fxc.2_exon_7_0_chr19_3804814_f	0	+
chr19	3804916	3805053	uc008fxc.2_exon_8_0_chr19_3804917_f	0	+
chr19	3807224	3807421	uc008fxc.2_exon_9_0_chr19_3807225_f	0	+
chr19	3814114	3818303	uc008fxc.2_exon_10_0_chr19_3814115_f	0	+
chr19	3851772	3852413	uc008fxd.1_exon_0_0_chr19_3851773_f	0	+
chr19	3864647	3867549	uc008fxd.1_exon_1_0_chr19_3864648_f	0	+
chr19	3851772	3852413	uc008fxe.1_exon_0_0_chr19_3851773_f	0	+
chr19	3864647	3864759	uc008fxe.1_exon_1_0_chr19_3864648_f	0	+
chr19	3871002	3871913	uc008fxe.1_exon_2_0_chr19_3871003_f	0	+
chr19	3851772	3852413	uc008fxf.1_exon_0_0_chr19_3851773_f	0	+
chr19	3864647	3864759	uc008fxf.1_exon_1_0_chr19_3864648_f	0	+
chr19	3875734	3878614	uc008fxf.1_exon_2_0_chr19_3875735_f	0	+
chr19	3875734	3875788	uc008fxi.1_exon_0_0_chr19_3875735_f	0	+
chr19	3881997	3882120	uc008fxi.1_exon_1_0_chr19_3881998_f	0	+
chr19	3884471	3884585	uc008fxi.1_exon_2_0_chr19_3884472_f	0	+
chr19	3851772	3852413	uc008fxg.1_exon_0_0_chr19_3851773_f	0	+
chr19	3864647	3864759	uc008fxg.1_exon_1_0_chr19_3864648_f	0	+
chr19	3884471	3884585	uc008fxg.1_exon_2_0_chr19_3884472_f	0	+
chr19	3885859	3885993	uc008fxg.1_exon_3_0_chr19_3885860_f	0	+
chr19	3886361	3886466	uc008fxg.1_exon_4_0_chr19_3886362_f	0	+
chr19	3887388	3887447	uc008fxg.1_exon_5_0_chr19_3887389_f	0	+
chr19	3889022	3889110	uc008fxg.1_exon_6_0_chr19_3889023_f	0	+
chr19	3889879	3889988	uc008fxg.1_exon_7_0_chr19_3889880_f	0	+
chr19	3892106	3892213	uc008fxg.1_exon_8_0_chr19_3892107_f	0	+
chr19	3892709	3892791	uc008fxg.1_exon_9_0_chr19_3892710_f	0	+
chr19	3893347	3894367	uc008fxg.1_exon_10_0_chr19_3893348_f	0	+
chr19	3851772	3852413	uc008fxh.1_exon_0_0_chr19_3851773_f	0	+
chr19	3864647	3864759	uc008fxh.1_exon_1_0_chr19_3864648_f	0	+
chr19	3871002	3871062	uc008fxh.1_exon_2_0_chr19_3871003_f	0	+
chr19	3875734	3875788	uc008fxh.1_exon_3_0_chr19_3875735_f	0	+
chr19	3884471	3884585	uc008fxh.1_exon_4_0_chr19_3884472_f	0	+
chr19	3885859	3885993	uc008fxh.1_exon_5_0_chr19_3885860_f	0	+
chr19	3886361	3886466	uc008fxh.1_exon_6_0_chr19_3886362_f	0	+
chr19	3887388	3887447	uc008fxh.1_exon_7_0_chr19_3887389_f	0	+
chr19	3889022	3889110	uc008fxh.1_exon_8_0_chr19_3889023_f	0	+
chr19	3889879	3889988	uc008fxh.1_exon_9_0_chr19_3889880_f	0	+
chr19	3892106	3892213	uc008fxh.1_exon_10_0_chr19_3892107_f	0	+
chr19	3892709	3892791	uc008fxh.1_exon_11_0_chr19_3892710_f	0	+
chr19	3893347	3894367	uc008fxh.1_exon_12_0_chr19_3893348_f	0	+
chr19	3896049	3896192	uc008fxj.2_exon_0_0_chr19_3896050_r	0	-
chr19	3896269	3896447	uc008fxj.2_exon_1_0_chr19_3896270_r	0	-
chr19	3896603	3896721	uc008fxj.2_exon_2_0_chr19_3896604_r	0	-
chr19	3896794	3896902	uc008fxj.2_exon_3_0_chr19_3896795_r	0	-
chr19	3897037	3897169	uc008fxj.2_exon_4_0_chr19_3897038_r	0	-
chr19	3897467	3897681	uc008fxj.2_exon_5_0_chr19_3897468_r	0	-
chr19	3897757	3897876	uc008fxj.2_exon_6_0_chr19_3897758_r	0	-
chr19	3898547	3898875	uc008fxj.2_exon_7_0_chr19_3898548_r	0	-
chr19	3898979	3899119	uc008fxj.2_exon_8_0_chr19_3898980_r	0	-
chr19	3901890	3902556	uc008fxj.2_exon_9_0_chr19_3901891_r	0	-
chr19	3902630	3902724	uc008fxj.2_exon_10_0_chr19_3902631_r	0	-
chr19	3902881	3902964	uc008fxj.2_exon_11_0_chr19_3902882_r	0	-
chr19	3903045	3903172	uc008fxj.2_exon_12_0_chr19_3903046_r	0	-
chr19	3896049	3896192	uc008fxk.2_exon_0_0_chr19_3896050_r	0	-
chr19	3896269	3896447	uc008fxk.2_exon_1_0_chr19_3896270_r	0	-
chr19	3896603	3896721	uc008fxk.2_exon_2_0_chr19_3896604_r	0	-
chr19	3896794	3896902	uc008fxk.2_exon_3_0_chr19_3896795_r	0	-
chr19	3897037	3897169	uc008fxk.2_exon_4_0_chr19_3897038_r	0	-
chr19	3897467	3897681	uc008fxk.2_exon_5_0_chr19_3897468_r	0	-
chr19	3897757	3897876	uc008fxk.2_exon_6_0_chr19_3897758_r	0	-
chr19	3898547	3898638	uc008fxk.2_exon_7_0_chr19_3898548_r	0	-
chr19	3898717	3898875	uc008fxk.2_exon_8_0_chr19_3898718_r	0	-
chr19	3898979	3899119	uc008fxk.2_exon_9_0_chr19_3898980_r	0	-
chr19	3901890	3902035	uc008fxk.2_exon_10_0_chr19_3901891_r	0	-
chr19	3902343	3902556	uc008fxk.2_exon_11_0_chr19_3902344_r	0	-
chr19	3902630	3902724	uc008fxk.2_exon_12_0_chr19_3902631_r	0	-
chr19	3902881	3902964	uc008fxk.2_exon_13_0_chr19_3902882_r	0	-
chr19	3903045	3903172	uc008fxk.2_exon_14_0_chr19_3903046_r	0	-
chr19	3903339	3903428	uc008fxk.2_exon_15_0_chr19_3903340_r	0	-
chr19	3903508	3903729	uc008fxk.2_exon_16_0_chr19_3903509_r	0	-
chr19	3904216	3904295	uc008fxk.2_exon_17_0_chr19_3904217_r	0	-
chr19	3904584	3904705	uc008fxk.2_exon_18_0_chr19_3904585_r	0	-
chr19	3905074	3905230	uc008fxk.2_exon_19_0_chr19_3905075_r	0	-
chr19	3896049	3896192	uc008fxl.2_exon_0_0_chr19_3896050_r	0	-
chr19	3896269	3896447	uc008fxl.2_exon_1_0_chr19_3896270_r	0	-
chr19	3896603	3896721	uc008fxl.2_exon_2_0_chr19_3896604_r	0	-
chr19	3896794	3896902	uc008fxl.2_exon_3_0_chr19_3896795_r	0	-
chr19	3897037	3897169	uc008fxl.2_exon_4_0_chr19_3897038_r	0	-
chr19	3897467	3897681	uc008fxl.2_exon_5_0_chr19_3897468_r	0	-
chr19	3897757	3897876	uc008fxl.2_exon_6_0_chr19_3897758_r	0	-
chr19	3898547	3898638	uc008fxl.2_exon_7_0_chr19_3898548_r	0	-
chr19	3898717	3898875	uc008fxl.2_exon_8_0_chr19_3898718_r	0	-
chr19	3898979	3899119	uc008fxl.2_exon_9_0_chr19_3898980_r	0	-
chr19	3901890	3902035	uc008fxl.2_exon_10_0_chr19_3901891_r	0	-
chr19	3902343	3902556	uc008fxl.2_exon_11_0_chr19_3902344_r	0	-
chr19	3902630	3902724	uc008fxl.2_exon_12_0_chr19_3902631_r	0	-
chr19	3902881	3902964	uc008fxl.2_exon_13_0_chr19_3902882_r	0	-
chr19	3903045	3903172	uc008fxl.2_exon_14_0_chr19_3903046_r	0	-
chr19	3903339	3903428	uc008fxl.2_exon_15_0_chr19_3903340_r	0	-
chr19	3903508	3903729	uc008fxl.2_exon_16_0_chr19_3903509_r	0	-
chr19	3904216	3904295	uc008fxl.2_exon_17_0_chr19_3904217_r	0	-
chr19	3904584	3904705	uc008fxl.2_exon_18_0_chr19_3904585_r	0	-
chr19	3906523	3906983	uc008fxl.2_exon_19_0_chr19_3906524_r	0	-
chr19	3896049	3896192	uc008fxm.2_exon_0_0_chr19_3896050_r	0	-
chr19	3896269	3896447	uc008fxm.2_exon_1_0_chr19_3896270_r	0	-
chr19	3896603	3896721	uc008fxm.2_exon_2_0_chr19_3896604_r	0	-
chr19	3896794	3896902	uc008fxm.2_exon_3_0_chr19_3896795_r	0	-
chr19	3897037	3897169	uc008fxm.2_exon_4_0_chr19_3897038_r	0	-
chr19	3897467	3897681	uc008fxm.2_exon_5_0_chr19_3897468_r	0	-
chr19	3897757	3897876	uc008fxm.2_exon_6_0_chr19_3897758_r	0	-
chr19	3898547	3898638	uc008fxm.2_exon_7_0_chr19_3898548_r	0	-
chr19	3898717	3898875	uc008fxm.2_exon_8_0_chr19_3898718_r	0	-
chr19	3898979	3899119	uc008fxm.2_exon_9_0_chr19_3898980_r	0	-
chr19	3901890	3902035	uc008fxm.2_exon_10_0_chr19_3901891_r	0	-
chr19	3902343	3902556	uc008fxm.2_exon_11_0_chr19_3902344_r	0	-
chr19	3902630	3902724	uc008fxm.2_exon_12_0_chr19_3902631_r	0	-
chr19	3902881	3902964	uc008fxm.2_exon_13_0_chr19_3902882_r	0	-
chr19	3903045	3903172	uc008fxm.2_exon_14_0_chr19_3903046_r	0	-
chr19	3903339	3903428	uc008fxm.2_exon_15_0_chr19_3903340_r	0	-
chr19	3903508	3903729	uc008fxm.2_exon_16_0_chr19_3903509_r	0	-
chr19	3904216	3904295	uc008fxm.2_exon_17_0_chr19_3904217_r	0	-
chr19	3904584	3904705	uc008fxm.2_exon_18_0_chr19_3904585_r	0	-
chr19	3907018	3907133	uc008fxm.2_exon_19_0_chr19_3907019_r	0	-
chr19	3908869	3909074	uc008fxn.1_exon_0_0_chr19_3908870_r	0	-
chr19	3909152	3909281	uc008fxn.1_exon_1_0_chr19_3909153_r	0	-
chr19	3910897	3911070	uc008fxn.1_exon_2_0_chr19_3910898_r	0	-
chr19	3911160	3911256	uc008fxn.1_exon_3_0_chr19_3911161_r	0	-
chr19	3911565	3911616	uc008fxn.1_exon_4_0_chr19_3911566_r	0	-
chr19	3911688	3911746	uc008fxn.1_exon_5_0_chr19_3911689_r	0	-
chr19	3912466	3912717	uc008fxn.1_exon_6_0_chr19_3912467_r	0	-
chr19	3908869	3909074	uc008fxo.1_exon_0_0_chr19_3908870_r	0	-
chr19	3909152	3909281	uc008fxo.1_exon_1_0_chr19_3909153_r	0	-
chr19	3910897	3911070	uc008fxo.1_exon_2_0_chr19_3910898_r	0	-
chr19	3911160	3911256	uc008fxo.1_exon_3_0_chr19_3911161_r	0	-
chr19	3911565	3911616	uc008fxo.1_exon_4_0_chr19_3911566_r	0	-
chr19	3911688	3911746	uc008fxo.1_exon_5_0_chr19_3911689_r	0	-
chr19	3912469	3912734	uc008fxo.1_exon_6_0_chr19_3912470_r	0	-
chr19	3908869	3909074	uc008fxp.1_exon_0_0_chr19_3908870_r	0	-
chr19	3909152	3909281	uc008fxp.1_exon_1_0_chr19_3909153_r	0	-
chr19	3910897	3911070	uc008fxp.1_exon_2_0_chr19_3910898_r	0	-
chr19	3911160	3911256	uc008fxp.1_exon_3_0_chr19_3911161_r	0	-
chr19	3911565	3911616	uc008fxp.1_exon_4_0_chr19_3911566_r	0	-
chr19	3911688	3911746	uc008fxp.1_exon_5_0_chr19_3911689_r	0	-
chr19	3912709	3912750	uc008fxp.1_exon_6_0_chr19_3912710_r	0	-
chr19	3913490	3914084	uc008fxq.1_exon_0_0_chr19_3913491_r	0	-
chr19	3915293	3915393	uc008fxq.1_exon_1_0_chr19_3915294_r	0	-
chr19	3918041	3918208	uc008fxq.1_exon_2_0_chr19_3918042_r	0	-
chr19	3918602	3918989	uc008fxq.1_exon_3_0_chr19_3918603_r	0	-
chr19	3920796	3920878	uc008fxq.1_exon_4_0_chr19_3920797_r	0	-
chr19	3921182	3921268	uc008fxq.1_exon_5_0_chr19_3921183_r	0	-
chr19	3921472	3921593	uc008fxq.1_exon_6_0_chr19_3921473_r	0	-
chr19	3921696	3921807	uc008fxq.1_exon_7_0_chr19_3921697_r	0	-
chr19	3923738	3923901	uc008fxq.1_exon_8_0_chr19_3923739_r	0	-
chr19	3929695	3929716	uc008fxq.1_exon_9_0_chr19_3929696_r	0	-
chr19	3935185	3935352	uc008fxr.2_exon_0_0_chr19_3935186_f	0	+
chr19	3935761	3935903	uc008fxr.2_exon_1_0_chr19_3935762_f	0	+
chr19	3936268	3936746	uc008fxr.2_exon_2_0_chr19_3936269_f	0	+
chr19	3935185	3935352	uc008fxs.2_exon_0_0_chr19_3935186_f	0	+
chr19	3935761	3935903	uc008fxs.2_exon_1_0_chr19_3935762_f	0	+
chr19	3936268	3936422	uc008fxs.2_exon_2_0_chr19_3936269_f	0	+
chr19	3941519	3941681	uc008fxs.2_exon_3_0_chr19_3941520_f	0	+
chr19	3941884	3942017	uc008fxs.2_exon_4_0_chr19_3941885_f	0	+
chr19	3942348	3942442	uc008fxs.2_exon_5_0_chr19_3942349_f	0	+
chr19	3942693	3942818	uc008fxs.2_exon_6_0_chr19_3942694_f	0	+
chr19	3943528	3943711	uc008fxs.2_exon_7_0_chr19_3943529_f	0	+
chr19	3944022	3944296	uc008fxs.2_exon_8_0_chr19_3944023_f	0	+
chr19	3947006	3947125	uc008fxs.2_exon_9_0_chr19_3947007_f	0	+
chr19	3948627	3949340	uc008fxs.2_exon_10_0_chr19_3948628_f	0	+
chr19	3935185	3935352	uc012bfz.1_exon_0_0_chr19_3935186_f	0	+
chr19	3935761	3935903	uc012bfz.1_exon_1_0_chr19_3935762_f	0	+
chr19	3936268	3936422	uc012bfz.1_exon_2_0_chr19_3936269_f	0	+
chr19	3941519	3941681	uc012bfz.1_exon_3_0_chr19_3941520_f	0	+
chr19	3941884	3942017	uc012bfz.1_exon_4_0_chr19_3941885_f	0	+
chr19	3942348	3942442	uc012bfz.1_exon_5_0_chr19_3942349_f	0	+
chr19	3942693	3942818	uc012bfz.1_exon_6_0_chr19_3942694_f	0	+
chr19	3943528	3943711	uc012bfz.1_exon_7_0_chr19_3943529_f	0	+
chr19	3947006	3947125	uc012bfz.1_exon_8_0_chr19_3947007_f	0	+
chr19	3948627	3949340	uc012bfz.1_exon_9_0_chr19_3948628_f	0	+
chr19	3942439	3942818	uc008fxt.1_exon_0_0_chr19_3942440_f	0	+
chr19	3943528	3943711	uc008fxt.1_exon_1_0_chr19_3943529_f	0	+
chr19	3944022	3944296	uc008fxt.1_exon_2_0_chr19_3944023_f	0	+
chr19	3947006	3947125	uc008fxt.1_exon_3_0_chr19_3947007_f	0	+
chr19	3948627	3949340	uc008fxt.1_exon_4_0_chr19_3948628_f	0	+
chr19	3958805	3958913	uc008fxu.1_exon_0_0_chr19_3958806_f	0	+
chr19	3963838	3964001	uc008fxu.1_exon_1_0_chr19_3963839_f	0	+
chr19	3964471	3964578	uc008fxu.1_exon_2_0_chr19_3964472_f	0	+
chr19	3964816	3964937	uc008fxu.1_exon_3_0_chr19_3964817_f	0	+
chr19	3965055	3965141	uc008fxu.1_exon_4_0_chr19_3965056_f	0	+
chr19	3965253	3965335	uc008fxu.1_exon_5_0_chr19_3965254_f	0	+
chr19	3965632	3966538	uc008fxu.1_exon_6_0_chr19_3965633_f	0	+
chr19	3968441	3968541	uc008fxu.1_exon_7_0_chr19_3968442_f	0	+
chr19	3969762	3972101	uc008fxu.1_exon_8_0_chr19_3969763_f	0	+
chr19	3965901	3966019	uc008fxv.1_exon_0_0_chr19_3965902_f	0	+
chr19	3968441	3968541	uc008fxv.1_exon_1_0_chr19_3968442_f	0	+
chr19	3969762	3972101	uc008fxv.1_exon_2_0_chr19_3969763_f	0	+
chr19	3972327	3972613	uc008fxw.2_exon_0_0_chr19_3972328_f	0	+
chr19	3977498	3977661	uc008fxw.2_exon_1_0_chr19_3977499_f	0	+
chr19	3978060	3978171	uc008fxw.2_exon_2_0_chr19_3978061_f	0	+
chr19	3978413	3978534	uc008fxw.2_exon_3_0_chr19_3978414_f	0	+
chr19	3978652	3978738	uc008fxw.2_exon_4_0_chr19_3978653_f	0	+
chr19	3978850	3978932	uc008fxw.2_exon_5_0_chr19_3978851_f	0	+
chr19	3979229	3979616	uc008fxw.2_exon_6_0_chr19_3979230_f	0	+
chr19	3980005	3980172	uc008fxw.2_exon_7_0_chr19_3980006_f	0	+
chr19	3980691	3980791	uc008fxw.2_exon_8_0_chr19_3980692_f	0	+
chr19	3981007	3981665	uc008fxw.2_exon_9_0_chr19_3981008_f	0	+
chr19	3986570	3986611	uc008fxx.1_exon_0_0_chr19_3986571_f	0	+
chr19	3986822	3986951	uc008fxx.1_exon_1_0_chr19_3986823_f	0	+
chr19	3987050	3987305	uc008fxx.1_exon_2_0_chr19_3987051_f	0	+
chr19	3987730	3987923	uc008fxx.1_exon_3_0_chr19_3987731_f	0	+
chr19	3988137	3988231	uc008fxx.1_exon_4_0_chr19_3988138_f	0	+
chr19	3988397	3988505	uc008fxx.1_exon_5_0_chr19_3988398_f	0	+
chr19	3988605	3988715	uc008fxx.1_exon_6_0_chr19_3988606_f	0	+
chr19	3989652	3990005	uc008fxx.1_exon_7_0_chr19_3989653_f	0	+
chr19	3986570	3986611	uc008fxy.1_exon_0_0_chr19_3986571_f	0	+
chr19	3987050	3987305	uc008fxy.1_exon_1_0_chr19_3987051_f	0	+
chr19	3987730	3987923	uc008fxy.1_exon_2_0_chr19_3987731_f	0	+
chr19	3988137	3988231	uc008fxy.1_exon_3_0_chr19_3988138_f	0	+
chr19	3988397	3988505	uc008fxy.1_exon_4_0_chr19_3988398_f	0	+
chr19	3988605	3988715	uc008fxy.1_exon_5_0_chr19_3988606_f	0	+
chr19	3989652	3990005	uc008fxy.1_exon_6_0_chr19_3989653_f	0	+
chr19	3986660	3987305	uc008fxz.1_exon_0_0_chr19_3986661_f	0	+
chr19	3987730	3987923	uc008fxz.1_exon_1_0_chr19_3987731_f	0	+
chr19	3988137	3988231	uc008fxz.1_exon_2_0_chr19_3988138_f	0	+
chr19	3988397	3988505	uc008fxz.1_exon_3_0_chr19_3988398_f	0	+
chr19	3988605	3988715	uc008fxz.1_exon_4_0_chr19_3988606_f	0	+
chr19	3989652	3990005	uc008fxz.1_exon_5_0_chr19_3989653_f	0	+
chr19	3996528	3996796	uc012bgb.1_exon_0_0_chr19_3996529_f	0	+
chr19	3996876	3996975	uc012bgb.1_exon_1_0_chr19_3996877_f	0	+
chr19	3997274	3997446	uc012bgb.1_exon_2_0_chr19_3997275_f	0	+
chr19	3997804	3997960	uc012bgb.1_exon_3_0_chr19_3997805_f	0	+
chr19	3998181	3998249	uc012bgb.1_exon_4_0_chr19_3998182_f	0	+
chr19	3992751	3992957	uc012bga.1_exon_0_0_chr19_3992752_f	0	+
chr19	3996528	3996796	uc012bga.1_exon_1_0_chr19_3996529_f	0	+
chr19	3996873	3996975	uc012bga.1_exon_2_0_chr19_3996874_f	0	+
chr19	3997274	3997446	uc012bga.1_exon_3_0_chr19_3997275_f	0	+
chr19	3997804	3997960	uc012bga.1_exon_4_0_chr19_3997805_f	0	+
chr19	3998181	3998249	uc012bga.1_exon_5_0_chr19_3998182_f	0	+
chr19	3998469	3998564	uc012bga.1_exon_6_0_chr19_3998470_f	0	+
chr19	3998958	3999512	uc012bga.1_exon_7_0_chr19_3998959_f	0	+
chr19	3992751	3993114	uc008fya.1_exon_0_0_chr19_3992752_f	0	+
chr19	3996528	3996796	uc008fya.1_exon_1_0_chr19_3996529_f	0	+
chr19	3996873	3996975	uc008fya.1_exon_2_0_chr19_3996874_f	0	+
chr19	3997274	3997446	uc008fya.1_exon_3_0_chr19_3997275_f	0	+
chr19	3997804	3997960	uc008fya.1_exon_4_0_chr19_3997805_f	0	+
chr19	3998181	3998249	uc008fya.1_exon_5_0_chr19_3998182_f	0	+
chr19	3998469	3998564	uc008fya.1_exon_6_0_chr19_3998470_f	0	+
chr19	3998958	3999512	uc008fya.1_exon_7_0_chr19_3998959_f	0	+
chr19	4000579	4000847	uc008fyb.1_exon_0_0_chr19_4000580_f	0	+
chr19	4001195	4001328	uc008fyb.1_exon_1_0_chr19_4001196_f	0	+
chr19	4001627	4001705	uc008fyb.1_exon_2_0_chr19_4001628_f	0	+
chr19	4001795	4003814	uc008fyb.1_exon_3_0_chr19_4001796_f	0	+
chr19	4000743	4001328	uc008fyc.1_exon_0_0_chr19_4000744_f	0	+
chr19	4001627	4001705	uc008fyc.1_exon_1_0_chr19_4001628_f	0	+
chr19	4001795	4003814	uc008fyc.1_exon_2_0_chr19_4001796_f	0	+
chr19	4003384	4003401	uc008fyd.1_exon_0_0_chr19_4003385_f	0	+
chr19	4003510	4003814	uc008fyd.1_exon_1_0_chr19_4003511_f	0	+
chr19	4003944	4004024	uc008fyd.1_exon_2_0_chr19_4003945_f	0	+
chr19	4004095	4004167	uc008fyd.1_exon_3_0_chr19_4004096_f	0	+
chr19	4004322	4004432	uc008fyd.1_exon_4_0_chr19_4004323_f	0	+
chr19	4004512	4004648	uc008fyd.1_exon_5_0_chr19_4004513_f	0	+
chr19	4004762	4004816	uc008fyd.1_exon_6_0_chr19_4004763_f	0	+
chr19	4006109	4006267	uc008fyd.1_exon_7_0_chr19_4006110_f	0	+
chr19	4006357	4006439	uc008fyd.1_exon_8_0_chr19_4006358_f	0	+
chr19	4006551	4006648	uc008fyd.1_exon_9_0_chr19_4006552_f	0	+
chr19	4006718	4007005	uc008fyd.1_exon_10_0_chr19_4006719_f	0	+
chr19	4007504	4007665	uc008fye.1_exon_0_0_chr19_4007505_r	0	-
chr19	4007769	4007915	uc008fye.1_exon_1_0_chr19_4007770_r	0	-
chr19	4008047	4008129	uc008fye.1_exon_2_0_chr19_4008048_r	0	-
chr19	4008342	4008509	uc008fye.1_exon_3_0_chr19_4008343_r	0	-
chr19	4008593	4008806	uc008fye.1_exon_4_0_chr19_4008594_r	0	-
chr19	4009343	4009533	uc008fye.1_exon_5_0_chr19_4009344_r	0	-
chr19	4009825	4010009	uc008fye.1_exon_6_0_chr19_4009826_r	0	-
chr19	4011101	4011272	uc008fye.1_exon_7_0_chr19_4011102_r	0	-
chr19	4011345	4011428	uc008fye.1_exon_8_0_chr19_4011346_r	0	-
chr19	4012550	4012725	uc008fye.1_exon_9_0_chr19_4012551_r	0	-
chr19	4035410	4035661	uc008fyf.1_exon_0_0_chr19_4035411_r	0	-
chr19	4035823	4035931	uc008fyf.1_exon_1_0_chr19_4035824_r	0	-
chr19	4036687	4036791	uc008fyf.1_exon_2_0_chr19_4036688_r	0	-
chr19	4037103	4037191	uc008fyf.1_exon_3_0_chr19_4037104_r	0	-
chr19	4037289	4037396	uc008fyf.1_exon_4_0_chr19_4037290_r	0	-
chr19	4037584	4037620	uc008fyf.1_exon_5_0_chr19_4037585_r	0	-
chr19	4037862	4037912	uc008fyf.1_exon_6_0_chr19_4037863_r	0	-
chr19	4040287	4040539	uc008fyg.1_exon_0_0_chr19_4040288_r	0	-
chr19	4040707	4040815	uc008fyg.1_exon_1_0_chr19_4040708_r	0	-
chr19	4040981	4041085	uc008fyg.1_exon_2_0_chr19_4040982_r	0	-
chr19	4041397	4041485	uc008fyg.1_exon_3_0_chr19_4041398_r	0	-
chr19	4041583	4041690	uc008fyg.1_exon_4_0_chr19_4041584_r	0	-
chr19	4041902	4041938	uc008fyg.1_exon_5_0_chr19_4041903_r	0	-
chr19	4042164	4042221	uc008fyg.1_exon_6_0_chr19_4042165_r	0	-
chr19	4057486	4057718	uc008fyh.1_exon_0_0_chr19_4057487_r	0	-
chr19	4057887	4057995	uc008fyh.1_exon_1_0_chr19_4057888_r	0	-
chr19	4058085	4058189	uc008fyh.1_exon_2_0_chr19_4058086_r	0	-
chr19	4058528	4058616	uc008fyh.1_exon_3_0_chr19_4058529_r	0	-
chr19	4058734	4058841	uc008fyh.1_exon_4_0_chr19_4058735_r	0	-
chr19	4059258	4059294	uc008fyh.1_exon_5_0_chr19_4059259_r	0	-
chr19	4057486	4057718	uc008fyi.1_exon_0_0_chr19_4057487_r	0	-
chr19	4057887	4057995	uc008fyi.1_exon_1_0_chr19_4057888_r	0	-
chr19	4058085	4058189	uc008fyi.1_exon_2_0_chr19_4058086_r	0	-
chr19	4058528	4058616	uc008fyi.1_exon_3_0_chr19_4058529_r	0	-
chr19	4058734	4058841	uc008fyi.1_exon_4_0_chr19_4058735_r	0	-
chr19	4059258	4059294	uc008fyi.1_exon_5_0_chr19_4059259_r	0	-
chr19	4059423	4059444	uc008fyi.1_exon_6_0_chr19_4059424_r	0	-
chr19	4082487	4082867	uc008fyj.1_exon_0_0_chr19_4082488_f	0	+
chr19	4084877	4084908	uc008fyj.1_exon_1_0_chr19_4084878_f	0	+
chr19	4085558	4085693	uc008fyj.1_exon_2_0_chr19_4085559_f	0	+
chr19	4086217	4086327	uc008fyj.1_exon_3_0_chr19_4086218_f	0	+
chr19	4086447	4086595	uc008fyj.1_exon_4_0_chr19_4086448_f	0	+
chr19	4087110	4087339	uc008fyj.1_exon_5_0_chr19_4087111_f	0	+
chr19	4083518	4083616	uc012bgc.1_exon_0_0_chr19_4083519_f	0	+
chr19	4084086	4084245	uc012bgc.1_exon_1_0_chr19_4084087_f	0	+
chr19	4084877	4084908	uc012bgc.1_exon_2_0_chr19_4084878_f	0	+
chr19	4085558	4085693	uc012bgc.1_exon_3_0_chr19_4085559_f	0	+
chr19	4086217	4086327	uc012bgc.1_exon_4_0_chr19_4086218_f	0	+
chr19	4086447	4086595	uc012bgc.1_exon_5_0_chr19_4086448_f	0	+
chr19	4087110	4087339	uc012bgc.1_exon_6_0_chr19_4087111_f	0	+
chr19	4083518	4083616	uc008fyl.2_exon_0_0_chr19_4083519_f	0	+
chr19	4084877	4084908	uc008fyl.2_exon_1_0_chr19_4084878_f	0	+
chr19	4085558	4085693	uc008fyl.2_exon_2_0_chr19_4085559_f	0	+
chr19	4086217	4086327	uc008fyl.2_exon_3_0_chr19_4086218_f	0	+
chr19	4086447	4086595	uc008fyl.2_exon_4_0_chr19_4086448_f	0	+
chr19	4087110	4087339	uc008fyl.2_exon_5_0_chr19_4087111_f	0	+
chr19	4097350	4097507	uc008fym.1_exon_0_0_chr19_4097351_f	0	+
chr19	4097816	4097917	uc008fym.1_exon_1_0_chr19_4097817_f	0	+
chr19	4098004	4098137	uc008fym.1_exon_2_0_chr19_4098005_f	0	+
chr19	4098497	4099017	uc008fym.1_exon_3_0_chr19_4098498_f	0	+
chr19	4100116	4100213	uc008fyn.2_exon_0_0_chr19_4100117_f	0	+
chr19	4101143	4101262	uc008fyn.2_exon_1_0_chr19_4101144_f	0	+
chr19	4102672	4102887	uc008fyn.2_exon_2_0_chr19_4102673_f	0	+
chr19	4102974	4103096	uc008fyn.2_exon_3_0_chr19_4102975_f	0	+
chr19	4103260	4103485	uc008fyn.2_exon_4_0_chr19_4103261_f	0	+
chr19	4104813	4105140	uc008fyn.2_exon_5_0_chr19_4104814_f	0	+
chr19	4105229	4105325	uc008fyn.2_exon_6_0_chr19_4105230_f	0	+
chr19	4105414	4105522	uc008fyn.2_exon_7_0_chr19_4105415_f	0	+
chr19	4106563	4106625	uc008fyn.2_exon_8_0_chr19_4106564_f	0	+
chr19	4106711	4106962	uc008fyn.2_exon_9_0_chr19_4106712_f	0	+
chr19	4107785	4107975	uc008fyn.2_exon_10_0_chr19_4107786_f	0	+
chr19	4108085	4108193	uc008fyn.2_exon_11_0_chr19_4108086_f	0	+
chr19	4108422	4108580	uc008fyn.2_exon_12_0_chr19_4108423_f	0	+
chr19	4108664	4108867	uc008fyn.2_exon_13_0_chr19_4108665_f	0	+
chr19	4109825	4109996	uc008fyn.2_exon_14_0_chr19_4109826_f	0	+
chr19	4110494	4110659	uc008fyn.2_exon_15_0_chr19_4110495_f	0	+
chr19	4110841	4110990	uc008fyn.2_exon_16_0_chr19_4110842_f	0	+
chr19	4111078	4111189	uc008fyn.2_exon_17_0_chr19_4111079_f	0	+
chr19	4111581	4111698	uc008fyn.2_exon_18_0_chr19_4111582_f	0	+
chr19	4111865	4112014	uc008fyn.2_exon_19_0_chr19_4111866_f	0	+
chr19	4112100	4112250	uc008fyn.2_exon_20_0_chr19_4112101_f	0	+
chr19	4112326	4112510	uc008fyn.2_exon_21_0_chr19_4112327_f	0	+
chr19	4112747	4112876	uc008fyn.2_exon_22_0_chr19_4112748_f	0	+
chr19	4113484	4113965	uc008fyn.2_exon_23_0_chr19_4113485_f	0	+
chr19	4100621	4101262	uc008fyo.2_exon_0_0_chr19_4100622_f	0	+
chr19	4102672	4102887	uc008fyo.2_exon_1_0_chr19_4102673_f	0	+
chr19	4102974	4103096	uc008fyo.2_exon_2_0_chr19_4102975_f	0	+
chr19	4103260	4103485	uc008fyo.2_exon_3_0_chr19_4103261_f	0	+
chr19	4104813	4105140	uc008fyo.2_exon_4_0_chr19_4104814_f	0	+
chr19	4105229	4105325	uc008fyo.2_exon_5_0_chr19_4105230_f	0	+
chr19	4105414	4105522	uc008fyo.2_exon_6_0_chr19_4105415_f	0	+
chr19	4106563	4106625	uc008fyo.2_exon_7_0_chr19_4106564_f	0	+
chr19	4106711	4106962	uc008fyo.2_exon_8_0_chr19_4106712_f	0	+
chr19	4107785	4107975	uc008fyo.2_exon_9_0_chr19_4107786_f	0	+
chr19	4108085	4108193	uc008fyo.2_exon_10_0_chr19_4108086_f	0	+
chr19	4108422	4108580	uc008fyo.2_exon_11_0_chr19_4108423_f	0	+
chr19	4108664	4108867	uc008fyo.2_exon_12_0_chr19_4108665_f	0	+
chr19	4109825	4109996	uc008fyo.2_exon_13_0_chr19_4109826_f	0	+
chr19	4110494	4110659	uc008fyo.2_exon_14_0_chr19_4110495_f	0	+
chr19	4110841	4110990	uc008fyo.2_exon_15_0_chr19_4110842_f	0	+
chr19	4111078	4111189	uc008fyo.2_exon_16_0_chr19_4111079_f	0	+
chr19	4111581	4111698	uc008fyo.2_exon_17_0_chr19_4111582_f	0	+
chr19	4111865	4112014	uc008fyo.2_exon_18_0_chr19_4111866_f	0	+
chr19	4112100	4112250	uc008fyo.2_exon_19_0_chr19_4112101_f	0	+
chr19	4112326	4112510	uc008fyo.2_exon_20_0_chr19_4112327_f	0	+
chr19	4112747	4112876	uc008fyo.2_exon_21_0_chr19_4112748_f	0	+
chr19	4113484	4113965	uc008fyo.2_exon_22_0_chr19_4113485_f	0	+
chr19	4114445	4114796	uc008fyp.1_exon_0_0_chr19_4114446_r	0	-
chr19	4115080	4115222	uc008fyp.1_exon_1_0_chr19_4115081_r	0	-
chr19	4115319	4115496	uc008fyp.1_exon_2_0_chr19_4115320_r	0	-
chr19	4115981	4116170	uc008fyp.1_exon_3_0_chr19_4115982_r	0	-
chr19	4118086	4118266	uc008fyp.1_exon_4_0_chr19_4118087_r	0	-
chr19	4121335	4121575	uc008fyp.1_exon_5_0_chr19_4121336_r	0	-
chr19	4114445	4114796	uc008fyq.1_exon_0_0_chr19_4114446_r	0	-
chr19	4115080	4115222	uc008fyq.1_exon_1_0_chr19_4115081_r	0	-
chr19	4115319	4115496	uc008fyq.1_exon_2_0_chr19_4115320_r	0	-
chr19	4115981	4116170	uc008fyq.1_exon_3_0_chr19_4115982_r	0	-
chr19	4118086	4118266	uc008fyq.1_exon_4_0_chr19_4118087_r	0	-
chr19	4121335	4121545	uc008fyq.1_exon_5_0_chr19_4121336_r	0	-
chr19	4125729	4125827	uc008fyq.1_exon_6_0_chr19_4125730_r	0	-
chr19	4127576	4127639	uc012bgd.1_exon_0_0_chr19_4127577_f	0	+
chr19	4131030	4131075	uc012bgd.1_exon_1_0_chr19_4131031_f	0	+
chr19	4131228	4131282	uc012bgd.1_exon_2_0_chr19_4131229_f	0	+
chr19	4125959	4126200	uc008fyr.1_exon_0_0_chr19_4125960_f	0	+
chr19	4127056	4127121	uc008fyr.1_exon_1_0_chr19_4127057_f	0	+
chr19	4127549	4127639	uc008fyr.1_exon_2_0_chr19_4127550_f	0	+
chr19	4127759	4127836	uc008fyr.1_exon_3_0_chr19_4127760_f	0	+
chr19	4131030	4131075	uc008fyr.1_exon_4_0_chr19_4131031_f	0	+
chr19	4131228	4131282	uc008fyr.1_exon_5_0_chr19_4131229_f	0	+
chr19	4131361	4132307	uc008fyr.1_exon_6_0_chr19_4131362_f	0	+
chr19	4125959	4126200	uc008fys.1_exon_0_0_chr19_4125960_f	0	+
chr19	4127056	4127121	uc008fys.1_exon_1_0_chr19_4127057_f	0	+
chr19	4127549	4127639	uc008fys.1_exon_2_0_chr19_4127550_f	0	+
chr19	4127759	4127836	uc008fys.1_exon_3_0_chr19_4127760_f	0	+
chr19	4131228	4131282	uc008fys.1_exon_4_0_chr19_4131229_f	0	+
chr19	4131361	4132307	uc008fys.1_exon_5_0_chr19_4131362_f	0	+
chr19	4125959	4126200	uc008fyt.1_exon_0_0_chr19_4125960_f	0	+
chr19	4127056	4127121	uc008fyt.1_exon_1_0_chr19_4127057_f	0	+
chr19	4127576	4127639	uc008fyt.1_exon_2_0_chr19_4127577_f	0	+
chr19	4127759	4127836	uc008fyt.1_exon_3_0_chr19_4127760_f	0	+
chr19	4131030	4131075	uc008fyt.1_exon_4_0_chr19_4131031_f	0	+
chr19	4131228	4131282	uc008fyt.1_exon_5_0_chr19_4131229_f	0	+
chr19	4131361	4132307	uc008fyt.1_exon_6_0_chr19_4131362_f	0	+
chr19	4125959	4126200	uc008fyu.1_exon_0_0_chr19_4125960_f	0	+
chr19	4127056	4127132	uc008fyu.1_exon_1_0_chr19_4127057_f	0	+
chr19	4127549	4127639	uc008fyu.1_exon_2_0_chr19_4127550_f	0	+
chr19	4127759	4127836	uc008fyu.1_exon_3_0_chr19_4127760_f	0	+
chr19	4131228	4131282	uc008fyu.1_exon_4_0_chr19_4131229_f	0	+
chr19	4131361	4132307	uc008fyu.1_exon_5_0_chr19_4131362_f	0	+
chr19	4130993	4131075	uc008fyv.1_exon_0_0_chr19_4130994_f	0	+
chr19	4131228	4131282	uc008fyv.1_exon_1_0_chr19_4131229_f	0	+
chr19	4131361	4132307	uc008fyv.1_exon_2_0_chr19_4131362_f	0	+
chr19	4135422	4136015	uc008fyw.1_exon_0_0_chr19_4135423_r	0	-
chr19	4136113	4136261	uc008fyw.1_exon_1_0_chr19_4136114_r	0	-
chr19	4137106	4137216	uc008fyw.1_exon_2_0_chr19_4137107_r	0	-
chr19	4138548	4138692	uc008fyw.1_exon_3_0_chr19_4138549_r	0	-
chr19	4138773	4138804	uc008fyw.1_exon_4_0_chr19_4138774_r	0	-
chr19	4139202	4139609	uc008fyw.1_exon_5_0_chr19_4139203_r	0	-
chr19	4139798	4140404	uc008fyx.1_exon_0_0_chr19_4139799_f	0	+
chr19	4142422	4145740	uc008fyx.1_exon_1_0_chr19_4142423_f	0	+
chr19	4149341	4149551	uc008fyz.1_exon_0_0_chr19_4149342_f	0	+
chr19	4148662	4148736	uc008fyy.1_exon_0_0_chr19_4148663_f	0	+
chr19	4149341	4149544	uc008fyy.1_exon_1_0_chr19_4149342_f	0	+
chr19	4149862	4149985	uc008fyy.1_exon_2_0_chr19_4149863_f	0	+
chr19	4150089	4150219	uc008fyy.1_exon_3_0_chr19_4150090_f	0	+
chr19	4150439	4150621	uc008fyy.1_exon_4_0_chr19_4150440_f	0	+
chr19	4150706	4150826	uc008fyy.1_exon_5_0_chr19_4150707_f	0	+
chr19	4151394	4151499	uc008fyy.1_exon_6_0_chr19_4151395_f	0	+
chr19	4151579	4151725	uc008fyy.1_exon_7_0_chr19_4151580_f	0	+
chr19	4152521	4152579	uc008fyy.1_exon_8_0_chr19_4152522_f	0	+
chr19	4153226	4153490	uc008fyy.1_exon_9_0_chr19_4153227_f	0	+
chr19	4153596	4154035	uc008fyy.1_exon_10_0_chr19_4153597_f	0	+
chr19	4154645	4154703	uc008fza.1_exon_0_0_chr19_4154646_f	0	+
chr19	4155922	4156710	uc008fza.1_exon_1_0_chr19_4155923_f	0	+
chr19	4156976	4157199	uc008fzb.1_exon_0_0_chr19_4156977_r	0	-
chr19	4157481	4157594	uc008fzb.1_exon_1_0_chr19_4157482_r	0	-
chr19	4157681	4157789	uc008fzb.1_exon_2_0_chr19_4157682_r	0	-
chr19	4157878	4157956	uc008fzb.1_exon_3_0_chr19_4157879_r	0	-
chr19	4158065	4158128	uc008fzb.1_exon_4_0_chr19_4158066_r	0	-
chr19	4158609	4158717	uc008fzb.1_exon_5_0_chr19_4158610_r	0	-
chr19	4158828	4158919	uc008fzb.1_exon_6_0_chr19_4158829_r	0	-
chr19	4159002	4159093	uc008fzb.1_exon_7_0_chr19_4159003_r	0	-
chr19	4159226	4159327	uc008fzb.1_exon_8_0_chr19_4159227_r	0	-
chr19	4159402	4159460	uc008fzb.1_exon_9_0_chr19_4159403_r	0	-
chr19	4161067	4161215	uc008fzb.1_exon_10_0_chr19_4161068_r	0	-
chr19	4162259	4162328	uc008fzb.1_exon_11_0_chr19_4162260_r	0	-
chr19	4162602	4162723	uc008fzb.1_exon_12_0_chr19_4162603_r	0	-
chr19	4162821	4162862	uc008fzb.1_exon_13_0_chr19_4162822_r	0	-
chr19	4163167	4163245	uc008fzb.1_exon_14_0_chr19_4163168_r	0	-
chr19	4164323	4166564	uc012bge.1_exon_0_0_chr19_4164324_r	0	-
chr19	4169898	4170071	uc012bge.1_exon_1_0_chr19_4169899_r	0	-
chr19	4164323	4166564	uc012bgf.1_exon_0_0_chr19_4164324_r	0	-
chr19	4169527	4169808	uc012bgf.1_exon_1_0_chr19_4169528_r	0	-
chr19	4169898	4170130	uc012bgf.1_exon_2_0_chr19_4169899_r	0	-
chr19	4170825	4170911	uc012bgf.1_exon_3_0_chr19_4170826_r	0	-
chr19	4170995	4171170	uc012bgf.1_exon_4_0_chr19_4170996_r	0	-
chr19	4171411	4171899	uc012bgf.1_exon_5_0_chr19_4171412_r	0	-
chr19	4172145	4172235	uc012bgf.1_exon_6_0_chr19_4172146_r	0	-
chr19	4172958	4173220	uc012bgf.1_exon_7_0_chr19_4172959_r	0	-
chr19	4175004	4175031	uc012bgf.1_exon_8_0_chr19_4175005_r	0	-
chr19	4175393	4175479	uc012bgf.1_exon_9_0_chr19_4175394_r	0	-
chr19	4184356	4185073	uc008fzd.1_exon_0_0_chr19_4184357_r	0	-
chr19	4185351	4185532	uc008fzd.1_exon_1_0_chr19_4185352_r	0	-
chr19	4184356	4185073	uc012bgg.1_exon_0_0_chr19_4184357_r	0	-
chr19	4185351	4185506	uc012bgg.1_exon_1_0_chr19_4185352_r	0	-
chr19	4187941	4188131	uc012bgg.1_exon_2_0_chr19_4187942_r	0	-
chr19	4188245	4188724	uc012bgg.1_exon_3_0_chr19_4188246_r	0	-
chr19	4188943	4189058	uc012bgg.1_exon_4_0_chr19_4188944_r	0	-
chr19	4189212	4189319	uc012bgg.1_exon_5_0_chr19_4189213_r	0	-
chr19	4189405	4189513	uc012bgg.1_exon_6_0_chr19_4189406_r	0	-
chr19	4189863	4189963	uc012bgg.1_exon_7_0_chr19_4189864_r	0	-
chr19	4190663	4190835	uc012bgg.1_exon_8_0_chr19_4190664_r	0	-
chr19	4184356	4185073	uc008fze.1_exon_0_0_chr19_4184357_r	0	-
chr19	4185351	4185506	uc008fze.1_exon_1_0_chr19_4185352_r	0	-
chr19	4187941	4188131	uc008fze.1_exon_2_0_chr19_4187942_r	0	-
chr19	4188943	4189054	uc008fze.1_exon_3_0_chr19_4188944_r	0	-
chr19	4189212	4189319	uc008fze.1_exon_4_0_chr19_4189213_r	0	-
chr19	4189405	4189513	uc008fze.1_exon_5_0_chr19_4189406_r	0	-
chr19	4189863	4189963	uc008fze.1_exon_6_0_chr19_4189864_r	0	-
chr19	4190663	4190928	uc008fze.1_exon_7_0_chr19_4190664_r	0	-
chr19	4184356	4185073	uc008fzf.1_exon_0_0_chr19_4184357_r	0	-
chr19	4185351	4185506	uc008fzf.1_exon_1_0_chr19_4185352_r	0	-
chr19	4187941	4188131	uc008fzf.1_exon_2_0_chr19_4187942_r	0	-
chr19	4188245	4188311	uc008fzf.1_exon_3_0_chr19_4188246_r	0	-
chr19	4188943	4189058	uc008fzf.1_exon_4_0_chr19_4188944_r	0	-
chr19	4189212	4189319	uc008fzf.1_exon_5_0_chr19_4189213_r	0	-
chr19	4189405	4189513	uc008fzf.1_exon_6_0_chr19_4189406_r	0	-
chr19	4189863	4189963	uc008fzf.1_exon_7_0_chr19_4189864_r	0	-
chr19	4190663	4190835	uc008fzf.1_exon_8_0_chr19_4190664_r	0	-
chr19	4191018	4191047	uc008fzf.1_exon_9_0_chr19_4191019_r	0	-
chr19	4184356	4185073	uc012bgh.1_exon_0_0_chr19_4184357_r	0	-
chr19	4185351	4185506	uc012bgh.1_exon_1_0_chr19_4185352_r	0	-
chr19	4187941	4188080	uc012bgh.1_exon_2_0_chr19_4187942_r	0	-
chr19	4188245	4188311	uc012bgh.1_exon_3_0_chr19_4188246_r	0	-
chr19	4188943	4189058	uc012bgh.1_exon_4_0_chr19_4188944_r	0	-
chr19	4189212	4189319	uc012bgh.1_exon_5_0_chr19_4189213_r	0	-
chr19	4189405	4189513	uc012bgh.1_exon_6_0_chr19_4189406_r	0	-
chr19	4189863	4189963	uc012bgh.1_exon_7_0_chr19_4189864_r	0	-
chr19	4190663	4190835	uc012bgh.1_exon_8_0_chr19_4190664_r	0	-
chr19	4191018	4191047	uc012bgh.1_exon_9_0_chr19_4191019_r	0	-
chr19	4192173	4192271	uc008fzg.1_exon_0_0_chr19_4192174_f	0	+
chr19	4192744	4192876	uc008fzg.1_exon_1_0_chr19_4192745_f	0	+
chr19	4193021	4193252	uc008fzg.1_exon_2_0_chr19_4193022_f	0	+
chr19	4193766	4193871	uc008fzg.1_exon_3_0_chr19_4193767_f	0	+
chr19	4194466	4194690	uc008fzg.1_exon_4_0_chr19_4194467_f	0	+
chr19	4194771	4194906	uc008fzg.1_exon_5_0_chr19_4194772_f	0	+
chr19	4194981	4195419	uc008fzg.1_exon_6_0_chr19_4194982_f	0	+
chr19	4196180	4196382	uc008fzi.1_exon_0_0_chr19_4196181_r	0	-
chr19	4197112	4197250	uc008fzi.1_exon_1_0_chr19_4197113_r	0	-
chr19	4197338	4197403	uc008fzi.1_exon_2_0_chr19_4197339_r	0	-
chr19	4197476	4197780	uc008fzi.1_exon_3_0_chr19_4197477_r	0	-
chr19	4195197	4196082	uc008fzh.1_exon_0_0_chr19_4195198_r	0	-
chr19	4196180	4196382	uc008fzh.1_exon_1_0_chr19_4196181_r	0	-
chr19	4197112	4197250	uc008fzh.1_exon_2_0_chr19_4197113_r	0	-
chr19	4197338	4197403	uc008fzh.1_exon_3_0_chr19_4197339_r	0	-
chr19	4197476	4197586	uc008fzh.1_exon_4_0_chr19_4197477_r	0	-
chr19	4197670	4197780	uc008fzh.1_exon_5_0_chr19_4197671_r	0	-
chr19	4200271	4200371	uc008fzh.1_exon_6_0_chr19_4200272_r	0	-
chr19	4200464	4200579	uc008fzh.1_exon_7_0_chr19_4200465_r	0	-
chr19	4200928	4201057	uc008fzh.1_exon_8_0_chr19_4200929_r	0	-
chr19	4201328	4201399	uc008fzh.1_exon_9_0_chr19_4201329_r	0	-
chr19	4201482	4201603	uc008fzh.1_exon_10_0_chr19_4201483_r	0	-
chr19	4214391	4214500	uc008fzj.1_exon_0_0_chr19_4214392_f	0	+
chr19	4220177	4220344	uc008fzj.1_exon_1_0_chr19_4220178_f	0	+
chr19	4222073	4222615	uc008fzj.1_exon_2_0_chr19_4222074_f	0	+
chr19	4214391	4214500	uc008fzk.1_exon_0_0_chr19_4214392_f	0	+
chr19	4215732	4215830	uc008fzk.1_exon_1_0_chr19_4215733_f	0	+
chr19	4220177	4220344	uc008fzk.1_exon_2_0_chr19_4220178_f	0	+
chr19	4222073	4222615	uc008fzk.1_exon_3_0_chr19_4222074_f	0	+
chr19	4214391	4214500	uc008fzl.1_exon_0_0_chr19_4214392_f	0	+
chr19	4220177	4223490	uc008fzl.1_exon_1_0_chr19_4220178_f	0	+
chr19	4231898	4232188	uc008fzm.2_exon_0_0_chr19_4231899_f	0	+
chr19	4232462	4232552	uc008fzm.2_exon_1_0_chr19_4232463_f	0	+
chr19	4232747	4232859	uc008fzm.2_exon_2_0_chr19_4232748_f	0	+
chr19	4233213	4233634	uc008fzm.2_exon_3_0_chr19_4233214_f	0	+
chr19	4232437	4232552	uc008fzn.2_exon_0_0_chr19_4232438_f	0	+
chr19	4232747	4232859	uc008fzn.2_exon_1_0_chr19_4232748_f	0	+
chr19	4233213	4233634	uc008fzn.2_exon_2_0_chr19_4233214_f	0	+
chr19	4261667	4262632	uc008fzo.1_exon_0_0_chr19_4261668_r	0	-
chr19	4263546	4263817	uc008fzo.1_exon_1_0_chr19_4263547_r	0	-
chr19	4263907	4264108	uc008fzo.1_exon_2_0_chr19_4263908_r	0	-
chr19	4264313	4264460	uc008fzo.1_exon_3_0_chr19_4264314_r	0	-
chr19	4265102	4265149	uc008fzo.1_exon_4_0_chr19_4265103_r	0	-
chr19	4265291	4265420	uc008fzo.1_exon_5_0_chr19_4265292_r	0	-
chr19	4265609	4265703	uc008fzo.1_exon_6_0_chr19_4265610_r	0	-
chr19	4265809	4265998	uc008fzo.1_exon_7_0_chr19_4265810_r	0	-
chr19	4266106	4266172	uc008fzo.1_exon_8_0_chr19_4266107_r	0	-
chr19	4266374	4266446	uc008fzo.1_exon_9_0_chr19_4266375_r	0	-
chr19	4266521	4266637	uc008fzo.1_exon_10_0_chr19_4266522_r	0	-
chr19	4267746	4267978	uc008fzo.1_exon_11_0_chr19_4267747_r	0	-
chr19	4268544	4268585	uc008fzo.1_exon_12_0_chr19_4268545_r	0	-
chr19	4269014	4269172	uc008fzo.1_exon_13_0_chr19_4269015_r	0	-
chr19	4261667	4262632	uc012bgi.1_exon_0_0_chr19_4261668_r	0	-
chr19	4263546	4263817	uc012bgi.1_exon_1_0_chr19_4263547_r	0	-
chr19	4263907	4264108	uc012bgi.1_exon_2_0_chr19_4263908_r	0	-
chr19	4264313	4264460	uc012bgi.1_exon_3_0_chr19_4264314_r	0	-
chr19	4265102	4265149	uc012bgi.1_exon_4_0_chr19_4265103_r	0	-
chr19	4265291	4265420	uc012bgi.1_exon_5_0_chr19_4265292_r	0	-
chr19	4265609	4265715	uc012bgi.1_exon_6_0_chr19_4265610_r	0	-
chr19	4265809	4265998	uc012bgi.1_exon_7_0_chr19_4265810_r	0	-
chr19	4266106	4266172	uc012bgi.1_exon_8_0_chr19_4266107_r	0	-
chr19	4266374	4266446	uc012bgi.1_exon_9_0_chr19_4266375_r	0	-
chr19	4266521	4266637	uc012bgi.1_exon_10_0_chr19_4266522_r	0	-
chr19	4267746	4267978	uc012bgi.1_exon_11_0_chr19_4267747_r	0	-
chr19	4268544	4268585	uc012bgi.1_exon_12_0_chr19_4268545_r	0	-
chr19	4269014	4269172	uc012bgi.1_exon_13_0_chr19_4269015_r	0	-
chr19	4261667	4262632	uc008fzp.1_exon_0_0_chr19_4261668_r	0	-
chr19	4263546	4263817	uc008fzp.1_exon_1_0_chr19_4263547_r	0	-
chr19	4263907	4264108	uc008fzp.1_exon_2_0_chr19_4263908_r	0	-
chr19	4264313	4264460	uc008fzp.1_exon_3_0_chr19_4264314_r	0	-
chr19	4265102	4265149	uc008fzp.1_exon_4_0_chr19_4265103_r	0	-
chr19	4265291	4265420	uc008fzp.1_exon_5_0_chr19_4265292_r	0	-
chr19	4265609	4265703	uc008fzp.1_exon_6_0_chr19_4265610_r	0	-
chr19	4265809	4265998	uc008fzp.1_exon_7_0_chr19_4265810_r	0	-
chr19	4266106	4266172	uc008fzp.1_exon_8_0_chr19_4266107_r	0	-
chr19	4266374	4266446	uc008fzp.1_exon_9_0_chr19_4266375_r	0	-
chr19	4266521	4266637	uc008fzp.1_exon_10_0_chr19_4266522_r	0	-
chr19	4267746	4267978	uc008fzp.1_exon_11_0_chr19_4267747_r	0	-
chr19	4268544	4268582	uc008fzp.1_exon_12_0_chr19_4268545_r	0	-
chr19	4269014	4269172	uc008fzp.1_exon_13_0_chr19_4269015_r	0	-
chr19	4261667	4262632	uc008fzq.1_exon_0_0_chr19_4261668_r	0	-
chr19	4263546	4263817	uc008fzq.1_exon_1_0_chr19_4263547_r	0	-
chr19	4263907	4264108	uc008fzq.1_exon_2_0_chr19_4263908_r	0	-
chr19	4264313	4264460	uc008fzq.1_exon_3_0_chr19_4264314_r	0	-
chr19	4265102	4265149	uc008fzq.1_exon_4_0_chr19_4265103_r	0	-
chr19	4265291	4265420	uc008fzq.1_exon_5_0_chr19_4265292_r	0	-
chr19	4265609	4265703	uc008fzq.1_exon_6_0_chr19_4265610_r	0	-
chr19	4265809	4265998	uc008fzq.1_exon_7_0_chr19_4265810_r	0	-
chr19	4266106	4266172	uc008fzq.1_exon_8_0_chr19_4266107_r	0	-
chr19	4266374	4266446	uc008fzq.1_exon_9_0_chr19_4266375_r	0	-
chr19	4266521	4266637	uc008fzq.1_exon_10_0_chr19_4266522_r	0	-
chr19	4268544	4268585	uc008fzq.1_exon_11_0_chr19_4268545_r	0	-
chr19	4269014	4269172	uc008fzq.1_exon_12_0_chr19_4269015_r	0	-
chr19	4270179	4270549	uc008fzr.1_exon_0_0_chr19_4270180_r	0	-
chr19	4270793	4270885	uc008fzr.1_exon_1_0_chr19_4270794_r	0	-
chr19	4270965	4271129	uc008fzr.1_exon_2_0_chr19_4270966_r	0	-
chr19	4271218	4271335	uc008fzr.1_exon_3_0_chr19_4271219_r	0	-
chr19	4271441	4271599	uc008fzr.1_exon_4_0_chr19_4271442_r	0	-
chr19	4272569	4272700	uc008fzr.1_exon_5_0_chr19_4272570_r	0	-
chr19	4272799	4272861	uc008fzr.1_exon_6_0_chr19_4272800_r	0	-
chr19	4273020	4273102	uc008fzr.1_exon_7_0_chr19_4273021_r	0	-
chr19	4273535	4273602	uc008fzr.1_exon_8_0_chr19_4273536_r	0	-
chr19	4280536	4280726	uc008fzr.1_exon_9_0_chr19_4280537_r	0	-
chr19	4280936	4281080	uc008fzr.1_exon_10_0_chr19_4280937_r	0	-
chr19	4281162	4281208	uc008fzr.1_exon_11_0_chr19_4281163_r	0	-
chr19	4281917	4282042	uc008fzr.1_exon_12_0_chr19_4281918_r	0	-
chr19	4282168	4282304	uc008fzr.1_exon_13_0_chr19_4282169_r	0	-
chr19	4282880	4283137	uc008fzr.1_exon_14_0_chr19_4282881_r	0	-
chr19	4270179	4270549	uc008fzs.1_exon_0_0_chr19_4270180_r	0	-
chr19	4270793	4270885	uc008fzs.1_exon_1_0_chr19_4270794_r	0	-
chr19	4270965	4271129	uc008fzs.1_exon_2_0_chr19_4270966_r	0	-
chr19	4271218	4271335	uc008fzs.1_exon_3_0_chr19_4271219_r	0	-
chr19	4271441	4271599	uc008fzs.1_exon_4_0_chr19_4271442_r	0	-
chr19	4272569	4272700	uc008fzs.1_exon_5_0_chr19_4272570_r	0	-
chr19	4272799	4272861	uc008fzs.1_exon_6_0_chr19_4272800_r	0	-
chr19	4273020	4273102	uc008fzs.1_exon_7_0_chr19_4273021_r	0	-
chr19	4273535	4273602	uc008fzs.1_exon_8_0_chr19_4273536_r	0	-
chr19	4280536	4280726	uc008fzs.1_exon_9_0_chr19_4280537_r	0	-
chr19	4280936	4281080	uc008fzs.1_exon_10_0_chr19_4280937_r	0	-
chr19	4281162	4281208	uc008fzs.1_exon_11_0_chr19_4281163_r	0	-
chr19	4281917	4282034	uc008fzs.1_exon_12_0_chr19_4281918_r	0	-
chr19	4282168	4282304	uc008fzs.1_exon_13_0_chr19_4282169_r	0	-
chr19	4282880	4283137	uc008fzs.1_exon_14_0_chr19_4282881_r	0	-
chr19	4286000	4287264	uc008fzt.1_exon_0_0_chr19_4286001_r	0	-
chr19	4287352	4287466	uc008fzt.1_exon_1_0_chr19_4287353_r	0	-
chr19	4287557	4288227	uc008fzt.1_exon_2_0_chr19_4287558_r	0	-
chr19	4286000	4287264	uc008fzu.1_exon_0_0_chr19_4286001_r	0	-
chr19	4287352	4287466	uc008fzu.1_exon_1_0_chr19_4287353_r	0	-
chr19	4287557	4287694	uc008fzu.1_exon_2_0_chr19_4287558_r	0	-
chr19	4287822	4287985	uc008fzu.1_exon_3_0_chr19_4287823_r	0	-
chr19	4288411	4288507	uc008fzu.1_exon_4_0_chr19_4288412_r	0	-
chr19	4288591	4288658	uc008fzu.1_exon_5_0_chr19_4288592_r	0	-
chr19	4289312	4289413	uc008fzu.1_exon_6_0_chr19_4289313_r	0	-
chr19	4289672	4289739	uc008fzu.1_exon_7_0_chr19_4289673_r	0	-
chr19	4289897	4290005	uc008fzu.1_exon_8_0_chr19_4289898_r	0	-
chr19	4290073	4290168	uc008fzu.1_exon_9_0_chr19_4290074_r	0	-
chr19	4290394	4290525	uc008fzu.1_exon_10_0_chr19_4290395_r	0	-
chr19	4290603	4290682	uc008fzu.1_exon_11_0_chr19_4290604_r	0	-
chr19	4290771	4290871	uc008fzu.1_exon_12_0_chr19_4290772_r	0	-
chr19	4291238	4291330	uc008fzu.1_exon_13_0_chr19_4291239_r	0	-
chr19	4291589	4291641	uc008fzu.1_exon_14_0_chr19_4291590_r	0	-
chr19	4292169	4292231	uc008fzu.1_exon_15_0_chr19_4292170_r	0	-
chr19	4292361	4292436	uc008fzu.1_exon_16_0_chr19_4292362_r	0	-
chr19	4292543	4292645	uc008fzu.1_exon_17_0_chr19_4292544_r	0	-
chr19	4292766	4292840	uc008fzu.1_exon_18_0_chr19_4292767_r	0	-
chr19	4294849	4294926	uc008fzu.1_exon_19_0_chr19_4294850_r	0	-
chr19	4305121	4305193	uc008fzu.1_exon_20_0_chr19_4305122_r	0	-
chr19	4305901	4305955	uc008fzu.1_exon_21_0_chr19_4305902_r	0	-
chr19	4286000	4287264	uc008fzv.1_exon_0_0_chr19_4286001_r	0	-
chr19	4287352	4287466	uc008fzv.1_exon_1_0_chr19_4287353_r	0	-
chr19	4287557	4287694	uc008fzv.1_exon_2_0_chr19_4287558_r	0	-
chr19	4287822	4287985	uc008fzv.1_exon_3_0_chr19_4287823_r	0	-
chr19	4288411	4288507	uc008fzv.1_exon_4_0_chr19_4288412_r	0	-
chr19	4288591	4288658	uc008fzv.1_exon_5_0_chr19_4288592_r	0	-
chr19	4289312	4289413	uc008fzv.1_exon_6_0_chr19_4289313_r	0	-
chr19	4289672	4289739	uc008fzv.1_exon_7_0_chr19_4289673_r	0	-
chr19	4289897	4290005	uc008fzv.1_exon_8_0_chr19_4289898_r	0	-
chr19	4290073	4290168	uc008fzv.1_exon_9_0_chr19_4290074_r	0	-
chr19	4290394	4290525	uc008fzv.1_exon_10_0_chr19_4290395_r	0	-
chr19	4290603	4290682	uc008fzv.1_exon_11_0_chr19_4290604_r	0	-
chr19	4290771	4290871	uc008fzv.1_exon_12_0_chr19_4290772_r	0	-
chr19	4291238	4291330	uc008fzv.1_exon_13_0_chr19_4291239_r	0	-
chr19	4291589	4291641	uc008fzv.1_exon_14_0_chr19_4291590_r	0	-
chr19	4292169	4292231	uc008fzv.1_exon_15_0_chr19_4292170_r	0	-
chr19	4292361	4292436	uc008fzv.1_exon_16_0_chr19_4292362_r	0	-
chr19	4292543	4292645	uc008fzv.1_exon_17_0_chr19_4292544_r	0	-
chr19	4292766	4292840	uc008fzv.1_exon_18_0_chr19_4292767_r	0	-
chr19	4294849	4294926	uc008fzv.1_exon_19_0_chr19_4294850_r	0	-
chr19	4305901	4305955	uc008fzv.1_exon_20_0_chr19_4305902_r	0	-
chr19	4316146	4319281	uc008fzw.1_exon_0_0_chr19_4316147_r	0	-
chr19	4320151	4320367	uc008fzw.1_exon_1_0_chr19_4320152_r	0	-
chr19	4320897	4321056	uc008fzw.1_exon_2_0_chr19_4320898_r	0	-
chr19	4322386	4322550	uc008fzw.1_exon_3_0_chr19_4322387_r	0	-
chr19	4324336	4325046	uc008fzw.1_exon_4_0_chr19_4324337_r	0	-
chr19	4326808	4326898	uc008fzw.1_exon_5_0_chr19_4326809_r	0	-
chr19	4328127	4328259	uc008fzw.1_exon_6_0_chr19_4328128_r	0	-
chr19	4328952	4329222	uc008fzw.1_exon_7_0_chr19_4328953_r	0	-
chr19	4331185	4331269	uc008fzw.1_exon_8_0_chr19_4331186_r	0	-
chr19	4342846	4343241	uc008fzw.1_exon_9_0_chr19_4342847_r	0	-
chr19	4345517	4345644	uc008fzw.1_exon_10_0_chr19_4345518_r	0	-
chr19	4348645	4348761	uc008fzw.1_exon_11_0_chr19_4348646_r	0	-
chr19	4350176	4350330	uc008fzw.1_exon_12_0_chr19_4350177_r	0	-
chr19	4351736	4351830	uc008fzw.1_exon_13_0_chr19_4351737_r	0	-
chr19	4352267	4352374	uc008fzw.1_exon_14_0_chr19_4352268_r	0	-
chr19	4356747	4356926	uc008fzw.1_exon_15_0_chr19_4356748_r	0	-
chr19	4361537	4361584	uc008fzw.1_exon_16_0_chr19_4361538_r	0	-
chr19	4361976	4362055	uc008fzw.1_exon_17_0_chr19_4361977_r	0	-
chr19	4362775	4362914	uc008fzw.1_exon_18_0_chr19_4362776_r	0	-
chr19	4394791	4394892	uc008fzw.1_exon_19_0_chr19_4394792_r	0	-
chr19	4396310	4397077	uc008fzw.1_exon_20_0_chr19_4396311_r	0	-
chr19	4348195	4348761	uc008fzy.1_exon_0_0_chr19_4348196_r	0	-
chr19	4350176	4350330	uc008fzy.1_exon_1_0_chr19_4350177_r	0	-
chr19	4351736	4351830	uc008fzy.1_exon_2_0_chr19_4351737_r	0	-
chr19	4352267	4352374	uc008fzy.1_exon_3_0_chr19_4352268_r	0	-
chr19	4356747	4356926	uc008fzy.1_exon_4_0_chr19_4356748_r	0	-
chr19	4361537	4361584	uc008fzy.1_exon_5_0_chr19_4361538_r	0	-
chr19	4361976	4362055	uc008fzy.1_exon_6_0_chr19_4361977_r	0	-
chr19	4362775	4362914	uc008fzy.1_exon_7_0_chr19_4362776_r	0	-
chr19	4394791	4394892	uc008fzy.1_exon_8_0_chr19_4394792_r	0	-
chr19	4396310	4397077	uc008fzy.1_exon_9_0_chr19_4396311_r	0	-
chr19	4350602	4351830	uc008fzz.1_exon_0_0_chr19_4350603_r	0	-
chr19	4352267	4352374	uc008fzz.1_exon_1_0_chr19_4352268_r	0	-
chr19	4356747	4356926	uc008fzz.1_exon_2_0_chr19_4356748_r	0	-
chr19	4361537	4361584	uc008fzz.1_exon_3_0_chr19_4361538_r	0	-
chr19	4361976	4362055	uc008fzz.1_exon_4_0_chr19_4361977_r	0	-
chr19	4362775	4362914	uc008fzz.1_exon_5_0_chr19_4362776_r	0	-
chr19	4394791	4394892	uc008fzz.1_exon_6_0_chr19_4394792_r	0	-
chr19	4396310	4397077	uc008fzz.1_exon_7_0_chr19_4396311_r	0	-
chr19	4316146	4319281	uc008fzx.1_exon_0_0_chr19_4316147_r	0	-
chr19	4320151	4320367	uc008fzx.1_exon_1_0_chr19_4320152_r	0	-
chr19	4320897	4321056	uc008fzx.1_exon_2_0_chr19_4320898_r	0	-
chr19	4322386	4322550	uc008fzx.1_exon_3_0_chr19_4322387_r	0	-
chr19	4324336	4325046	uc008fzx.1_exon_4_0_chr19_4324337_r	0	-
chr19	4326808	4326898	uc008fzx.1_exon_5_0_chr19_4326809_r	0	-
chr19	4328127	4328259	uc008fzx.1_exon_6_0_chr19_4328128_r	0	-
chr19	4328952	4329222	uc008fzx.1_exon_7_0_chr19_4328953_r	0	-
chr19	4331185	4331269	uc008fzx.1_exon_8_0_chr19_4331186_r	0	-
chr19	4342846	4343241	uc008fzx.1_exon_9_0_chr19_4342847_r	0	-
chr19	4345517	4345644	uc008fzx.1_exon_10_0_chr19_4345518_r	0	-
chr19	4348645	4348761	uc008fzx.1_exon_11_0_chr19_4348646_r	0	-
chr19	4350176	4350330	uc008fzx.1_exon_12_0_chr19_4350177_r	0	-
chr19	4351736	4351830	uc008fzx.1_exon_13_0_chr19_4351737_r	0	-
chr19	4352267	4352374	uc008fzx.1_exon_14_0_chr19_4352268_r	0	-
chr19	4356747	4356926	uc008fzx.1_exon_15_0_chr19_4356748_r	0	-
chr19	4361537	4361584	uc008fzx.1_exon_16_0_chr19_4361538_r	0	-
chr19	4361976	4362055	uc008fzx.1_exon_17_0_chr19_4361977_r	0	-
chr19	4362775	4362914	uc008fzx.1_exon_18_0_chr19_4362776_r	0	-
chr19	4394791	4394892	uc008fzx.1_exon_19_0_chr19_4394792_r	0	-
chr19	4397933	4398266	uc008fzx.1_exon_20_0_chr19_4397934_r	0	-
chr19	4425456	4426256	uc008gaa.1_exon_0_0_chr19_4425457_r	0	-
chr19	4426626	4426761	uc008gaa.1_exon_1_0_chr19_4426627_r	0	-
chr19	4432054	4432164	uc008gaa.1_exon_2_0_chr19_4432055_r	0	-
chr19	4432767	4432855	uc008gaa.1_exon_3_0_chr19_4432768_r	0	-
chr19	4439219	4439424	uc008gaa.1_exon_4_0_chr19_4439220_r	0	-
chr19	4425666	4426761	uc008gab.1_exon_0_0_chr19_4425667_r	0	-
chr19	4432054	4432164	uc008gab.1_exon_1_0_chr19_4432055_r	0	-
chr19	4432767	4432855	uc008gab.1_exon_2_0_chr19_4432768_r	0	-
chr19	4439219	4439424	uc008gab.1_exon_3_0_chr19_4439220_r	0	-
chr19	4439002	4439389	uc008gac.1_exon_0_0_chr19_4439003_f	0	+
chr19	4443741	4443788	uc008gac.1_exon_1_0_chr19_4443742_f	0	+
chr19	4444002	4444038	uc008gac.1_exon_2_0_chr19_4444003_f	0	+
chr19	4447296	4447426	uc008gac.1_exon_3_0_chr19_4447297_f	0	+
chr19	4447524	4448332	uc008gac.1_exon_4_0_chr19_4447525_f	0	+
chr19	4439002	4439389	uc012bgj.1_exon_0_0_chr19_4439003_f	0	+
chr19	4443741	4443788	uc012bgj.1_exon_1_0_chr19_4443742_f	0	+
chr19	4447524	4448332	uc012bgj.1_exon_2_0_chr19_4447525_f	0	+
chr19	4445907	4447860	uc008gad.1_exon_0_0_chr19_4445908_r	0	-
chr19	4450928	4451062	uc008gad.1_exon_1_0_chr19_4450929_r	0	-
chr19	4452276	4452397	uc008gad.1_exon_2_0_chr19_4452277_r	0	-
chr19	4453764	4453980	uc008gad.1_exon_3_0_chr19_4453765_r	0	-
chr19	4456494	4456887	uc008gad.1_exon_4_0_chr19_4456495_r	0	-
chr19	4460616	4460810	uc008gad.1_exon_5_0_chr19_4460617_r	0	-
chr19	4467906	4467963	uc008gad.1_exon_6_0_chr19_4467907_r	0	-
chr19	4476934	4477143	uc008gad.1_exon_7_0_chr19_4476935_r	0	-
chr19	4496787	4497614	uc008gae.1_exon_0_0_chr19_4496788_r	0	-
chr19	4498243	4498583	uc008gae.1_exon_1_0_chr19_4498244_r	0	-
chr19	4611783	4612638	uc008gah.2_exon_0_0_chr19_4611784_r	0	-
chr19	4613155	4615502	uc008gah.2_exon_1_0_chr19_4613156_r	0	-
chr19	4611783	4612638	uc008gai.2_exon_0_0_chr19_4611784_r	0	-
chr19	4613155	4614514	uc008gai.2_exon_1_0_chr19_4613156_r	0	-
chr19	4614962	4615667	uc008gai.2_exon_2_0_chr19_4614963_r	0	-
chr19	4510471	4510581	uc008gaf.2_exon_0_0_chr19_4510472_f	0	+
chr19	4515653	4515690	uc008gaf.2_exon_1_0_chr19_4515654_f	0	+
chr19	4601599	4601735	uc008gaf.2_exon_2_0_chr19_4601600_f	0	+
chr19	4601864	4602049	uc008gaf.2_exon_3_0_chr19_4601865_f	0	+
chr19	4602209	4602375	uc008gaf.2_exon_4_0_chr19_4602210_f	0	+
chr19	4602473	4602619	uc008gaf.2_exon_5_0_chr19_4602474_f	0	+
chr19	4602757	4602875	uc008gaf.2_exon_6_0_chr19_4602758_f	0	+
chr19	4603059	4603211	uc008gaf.2_exon_7_0_chr19_4603060_f	0	+
chr19	4604464	4604583	uc008gaf.2_exon_8_0_chr19_4604465_f	0	+
chr19	4607531	4607694	uc008gaf.2_exon_9_0_chr19_4607532_f	0	+
chr19	4609863	4610046	uc008gaf.2_exon_10_0_chr19_4609864_f	0	+
chr19	4617579	4617724	uc008gaf.2_exon_11_0_chr19_4617580_f	0	+
chr19	4617964	4618054	uc008gaf.2_exon_12_0_chr19_4617965_f	0	+
chr19	4618141	4618520	uc008gaf.2_exon_13_0_chr19_4618142_f	0	+
chr19	4618957	4619198	uc008gaf.2_exon_14_0_chr19_4618958_f	0	+
chr19	4619319	4619569	uc008gaf.2_exon_15_0_chr19_4619320_f	0	+
chr19	4619779	4620024	uc008gaf.2_exon_16_0_chr19_4619780_f	0	+
chr19	4620113	4620293	uc008gaf.2_exon_17_0_chr19_4620114_f	0	+
chr19	4620366	4620615	uc008gaf.2_exon_18_0_chr19_4620367_f	0	+
chr19	4620819	4620960	uc008gaf.2_exon_19_0_chr19_4620820_f	0	+
chr19	4621039	4621752	uc008gaf.2_exon_20_0_chr19_4621040_f	0	+
chr19	4594318	4594442	uc008gag.2_exon_0_0_chr19_4594319_f	0	+
chr19	4601599	4601735	uc008gag.2_exon_1_0_chr19_4601600_f	0	+
chr19	4601864	4602049	uc008gag.2_exon_2_0_chr19_4601865_f	0	+
chr19	4602209	4602375	uc008gag.2_exon_3_0_chr19_4602210_f	0	+
chr19	4602473	4602619	uc008gag.2_exon_4_0_chr19_4602474_f	0	+
chr19	4602757	4602875	uc008gag.2_exon_5_0_chr19_4602758_f	0	+
chr19	4603059	4603211	uc008gag.2_exon_6_0_chr19_4603060_f	0	+
chr19	4604464	4604583	uc008gag.2_exon_7_0_chr19_4604465_f	0	+
chr19	4607531	4607694	uc008gag.2_exon_8_0_chr19_4607532_f	0	+
chr19	4609863	4610046	uc008gag.2_exon_9_0_chr19_4609864_f	0	+
chr19	4617579	4617724	uc008gag.2_exon_10_0_chr19_4617580_f	0	+
chr19	4617964	4618054	uc008gag.2_exon_11_0_chr19_4617965_f	0	+
chr19	4618141	4618520	uc008gag.2_exon_12_0_chr19_4618142_f	0	+
chr19	4618957	4619198	uc008gag.2_exon_13_0_chr19_4618958_f	0	+
chr19	4619319	4619569	uc008gag.2_exon_14_0_chr19_4619320_f	0	+
chr19	4619779	4620024	uc008gag.2_exon_15_0_chr19_4619780_f	0	+
chr19	4620113	4620293	uc008gag.2_exon_16_0_chr19_4620114_f	0	+
chr19	4620366	4620615	uc008gag.2_exon_17_0_chr19_4620367_f	0	+
chr19	4620819	4620960	uc008gag.2_exon_18_0_chr19_4620820_f	0	+
chr19	4621039	4621752	uc008gag.2_exon_19_0_chr19_4621040_f	0	+
chr19	4622550	4623242	uc008gaj.1_exon_0_0_chr19_4622551_r	0	-
chr19	4623500	4623563	uc008gaj.1_exon_1_0_chr19_4623501_r	0	-
chr19	4623825	4623897	uc008gaj.1_exon_2_0_chr19_4623826_r	0	-
chr19	4624013	4624181	uc008gaj.1_exon_3_0_chr19_4624014_r	0	-
chr19	4624684	4624763	uc008gaj.1_exon_4_0_chr19_4624685_r	0	-
chr19	4625012	4625092	uc008gaj.1_exon_5_0_chr19_4625013_r	0	-
chr19	4625192	4625333	uc008gaj.1_exon_6_0_chr19_4625193_r	0	-
chr19	4622550	4623242	uc008gak.1_exon_0_0_chr19_4622551_r	0	-
chr19	4623500	4623563	uc008gak.1_exon_1_0_chr19_4623501_r	0	-
chr19	4623825	4623897	uc008gak.1_exon_2_0_chr19_4623826_r	0	-
chr19	4624013	4624181	uc008gak.1_exon_3_0_chr19_4624014_r	0	-
chr19	4624684	4624763	uc008gak.1_exon_4_0_chr19_4624685_r	0	-
chr19	4625012	4625096	uc008gak.1_exon_5_0_chr19_4625013_r	0	-
chr19	4625192	4625295	uc008gak.1_exon_6_0_chr19_4625193_r	0	-
chr19	4625432	4625617	uc008gak.1_exon_7_0_chr19_4625433_r	0	-
chr19	4622550	4623242	uc008gal.1_exon_0_0_chr19_4622551_r	0	-
chr19	4623500	4623563	uc008gal.1_exon_1_0_chr19_4623501_r	0	-
chr19	4623825	4623897	uc008gal.1_exon_2_0_chr19_4623826_r	0	-
chr19	4624013	4624181	uc008gal.1_exon_3_0_chr19_4624014_r	0	-
chr19	4624659	4624763	uc008gal.1_exon_4_0_chr19_4624660_r	0	-
chr19	4625012	4625096	uc008gal.1_exon_5_0_chr19_4625013_r	0	-
chr19	4625192	4625295	uc008gal.1_exon_6_0_chr19_4625193_r	0	-
chr19	4625432	4625617	uc008gal.1_exon_7_0_chr19_4625433_r	0	-
chr19	4648284	4649478	uc008gam.1_exon_0_0_chr19_4648285_r	0	-
chr19	4649672	4649819	uc008gam.1_exon_1_0_chr19_4649673_r	0	-
chr19	4654118	4654193	uc008gam.1_exon_2_0_chr19_4654119_r	0	-
chr19	4659426	4659498	uc008gam.1_exon_3_0_chr19_4659427_r	0	-
chr19	4660229	4660289	uc008gam.1_exon_4_0_chr19_4660230_r	0	-
chr19	4663531	4663615	uc008gam.1_exon_5_0_chr19_4663532_r	0	-
chr19	4672057	4672167	uc008gam.1_exon_6_0_chr19_4672058_r	0	-
chr19	4692451	4692505	uc008gam.1_exon_7_0_chr19_4692452_r	0	-
chr19	4696003	4696142	uc008gam.1_exon_8_0_chr19_4696004_r	0	-
chr19	4698176	4698315	uc008gam.1_exon_9_0_chr19_4698177_r	0	-
chr19	4712407	4712461	uc008gao.1_exon_0_0_chr19_4712408_f	0	+
chr19	4718818	4718997	uc008gao.1_exon_1_0_chr19_4718819_f	0	+
chr19	4724079	4724231	uc008gao.1_exon_2_0_chr19_4724080_f	0	+
chr19	4724629	4724803	uc008gao.1_exon_3_0_chr19_4724630_f	0	+
chr19	4725900	4725992	uc008gao.1_exon_4_0_chr19_4725901_f	0	+
chr19	4726139	4726220	uc008gao.1_exon_5_0_chr19_4726140_f	0	+
chr19	4726581	4726697	uc008gao.1_exon_6_0_chr19_4726582_f	0	+
chr19	4729061	4729174	uc008gao.1_exon_7_0_chr19_4729062_f	0	+
chr19	4729301	4729489	uc008gao.1_exon_8_0_chr19_4729302_f	0	+
chr19	4731273	4731611	uc008gao.1_exon_9_0_chr19_4731274_f	0	+
chr19	4711222	4711644	uc008gan.1_exon_0_0_chr19_4711223_f	0	+
chr19	4718818	4718997	uc008gan.1_exon_1_0_chr19_4718819_f	0	+
chr19	4724079	4724231	uc008gan.1_exon_2_0_chr19_4724080_f	0	+
chr19	4724629	4724803	uc008gan.1_exon_3_0_chr19_4724630_f	0	+
chr19	4725900	4725992	uc008gan.1_exon_4_0_chr19_4725901_f	0	+
chr19	4726139	4726220	uc008gan.1_exon_5_0_chr19_4726140_f	0	+
chr19	4726581	4726697	uc008gan.1_exon_6_0_chr19_4726582_f	0	+
chr19	4729061	4729174	uc008gan.1_exon_7_0_chr19_4729062_f	0	+
chr19	4729301	4729489	uc008gan.1_exon_8_0_chr19_4729302_f	0	+
chr19	4731273	4731391	uc008gan.1_exon_9_0_chr19_4731274_f	0	+
chr19	4731925	4732084	uc008gan.1_exon_10_0_chr19_4731926_f	0	+
chr19	4732387	4732690	uc008gan.1_exon_11_0_chr19_4732388_f	0	+
chr19	4733653	4733807	uc008gan.1_exon_12_0_chr19_4733654_f	0	+
chr19	4734038	4734909	uc008gan.1_exon_13_0_chr19_4734039_f	0	+
chr19	4737341	4737479	uc008gan.1_exon_14_0_chr19_4737342_f	0	+
chr19	4737810	4738567	uc008gan.1_exon_15_0_chr19_4737811_f	0	+
chr19	4739106	4739309	uc008gan.1_exon_16_0_chr19_4739107_f	0	+
chr19	4739590	4739681	uc008gan.1_exon_17_0_chr19_4739591_f	0	+
chr19	4739852	4739999	uc008gan.1_exon_18_0_chr19_4739853_f	0	+
chr19	4742332	4742596	uc008gan.1_exon_19_0_chr19_4742333_f	0	+
chr19	4744047	4744272	uc008gan.1_exon_20_0_chr19_4744048_f	0	+
chr19	4744465	4744555	uc008gan.1_exon_21_0_chr19_4744466_f	0	+
chr19	4745108	4745369	uc008gan.1_exon_22_0_chr19_4745109_f	0	+
chr19	4745457	4745588	uc008gan.1_exon_23_0_chr19_4745458_f	0	+
chr19	4745779	4745984	uc008gan.1_exon_24_0_chr19_4745780_f	0	+
chr19	4746565	4746940	uc008gan.1_exon_25_0_chr19_4746566_f	0	+
chr19	4747711	4747956	uc008gan.1_exon_26_0_chr19_4747712_f	0	+
chr19	4748058	4748197	uc008gan.1_exon_27_0_chr19_4748059_f	0	+
chr19	4748593	4748678	uc008gan.1_exon_28_0_chr19_4748594_f	0	+
chr19	4748937	4749134	uc008gan.1_exon_29_0_chr19_4748938_f	0	+
chr19	4749401	4749544	uc008gan.1_exon_30_0_chr19_4749402_f	0	+
chr19	4749633	4749709	uc008gan.1_exon_31_0_chr19_4749634_f	0	+
chr19	4749782	4749833	uc008gan.1_exon_32_0_chr19_4749783_f	0	+
chr19	4750020	4750241	uc008gan.1_exon_33_0_chr19_4750021_f	0	+
chr19	4750480	4750654	uc008gan.1_exon_34_0_chr19_4750481_f	0	+
chr19	4751148	4751191	uc008gan.1_exon_35_0_chr19_4751149_f	0	+
chr19	4751500	4752352	uc008gan.1_exon_36_0_chr19_4751501_f	0	+
chr19	4756524	4756661	uc008gaq.1_exon_0_0_chr19_4756525_f	0	+
chr19	4757245	4759846	uc008gaq.1_exon_1_0_chr19_4757246_f	0	+
chr19	4756524	4756661	uc008gar.1_exon_0_0_chr19_4756525_f	0	+
chr19	4757245	4757669	uc008gar.1_exon_1_0_chr19_4757246_f	0	+
chr19	4761976	4764130	uc008gar.1_exon_2_0_chr19_4761977_f	0	+
chr19	4756524	4756661	uc012bgk.1_exon_0_0_chr19_4756525_f	0	+
chr19	4757245	4758119	uc012bgk.1_exon_1_0_chr19_4757246_f	0	+
chr19	4761976	4764130	uc012bgk.1_exon_2_0_chr19_4761977_f	0	+
chr19	4761608	4765928	uc008gat.1_exon_0_0_chr19_4761609_r	0	-
chr19	4756524	4756661	uc008gas.1_exon_0_0_chr19_4756525_f	0	+
chr19	4757245	4757669	uc008gas.1_exon_1_0_chr19_4757246_f	0	+
chr19	4761976	4762647	uc008gas.1_exon_2_0_chr19_4761977_f	0	+
chr19	4765343	4765940	uc008gas.1_exon_3_0_chr19_4765344_f	0	+
chr19	4792397	4792820	uc008gax.1_exon_0_0_chr19_4792398_r	0	-
chr19	4793826	4793852	uc008gax.1_exon_1_0_chr19_4793827_r	0	-
chr19	4784292	4785567	uc008gau.1_exon_0_0_chr19_4784293_r	0	-
chr19	4787360	4788042	uc008gau.1_exon_1_0_chr19_4787361_r	0	-
chr19	4792397	4792820	uc008gau.1_exon_2_0_chr19_4792398_r	0	-
chr19	4793671	4794009	uc008gau.1_exon_3_0_chr19_4793672_r	0	-
chr19	4784292	4785567	uc008gav.1_exon_0_0_chr19_4784293_r	0	-
chr19	4792397	4792820	uc008gav.1_exon_1_0_chr19_4792398_r	0	-
chr19	4793671	4794009	uc008gav.1_exon_2_0_chr19_4793672_r	0	-
chr19	4784292	4785567	uc012bgl.1_exon_0_0_chr19_4784293_r	0	-
chr19	4787360	4788042	uc012bgl.1_exon_1_0_chr19_4787361_r	0	-
chr19	4792397	4792820	uc012bgl.1_exon_2_0_chr19_4792398_r	0	-
chr19	4793815	4794009	uc012bgl.1_exon_3_0_chr19_4793816_r	0	-
chr19	4784292	4785567	uc012bgm.1_exon_0_0_chr19_4784293_r	0	-
chr19	4792397	4792820	uc012bgm.1_exon_1_0_chr19_4792398_r	0	-
chr19	4793815	4794009	uc012bgm.1_exon_2_0_chr19_4793816_r	0	-
chr19	4742912	4744867	uc008gap.1_exon_0_0_chr19_4742913_r	0	-
chr19	4793815	4794009	uc008gap.1_exon_1_0_chr19_4793816_r	0	-
chr19	4811171	4811634	uc008gap.1_exon_2_0_chr19_4811172_r	0	-
chr19	4787360	4788042	uc012bgn.1_exon_0_0_chr19_4787361_r	0	-
chr19	4792397	4792820	uc012bgn.1_exon_1_0_chr19_4792398_r	0	-
chr19	4811171	4811634	uc012bgn.1_exon_2_0_chr19_4811172_r	0	-
chr19	4787360	4788042	uc012bgo.1_exon_0_0_chr19_4787361_r	0	-
chr19	4811171	4811634	uc012bgo.1_exon_1_0_chr19_4811172_r	0	-
chr19	4790067	4792820	uc008gaw.1_exon_0_0_chr19_4790068_r	0	-
chr19	4793671	4794009	uc008gaw.1_exon_1_0_chr19_4793672_r	0	-
chr19	4811171	4811634	uc008gaw.1_exon_2_0_chr19_4811172_r	0	-
chr19	4800922	4804015	uc008gay.1_exon_0_0_chr19_4800923_r	0	-
chr19	4811171	4811634	uc008gay.1_exon_1_0_chr19_4811172_r	0	-
chr19	4800924	4801805	uc008gaz.1_exon_0_0_chr19_4800925_r	0	-
chr19	4802550	4804015	uc008gaz.1_exon_1_0_chr19_4802551_r	0	-
chr19	4811171	4811634	uc008gaz.1_exon_2_0_chr19_4811172_r	0	-
chr19	4825365	4825664	uc008gba.1_exon_0_0_chr19_4825366_r	0	-
chr19	4825769	4825873	uc008gba.1_exon_1_0_chr19_4825770_r	0	-
chr19	4825943	4826021	uc008gba.1_exon_2_0_chr19_4825944_r	0	-
chr19	4832832	4832893	uc008gba.1_exon_3_0_chr19_4832833_r	0	-
chr19	4833340	4833518	uc008gba.1_exon_4_0_chr19_4833341_r	0	-
chr19	4834172	4834310	uc008gba.1_exon_5_0_chr19_4834173_r	0	-
chr19	4838830	4838903	uc008gba.1_exon_6_0_chr19_4838831_r	0	-
chr19	4839196	4839322	uc008gba.1_exon_7_0_chr19_4839197_r	0	-
chr19	4839365	4842528	uc008gbb.1_exon_0_0_chr19_4839366_f	0	+
chr19	4855128	4855486	uc008gbc.1_exon_0_0_chr19_4855129_f	0	+
chr19	4855697	4855796	uc008gbc.1_exon_1_0_chr19_4855698_f	0	+
chr19	4856069	4856154	uc008gbc.1_exon_2_0_chr19_4856070_f	0	+
chr19	4856246	4856308	uc008gbc.1_exon_3_0_chr19_4856247_f	0	+
chr19	4856511	4856587	uc008gbc.1_exon_4_0_chr19_4856512_f	0	+
chr19	4857969	4858083	uc008gbc.1_exon_5_0_chr19_4857970_f	0	+
chr19	4858186	4858332	uc008gbc.1_exon_6_0_chr19_4858187_f	0	+
chr19	4858415	4858512	uc008gbc.1_exon_7_0_chr19_4858416_f	0	+
chr19	4858591	4858672	uc008gbc.1_exon_8_0_chr19_4858592_f	0	+
chr19	4859402	4859522	uc008gbc.1_exon_9_0_chr19_4859403_f	0	+
chr19	4859601	4859666	uc008gbc.1_exon_10_0_chr19_4859602_f	0	+
chr19	4859757	4859848	uc008gbc.1_exon_11_0_chr19_4859758_f	0	+
chr19	4860249	4860308	uc008gbc.1_exon_12_0_chr19_4860250_f	0	+
chr19	4860390	4860912	uc008gbc.1_exon_13_0_chr19_4860391_f	0	+
chr19	4855220	4855796	uc008gbd.1_exon_0_0_chr19_4855221_f	0	+
chr19	4856069	4856154	uc008gbd.1_exon_1_0_chr19_4856070_f	0	+
chr19	4856246	4856308	uc008gbd.1_exon_2_0_chr19_4856247_f	0	+
chr19	4856511	4856587	uc008gbd.1_exon_3_0_chr19_4856512_f	0	+
chr19	4857969	4858083	uc008gbd.1_exon_4_0_chr19_4857970_f	0	+
chr19	4858186	4858332	uc008gbd.1_exon_5_0_chr19_4858187_f	0	+
chr19	4858415	4858512	uc008gbd.1_exon_6_0_chr19_4858416_f	0	+
chr19	4858591	4858672	uc008gbd.1_exon_7_0_chr19_4858592_f	0	+
chr19	4859402	4859522	uc008gbd.1_exon_8_0_chr19_4859403_f	0	+
chr19	4859601	4859666	uc008gbd.1_exon_9_0_chr19_4859602_f	0	+
chr19	4859757	4859848	uc008gbd.1_exon_10_0_chr19_4859758_f	0	+
chr19	4860249	4860308	uc008gbd.1_exon_11_0_chr19_4860250_f	0	+
chr19	4860390	4860912	uc008gbd.1_exon_12_0_chr19_4860391_f	0	+
chr19	4861222	4861503	uc008gbe.1_exon_0_0_chr19_4861223_r	0	-
chr19	4861584	4861743	uc008gbe.1_exon_1_0_chr19_4861585_r	0	-
chr19	4862169	4862235	uc008gbe.1_exon_2_0_chr19_4862170_r	0	-
chr19	4862323	4862470	uc008gbe.1_exon_3_0_chr19_4862324_r	0	-
chr19	4863134	4863314	uc008gbe.1_exon_4_0_chr19_4863135_r	0	-
chr19	4863409	4863558	uc008gbe.1_exon_5_0_chr19_4863410_r	0	-
chr19	4861222	4861503	uc008gbf.1_exon_0_0_chr19_4861223_r	0	-
chr19	4861584	4861743	uc008gbf.1_exon_1_0_chr19_4861585_r	0	-
chr19	4862169	4862235	uc008gbf.1_exon_2_0_chr19_4862170_r	0	-
chr19	4862323	4862470	uc008gbf.1_exon_3_0_chr19_4862324_r	0	-
chr19	4863134	4863314	uc008gbf.1_exon_4_0_chr19_4863135_r	0	-
chr19	4863409	4863544	uc008gbf.1_exon_5_0_chr19_4863410_r	0	-
chr19	4863970	4864153	uc008gbf.1_exon_6_0_chr19_4863971_r	0	-
chr19	4864424	4864565	uc008gbf.1_exon_7_0_chr19_4864425_r	0	-
chr19	4864652	4864761	uc008gbf.1_exon_8_0_chr19_4864653_r	0	-
chr19	4865298	4865449	uc008gbf.1_exon_9_0_chr19_4865299_r	0	-
chr19	4867540	4867688	uc008gbf.1_exon_10_0_chr19_4867541_r	0	-
chr19	4867812	4868043	uc008gbf.1_exon_11_0_chr19_4867813_r	0	-
chr19	4868717	4868810	uc008gbf.1_exon_12_0_chr19_4868718_r	0	-
chr19	4869357	4869443	uc008gbf.1_exon_13_0_chr19_4869358_r	0	-
chr19	4870911	4870993	uc008gbf.1_exon_14_0_chr19_4870912_r	0	-
chr19	4871081	4871160	uc008gbf.1_exon_15_0_chr19_4871082_r	0	-
chr19	4871596	4871684	uc008gbf.1_exon_16_0_chr19_4871597_r	0	-
chr19	4871770	4871857	uc008gbf.1_exon_17_0_chr19_4871771_r	0	-
chr19	4872238	4872358	uc008gbf.1_exon_18_0_chr19_4872239_r	0	-
chr19	4872541	4872656	uc008gbf.1_exon_19_0_chr19_4872542_r	0	-
chr19	4877710	4877884	uc008gbf.1_exon_20_0_chr19_4877711_r	0	-
chr19	4878667	4879029	uc008gbh.2_exon_0_0_chr19_4878668_f	0	+
chr19	4880120	4880398	uc008gbh.2_exon_1_0_chr19_4880121_f	0	+
chr19	4883475	4885397	uc008gbh.2_exon_2_0_chr19_4883476_f	0	+
chr19	4878667	4878736	uc012bgp.1_exon_0_0_chr19_4878668_f	0	+
chr19	4880120	4880398	uc012bgp.1_exon_1_0_chr19_4880121_f	0	+
chr19	4883475	4885397	uc012bgp.1_exon_2_0_chr19_4883476_f	0	+
chr19	4878689	4878805	uc008gbg.2_exon_0_0_chr19_4878690_f	0	+
chr19	4880120	4880398	uc008gbg.2_exon_1_0_chr19_4880121_f	0	+
chr19	4883475	4885397	uc008gbg.2_exon_2_0_chr19_4883476_f	0	+
chr19	4878703	4879027	uc008gbi.2_exon_0_0_chr19_4878704_f	0	+
chr19	4880120	4880398	uc008gbi.2_exon_1_0_chr19_4880121_f	0	+
chr19	4883475	4885397	uc008gbi.2_exon_2_0_chr19_4883476_f	0	+
chr19	4886881	4890758	uc008gbj.2_exon_0_0_chr19_4886882_r	0	-
chr19	4890989	4891076	uc008gbj.2_exon_1_0_chr19_4890990_r	0	-
chr19	4891652	4891787	uc008gbj.2_exon_2_0_chr19_4891653_r	0	-
chr19	4892887	4893021	uc008gbj.2_exon_3_0_chr19_4892888_r	0	-
chr19	4894260	4894419	uc008gbj.2_exon_4_0_chr19_4894261_r	0	-
chr19	4894961	4895031	uc008gbj.2_exon_5_0_chr19_4894962_r	0	-
chr19	4897279	4897438	uc008gbj.2_exon_6_0_chr19_4897280_r	0	-
chr19	4897573	4897717	uc008gbj.2_exon_7_0_chr19_4897574_r	0	-
chr19	4886881	4890758	uc008gbk.2_exon_0_0_chr19_4886882_r	0	-
chr19	4890989	4891076	uc008gbk.2_exon_1_0_chr19_4890990_r	0	-
chr19	4891652	4891787	uc008gbk.2_exon_2_0_chr19_4891653_r	0	-
chr19	4892887	4893021	uc008gbk.2_exon_3_0_chr19_4892888_r	0	-
chr19	4894260	4894419	uc008gbk.2_exon_4_0_chr19_4894261_r	0	-
chr19	4894961	4895031	uc008gbk.2_exon_5_0_chr19_4894962_r	0	-
chr19	4897279	4897438	uc008gbk.2_exon_6_0_chr19_4897280_r	0	-
chr19	4897573	4897694	uc008gbk.2_exon_7_0_chr19_4897574_r	0	-
chr19	4899199	4899306	uc008gbk.2_exon_8_0_chr19_4899200_r	0	-
chr19	4900490	4900622	uc008gbk.2_exon_9_0_chr19_4900491_r	0	-
chr19	4902842	4902915	uc008gbk.2_exon_10_0_chr19_4902843_r	0	-
chr19	4903013	4903052	uc008gbk.2_exon_11_0_chr19_4903014_r	0	-
chr19	4903145	4903192	uc008gbk.2_exon_12_0_chr19_4903146_r	0	-
chr19	4903701	4903974	uc008gbk.2_exon_13_0_chr19_4903702_r	0	-
chr19	4905984	4906019	uc008gbk.2_exon_14_0_chr19_4905985_r	0	-
chr19	4906141	4906218	uc008gbk.2_exon_15_0_chr19_4906142_r	0	-
chr19	4906555	4906627	uc008gbk.2_exon_16_0_chr19_4906556_r	0	-
chr19	4898801	4899306	uc008gbl.2_exon_0_0_chr19_4898802_r	0	-
chr19	4900490	4900622	uc008gbl.2_exon_1_0_chr19_4900491_r	0	-
chr19	4902842	4902915	uc008gbl.2_exon_2_0_chr19_4902843_r	0	-
chr19	4903013	4903052	uc008gbl.2_exon_3_0_chr19_4903014_r	0	-
chr19	4903145	4903192	uc008gbl.2_exon_4_0_chr19_4903146_r	0	-
chr19	4903701	4903974	uc008gbl.2_exon_5_0_chr19_4903702_r	0	-
chr19	4905984	4906019	uc008gbl.2_exon_6_0_chr19_4905985_r	0	-
chr19	4906141	4906218	uc008gbl.2_exon_7_0_chr19_4906142_r	0	-
chr19	4906555	4906627	uc008gbl.2_exon_8_0_chr19_4906556_r	0	-
chr19	4901439	4902915	uc008gbm.2_exon_0_0_chr19_4901440_r	0	-
chr19	4903013	4903052	uc008gbm.2_exon_1_0_chr19_4903014_r	0	-
chr19	4903145	4903192	uc008gbm.2_exon_2_0_chr19_4903146_r	0	-
chr19	4903701	4903974	uc008gbm.2_exon_3_0_chr19_4903702_r	0	-
chr19	4905984	4906019	uc008gbm.2_exon_4_0_chr19_4905985_r	0	-
chr19	4906141	4906218	uc008gbm.2_exon_5_0_chr19_4906142_r	0	-
chr19	4906555	4906627	uc008gbm.2_exon_6_0_chr19_4906556_r	0	-
chr19	4907408	4907732	uc008gbp.1_exon_0_0_chr19_4907409_f	0	+
chr19	4911646	4913952	uc008gbq.1_exon_0_0_chr19_4911647_r	0	-
chr19	4914579	4914934	uc008gbq.1_exon_1_0_chr19_4914580_r	0	-
chr19	4915018	4915103	uc008gbq.1_exon_2_0_chr19_4915019_r	0	-
chr19	4907228	4907797	uc008gbo.2_exon_0_0_chr19_4907229_r	0	-
chr19	4909845	4910008	uc008gbo.2_exon_1_0_chr19_4909846_r	0	-
chr19	4913772	4913952	uc008gbo.2_exon_2_0_chr19_4913773_r	0	-
chr19	4914579	4914700	uc008gbo.2_exon_3_0_chr19_4914580_r	0	-
chr19	4914809	4914934	uc008gbo.2_exon_4_0_chr19_4914810_r	0	-
chr19	4915018	4915081	uc008gbo.2_exon_5_0_chr19_4915019_r	0	-
chr19	4916278	4916371	uc008gbo.2_exon_6_0_chr19_4916279_r	0	-
chr19	4916697	4916810	uc008gbo.2_exon_7_0_chr19_4916698_r	0	-
chr19	4916891	4917086	uc008gbo.2_exon_8_0_chr19_4916892_r	0	-
chr19	4917871	4917930	uc008gbo.2_exon_9_0_chr19_4917872_r	0	-
chr19	4918019	4918150	uc008gbo.2_exon_10_0_chr19_4918020_r	0	-
chr19	4918244	4918375	uc008gbo.2_exon_11_0_chr19_4918245_r	0	-
chr19	4921140	4921234	uc008gbo.2_exon_12_0_chr19_4921141_r	0	-
chr19	4922321	4922396	uc008gbo.2_exon_13_0_chr19_4922322_r	0	-
chr19	4923066	4923204	uc008gbo.2_exon_14_0_chr19_4923067_r	0	-
chr19	4923683	4923773	uc008gbo.2_exon_15_0_chr19_4923684_r	0	-
chr19	4926784	4927059	uc008gbo.2_exon_16_0_chr19_4926785_r	0	-
chr19	4928219	4928287	uc008gbo.2_exon_17_0_chr19_4928220_r	0	-
chr19	4931854	4932867	uc012bgq.1_exon_0_0_chr19_4931855_r	0	-
chr19	4934366	4934555	uc012bgq.1_exon_1_0_chr19_4934367_r	0	-
chr19	4934902	4935097	uc012bgq.1_exon_2_0_chr19_4934903_r	0	-
chr19	4936117	4936219	uc012bgq.1_exon_3_0_chr19_4936118_r	0	-
chr19	4938048	4938178	uc012bgq.1_exon_4_0_chr19_4938049_r	0	-
chr19	4941759	4941912	uc012bgq.1_exon_5_0_chr19_4941760_r	0	-
chr19	4942937	4943092	uc012bgq.1_exon_6_0_chr19_4942938_r	0	-
chr19	4931854	4932867	uc008gbs.2_exon_0_0_chr19_4931855_r	0	-
chr19	4934366	4934555	uc008gbs.2_exon_1_0_chr19_4934367_r	0	-
chr19	4934902	4935097	uc008gbs.2_exon_2_0_chr19_4934903_r	0	-
chr19	4938048	4938178	uc008gbs.2_exon_3_0_chr19_4938049_r	0	-
chr19	4941759	4941912	uc008gbs.2_exon_4_0_chr19_4941760_r	0	-
chr19	4942988	4943092	uc008gbs.2_exon_5_0_chr19_4942989_r	0	-
chr19	4962305	4962515	uc008gbt.2_exon_0_0_chr19_4962306_f	0	+
chr19	4962878	4962974	uc008gbt.2_exon_1_0_chr19_4962879_f	0	+
chr19	4963325	4963419	uc008gbt.2_exon_2_0_chr19_4963326_f	0	+
chr19	4963505	4963665	uc008gbt.2_exon_3_0_chr19_4963506_f	0	+
chr19	4964673	4966995	uc008gbt.2_exon_4_0_chr19_4964674_f	0	+
chr19	4984354	4985096	uc008gbu.2_exon_0_0_chr19_4984355_r	0	-
chr19	4985754	4987184	uc008gbu.2_exon_1_0_chr19_4985755_r	0	-
chr19	4987314	4987450	uc008gbu.2_exon_2_0_chr19_4987315_r	0	-
chr19	4987777	4987887	uc008gbu.2_exon_3_0_chr19_4987778_r	0	-
chr19	4988074	4988348	uc008gbu.2_exon_4_0_chr19_4988075_r	0	-
chr19	4988458	4988561	uc008gbu.2_exon_5_0_chr19_4988459_r	0	-
chr19	4988735	4988887	uc008gbu.2_exon_6_0_chr19_4988736_r	0	-
chr19	4989641	4989971	uc008gbu.2_exon_7_0_chr19_4989642_r	0	-
chr19	4984354	4985096	uc012bgr.1_exon_0_0_chr19_4984355_r	0	-
chr19	4985754	4987184	uc012bgr.1_exon_1_0_chr19_4985755_r	0	-
chr19	4987314	4988348	uc012bgr.1_exon_2_0_chr19_4987315_r	0	-
chr19	4988458	4988561	uc012bgr.1_exon_3_0_chr19_4988459_r	0	-
chr19	4988735	4988887	uc012bgr.1_exon_4_0_chr19_4988736_r	0	-
chr19	4989641	4989971	uc012bgr.1_exon_5_0_chr19_4989642_r	0	-
chr19	5024005	5024277	uc008gbv.2_exon_0_0_chr19_5024006_f	0	+
chr19	5024510	5024592	uc008gbv.2_exon_1_0_chr19_5024511_f	0	+
chr19	5026027	5026188	uc008gbv.2_exon_2_0_chr19_5026028_f	0	+
chr19	5026357	5026497	uc008gbv.2_exon_3_0_chr19_5026358_f	0	+
chr19	5027024	5027159	uc008gbv.2_exon_4_0_chr19_5027025_f	0	+
chr19	5027342	5027440	uc008gbv.2_exon_5_0_chr19_5027343_f	0	+
chr19	5027679	5027764	uc008gbv.2_exon_6_0_chr19_5027680_f	0	+
chr19	5028840	5028971	uc008gbv.2_exon_7_0_chr19_5028841_f	0	+
chr19	5029211	5029320	uc008gbv.2_exon_8_0_chr19_5029212_f	0	+
chr19	5029408	5029494	uc008gbv.2_exon_9_0_chr19_5029409_f	0	+
chr19	5030287	5030490	uc008gbv.2_exon_10_0_chr19_5030288_f	0	+
chr19	5031001	5031972	uc008gbv.2_exon_11_0_chr19_5031002_f	0	+
chr19	5024005	5024277	uc012bgs.1_exon_0_0_chr19_5024006_f	0	+
chr19	5024510	5024592	uc012bgs.1_exon_1_0_chr19_5024511_f	0	+
chr19	5026027	5026188	uc012bgs.1_exon_2_0_chr19_5026028_f	0	+
chr19	5026357	5026497	uc012bgs.1_exon_3_0_chr19_5026358_f	0	+
chr19	5027024	5027159	uc012bgs.1_exon_4_0_chr19_5027025_f	0	+
chr19	5027342	5027440	uc012bgs.1_exon_5_0_chr19_5027343_f	0	+
chr19	5027679	5027764	uc012bgs.1_exon_6_0_chr19_5027680_f	0	+
chr19	5028840	5028971	uc012bgs.1_exon_7_0_chr19_5028841_f	0	+
chr19	5029211	5029320	uc012bgs.1_exon_8_0_chr19_5029212_f	0	+
chr19	5029408	5029494	uc012bgs.1_exon_9_0_chr19_5029409_f	0	+
chr19	5030291	5030490	uc012bgs.1_exon_10_0_chr19_5030292_f	0	+
chr19	5031001	5031972	uc012bgs.1_exon_11_0_chr19_5031002_f	0	+
chr19	5038825	5040032	uc008gbx.1_exon_0_0_chr19_5038826_f	0	+
chr19	5040306	5041490	uc008gbx.1_exon_1_0_chr19_5040307_f	0	+
chr19	5038825	5040032	uc008gby.1_exon_0_0_chr19_5038826_f	0	+
chr19	5040306	5041490	uc008gby.1_exon_1_0_chr19_5040307_f	0	+
chr19	5045892	5046038	uc008gby.1_exon_2_0_chr19_5045893_f	0	+
chr19	5046135	5046226	uc008gby.1_exon_3_0_chr19_5046136_f	0	+
chr19	5046393	5046521	uc008gby.1_exon_4_0_chr19_5046394_f	0	+
chr19	5046649	5046729	uc008gby.1_exon_5_0_chr19_5046650_f	0	+
chr19	5046814	5046911	uc008gby.1_exon_6_0_chr19_5046815_f	0	+
chr19	5047391	5047484	uc008gby.1_exon_7_0_chr19_5047392_f	0	+
chr19	5048508	5048573	uc008gby.1_exon_8_0_chr19_5048509_f	0	+
chr19	5048992	5049032	uc008gby.1_exon_9_0_chr19_5048993_f	0	+
chr19	5049406	5049917	uc008gby.1_exon_10_0_chr19_5049407_f	0	+
chr19	5040306	5041490	uc008gbz.1_exon_0_0_chr19_5040307_f	0	+
chr19	5045892	5046038	uc008gbz.1_exon_1_0_chr19_5045893_f	0	+
chr19	5046135	5046226	uc008gbz.1_exon_2_0_chr19_5046136_f	0	+
chr19	5046393	5046521	uc008gbz.1_exon_3_0_chr19_5046394_f	0	+
chr19	5046649	5046729	uc008gbz.1_exon_4_0_chr19_5046650_f	0	+
chr19	5046814	5046911	uc008gbz.1_exon_5_0_chr19_5046815_f	0	+
chr19	5047391	5047484	uc008gbz.1_exon_6_0_chr19_5047392_f	0	+
chr19	5048508	5048573	uc008gbz.1_exon_7_0_chr19_5048509_f	0	+
chr19	5048992	5049032	uc008gbz.1_exon_8_0_chr19_5048993_f	0	+
chr19	5049406	5049917	uc008gbz.1_exon_9_0_chr19_5049407_f	0	+
chr19	5050807	5050941	uc008gca.1_exon_0_0_chr19_5050808_f	0	+
chr19	5051073	5051254	uc008gca.1_exon_1_0_chr19_5051074_f	0	+
chr19	5051353	5051468	uc008gca.1_exon_2_0_chr19_5051354_f	0	+
chr19	5051557	5051630	uc008gca.1_exon_3_0_chr19_5051558_f	0	+
chr19	5051773	5051832	uc008gca.1_exon_4_0_chr19_5051774_f	0	+
chr19	5051975	5052716	uc008gca.1_exon_5_0_chr19_5051976_f	0	+
chr19	5052969	5053275	uc008gca.1_exon_6_0_chr19_5052970_f	0	+
chr19	5053598	5053730	uc008gca.1_exon_7_0_chr19_5053599_f	0	+
chr19	5053855	5054007	uc008gca.1_exon_8_0_chr19_5053856_f	0	+
chr19	5054788	5057071	uc008gca.1_exon_9_0_chr19_5054789_f	0	+
chr19	5068077	5070639	uc008gcb.1_exon_0_0_chr19_5068078_f	0	+
chr19	5079336	5083101	uc008gcc.1_exon_0_0_chr19_5079337_r	0	-
chr19	5085297	5085477	uc008gcc.1_exon_1_0_chr19_5085298_r	0	-
chr19	5088552	5088748	uc008gcd.1_exon_0_0_chr19_5088553_f	0	+
chr19	5089418	5089630	uc008gcd.1_exon_1_0_chr19_5089419_f	0	+
chr19	5089771	5089876	uc008gcd.1_exon_2_0_chr19_5089772_f	0	+
chr19	5090003	5090082	uc008gcd.1_exon_3_0_chr19_5090004_f	0	+
chr19	5091367	5091425	uc008gcd.1_exon_4_0_chr19_5091368_f	0	+
chr19	5091540	5091696	uc008gcd.1_exon_5_0_chr19_5091541_f	0	+
chr19	5092128	5092222	uc008gcd.1_exon_6_0_chr19_5092129_f	0	+
chr19	5092301	5092856	uc008gcd.1_exon_7_0_chr19_5092302_f	0	+
chr19	5092870	5093497	uc008gce.1_exon_0_0_chr19_5092871_r	0	-
chr19	5093671	5093815	uc008gce.1_exon_1_0_chr19_5093672_r	0	-
chr19	5093919	5094032	uc008gce.1_exon_2_0_chr19_5093920_r	0	-
chr19	5094283	5094331	uc008gce.1_exon_3_0_chr19_5094284_r	0	-
chr19	5094731	5094800	uc008gce.1_exon_4_0_chr19_5094732_r	0	-
chr19	5098182	5098418	uc008gce.1_exon_5_0_chr19_5098183_r	0	-
chr19	5092870	5093497	uc012bgt.1_exon_0_0_chr19_5092871_r	0	-
chr19	5093671	5093815	uc012bgt.1_exon_1_0_chr19_5093672_r	0	-
chr19	5093919	5094032	uc012bgt.1_exon_2_0_chr19_5093920_r	0	-
chr19	5094283	5094331	uc012bgt.1_exon_3_0_chr19_5094284_r	0	-
chr19	5094705	5094800	uc012bgt.1_exon_4_0_chr19_5094706_r	0	-
chr19	5098182	5098418	uc012bgt.1_exon_5_0_chr19_5098183_r	0	-
chr19	5099206	5100572	uc008gcf.1_exon_0_0_chr19_5099207_r	0	-
chr19	5100666	5100798	uc008gcf.1_exon_1_0_chr19_5100667_r	0	-
chr19	5104640	5104736	uc008gcf.1_exon_2_0_chr19_5104641_r	0	-
chr19	5104832	5104928	uc008gcf.1_exon_3_0_chr19_5104833_r	0	-
chr19	5105177	5105250	uc008gcf.1_exon_4_0_chr19_5105178_r	0	-
chr19	5106924	5106996	uc008gcf.1_exon_5_0_chr19_5106925_r	0	-
chr19	5107745	5108688	uc008gcg.1_exon_0_0_chr19_5107746_r	0	-
chr19	5109102	5109160	uc008gcg.1_exon_1_0_chr19_5109103_r	0	-
chr19	5109300	5109425	uc008gcg.1_exon_2_0_chr19_5109301_r	0	-
chr19	5109492	5109642	uc008gcg.1_exon_3_0_chr19_5109493_r	0	-
chr19	5109732	5109841	uc008gcg.1_exon_4_0_chr19_5109733_r	0	-
chr19	5110196	5110264	uc008gcg.1_exon_5_0_chr19_5110197_r	0	-
chr19	5110366	5110416	uc008gcg.1_exon_6_0_chr19_5110367_r	0	-
chr19	5111137	5111237	uc008gcg.1_exon_7_0_chr19_5111138_r	0	-
chr19	5111364	5111538	uc008gcg.1_exon_8_0_chr19_5111365_r	0	-
chr19	5111618	5111720	uc008gcg.1_exon_9_0_chr19_5111619_r	0	-
chr19	5111825	5111913	uc008gcg.1_exon_10_0_chr19_5111826_r	0	-
chr19	5112717	5112940	uc008gcg.1_exon_11_0_chr19_5112718_r	0	-
chr19	5113780	5113850	uc008gcg.1_exon_12_0_chr19_5113781_r	0	-
chr19	5113940	5114171	uc008gcg.1_exon_13_0_chr19_5113941_r	0	-
chr19	5117193	5117432	uc008gcg.1_exon_14_0_chr19_5117194_r	0	-
chr19	5118121	5118408	uc008gcg.1_exon_15_0_chr19_5118122_r	0	-
chr19	5107745	5108688	uc008gch.1_exon_0_0_chr19_5107746_r	0	-
chr19	5109102	5109160	uc008gch.1_exon_1_0_chr19_5109103_r	0	-
chr19	5109300	5109425	uc008gch.1_exon_2_0_chr19_5109301_r	0	-
chr19	5109492	5109642	uc008gch.1_exon_3_0_chr19_5109493_r	0	-
chr19	5109732	5109841	uc008gch.1_exon_4_0_chr19_5109733_r	0	-
chr19	5110196	5110264	uc008gch.1_exon_5_0_chr19_5110197_r	0	-
chr19	5110371	5110416	uc008gch.1_exon_6_0_chr19_5110372_r	0	-
chr19	5111137	5111237	uc008gch.1_exon_7_0_chr19_5111138_r	0	-
chr19	5111364	5111538	uc008gch.1_exon_8_0_chr19_5111365_r	0	-
chr19	5111618	5111720	uc008gch.1_exon_9_0_chr19_5111619_r	0	-
chr19	5111825	5111913	uc008gch.1_exon_10_0_chr19_5111826_r	0	-
chr19	5112717	5112940	uc008gch.1_exon_11_0_chr19_5112718_r	0	-
chr19	5113780	5113850	uc008gch.1_exon_12_0_chr19_5113781_r	0	-
chr19	5113940	5114171	uc008gch.1_exon_13_0_chr19_5113941_r	0	-
chr19	5117193	5117469	uc008gch.1_exon_14_0_chr19_5117194_r	0	-
chr19	5118121	5118408	uc008gch.1_exon_15_0_chr19_5118122_r	0	-
chr19	5133684	5135025	uc008gci.1_exon_0_0_chr19_5133685_r	0	-
chr19	5135119	5135239	uc008gci.1_exon_1_0_chr19_5135120_r	0	-
chr19	5136692	5136919	uc008gci.1_exon_2_0_chr19_5136693_r	0	-
chr19	5138929	5139065	uc008gci.1_exon_3_0_chr19_5138930_r	0	-
chr19	5139279	5139322	uc008gci.1_exon_4_0_chr19_5139280_r	0	-
chr19	5141159	5141202	uc008gci.1_exon_5_0_chr19_5141160_r	0	-
chr19	5141606	5141709	uc008gci.1_exon_6_0_chr19_5141607_r	0	-
chr19	5142243	5142354	uc008gci.1_exon_7_0_chr19_5142244_r	0	-
chr19	5142515	5142670	uc008gci.1_exon_8_0_chr19_5142516_r	0	-
chr19	5143350	5143457	uc008gci.1_exon_9_0_chr19_5143351_r	0	-
chr19	5143774	5143879	uc008gci.1_exon_10_0_chr19_5143775_r	0	-
chr19	5144799	5144935	uc008gci.1_exon_11_0_chr19_5144800_r	0	-
chr19	5145070	5145186	uc008gci.1_exon_12_0_chr19_5145071_r	0	-
chr19	5147126	5147207	uc008gci.1_exon_13_0_chr19_5147127_r	0	-
chr19	5152273	5152367	uc008gci.1_exon_14_0_chr19_5152274_r	0	-
chr19	5152659	5152820	uc008gci.1_exon_15_0_chr19_5152660_r	0	-
chr19	5153663	5153723	uc008gci.1_exon_16_0_chr19_5153664_r	0	-
chr19	5155688	5155769	uc008gci.1_exon_17_0_chr19_5155689_r	0	-
chr19	5155855	5155947	uc008gci.1_exon_18_0_chr19_5155856_r	0	-
chr19	5156356	5156501	uc008gci.1_exon_19_0_chr19_5156357_r	0	-
chr19	5159967	5160093	uc008gci.1_exon_20_0_chr19_5159968_r	0	-
chr19	5160717	5160807	uc008gci.1_exon_21_0_chr19_5160718_r	0	-
chr19	5167923	5168011	uc008gci.1_exon_22_0_chr19_5167924_r	0	-
chr19	5272538	5272807	uc008gci.1_exon_23_0_chr19_5272539_r	0	-
chr19	5272923	5273107	uc008gci.1_exon_24_0_chr19_5272924_r	0	-
chr19	5133684	5135025	uc008gcj.1_exon_0_0_chr19_5133685_r	0	-
chr19	5135119	5135239	uc008gcj.1_exon_1_0_chr19_5135120_r	0	-
chr19	5136692	5136919	uc008gcj.1_exon_2_0_chr19_5136693_r	0	-
chr19	5138929	5139065	uc008gcj.1_exon_3_0_chr19_5138930_r	0	-
chr19	5139279	5139322	uc008gcj.1_exon_4_0_chr19_5139280_r	0	-
chr19	5141159	5141202	uc008gcj.1_exon_5_0_chr19_5141160_r	0	-
chr19	5141606	5141709	uc008gcj.1_exon_6_0_chr19_5141607_r	0	-
chr19	5142243	5142354	uc008gcj.1_exon_7_0_chr19_5142244_r	0	-
chr19	5142515	5142670	uc008gcj.1_exon_8_0_chr19_5142516_r	0	-
chr19	5143350	5143457	uc008gcj.1_exon_9_0_chr19_5143351_r	0	-
chr19	5143774	5143879	uc008gcj.1_exon_10_0_chr19_5143775_r	0	-
chr19	5144799	5144935	uc008gcj.1_exon_11_0_chr19_5144800_r	0	-
chr19	5145070	5145186	uc008gcj.1_exon_12_0_chr19_5145071_r	0	-
chr19	5147126	5147207	uc008gcj.1_exon_13_0_chr19_5147127_r	0	-
chr19	5152273	5152367	uc008gcj.1_exon_14_0_chr19_5152274_r	0	-
chr19	5152659	5152820	uc008gcj.1_exon_15_0_chr19_5152660_r	0	-
chr19	5153663	5153723	uc008gcj.1_exon_16_0_chr19_5153664_r	0	-
chr19	5155688	5155769	uc008gcj.1_exon_17_0_chr19_5155689_r	0	-
chr19	5155855	5155947	uc008gcj.1_exon_18_0_chr19_5155856_r	0	-
chr19	5156356	5156501	uc008gcj.1_exon_19_0_chr19_5156357_r	0	-
chr19	5159967	5160093	uc008gcj.1_exon_20_0_chr19_5159968_r	0	-
chr19	5160717	5160807	uc008gcj.1_exon_21_0_chr19_5160718_r	0	-
chr19	5167923	5168011	uc008gcj.1_exon_22_0_chr19_5167924_r	0	-
chr19	5272538	5273119	uc008gcj.1_exon_23_0_chr19_5272539_r	0	-
chr19	5136692	5136919	uc012bgu.1_exon_0_0_chr19_5136693_r	0	-
chr19	5138929	5139065	uc012bgu.1_exon_1_0_chr19_5138930_r	0	-
chr19	5139279	5139322	uc012bgu.1_exon_2_0_chr19_5139280_r	0	-
chr19	5141159	5141202	uc012bgu.1_exon_3_0_chr19_5141160_r	0	-
chr19	5141606	5141709	uc012bgu.1_exon_4_0_chr19_5141607_r	0	-
chr19	5142243	5142354	uc012bgu.1_exon_5_0_chr19_5142244_r	0	-
chr19	5142515	5142670	uc012bgu.1_exon_6_0_chr19_5142516_r	0	-
chr19	5143350	5143457	uc012bgu.1_exon_7_0_chr19_5143351_r	0	-
chr19	5143774	5143879	uc012bgu.1_exon_8_0_chr19_5143775_r	0	-
chr19	5144799	5144935	uc012bgu.1_exon_9_0_chr19_5144800_r	0	-
chr19	5145070	5145186	uc012bgu.1_exon_10_0_chr19_5145071_r	0	-
chr19	5147126	5147207	uc012bgu.1_exon_11_0_chr19_5147127_r	0	-
chr19	5152273	5152367	uc012bgu.1_exon_12_0_chr19_5152274_r	0	-
chr19	5152659	5152820	uc012bgu.1_exon_13_0_chr19_5152660_r	0	-
chr19	5153663	5153723	uc012bgu.1_exon_14_0_chr19_5153664_r	0	-
chr19	5155688	5155769	uc012bgu.1_exon_15_0_chr19_5155689_r	0	-
chr19	5155855	5155947	uc012bgu.1_exon_16_0_chr19_5155856_r	0	-
chr19	5156356	5156501	uc012bgu.1_exon_17_0_chr19_5156357_r	0	-
chr19	5159967	5160093	uc012bgu.1_exon_18_0_chr19_5159968_r	0	-
chr19	5160717	5160807	uc012bgu.1_exon_19_0_chr19_5160718_r	0	-
chr19	5162248	5162324	uc012bgu.1_exon_20_0_chr19_5162249_r	0	-
chr19	5167923	5168011	uc012bgu.1_exon_21_0_chr19_5167924_r	0	-
chr19	5272538	5273119	uc012bgu.1_exon_22_0_chr19_5272539_r	0	-
chr19	5138477	5139065	uc008gck.1_exon_0_0_chr19_5138478_r	0	-
chr19	5139279	5139322	uc008gck.1_exon_1_0_chr19_5139280_r	0	-
chr19	5141159	5141202	uc008gck.1_exon_2_0_chr19_5141160_r	0	-
chr19	5141606	5141709	uc008gck.1_exon_3_0_chr19_5141607_r	0	-
chr19	5142243	5142354	uc008gck.1_exon_4_0_chr19_5142244_r	0	-
chr19	5142515	5142670	uc008gck.1_exon_5_0_chr19_5142516_r	0	-
chr19	5143350	5143457	uc008gck.1_exon_6_0_chr19_5143351_r	0	-
chr19	5143774	5143879	uc008gck.1_exon_7_0_chr19_5143775_r	0	-
chr19	5144799	5144935	uc008gck.1_exon_8_0_chr19_5144800_r	0	-
chr19	5145070	5145186	uc008gck.1_exon_9_0_chr19_5145071_r	0	-
chr19	5147126	5147207	uc008gck.1_exon_10_0_chr19_5147127_r	0	-
chr19	5152273	5152367	uc008gck.1_exon_11_0_chr19_5152274_r	0	-
chr19	5152659	5152820	uc008gck.1_exon_12_0_chr19_5152660_r	0	-
chr19	5153663	5153723	uc008gck.1_exon_13_0_chr19_5153664_r	0	-
chr19	5155688	5155769	uc008gck.1_exon_14_0_chr19_5155689_r	0	-
chr19	5155855	5155947	uc008gck.1_exon_15_0_chr19_5155856_r	0	-
chr19	5156356	5156501	uc008gck.1_exon_16_0_chr19_5156357_r	0	-
chr19	5159967	5160093	uc008gck.1_exon_17_0_chr19_5159968_r	0	-
chr19	5160717	5160807	uc008gck.1_exon_18_0_chr19_5160718_r	0	-
chr19	5167923	5168011	uc008gck.1_exon_19_0_chr19_5167924_r	0	-
chr19	5272538	5273119	uc008gck.1_exon_20_0_chr19_5272539_r	0	-
chr19	5273920	5274527	uc008gcl.2_exon_0_0_chr19_5273921_r	0	-
chr19	5274791	5274977	uc008gcl.2_exon_1_0_chr19_5274792_r	0	-
chr19	5275063	5275163	uc008gcl.2_exon_2_0_chr19_5275064_r	0	-
chr19	5279268	5279370	uc008gcl.2_exon_3_0_chr19_5279269_r	0	-
chr19	5279469	5279612	uc008gcl.2_exon_4_0_chr19_5279470_r	0	-
chr19	5279841	5279949	uc008gcl.2_exon_5_0_chr19_5279842_r	0	-
chr19	5283642	5283750	uc008gcl.2_exon_6_0_chr19_5283643_r	0	-
chr19	5283857	5284408	uc008gcl.2_exon_7_0_chr19_5283858_r	0	-
chr19	5273920	5274527	uc008gcm.2_exon_0_0_chr19_5273921_r	0	-
chr19	5274791	5274977	uc008gcm.2_exon_1_0_chr19_5274792_r	0	-
chr19	5275063	5275163	uc008gcm.2_exon_2_0_chr19_5275064_r	0	-
chr19	5279268	5279370	uc008gcm.2_exon_3_0_chr19_5279269_r	0	-
chr19	5279469	5279612	uc008gcm.2_exon_4_0_chr19_5279470_r	0	-
chr19	5279841	5279949	uc008gcm.2_exon_5_0_chr19_5279842_r	0	-
chr19	5283642	5283750	uc008gcm.2_exon_6_0_chr19_5283643_r	0	-
chr19	5283857	5283947	uc008gcm.2_exon_7_0_chr19_5283858_r	0	-
chr19	5284574	5284724	uc008gcm.2_exon_8_0_chr19_5284575_r	0	-
chr19	5286188	5286416	uc008gcm.2_exon_9_0_chr19_5286189_r	0	-
chr19	5286576	5286657	uc008gcm.2_exon_10_0_chr19_5286577_r	0	-
chr19	5286810	5286948	uc008gcm.2_exon_11_0_chr19_5286811_r	0	-
chr19	5287068	5287284	uc008gcm.2_exon_12_0_chr19_5287069_r	0	-
chr19	5287534	5287626	uc008gcm.2_exon_13_0_chr19_5287535_r	0	-
chr19	5287909	5288006	uc008gcm.2_exon_14_0_chr19_5287910_r	0	-
chr19	5288303	5288413	uc008gcm.2_exon_15_0_chr19_5288304_r	0	-
chr19	5291304	5291422	uc008gcm.2_exon_16_0_chr19_5291305_r	0	-
chr19	5293079	5293319	uc008gcm.2_exon_17_0_chr19_5293080_r	0	-
chr19	5294298	5294376	uc008gcm.2_exon_18_0_chr19_5294299_r	0	-
chr19	5295040	5295087	uc008gcm.2_exon_19_0_chr19_5295041_r	0	-
chr19	5295261	5295455	uc008gcm.2_exon_20_0_chr19_5295262_r	0	-
chr19	5287534	5287626	uc008gcn.2_exon_0_0_chr19_5287535_r	0	-
chr19	5287909	5288006	uc008gcn.2_exon_1_0_chr19_5287910_r	0	-
chr19	5288303	5288410	uc008gcn.2_exon_2_0_chr19_5288304_r	0	-
chr19	5291304	5291422	uc008gcn.2_exon_3_0_chr19_5291305_r	0	-
chr19	5293079	5293319	uc008gcn.2_exon_4_0_chr19_5293080_r	0	-
chr19	5294298	5294376	uc008gcn.2_exon_5_0_chr19_5294299_r	0	-
chr19	5295040	5295087	uc008gcn.2_exon_6_0_chr19_5295041_r	0	-
chr19	5295261	5295455	uc008gcn.2_exon_7_0_chr19_5295262_r	0	-
chr19	5298330	5298500	uc008gco.2_exon_0_0_chr19_5298331_f	0	+
chr19	5302435	5302671	uc008gco.2_exon_1_0_chr19_5302436_f	0	+
chr19	5306723	5308739	uc008gco.2_exon_2_0_chr19_5306724_f	0	+
chr19	5335740	5336674	uc008gcp.1_exon_0_0_chr19_5335741_f	0	+
chr19	5337628	5337835	uc008gcp.1_exon_1_0_chr19_5337629_f	0	+
chr19	5338713	5338827	uc008gcp.1_exon_2_0_chr19_5338714_f	0	+
chr19	5338991	5339145	uc008gcp.1_exon_3_0_chr19_5338992_f	0	+
chr19	5339467	5339559	uc008gcp.1_exon_4_0_chr19_5339468_f	0	+
chr19	5339714	5339858	uc008gcp.1_exon_5_0_chr19_5339715_f	0	+
chr19	5339991	5340055	uc008gcp.1_exon_6_0_chr19_5339992_f	0	+
chr19	5340214	5340287	uc008gcp.1_exon_7_0_chr19_5340215_f	0	+
chr19	5340376	5340437	uc008gcp.1_exon_8_0_chr19_5340377_f	0	+
chr19	5341434	5341510	uc008gcp.1_exon_9_0_chr19_5341435_f	0	+
chr19	5343880	5343995	uc008gcp.1_exon_10_0_chr19_5343881_f	0	+
chr19	5344126	5344153	uc008gcp.1_exon_11_0_chr19_5344127_f	0	+
chr19	5344704	5348049	uc008gcq.1_exon_0_0_chr19_5344705_r	0	-
chr19	5348396	5348522	uc008gcq.1_exon_1_0_chr19_5348397_r	0	-
chr19	5349094	5349574	uc008gcq.1_exon_2_0_chr19_5349095_r	0	-
chr19	5364639	5365158	uc008gcr.1_exon_0_0_chr19_5364640_r	0	-
chr19	5365817	5365956	uc008gcr.1_exon_1_0_chr19_5365818_r	0	-
chr19	5366262	5366347	uc008gcr.1_exon_2_0_chr19_5366263_r	0	-
chr19	5364639	5365158	uc008gcs.1_exon_0_0_chr19_5364640_r	0	-
chr19	5365817	5365956	uc008gcs.1_exon_1_0_chr19_5365818_r	0	-
chr19	5366567	5366645	uc008gcs.1_exon_2_0_chr19_5366568_r	0	-
chr19	5366812	5367210	uc008gct.1_exon_0_0_chr19_5366813_f	0	+
chr19	5368057	5368276	uc008gct.1_exon_1_0_chr19_5368058_f	0	+
chr19	5368421	5368530	uc008gct.1_exon_2_0_chr19_5368422_f	0	+
chr19	5368616	5368725	uc008gct.1_exon_3_0_chr19_5368617_f	0	+
chr19	5368894	5368942	uc008gct.1_exon_4_0_chr19_5368895_f	0	+
chr19	5369925	5371511	uc008gct.1_exon_5_0_chr19_5369926_f	0	+
chr19	5377522	5380135	uc008gcu.1_exon_0_0_chr19_5377523_r	0	-
chr19	5380219	5380341	uc008gcu.1_exon_1_0_chr19_5380220_r	0	-
chr19	5380437	5380527	uc008gcu.1_exon_2_0_chr19_5380438_r	0	-
chr19	5380980	5381116	uc008gcu.1_exon_3_0_chr19_5380981_r	0	-
chr19	5381209	5381300	uc008gcu.1_exon_4_0_chr19_5381210_r	0	-
chr19	5381665	5381753	uc008gcu.1_exon_5_0_chr19_5381666_r	0	-
chr19	5381960	5382071	uc008gcu.1_exon_6_0_chr19_5381961_r	0	-
chr19	5382185	5382359	uc008gcu.1_exon_7_0_chr19_5382186_r	0	-
chr19	5382714	5382857	uc008gcu.1_exon_8_0_chr19_5382715_r	0	-
chr19	5382939	5383073	uc008gcu.1_exon_9_0_chr19_5382940_r	0	-
chr19	5383154	5383279	uc008gcu.1_exon_10_0_chr19_5383155_r	0	-
chr19	5383619	5383826	uc008gcu.1_exon_11_0_chr19_5383620_r	0	-
chr19	5383934	5384077	uc008gcu.1_exon_12_0_chr19_5383935_r	0	-
chr19	5384163	5384263	uc008gcu.1_exon_13_0_chr19_5384164_r	0	-
chr19	5384369	5384447	uc008gcu.1_exon_14_0_chr19_5384370_r	0	-
chr19	5384617	5384723	uc008gcu.1_exon_15_0_chr19_5384618_r	0	-
chr19	5384822	5384949	uc008gcu.1_exon_16_0_chr19_5384823_r	0	-
chr19	5385462	5385518	uc008gcu.1_exon_17_0_chr19_5385463_r	0	-
chr19	5385811	5385869	uc008gcu.1_exon_18_0_chr19_5385812_r	0	-
chr19	5388314	5388703	uc008gcu.1_exon_19_0_chr19_5388315_r	0	-
chr19	5388335	5390069	uc008gcv.2_exon_0_0_chr19_5388336_f	0	+
chr19	5390048	5390197	uc008gcw.1_exon_0_0_chr19_5390049_r	0	-
chr19	5390608	5390727	uc008gcw.1_exon_1_0_chr19_5390609_r	0	-
chr19	5390913	5391013	uc008gcw.1_exon_2_0_chr19_5390914_r	0	-
chr19	5394282	5394401	uc008gcw.1_exon_3_0_chr19_5394283_r	0	-
chr19	5406873	5407083	uc012bgv.1_exon_0_0_chr19_5406874_f	0	+
chr19	5415606	5415812	uc012bgv.1_exon_1_0_chr19_5415607_f	0	+
chr19	5417393	5418251	uc012bgv.1_exon_2_0_chr19_5417394_f	0	+
chr19	5406873	5407083	uc008gcx.2_exon_0_0_chr19_5406874_f	0	+
chr19	5415007	5415112	uc008gcx.2_exon_1_0_chr19_5415008_f	0	+
chr19	5415606	5415812	uc008gcx.2_exon_2_0_chr19_5415607_f	0	+
chr19	5417393	5418251	uc008gcx.2_exon_3_0_chr19_5417394_f	0	+
chr19	5422120	5422847	uc008gcx.2_exon_4_0_chr19_5422121_f	0	+
chr19	5406873	5407083	uc012bgw.1_exon_0_0_chr19_5406874_f	0	+
chr19	5415606	5415812	uc012bgw.1_exon_1_0_chr19_5415607_f	0	+
chr19	5417393	5417466	uc012bgw.1_exon_2_0_chr19_5417394_f	0	+
chr19	5422120	5422847	uc012bgw.1_exon_3_0_chr19_5422121_f	0	+
chr19	5422823	5423025	uc008gcy.1_exon_0_0_chr19_5422824_r	0	-
chr19	5423330	5423419	uc008gcy.1_exon_1_0_chr19_5423331_r	0	-
chr19	5423559	5423653	uc008gcy.1_exon_2_0_chr19_5423560_r	0	-
chr19	5423771	5423891	uc008gcy.1_exon_3_0_chr19_5423772_r	0	-
chr19	5424181	5424275	uc008gcy.1_exon_4_0_chr19_5424182_r	0	-
chr19	5424360	5424474	uc008gcy.1_exon_5_0_chr19_5424361_r	0	-
chr19	5422823	5423025	uc008gcz.1_exon_0_0_chr19_5422824_r	0	-
chr19	5423330	5423419	uc008gcz.1_exon_1_0_chr19_5423331_r	0	-
chr19	5423559	5423653	uc008gcz.1_exon_2_0_chr19_5423560_r	0	-
chr19	5423771	5423891	uc008gcz.1_exon_3_0_chr19_5423772_r	0	-
chr19	5424181	5424275	uc008gcz.1_exon_4_0_chr19_5424182_r	0	-
chr19	5424360	5424433	uc008gcz.1_exon_5_0_chr19_5424361_r	0	-
chr19	5424672	5424916	uc008gcz.1_exon_6_0_chr19_5424673_r	0	-
chr19	5425143	5425308	uc008gda.2_exon_0_0_chr19_5425144_f	0	+
chr19	5425950	5427316	uc008gda.2_exon_1_0_chr19_5425951_f	0	+
chr19	5425143	5425308	uc008gdb.2_exon_0_0_chr19_5425144_f	0	+
chr19	5425936	5427316	uc008gdb.2_exon_1_0_chr19_5425937_f	0	+
chr19	5447697	5448055	uc008gdc.1_exon_0_0_chr19_5447698_f	0	+
chr19	5450159	5450351	uc008gdc.1_exon_1_0_chr19_5450160_f	0	+
chr19	5454412	5454520	uc008gdc.1_exon_2_0_chr19_5454413_f	0	+
chr19	5454891	5455938	uc008gdc.1_exon_3_0_chr19_5454892_f	0	+
chr19	5453162	5457184	uc008gdd.2_exon_0_0_chr19_5453163_r	0	-
chr19	5457339	5457549	uc008gdd.2_exon_1_0_chr19_5457340_r	0	-
chr19	5453162	5457549	uc012bgx.1_exon_0_0_chr19_5453163_r	0	-
chr19	5460693	5460778	uc008gde.1_exon_0_0_chr19_5460694_f	0	+
chr19	5460960	5463074	uc008gde.1_exon_1_0_chr19_5460961_f	0	+
chr19	5463170	5463325	uc008gdj.1_exon_0_0_chr19_5463171_f	0	+
chr19	5463603	5463712	uc008gdj.1_exon_1_0_chr19_5463604_f	0	+
chr19	5463786	5463966	uc008gdj.1_exon_2_0_chr19_5463787_f	0	+
chr19	5460693	5460778	uc008gdf.1_exon_0_0_chr19_5460694_f	0	+
chr19	5460960	5461159	uc008gdf.1_exon_1_0_chr19_5460961_f	0	+
chr19	5461389	5461516	uc008gdf.1_exon_2_0_chr19_5461390_f	0	+
chr19	5462531	5462632	uc008gdf.1_exon_3_0_chr19_5462532_f	0	+
chr19	5463170	5463304	uc008gdf.1_exon_4_0_chr19_5463171_f	0	+
chr19	5463603	5464802	uc008gdf.1_exon_5_0_chr19_5463604_f	0	+
chr19	5462466	5462632	uc008gdi.1_exon_0_0_chr19_5462467_f	0	+
chr19	5463170	5463304	uc008gdi.1_exon_1_0_chr19_5463171_f	0	+
chr19	5463603	5464802	uc008gdi.1_exon_2_0_chr19_5463604_f	0	+
chr19	5460693	5460778	uc008gdg.1_exon_0_0_chr19_5460694_f	0	+
chr19	5460960	5461159	uc008gdg.1_exon_1_0_chr19_5460961_f	0	+
chr19	5461389	5461516	uc008gdg.1_exon_2_0_chr19_5461390_f	0	+
chr19	5462531	5462632	uc008gdg.1_exon_3_0_chr19_5462532_f	0	+
chr19	5463170	5463304	uc008gdg.1_exon_4_0_chr19_5463171_f	0	+
chr19	5463603	5463712	uc008gdg.1_exon_5_0_chr19_5463604_f	0	+
chr19	5463786	5463850	uc008gdg.1_exon_6_0_chr19_5463787_f	0	+
chr19	5464128	5464215	uc008gdg.1_exon_7_0_chr19_5464129_f	0	+
chr19	5464333	5464431	uc008gdg.1_exon_8_0_chr19_5464334_f	0	+
chr19	5464924	5464994	uc008gdg.1_exon_9_0_chr19_5464925_f	0	+
chr19	5460693	5460778	uc008gdh.1_exon_0_0_chr19_5460694_f	0	+
chr19	5460960	5461159	uc008gdh.1_exon_1_0_chr19_5460961_f	0	+
chr19	5461389	5461516	uc008gdh.1_exon_2_0_chr19_5461390_f	0	+
chr19	5462531	5462632	uc008gdh.1_exon_3_0_chr19_5462532_f	0	+
chr19	5463170	5463325	uc008gdh.1_exon_4_0_chr19_5463171_f	0	+
chr19	5463603	5463712	uc008gdh.1_exon_5_0_chr19_5463604_f	0	+
chr19	5463786	5463850	uc008gdh.1_exon_6_0_chr19_5463787_f	0	+
chr19	5464128	5464215	uc008gdh.1_exon_7_0_chr19_5464129_f	0	+
chr19	5464333	5464431	uc008gdh.1_exon_8_0_chr19_5464334_f	0	+
chr19	5464924	5464994	uc008gdh.1_exon_9_0_chr19_5464925_f	0	+
chr19	5465239	5465451	uc008gdk.2_exon_0_0_chr19_5465240_r	0	-
chr19	5465529	5465730	uc008gdk.2_exon_1_0_chr19_5465530_r	0	-
chr19	5465804	5465869	uc008gdk.2_exon_2_0_chr19_5465805_r	0	-
chr19	5466019	5466145	uc008gdk.2_exon_3_0_chr19_5466020_r	0	-
chr19	5466230	5466311	uc008gdk.2_exon_4_0_chr19_5466231_r	0	-
chr19	5466388	5466485	uc008gdk.2_exon_5_0_chr19_5466389_r	0	-
chr19	5466580	5466735	uc008gdk.2_exon_6_0_chr19_5466581_r	0	-
chr19	5467022	5467136	uc008gdk.2_exon_7_0_chr19_5467023_r	0	-
chr19	5467837	5467922	uc008gdk.2_exon_8_0_chr19_5467838_r	0	-
chr19	5468402	5468498	uc008gdk.2_exon_9_0_chr19_5468403_r	0	-
chr19	5474689	5474774	uc008gdl.2_exon_0_0_chr19_5474690_f	0	+
chr19	5475060	5475178	uc008gdl.2_exon_1_0_chr19_5475061_f	0	+
chr19	5475407	5475456	uc008gdl.2_exon_2_0_chr19_5475408_f	0	+
chr19	5476065	5476272	uc008gdl.2_exon_3_0_chr19_5476066_f	0	+
chr19	5477561	5477684	uc008gdl.2_exon_4_0_chr19_5477562_f	0	+
chr19	5477926	5478043	uc008gdl.2_exon_5_0_chr19_5477927_f	0	+
chr19	5478200	5478320	uc008gdl.2_exon_6_0_chr19_5478201_f	0	+
chr19	5480029	5480149	uc008gdl.2_exon_7_0_chr19_5480030_f	0	+
chr19	5480233	5480360	uc008gdl.2_exon_8_0_chr19_5480234_f	0	+
chr19	5480545	5480741	uc008gdl.2_exon_9_0_chr19_5480546_f	0	+
chr19	5481560	5481854	uc008gdl.2_exon_10_0_chr19_5481561_f	0	+
chr19	5474734	5475178	uc012bgy.1_exon_0_0_chr19_5474735_f	0	+
chr19	5475407	5475456	uc012bgy.1_exon_1_0_chr19_5475408_f	0	+
chr19	5476065	5476272	uc012bgy.1_exon_2_0_chr19_5476066_f	0	+
chr19	5477561	5477684	uc012bgy.1_exon_3_0_chr19_5477562_f	0	+
chr19	5477926	5478043	uc012bgy.1_exon_4_0_chr19_5477927_f	0	+
chr19	5478200	5478320	uc012bgy.1_exon_5_0_chr19_5478201_f	0	+
chr19	5480029	5480149	uc012bgy.1_exon_6_0_chr19_5480030_f	0	+
chr19	5480233	5480360	uc012bgy.1_exon_7_0_chr19_5480234_f	0	+
chr19	5480545	5480741	uc012bgy.1_exon_8_0_chr19_5480546_f	0	+
chr19	5481560	5481854	uc012bgy.1_exon_9_0_chr19_5481561_f	0	+
chr19	5482839	5483029	uc008gdn.2_exon_0_0_chr19_5482840_r	0	-
chr19	5483107	5483191	uc008gdn.2_exon_1_0_chr19_5483108_r	0	-
chr19	5483454	5483558	uc008gdn.2_exon_2_0_chr19_5483455_r	0	-
chr19	5483634	5483763	uc008gdn.2_exon_3_0_chr19_5483635_r	0	-
chr19	5483929	5484025	uc008gdn.2_exon_4_0_chr19_5483930_r	0	-
chr19	5484112	5484229	uc008gdn.2_exon_5_0_chr19_5484113_r	0	-
chr19	5484858	5484956	uc008gdn.2_exon_6_0_chr19_5484859_r	0	-
chr19	5485038	5485160	uc008gdn.2_exon_7_0_chr19_5485039_r	0	-
chr19	5485257	5485353	uc008gdn.2_exon_8_0_chr19_5485258_r	0	-
chr19	5485487	5485625	uc008gdn.2_exon_9_0_chr19_5485488_r	0	-
chr19	5486028	5486114	uc008gdn.2_exon_10_0_chr19_5486029_r	0	-
chr19	5486279	5486348	uc008gdn.2_exon_11_0_chr19_5486280_r	0	-
chr19	5486486	5486588	uc008gdn.2_exon_12_0_chr19_5486487_r	0	-
chr19	5487024	5487107	uc008gdn.2_exon_13_0_chr19_5487025_r	0	-
chr19	5487761	5487891	uc008gdn.2_exon_14_0_chr19_5487762_r	0	-
chr19	5487987	5488336	uc008gdn.2_exon_15_0_chr19_5487988_r	0	-
chr19	5482839	5483029	uc008gdo.2_exon_0_0_chr19_5482840_r	0	-
chr19	5483107	5483221	uc008gdo.2_exon_1_0_chr19_5483108_r	0	-
chr19	5483454	5483558	uc008gdo.2_exon_2_0_chr19_5483455_r	0	-
chr19	5483634	5483763	uc008gdo.2_exon_3_0_chr19_5483635_r	0	-
chr19	5483929	5484025	uc008gdo.2_exon_4_0_chr19_5483930_r	0	-
chr19	5484112	5484229	uc008gdo.2_exon_5_0_chr19_5484113_r	0	-
chr19	5484858	5484956	uc008gdo.2_exon_6_0_chr19_5484859_r	0	-
chr19	5485038	5485160	uc008gdo.2_exon_7_0_chr19_5485039_r	0	-
chr19	5485257	5485353	uc008gdo.2_exon_8_0_chr19_5485258_r	0	-
chr19	5485487	5485625	uc008gdo.2_exon_9_0_chr19_5485488_r	0	-
chr19	5486028	5486114	uc008gdo.2_exon_10_0_chr19_5486029_r	0	-
chr19	5486279	5486348	uc008gdo.2_exon_11_0_chr19_5486280_r	0	-
chr19	5486486	5486588	uc008gdo.2_exon_12_0_chr19_5486487_r	0	-
chr19	5487024	5487107	uc008gdo.2_exon_13_0_chr19_5487025_r	0	-
chr19	5487761	5487891	uc008gdo.2_exon_14_0_chr19_5487762_r	0	-
chr19	5487987	5488336	uc008gdo.2_exon_15_0_chr19_5487988_r	0	-
chr19	5487467	5487891	uc008gdp.2_exon_0_0_chr19_5487468_r	0	-
chr19	5487987	5488336	uc008gdp.2_exon_1_0_chr19_5487988_r	0	-
chr19	5490454	5490602	uc008gdq.2_exon_0_0_chr19_5490455_f	0	+
chr19	5492496	5492804	uc008gdq.2_exon_1_0_chr19_5492497_f	0	+
chr19	5493154	5493231	uc008gdq.2_exon_2_0_chr19_5493155_f	0	+
chr19	5493380	5494031	uc008gdq.2_exon_3_0_chr19_5493381_f	0	+
chr19	5502768	5503787	uc008gdt.2_exon_0_0_chr19_5502769_r	0	-
chr19	5494847	5495982	uc008gdr.1_exon_0_0_chr19_5494848_r	0	-
chr19	5496057	5496217	uc008gdr.1_exon_1_0_chr19_5496058_r	0	-
chr19	5496315	5496402	uc008gdr.1_exon_2_0_chr19_5496316_r	0	-
chr19	5496985	5497025	uc008gdr.1_exon_3_0_chr19_5496986_r	0	-
chr19	5497289	5497365	uc008gdr.1_exon_4_0_chr19_5497290_r	0	-
chr19	5497446	5497552	uc008gdr.1_exon_5_0_chr19_5497447_r	0	-
chr19	5497674	5497779	uc008gdr.1_exon_6_0_chr19_5497675_r	0	-
chr19	5497904	5498028	uc008gdr.1_exon_7_0_chr19_5497905_r	0	-
chr19	5498179	5498301	uc008gdr.1_exon_8_0_chr19_5498180_r	0	-
chr19	5498395	5498506	uc008gdr.1_exon_9_0_chr19_5498396_r	0	-
chr19	5498719	5498824	uc008gdr.1_exon_10_0_chr19_5498720_r	0	-
chr19	5510332	5510489	uc008gdr.1_exon_11_0_chr19_5510333_r	0	-
chr19	5495277	5495648	uc008gds.1_exon_0_0_chr19_5495278_r	0	-
chr19	5495896	5495982	uc008gds.1_exon_1_0_chr19_5495897_r	0	-
chr19	5496057	5496217	uc008gds.1_exon_2_0_chr19_5496058_r	0	-
chr19	5496315	5496402	uc008gds.1_exon_3_0_chr19_5496316_r	0	-
chr19	5496985	5497025	uc008gds.1_exon_4_0_chr19_5496986_r	0	-
chr19	5497289	5497365	uc008gds.1_exon_5_0_chr19_5497290_r	0	-
chr19	5497446	5497552	uc008gds.1_exon_6_0_chr19_5497447_r	0	-
chr19	5497674	5497779	uc008gds.1_exon_7_0_chr19_5497675_r	0	-
chr19	5497904	5498028	uc008gds.1_exon_8_0_chr19_5497905_r	0	-
chr19	5498179	5498301	uc008gds.1_exon_9_0_chr19_5498180_r	0	-
chr19	5498395	5498506	uc008gds.1_exon_10_0_chr19_5498396_r	0	-
chr19	5498719	5498824	uc008gds.1_exon_11_0_chr19_5498720_r	0	-
chr19	5510332	5510489	uc008gds.1_exon_12_0_chr19_5510333_r	0	-
chr19	5549136	5551253	uc008gdu.1_exon_0_0_chr19_5549137_r	0	-
chr19	5551484	5551674	uc008gdu.1_exon_1_0_chr19_5551485_r	0	-
chr19	5553553	5553771	uc008gdu.1_exon_2_0_chr19_5553554_r	0	-
chr19	5560200	5560575	uc008gdu.1_exon_3_0_chr19_5560201_r	0	-
chr19	5568024	5568083	uc008gdv.1_exon_0_0_chr19_5568025_f	0	+
chr19	5568439	5568607	uc008gdv.1_exon_1_0_chr19_5568440_f	0	+
chr19	5568703	5571261	uc008gdv.1_exon_2_0_chr19_5568704_f	0	+
chr19	5568073	5568607	uc008gdw.1_exon_0_0_chr19_5568074_f	0	+
chr19	5568703	5571261	uc008gdw.1_exon_1_0_chr19_5568704_f	0	+
chr19	5601872	5602080	uc008gdx.1_exon_0_0_chr19_5601873_f	0	+
chr19	5602192	5602374	uc008gdx.1_exon_1_0_chr19_5602193_f	0	+
chr19	5602449	5602569	uc008gdx.1_exon_2_0_chr19_5602450_f	0	+
chr19	5602823	5602959	uc008gdx.1_exon_3_0_chr19_5602824_f	0	+
chr19	5603013	5603552	uc008gdy.2_exon_0_0_chr19_5603014_r	0	-
chr19	5603633	5603715	uc008gdy.2_exon_1_0_chr19_5603634_r	0	-
chr19	5603829	5603989	uc008gdy.2_exon_2_0_chr19_5603830_r	0	-
chr19	5605371	5605465	uc008gdy.2_exon_3_0_chr19_5605372_r	0	-
chr19	5605542	5605683	uc008gdy.2_exon_4_0_chr19_5605543_r	0	-
chr19	5607550	5607640	uc008gdy.2_exon_5_0_chr19_5607551_r	0	-
chr19	5607715	5607964	uc008gdy.2_exon_6_0_chr19_5607716_r	0	-
chr19	5608254	5608329	uc008gdy.2_exon_7_0_chr19_5608255_r	0	-
chr19	5608637	5608712	uc008gdy.2_exon_8_0_chr19_5608638_r	0	-
chr19	5609235	5609372	uc008gdy.2_exon_9_0_chr19_5609236_r	0	-
chr19	5609462	5609707	uc008gdy.2_exon_10_0_chr19_5609463_r	0	-
chr19	5603013	5603552	uc008gdz.2_exon_0_0_chr19_5603014_r	0	-
chr19	5603633	5603715	uc008gdz.2_exon_1_0_chr19_5603634_r	0	-
chr19	5603829	5603989	uc008gdz.2_exon_2_0_chr19_5603830_r	0	-
chr19	5605371	5605465	uc008gdz.2_exon_3_0_chr19_5605372_r	0	-
chr19	5605542	5605683	uc008gdz.2_exon_4_0_chr19_5605543_r	0	-
chr19	5607550	5607640	uc008gdz.2_exon_5_0_chr19_5607551_r	0	-
chr19	5607715	5607964	uc008gdz.2_exon_6_0_chr19_5607716_r	0	-
chr19	5608254	5608329	uc008gdz.2_exon_7_0_chr19_5608255_r	0	-
chr19	5608637	5608712	uc008gdz.2_exon_8_0_chr19_5608638_r	0	-
chr19	5608801	5608957	uc008gdz.2_exon_9_0_chr19_5608802_r	0	-
chr19	5609235	5609372	uc008gdz.2_exon_10_0_chr19_5609236_r	0	-
chr19	5609462	5609531	uc008gdz.2_exon_11_0_chr19_5609463_r	0	-
chr19	5609851	5609918	uc008gdz.2_exon_12_0_chr19_5609852_r	0	-
chr19	5610017	5610094	uc008gdz.2_exon_13_0_chr19_5610018_r	0	-
chr19	5603013	5603552	uc008geb.2_exon_0_0_chr19_5603014_r	0	-
chr19	5603633	5603715	uc008geb.2_exon_1_0_chr19_5603634_r	0	-
chr19	5603829	5603989	uc008geb.2_exon_2_0_chr19_5603830_r	0	-
chr19	5605371	5605465	uc008geb.2_exon_3_0_chr19_5605372_r	0	-
chr19	5605542	5605683	uc008geb.2_exon_4_0_chr19_5605543_r	0	-
chr19	5607550	5607640	uc008geb.2_exon_5_0_chr19_5607551_r	0	-
chr19	5607715	5607964	uc008geb.2_exon_6_0_chr19_5607716_r	0	-
chr19	5608254	5608329	uc008geb.2_exon_7_0_chr19_5608255_r	0	-
chr19	5608637	5608712	uc008geb.2_exon_8_0_chr19_5608638_r	0	-
chr19	5609235	5609372	uc008geb.2_exon_9_0_chr19_5609236_r	0	-
chr19	5609462	5609531	uc008geb.2_exon_10_0_chr19_5609463_r	0	-
chr19	5609851	5609918	uc008geb.2_exon_11_0_chr19_5609852_r	0	-
chr19	5610017	5610094	uc008geb.2_exon_12_0_chr19_5610018_r	0	-
chr19	5603013	5603552	uc008gec.2_exon_0_0_chr19_5603014_r	0	-
chr19	5603633	5603715	uc008gec.2_exon_1_0_chr19_5603634_r	0	-
chr19	5603829	5603989	uc008gec.2_exon_2_0_chr19_5603830_r	0	-
chr19	5605371	5605465	uc008gec.2_exon_3_0_chr19_5605372_r	0	-
chr19	5605542	5605683	uc008gec.2_exon_4_0_chr19_5605543_r	0	-
chr19	5607550	5607640	uc008gec.2_exon_5_0_chr19_5607551_r	0	-
chr19	5607715	5607964	uc008gec.2_exon_6_0_chr19_5607716_r	0	-
chr19	5608254	5608329	uc008gec.2_exon_7_0_chr19_5608255_r	0	-
chr19	5608637	5608712	uc008gec.2_exon_8_0_chr19_5608638_r	0	-
chr19	5609235	5609372	uc008gec.2_exon_9_0_chr19_5609236_r	0	-
chr19	5609462	5609531	uc008gec.2_exon_10_0_chr19_5609463_r	0	-
chr19	5609851	5610094	uc008gec.2_exon_11_0_chr19_5609852_r	0	-
chr19	5603013	5603552	uc008gea.2_exon_0_0_chr19_5603014_r	0	-
chr19	5603633	5603715	uc008gea.2_exon_1_0_chr19_5603634_r	0	-
chr19	5603829	5603989	uc008gea.2_exon_2_0_chr19_5603830_r	0	-
chr19	5604093	5604336	uc008gea.2_exon_3_0_chr19_5604094_r	0	-
chr19	5605321	5605465	uc008gea.2_exon_4_0_chr19_5605322_r	0	-
chr19	5605542	5605683	uc008gea.2_exon_5_0_chr19_5605543_r	0	-
chr19	5607550	5607640	uc008gea.2_exon_6_0_chr19_5607551_r	0	-
chr19	5607715	5607964	uc008gea.2_exon_7_0_chr19_5607716_r	0	-
chr19	5608254	5608329	uc008gea.2_exon_8_0_chr19_5608255_r	0	-
chr19	5608637	5608712	uc008gea.2_exon_9_0_chr19_5608638_r	0	-
chr19	5608801	5608957	uc008gea.2_exon_10_0_chr19_5608802_r	0	-
[truncated: 13,776 more rows]
