# Supplementary material for: Regulation of mRNA Abundance by Polypyrimidine Tract-Binding Protein-Controlled Alternate 5′ Splice Site Choice
Source: PLoS Genet. 2014 Nov 6;10(11):e1004771. doi: 10.1371/journal.pgen.1004771 (PMC4222953; doi:10.1371/journal.pgen.1004771)
Supplement: Dataset S1 — RNA-seq data analysis pipeline for identifying significantly regulated A5C and A3C events. (ZIP) [file pgen.1004771.s018.zip › A5CA3C_pipeline/Exon_DB_Toolkit/UCSC_exons_chr19_annot.txt]

#mm9.knownGene.name	mm9.kgXref.geneSymbol	mm9.kgXref.description
uc008fvx.1	AK077035	Mus musculus adult male testis cDNA, RIKEN full-length enriched library, clone:1700030N03 product:unclassifiable, full insert sequence.
uc008fvy.1	AK006563	Mus musculus adult male testis cDNA, RIKEN full-length enriched library, clone:1700030N03 product:unclassifiable, full insert sequence.
uc008fvz.1	AK007025	Mus musculus adult male testis cDNA, RIKEN full-length enriched library, clone:1700030N03 product:unclassifiable, full insert sequence.
uc008fwa.1	Ighmbp2	DNA-binding protein SMUBP-2
uc008fwb.1	Ighmbp2	SubName: Full=Putative uncharacterized protein Ighmbp2;
uc008fwc.1	Ighmbp2	DNA-binding protein SMUBP-2
uc008fwd.1	Mrpl21	39S ribosomal protein L21, mitochondrial
uc008fwe.1	Mrpl21	39S ribosomal protein L21, mitochondrial
uc008fwf.2	Cpt1a	carnitine O-palmitoyltransferase 1, liver
uc008fwg.1	Mtl5	tesmin isoform b
uc008fwh.1	Mtl5	tesmin isoform a
uc008fwi.1	Mtl5	tesmin isoform a
uc012bfv.1	Mtl5	tesmin isoform a
uc008fwj.1	Gal	galanin precursor
uc012bfw.1	Ppp6r3	serine/threonine-protein phosphatase 6
uc008fwk.2	Ppp6r3	serine/threonine-protein phosphatase 6
uc008fwl.2	Ppp6r3	serine/threonine-protein phosphatase 6
uc008fwm.2	Ppp6r3	serine/threonine-protein phosphatase 6
uc008fwn.1	mKIAA1558	Mus musculus adult male cecum cDNA, RIKEN full-length enriched library, clone:9130026N02 product:similar to SPORULATION-INDUCED TRANSCRIPT 4-ASSOCIATED PROTEIN SAPLB [Homo sapiens], full insert sequence.
uc008fwo.2	Ppp6r3	RecName: Full=Serine/threonine-protein phosphatase 6 regulatory subunit 3; AltName: Full=SAPS domain family member 3;
uc008fwp.2	mKIAA1558	Mus musculus adult male testis cDNA, RIKEN full-length enriched library, clone:4930528G08 product:SPORULATION-INDUCED TRANSCRIPT 4-ASSOCIATED PROTEIN SAPLB homolog [Homo sapiens], full insert sequence.
uc012bfx.1	Lrp5	Mus musculus low-density lipoprotein receptor-related protein 5 (Lrp5) mRNA, complete cds.
uc008fwq.2	Lrp5	low-density lipoprotein receptor-related protein
uc008fwr.2	Lrp5	low-density lipoprotein receptor-related protein
uc008fws.1	AK144662	Mus musculus lung RCB-0558 LLC cDNA, RIKEN full-length enriched library, clone:G730020O14 product:unclassifiable, full insert sequence.
uc008fwt.1	1810055G02Rik	hypothetical protein LOC72056 precursor
uc008fwu.1	1810055G02Rik	hypothetical protein LOC72056 precursor
uc008fwv.1	1810055G02Rik	hypothetical protein LOC72056 precursor
uc008fww.2	Suv420h1	histone-lysine N-methyltransferase SUV420H1
uc008fwy.2	Suv420h1	histone-lysine N-methyltransferase SUV420H1
uc008fwz.2	Suv420h1	histone-lysine N-methyltransferase SUV420H1
uc008fxa.2	Suv420h1	histone-lysine N-methyltransferase SUV420H1
uc012bfy.1	Suv420h1	histone-lysine N-methyltransferase SUV420H1
uc008fxb.2	Suv420h1	histone-lysine N-methyltransferase SUV420H1
uc008fxc.2	Suv420h1	histone-lysine N-methyltransferase SUV420H1
uc008fxd.1	Chka	choline kinase alpha isoform 2
uc008fxe.1	Chka	choline kinase alpha isoform 2
uc008fxf.1	Chka	choline kinase alpha isoform 2
uc008fxg.1	Chka	choline kinase alpha isoform 1
uc008fxh.1	Chka	choline kinase alpha isoform 1
uc008fxi.1	Chka	Mus musculus mRNA for choline kinase, complete cds.
uc008fxj.2	Tcirg1	SubName: Full=Putative uncharacterized protein; Flags: Fragment;
uc008fxk.2	Tcirg1	T-cell, immune regulator 1
uc008fxl.2	Tcirg1	T-cell, immune regulator 1
uc008fxm.2	Tcirg1	T-cell, immune regulator 1
uc008fxn.1	Ndufs8	NADH dehydrogenase [ubiquinone] iron-sulfur
uc008fxo.1	Ndufs8	NADH dehydrogenase [ubiquinone] iron-sulfur
uc008fxp.1	Ndufs8	NADH dehydrogenase [ubiquinone] iron-sulfur
uc008fxq.1	Aldh3b1	aldehyde dehydrogenase family 3 member B1
uc008fxr.2	Unc93b1	protein unc-93 homolog B1 isoform b
uc008fxs.2	Unc93b1	protein unc-93 homolog B1 isoform a
uc012bfz.1	Unc93b1	protein unc-93 homolog B1 isoform b
uc008fxt.1	Unc93b1	protein unc-93 homolog B1 isoform a
uc008fxu.1	AK081788	Mus musculus adult male testis cDNA, RIKEN full-length enriched library, clone:1700055N04 product:hypothetical Aldehyde reductase (dehydrogenase), ALDH structure containing protein, full insert sequence.
uc008fxv.1	Aldh3b1	SubName: Full=Putative uncharacterized protein; Flags: Fragment;
uc008fxw.2	Aldh3b2	aldehyde dehydrogenase 3 family, member B2
uc008fxx.1	Acy3	aspartoacylase-2
uc008fxy.1	Acy3	aspartoacylase-2
uc008fxz.1	Acy3	aspartoacylase-2
uc012bga.1	Tbx10	T-box transcription factor TBX10 isoform 2
uc008fya.1	Tbx10	T-box transcription factor TBX10 isoform 1
uc012bgb.1	Tbx10	T-box transcription factor TBX10 isoform 1
uc008fyb.1	Nudt8	nucleoside diphosphate-linked moiety X motif 8,
uc008fyc.1	Nudt8	nucleoside diphosphate-linked moiety X motif 8,
uc008fyd.1	Doc2g	double C2-like domain-containing protein gamma
uc008fye.1	Ndufv1	NADH dehydrogenase [ubiquinone] flavoprotein 1,
uc008fyf.1	Gstp1	glutathione S-transferase P 1
uc008fyg.1	Gstp2	glutathione S-transferase P 2
uc008fyh.1	BC021614	hypothetical protein LOC225884
uc008fyi.1	BC021614	hypothetical protein LOC225884
uc008fyj.1	Cabp2	calcium-binding protein 2 isoform 3
uc012bgc.1	Cabp2	calcium-binding protein 2 isoform 1
uc008fyl.2	Cabp2	calcium-binding protein 2 isoform 2
uc008fym.1	Cdk2ap2	cyclin-dependent kinase 2-associated protein 2
uc008fyn.2	Pitpnm1	membrane-associated phosphatidylinositol
uc008fyo.2	Pitpnm1	membrane-associated phosphatidylinositol
uc008fyp.1	Aip	AH receptor-interacting protein
uc008fyq.1	Aip	AH receptor-interacting protein
uc008fyr.1	Tmem134	transmembrane protein 134 isoform a
uc008fys.1	Tmem134	transmembrane protein 134 isoform b
uc008fyt.1	Tmem134	Mus musculus adult male kidney cDNA, RIKEN full-length enriched library, clone:0610005C21 product:RIKEN cDNA 2410001H17 gene, full insert sequence.
uc008fyu.1	Tmem134	Mus musculus adult male kidney cDNA, RIKEN full-length enriched library, clone:0610005C21 product:RIKEN cDNA 2410001H17 gene, full insert sequence.
uc012bgd.1	Tmem134	Mus musculus adult male kidney cDNA, RIKEN full-length enriched library, clone:0610005C21 product:RIKEN cDNA 2410001H17 gene, full insert sequence.
uc008fyv.1	Tmem134	Mus musculus adult male kidney cDNA, RIKEN full-length enriched library, clone:0610005C21 product:RIKEN cDNA 2410001H17 gene, full insert sequence.
uc008fyw.1	Cabp4	calcium-binding protein 4
uc008fyx.1	Gpr152	probable G-protein coupled receptor 152
uc008fyy.1	Coro1b	coronin-1B
uc008fyz.1	AK185771	Mus musculus cDNA, clone:Y0G0129C24, strand:plus, reference:ENSEMBL:Mouse-Transcript-ENST:ENSMUST00000008893, based on BLAT search.
uc008fza.1	Ptprcap	protein tyrosine phosphatase receptor type
uc008fzb.1	Rps6kb2	ribosomal protein S6 kinase beta-2
uc012bge.1	Carns1	RecName: Full=Carnosine synthase 1; EC=6.3.2.11; AltName: Full=ATP-grasp domain-containing protein 1;
uc012bgf.1	Carns1	carnosine synthase 1
uc008fzd.1	Tbc1d10c	carabin
uc012bgg.1	Tbc1d10c	RecName: Full=Carabin; AltName: Full=TBC1 domain family member 10C;
uc008fze.1	Tbc1d10c	RecName: Full=Carabin; AltName: Full=TBC1 domain family member 10C;
uc008fzf.1	Tbc1d10c	carabin
uc012bgh.1	Tbc1d10c	carabin
uc008fzg.1	Ppp1ca	serine/threonine-protein phosphatase PP1-alpha
uc008fzh.1	Rad9	cell cycle checkpoint control protein RAD9A
uc008fzi.1	Rad9	cell cycle checkpoint control protein RAD9A
uc008fzj.1	Clcf1	cardiotrophin-like cytokine factor 1 precursor
uc008fzk.1	Clcf1	cardiotrophin-like cytokine factor 1 precursor
uc008fzl.1	Clcf1	Mus musculus neurotrophin-1/B-cell stimulating factor-3 mRNA, complete cds.
uc008fzm.2	Pold4	DNA polymerase delta subunit 4
uc008fzn.2	Pold4	Mus musculus small subunit DNA polymerase delta p12 mRNA, complete cds.
uc008fzo.1	Ssh3	protein phosphatase Slingshot homolog 3
uc012bgi.1	Ssh3	protein phosphatase Slingshot homolog 3
uc008fzp.1	Ssh3	protein phosphatase Slingshot homolog 3
uc008fzq.1	Ssh3	RecName: Full=Protein phosphatase Slingshot homolog 3; EC=3.1.3.16; EC=3.1.3.48; AltName: Full=SSH-like protein 3; Short=SSH-3L; Short=mSSH-3L;
uc008fzr.1	Ankrd13d	ankyrin repeat domain-containing protein 13D
uc008fzs.1	Ankrd13d	RecName: Full=Ankyrin repeat domain-containing protein 13D;
uc008fzt.1	Adrbk1	SubName: Full=Putative uncharacterized protein; Flags: Fragment;
uc008fzu.1	Adrbk1	beta-adrenergic receptor kinase 1
uc008fzv.1	Adrbk1	beta-adrenergic receptor kinase 1
uc008fzw.1	Kdm2a	lysine-specific demethylase 2A
uc008fzx.1	Kdm2a	lysine-specific demethylase 2A
uc008fzy.1	Kdm2a	RecName: Full=Lysine-specific demethylase 2A; EC=1.14.11.27; AltName: Full=F-box and leucine-rich repeat protein 11; AltName: Full=F-box/LRR-repeat protein 11; AltName: Full=JmjC domain-containing histone demethylation protein 1A; AltName: Full=[Histone-H3]-lysine-36 demethylase 1A;
uc008fzz.1	Kdm2a	RecName: Full=Lysine-specific demethylase 2A; EC=1.14.11.27; AltName: Full=F-box and leucine-rich repeat protein 11; AltName: Full=F-box/LRR-repeat protein 11; AltName: Full=JmjC domain-containing histone demethylation protein 1A; AltName: Full=[Histone-H3]-lysine-36 demethylase 1A;
uc008gaa.1	Rhod	rho-related GTP-binding protein RhoD precursor
uc008gab.1	Rhod	SubName: Full=Putative uncharacterized protein; SubName: Full=Ras homolog gene family, member D, isoform CRA_c;
uc008gac.1	AK048995	Mus musculus adult retina cDNA, RIKEN full-length enriched library, clone:A930001C03 product:unclassifiable, full insert sequence.
uc012bgj.1	AK044205	Mus musculus adult retina cDNA, RIKEN full-length enriched library, clone:A930001C03 product:unclassifiable, full insert sequence.
uc008gad.1	Syt12	synaptotagmin-12
uc008gae.1	2010003K11Rik	hypothetical protein LOC69861
uc008gaf.2	Pcx	pyruvate carboxylase, mitochondrial isoform 1
uc008gag.2	Pcx	pyruvate carboxylase, mitochondrial isoform 2
uc008gah.2	Lrfn4	leucine-rich repeat and fibronectin type-III
uc008gai.2	Lrfn4	leucine-rich repeat and fibronectin type-III
uc008gaj.1	Rce1	SubName: Full=RCE1 homolog, prenyl protein peptidase (S. cerevisiae), isoform CRA_c; SubName: Full=Rce1 protein;
uc008gak.1	Rce1	CAAX prenyl protease 2
uc008gal.1	Face-2	Mus musculus mRNA for farnesylated-proteins converting enzyme-2 (Face-2 gene).
uc008gam.1	AK134945	Mus musculus adult male olfactory brain cDNA, RIKEN full-length enriched library, clone:6430524H14 product:hypothetical protein, full insert sequence.
uc008gan.1	Spnb3	spectrin beta chain, brain 2
uc008gao.1	Spnb3	Mus musculus adult male spinal cord cDNA, RIKEN full-length enriched library, clone:A330064E06 product:Beta-spectrin 2 (Fragment) homolog [Mus musculus], full insert sequence.
uc008gap.1	Rbm14	Mus musculus adult male liver cDNA, RIKEN full-length enriched library, clone:1300007E16 product:RNA binding motif protein 14, full insert sequence.
uc008gaq.1	Rbm4b	RNA-binding protein 4B
uc008gar.1	Rbm4b	RNA-binding protein 4B
uc012bgk.1	Rbm4b	RNA-binding protein 4B
uc008gas.1	Rbm4b	RNA-binding protein 4B
uc008gat.1	AK086315	Mus musculus adult male spinal cord cDNA, RIKEN full-length enriched library, clone:A330091A07 product:unclassifiable, full insert sequence.
uc008gau.1	Rbm4	RNA-binding protein 4
uc008gav.1	Rbm4b	RNA-binding protein 4B
uc012bgl.1	Rbm4	RNA-binding protein 4
uc012bgm.1	Rbm4b	RNA-binding protein 4B
uc012bgn.1	Rbm4	RNA-binding protein 4
uc012bgo.1	Rbm4	RNA-binding protein 4
uc008gaw.1	Rbm4b	RNA-binding protein 4B
uc008gax.1	Rbm4b	RNA-binding protein 4B
uc008gay.1	Rbm14	RecName: Full=RNA-binding protein 14; AltName: Full=RNA-binding motif protein 14;
uc008gaz.1	Rbm14	RNA-binding protein 14
uc008gba.1	Ccs	copper chaperone for superoxide dismutase
uc008gbb.1	Ccdc87	coiled-coil domain-containing protein 87
uc008gbc.1	Ctsf	cathepsin F precursor
uc008gbd.1	Ctsf	SubName: Full=Ctsf protein; Flags: Fragment;
uc008gbe.1	Actn3	alpha-actinin-3
uc008gbf.1	Actn3	alpha-actinin-3
uc008gbh.2	Zdhhc24	probable palmitoyltransferase ZDHHC24 isoform a
uc012bgp.1	Zdhhc24	probable palmitoyltransferase ZDHHC24 isoform b
uc008gbg.2	Zdhhc24	probable palmitoyltransferase ZDHHC24 isoform b
uc008gbi.2	Zdhhc24	Mus musculus 8 days embryo whole body cDNA, RIKEN full-length enriched library, clone:5730496N17 product:hypothetical DHHC-type Zn-finger containing protein, full insert sequence.
uc008gbj.2	Bbs1	Bardet-Biedl syndrome 1
uc008gbk.2	Bbs1	Bardet-Biedl syndrome 1
uc008gbl.2	Bbs1	Bardet-Biedl syndrome 1
uc008gbm.2	Bbs1	Bardet-Biedl syndrome 1
uc008gbo.2	Dpp3	dipeptidyl peptidase 3
uc008gbp.1	AK181830	Mus musculus adult male testis cDNA, RIKEN full-length enriched library, clone:4930533O14 product:hypothetical protein, full insert sequence.
uc008gbq.1	AK041330	Mus musculus 3 days neonate thymus cDNA, RIKEN full-length enriched library, clone:A630002D19 product:similar to DIPEPTIDYLPEPTIDASE III [Homo sapiens], full insert sequence.
uc012bgq.1	Peli3	protein pellino homolog 3
uc008gbs.2	Peli3	protein pellino homolog 3
uc008gbt.2	Mrpl11	39S ribosomal protein L11, mitochondrial
uc008gbu.2	Npas4	neuronal PAS domain-containing protein 4
uc012bgr.1	Npas4	RecName: Full=Neuronal PAS domain-containing protein 4; Short=Neuronal PAS4; AltName: Full=HLH-PAS transcription factor NXF; AltName: Full=Limbic-enhanced PAS protein; Short=LE-PAS;
uc008gbv.2	Slc29a2	equilibrative nucleoside transporter 2
uc012bgs.1	Slc29a2	SubName: Full=Equilibrative nitrobenzylthioinosine-insensitive nucleoside transporter ENT2; SubName: Full=Slc29a2 protein; SubName: Full=Solute carrier family 29 (Nucleoside transporters), member 2, isoform CRA_c;
uc008gbx.1	B3gnt1	N-acetyllactosaminide
uc008gby.1	B3gnt1	N-acetyllactosaminide
uc008gbz.1	Brms1	breast cancer metastasis-suppressor 1 homolog
uc008gca.1	Rin1	ras and Rab interactor 1
uc008gcb.1	Cd248	endosialin precursor
uc008gcc.1	Tmem151a	transmembrane protein 151A
uc008gcd.1	Yif1a	protein YIF1A
uc008gce.1	Cnih2	protein cornichon homolog 2
uc012bgt.1	Cnih2	Mus musculus mRNA for cornichon-like protein, complete cds.
uc008gcf.1	Rab1b	ras-related protein Rab-1B
uc008gcg.1	Klc2	kinesin light chain 2
uc008gch.1	Klc2	Mus musculus kinesin light chain 2 (Klc2) mRNA, complete cds.
uc008gci.1	Pacs1	phosphofurin acidic cluster sorting protein 1
uc008gcj.1	Pacs1	phosphofurin acidic cluster sorting protein 1
uc012bgu.1	Pacs1	SubName: Full=Putative uncharacterized protein; Flags: Fragment;
uc008gck.1	Pacs1	phosphofurin acidic cluster sorting protein 1
uc008gcl.2	Sf3b2	splicing factor 3b, subunit 2
uc008gcm.2	Sf3b2	splicing factor 3b, subunit 2
uc008gcn.2	Sf3b2	splicing factor 3b, subunit 2
uc008gco.2	Gal3st3	galactose-3-O-sulfotransferase 3
uc008gcp.1	Catsper1	cation channel sperm-associated protein 1
uc008gcq.1	Cst6	cystatin-M
uc008gcr.1	Banf1	barrier-to-autointegration factor
uc008gcs.1	Banf1	barrier-to-autointegration factor
uc008gct.1	Eif1ad	probable RNA-binding protein EIF1AD
uc008gcu.1	Sart1	U4/U6.U5 tri-snRNP-associated protein 1
uc008gcv.2	D330050I16Rik	Mus musculus adult male hippocampus cDNA, RIKEN full-length enriched library, clone:2900093E15 product:hypothetical protein, full insert sequence.
uc008gcw.1	Tsga10ip	SubName: Full=Putative uncharacterized protein; Flags: Fragment;
uc012bgv.1	4930481A15Rik	Mus musculus adult male testis cDNA, RIKEN full-length enriched library, clone:4930481A15 product:unclassifiable, full insert sequence.
uc008gcx.2	4930481A15Rik	Mus musculus adult male testis cDNA, RIKEN full-length enriched library, clone:4930481A15 product:unclassifiable, full insert sequence.
uc012bgw.1	4930481A15Rik	Mus musculus adult male testis cDNA, RIKEN full-length enriched library, clone:4930481A15 product:unclassifiable, full insert sequence.
uc008gcy.1	Drap1	dr1-associated corepressor
uc008gcz.1	Drap1	dr1-associated corepressor
uc008gda.2	AI837181	basophilic leukemia expressed protein BLES03
uc008gdb.2	Bles03	RecName: Full=UPF0696 protein C11orf68 homolog; AltName: Full=Basophilic leukemia-expressed protein Bles03; AltName: Full=Protein WF-3;
uc008gdc.1	Fosl1	fos-related antigen 1
uc008gdd.2	Ccdc85b	Mus musculus 4 days neonate male adipose cDNA, RIKEN full-length enriched library, clone:B430219J18 product:Delta-interacting protein A (Hepatitis delta antigen interacting protein A) homolog [Homo sapiens], full insert sequence.
uc012bgx.1	Ccdc85b	coiled-coil domain-containing protein 85B
uc008gde.1	Fibp	SubName: Full=Putative uncharacterized protein;
uc008gdf.1	Fibp	SubName: Full=Fibroblast growth factor (Acidic) intracellular binding protein, isoform CRA_a; SubName: Full=Putative uncharacterized protein;
uc008gdg.1	Fibp	acidic fibroblast growth factor
uc008gdh.1	Fibp	acidic fibroblast growth factor
uc008gdi.1	Fibp	Mus musculus aFGF intracellular binding protein (Fibp) mRNA, complete cds.
uc008gdj.1	Fibp	Mus musculus aFGF intracellular binding protein (Fibp) mRNA, complete cds.
uc008gdk.2	Ctsw	cathepsin W preproprotein
uc008gdl.2	Efemp2	EGF-containing fibulin-like extracellular matrix
uc012bgy.1	Efemp2	EGF-containing fibulin-like extracellular matrix
uc008gdn.2	Mus81	crossover junction endonuclease MUS81
uc008gdo.2	Mus81	crossover junction endonuclease MUS81
uc008gdp.2	Mus81	Mus musculus MUS81 endonuclease (Mus81) mRNA, complete cds.
uc008gdq.2	Cfl1	cofilin-1
uc008gdr.1	Snx32	RecName: Full=Sorting nexin-32; AltName: Full=Sorting nexin-6B;
uc008gds.1	Snx32	sorting nexin-32
uc008gdt.2	1700020D05Rik	mage-g2 protein
uc008gdu.1	Ovol1	putative transcription factor Ovo-like 1
uc008gdv.1	Gm962	hypothetical protein LOC381201
uc008gdw.1	Gm962	hypothetical protein LOC381201
uc008gdx.1	Rnaseh2c	ribonuclease H2 subunit C
uc008gdy.2	Kat5	histone acetyltransferase KAT5 isoform beta
uc008gdz.2	Kat5	histone acetyltransferase KAT5 isoform alpha
uc008geb.2	Kat5	histone acetyltransferase KAT5 isoform beta
uc008gec.2	Kat5	histone acetyltransferase KAT5 isoform gamma
uc008gea.2	Kat5	histone acetyltransferase KAT5 isoform delta
uc008ged.2	Kat5	histone acetyltransferase KAT5 isoform delta
uc008gee.1	Rela	transcription factor p65
uc008gef.1	Rela	SubName: Full=Putative uncharacterized protein Rela;
uc008geg.2	Sipa1	signal-induced proliferation-associated protein
uc008gei.2	Sipa1	signal-induced proliferation-associated protein
uc008geh.2	Sipa1	signal-induced proliferation-associated protein
uc008gej.2	Sipa1	signal-induced proliferation-associated protein
uc012bgz.1	Sipa1	signal-induced proliferation-associated protein
uc008gek.2	Sipa1	signal-induced proliferation-associated protein
uc012bha.1	Sipa1	signal-induced proliferation-associated protein
uc008gel.2	Sipa1	signal-induced proliferation-associated protein
uc008gem.2	mKIAA4074	Mus musculus adult male tongue cDNA, RIKEN full-length enriched library, clone:2310038F18 product:signal-induced proliferation associated gene 1, full insert sequence.
uc008gen.2	Pcnxl3	pecanex-like protein 3
uc008geo.2	Pcnxl3	pecanex-like protein 3
uc008geq.2	Pcnxl3	pecanex-like protein 3
uc008gep.2	Pcnxl3	pecanex-like protein 3
uc008ger.1	Pcnxl3	pecanex-like protein 3
uc008ges.2	Pcnxl3	Mus musculus pecanex-like 3 (Pcnxl3) mRNA, complete cds.
uc008get.1	Map3k11	mitogen-activated protein kinase kinase kinase
uc012bhb.1	Map3k11	mitogen-activated protein kinase kinase kinase
uc008geu.1	Kcnk7	potassium channel subfamily K member 7
uc008gew.2	Ehbp1l1	EH domain-binding protein 1-like protein 1
uc008gex.2	Ehbp1l1	EH domain-binding protein 1-like protein 1
uc008gev.2	Ehbp1l1	EH domain-binding protein 1-like protein 1
uc008gey.2	Ehbp1l1	EH domain-binding protein 1-like protein 1
uc012bhc.1	Ehbp1l1	EH domain-binding protein 1-like protein 1
uc008gez.1	Mtvr2	mammary tumor virus receptor 2 isoform 1
uc008gfa.1	Mtvr2	mammary tumor virus receptor 2 isoform 2
uc008gfb.1	C184	Mus musculus mRNA for C184M protein, complete cds.
uc008gfc.1	Sssca1	Sjoegren syndrome/scleroderma autoantigen 1
uc008gfd.1	Sssca1	Sjoegren syndrome/scleroderma autoantigen 1
uc008gfe.1	Ltbp3	latent-transforming growth factor beta-binding
uc008gff.1	Ltbp3	latent-transforming growth factor beta-binding
uc008gfg.1	Ltbp3	SubName: Full=MFLJ00070 protein; Flags: Fragment;
uc008gfh.1	Scyl1	N-terminal kinase-like protein
uc008gfi.1	Scyl1	N-terminal kinase-like protein
uc012bhd.1	Scyl1	N-terminal kinase-like protein
uc008gfj.2	Malat1	Mus musculus adult male stomach cDNA, RIKEN full-length enriched library, clone:2210401K01 product:inferred: Unknown (protein for MGC:7901) [Mus musculus], full insert sequence.
uc012bhe.1	Neat1	Mus musculus 10 days neonate skin cDNA, RIKEN full-length enriched library, clone:4732452C17 product:unclassifiable, full insert sequence.
uc008gfk.1	AK148054	Mus musculus B16 F10Y cells cDNA, RIKEN full-length enriched library, clone:G370005F13 product:unclassifiable, full insert sequence.
uc008gfl.1	AK215842	Mus musculus cDNA, clone:Y0G0115I04, strand:plus, reference:ENSEMBL:Mouse-Transcript-ENST:ENSMUST00000018274, based on BLAT search.
uc008gfm.1	AK197973	Mus musculus adult male medulla oblongata cDNA, RIKEN full-length enriched library, clone:6330419P03 product:unclassifiable, full insert sequence.
uc012bhf.1	AK009639	Mus musculus adult male tongue cDNA, RIKEN full-length enriched library, clone:2310035N23 product:hypothetical protein, full insert sequence.
uc008gfn.1	Frmd8	FERM domain-containing protein 8
uc008gfo.1	Frmd8	FERM domain-containing protein 8
uc008gfp.1	Frmd8	Mus musculus adult male lung cDNA, RIKEN full-length enriched library, clone:1200004M23 product:FKSG44 homolog [Homo sapiens], full insert sequence.
uc008gfq.1	Slc25a45	solute carrier family 25 member 45
uc008gfr.1	Slc25a45	RecName: Full=Solute carrier family 25 member 45;
uc008gfs.1	Slc25a45	solute carrier family 25 member 45
uc008gft.1	Tigd3	tigger transposable element-derived protein 3
uc008gfu.1	Tigd3	tigger transposable element-derived protein 3
uc008gfv.2	Dpf2	zinc finger protein ubi-d4
uc012bhg.1	Dpf2	zinc finger protein ubi-d4
uc012bhh.1	Dpf2	zinc finger protein ubi-d4
uc008gfw.2	Dpf2	zinc finger protein ubi-d4
uc008gfx.1	Dpf2	Mus musculus adult male lung cDNA, RIKEN full-length enriched library, clone:1200016G04 product:requiem, full insert sequence.
uc008gfy.2	Dpf2	Mus musculus adult male lung cDNA, RIKEN full-length enriched library, clone:1200016G04 product:requiem, full insert sequence.
uc008gga.2	Cdc42ep2	cdc42 effector protein 2
uc008gfz.1	Cdc42ep2	cdc42 effector protein 2
uc008ggb.2	Pola2	DNA polymerase alpha subunit B isoform 1
uc008ggc.2	Pola2	DNA polymerase alpha subunit B isoform 2
uc008ggd.2	Pola2	DNA polymerase alpha subunit B isoform 2
uc008gge.2	Pola2	SubName: Full=Pola2 protein; SubName: Full=Polymerase (DNA directed), alpha 2, isoform CRA_a;
uc008ggf.2	Pola2	SubName: Full=Pola2 protein; SubName: Full=Polymerase (DNA directed), alpha 2, isoform CRA_a;
uc008ggg.2	Pola2	Mus musculus 9.5 days embryo parthenogenote cDNA, RIKEN full-length enriched library, clone:B130065H16 product:DNA polymerase alpha 2, 68 kDa, full insert sequence.
uc008ggh.1	Slc22a20	solute carrier family 22 member 20
uc008ggj.2	Capn1	calpain-1 catalytic subunit
uc012bhi.1	Capn1	calpain-1 catalytic subunit
uc008ggk.2	Capn1	calpain-1 catalytic subunit
uc008ggl.1	AK160921	Mus musculus 18 days pregnant adult female placenta and extra embryonic tissue cDNA, RIKEN full-length enriched library, clone:3830422M19 product:unclassifiable, full insert sequence.
uc008ggm.2	Syvn1	E3 ubiquitin-protein ligase synoviolin
uc008ggn.2	Syvn1	E3 ubiquitin-protein ligase synoviolin
uc008ggo.1	Syvn1	Mus musculus adult male lung cDNA, RIKEN full-length enriched library, clone:1200010C09 product:HRD1 homolog [Homo sapiens], full insert sequence.
uc008ggp.1	Syvn1	Mus musculus adult male lung cDNA, RIKEN full-length enriched library, clone:1200010C09 product:HRD1 homolog [Homo sapiens], full insert sequence.
uc008ggq.1	Mrpl49	39S ribosomal protein L49, mitochondrial
uc008ggr.1	Mrpl49	Mus musculus adult male brain cDNA, RIKEN full-length enriched library, clone:0710008G23 product:mitochondrial ribosomal protein L49, full insert sequence.
uc008ggs.2	Fau	40S ribosomal protein S30 precursor
uc008ggt.2	Fau	40S ribosomal protein S30 precursor
uc008ggu.2	Fau	40S ribosomal protein S30 precursor
uc008ggv.1	Znhit2-ps	zinc finger HIT domain-containing protein 2
uc008ggw.1	Tm7sf2	delta(14)-sterol reductase
uc008ggx.1	Tm7sf2	SubName: Full=Putative uncharacterized protein Tm7sf2;
uc008ggy.1	Tm7sf2	SubName: Full=Putative uncharacterized protein;
uc008ggz.1	Tm7sf2	delta(14)-sterol reductase
uc008gha.1	Tm7sf2	Mus musculus C-14 sterol reductase mRNA, complete cds.
uc008ghb.1	1110014N23Rik	protein fat-free homolog
uc008ghc.1	1110014N23Rik	protein fat-free homolog
uc008ghd.1	Ffr	RecName: Full=Protein fat-free homolog;
uc008ghe.2	BC048609	hypothetical protein LOC433215
uc008ghf.2	BC048609	Mus musculus adult male testis cDNA, RIKEN full-length enriched library, clone:4930470L04 product:hypothetical protein, full insert sequence.
uc008ghg.1	Zfpl1	zinc finger protein-like 1
uc008ghh.1	Cdca5	sororin
uc008ghi.1	Cdca5	Mus musculus ES cells cDNA, RIKEN full-length enriched library, clone:2410018D18 product:hypothetical protein, full insert sequence.
uc008ghj.1	Gm550	SubName: Full=Putative uncharacterized protein Gm550;
uc008ghk.1	Naaladl1	N-acetylated-alpha-linked acidic
uc008ghl.1	Sac3d1	SAC3 domain-containing protein 1
uc008ghm.1	Snx15	sorting nexin-15
uc008ghn.1	AK045837	Mus musculus adult male corpora quadrigemina cDNA, RIKEN full-length enriched library, clone:B230313L15 product:unclassifiable, full insert sequence.
uc008gho.1	Arl2	ADP-ribosylation factor-like protein 2
uc008ghp.1	Batf2	basic leucine zipper transcriptional factor
uc008ghq.1	Batf2	basic leucine zipper transcriptional factor
uc012bhj.1	1700123I01Rik	hypothetical protein LOC622554
uc008ghr.2	LOC622554	RecName: Full=Uncharacterized protein C11orf85 homolog;
uc008ghs.1	Gpha2	glycoprotein hormone alpha-2 precursor
uc008ght.1	Ppp2r5b	serine/threonine-protein phosphatase 2A 56 kDa
uc008ghu.1	Atg2a	autophagy-related protein 2 homolog A
uc008ghv.1	Atg2a	autophagy-related protein 2 homolog A
uc008ghw.1	mKIAA0404	Mus musculus 10 days neonate cortex cDNA, RIKEN full-length enriched library, clone:A830054M12 product:hypothetical protein, full insert sequence.
uc008ghx.2	Mir194-2	Mus musculus microRNA 194-2 (Mir194-2), microRNA.
uc012bhk.1	Mir192	Mus musculus microRNA 192 (Mir192), microRNA.
uc008ghy.1	AK149321	Mus musculus adult retina cDNA, RIKEN full-length enriched library, clone:A930024K12 product:unclassifiable, full insert sequence.
uc008ghz.1	Ehd1	EH domain-containing protein 1
uc008gia.2	Cdc42bpg	serine/threonine-protein kinase MRCK gamma
uc008gib.2	Men1	menin isoform a
uc008gid.2	Men1	menin isoform b
uc008gic.2	Men1	menin isoform b
uc012bhl.1	Men1	menin isoform c
uc008gie.1	Map4k2	mitogen-activated protein kinase kinase kinase
uc008gif.1	Map4k2	Mus musculus 10 days embryo whole body cDNA, RIKEN full-length enriched library, clone:2610037E03 product:mitogen activated protein kinase kinase kinase kinase 2, full insert sequence.
uc008gig.1	Map4k2	SubName: Full=Map4k2 protein;
uc008gih.1	Map4k2	SubName: Full=Map4k2 protein;
uc008gii.1	Map4k2	SubName: Full=Map4k2 protein;
uc008gij.1	Map4k2	mitogen-activated protein kinase kinase kinase
uc008gik.2	Sf1	splicing factor 1 isoform 1
uc008gim.2	Sf1	splicing factor 1 isoform 2
uc008gil.2	Sf1	SubName: Full=Putative uncharacterized protein Sf1;
uc008gin.1	AK140725	Mus musculus adult male corpus striatum cDNA, RIKEN full-length enriched library, clone:C030033G23 product:unclassifiable, full insert sequence.
uc008gio.1	Pygm	glycogen phosphorylase, muscle form
uc008gip.1	Rasgrp2	RAS guanyl-releasing protein 2
uc008giq.1	Rasgrp2	Mus musculus calcium and DAG-regulated guanine nucleotide exchange factor I mRNA, complete cds.
uc008gir.1	Rasgrp2	RecName: Full=RAS guanyl-releasing protein 2; AltName: Full=Calcium and DAG-regulated guanine nucleotide exchange factor I; Short=CalDAG-GEFI; AltName: Full=F25B3.3 kinase-like protein;
uc008gis.1	Rasgrp2	RAS guanyl-releasing protein 2
uc008git.1	Nrxn2	Mus musculus cDNA, RIKEN full-length enriched library, clone:M5C1009M01 product:neurexin II, full insert sequence.
uc008giu.1	Nrxn2	neurexin II
uc008giv.1	Nrxn2	neurexin II
uc008giw.1	Nrxn2	neurexin II
uc012bhm.1	Nrxn2	neurexin II
uc008gix.1	Nrxn2	neurexin II
uc008giy.1	Nrxn2	SubName: Full=Putative uncharacterized protein;
uc012bhn.1	Slc22a12	Mus musculus mRNA for RST, complete cds.
uc012bho.1	Slc22a12	solute carrier family 22 member 12
uc008gja.1	Rps6ka4	ribosomal protein S6 kinase alpha-4
uc008gjb.1	Ccdc88b	coiled-coil domain-containing protein 88B
uc008gjc.1	Prdx5	peroxiredoxin-5, mitochondrial precursor
uc008gjd.2	Trmt112	tRNA methyltransferase 112 homolog
uc008gje.2	Trmt112	tRNA methyltransferase 112 homolog
uc008gjf.1	Trmt112	tRNA methyltransferase 112 homolog
uc008gjg.1	Esrra	steroid hormone receptor ERR1
uc008gjh.1	Esrra	Mus musculus 11 days embryo whole body cDNA, RIKEN full-length enriched library, clone:2700080M08 product:estrogen related receptor, alpha, full insert sequence.
uc012bhp.1	1700019N12Rik	RecName: Full=Uncharacterized protein C11orf20 homolog; AltName: Full=Protein expressed in male leptotene and zygotene spermatocytes 622; Short=MLZ-622;
uc008gji.1	1700019N12Rik	hypothetical protein LOC67077
uc008gjj.1	Kcnk4	potassium channel subfamily K member 4
uc008gjk.2	Gpr137	integral membrane protein GPR137 isoform 1
uc012bhq.1	Gpr137	integral membrane protein GPR137 isoform 2
uc008gjl.1	Gpr137	integral membrane protein GPR137 isoform 4
uc008gjm.1	Gpr137	integral membrane protein GPR137 isoform 3
uc008gjn.1	Bad	bcl2 antagonist of cell death
uc008gjo.1	Bad	SubName: Full=Bcl-associated death promoter, isoform CRA_a; SubName: Full=Putative uncharacterized protein;
uc008gjp.1	Plcb3	1-phosphatidylinositol-4,5-bisphosphate
uc008gjq.1	Plcb3	1-phosphatidylinositol-4,5-bisphosphate
uc008gjr.1	Plcb3	1-phosphatidylinositol-4,5-bisphosphate
uc008gjs.1	Ppp1r14b	protein phosphatase 1 regulatory subunit 14B
uc008gju.2	Fkbp2	peptidyl-prolyl cis-trans isomerase FKBP2
uc008gjt.2	Fkbp2	peptidyl-prolyl cis-trans isomerase FKBP2
uc008gjv.2	Vegfb	vascular endothelial growth factor B Vegf-b186
uc008gjw.2	Vegfb	vascular endothelial growth factor B Vegf-b167
uc008gjx.1	Dnajc4	dnaJ homolog subfamily C member 4
uc008gjy.1	Dnajc4	dnaJ homolog subfamily C member 4
uc008gjz.1	Nudt22	nucleoside diphosphate-linked moiety X motif 22
uc008gka.2	Trpt1	tRNA 2'-phosphotransferase 1
uc012bhr.1	Trpt1	Mus musculus adult male hypothalamus cDNA, RIKEN full-length enriched library, clone:A230066G02 product:hypothetical Domain of unknown function DUF60 containing protein, full insert sequence.
uc012bhs.1	Trpt1	Mus musculus adult male hypothalamus cDNA, RIKEN full-length enriched library, clone:A230066G02 product:hypothetical Domain of unknown function DUF60 containing protein, full insert sequence.
uc008gkd.2	Fermt3	fermitin family homolog 3
uc012bht.1	Fermt3	fermitin family homolog 3
uc008gke.2	Stip1	stress-induced-phosphoprotein 1
uc008gkf.2	Stip1	stress-induced-phosphoprotein 1
uc008gkg.2	Macrod1	MACRO domain-containing protein 1
uc008gkh.2	Flrt1	fibronectin leucine rich transmembrane protein
uc008gki.1	Otub1	ubiquitin thioesterase OTUB1
uc008gkj.1	Cox8a	cytochrome c oxidase subunit 8A, mitochondrial
uc008gkk.2	Naa40	RecName: Full=N-alpha-acetyltransferase 40, NatD catalytic subunit; EC=2.3.1.-; AltName: Full=N-acetyltransferase 11;
uc008gkl.2	Naa40	N-alpha-acetyltransferase 40, NatD catalytic
uc008gkm.2	Naa40	RecName: Full=N-alpha-acetyltransferase 40, NatD catalytic subunit; EC=2.3.1.-; AltName: Full=N-acetyltransferase 11;
uc012bhu.1	AK209302	Mus musculus cDNA, clone:Y0G0143A05, strand:minus, reference:ENSEMBL:Mouse-Transcript-ENST:ENSMUST00000025675, based on BLAT search.
uc008gkn.1	Rcor2	REST corepressor 2
uc008gko.1	Rcor2	REST corepressor 2
uc008gkp.1	Rcor2	REST corepressor 2
uc008gkq.1	Mark2	serine/threonine-protein kinase MARK2 isoform 4
uc008gkr.1	Mark2	serine/threonine-protein kinase MARK2 isoform 1
uc008gks.1	Mark2	serine/threonine-protein kinase MARK2 isoform 3
uc008gkt.1	Mark2	serine/threonine-protein kinase MARK2 isoform 2
uc008gku.1	AK133024	Mus musculus adult male testis cDNA, RIKEN full-length enriched library, clone:4930557O15 product:unclassifiable, full insert sequence.
uc008gkv.2	AI846148	hypothetical protein LOC68229 isoform 1
uc008gkw.2	AI846148	hypothetical protein LOC68229 isoform 2
uc008gkx.1	AK018996	Mus musculus adult male testis cDNA, RIKEN full-length enriched library, clone:1700104P03 product:RIKEN cDNA 1700105P06 gene, full insert sequence.
uc008gky.1	AK195755	Mus musculus cDNA, clone:Y0G0147E15, strand:plus, reference:ENSEMBL:Mouse-Transcript-ENST:ENSMUST00000048874, based on BLAT search.
uc008gkz.2	2700081O15Rik	hypothetical protein LOC108899
uc008gla.1	2700081O15Rik	hypothetical protein LOC108899
uc008glb.1	Rtn3	reticulon-3 isoform 1
uc008gld.1	Rtn3	reticulon-3 isoform 2
uc008gle.1	Rtn3	reticulon-3 isoform 4
uc012bhv.1	Rtn3	reticulon-3 isoform 4
uc008glf.1	AK043844	Mus musculus 10 days neonate cortex cDNA, RIKEN full-length enriched library, clone:A830039H05 product:unclassifiable, full insert sequence.
uc012bhw.1	Atl3	atlastin-3 isoform 1
uc008glg.2	Atl3	atlastin-3 isoform 2
uc008glh.1	Pla2g16	group XVI phospholipase A2
uc008gli.1	Pla2g16	group XVI phospholipase A2
uc008glj.1	Pla2g16	group XVI phospholipase A2
uc008glk.1	Lgals12	galectin-12
uc012bhx.1	Lgals12	galectin-12
uc008gll.1	Lgals12	galectin-12
uc008glm.1	Hrasls5	HRAS-like suppressor 5
uc008gln.1	Hrasls5	HRAS-like suppressor 5
uc008glo.2	Slc22a19	solute carrier family 22 (organic anion
uc008glp.2	Slc22a19	solute carrier family 22 (organic anion
uc008glq.2	Slc22a19	solute carrier family 22 (organic anion
uc008glr.1	BC014805	hypothetical protein LOC236149
uc012bhy.1	BC014805	hypothetical protein LOC236149
uc008gls.1	AB056442	organic anion transporter 6
uc012bhz.1	AB056442	organic anion transporter 6
uc008glt.1	Gm5631	hypothetical protein LOC434674
uc008glu.1	D630002G06Rik	hypothetical protein LOC236293
uc008glv.1	D630002G06Rik	SubName: Full=D630002G06Rik protein;
uc008glw.1	D630002G06Rik	SubName: Full=Putative organic anion transporter 6b;
uc008glx.1	C730048C13Rik	SubName: Full=Putative integral membrane transport protein UST1R;
uc008gly.1	C730048C13Rik	integral membrane transport protein UST1R
uc008glz.1	C730048C13Rik	SubName: Full=Putative integral membrane transport protein UST1R;
uc008gma.1	C730048C13Rik	integral membrane transport protein UST1R
uc008gmb.1	C730048C13Rik	Mus musculus putative integral membrane transport protein UST1R mRNA, complete cds.
uc008gmc.2	Slc22a8	solute carrier family 22 member 8
uc012bia.1	Slc22a8	solute carrier family 22 member 8
uc008gmd.2	Slc22a8	solute carrier family 22 member 8
uc008gme.2	Slc22a6	solute carrier family 22 member 6
uc008gmg.2	Chrm1	muscarinic acetylcholine receptor M1
uc008gmf.2	Chrm1	muscarinic acetylcholine receptor M1
uc012bib.1	Slc3a2	4F2 cell-surface antigen heavy chain isoform b
uc008gmi.2	Slc3a2	4F2 cell-surface antigen heavy chain isoform a
uc012bic.1	Slc3a2	Mus musculus mRNA for 4F2 heavy chain, complete cds.
uc008gmj.2	Snhg1	Mus musculus 7 days neonate cerebellum cDNA, RIKEN full-length enriched library, clone:A730062M15 product:Mus musculus U22 snoRNA host gene (UHG) gene, complete sequence, full insert sequence.
uc008gmk.2	Snhg1	Mus musculus 7 days neonate cerebellum cDNA, RIKEN full-length enriched library, clone:A730062M15 product:Mus musculus U22 snoRNA host gene (UHG) gene, complete sequence, full insert sequence.
uc008gml.1	AK036616	Mus musculus adult male bone cDNA, RIKEN full-length enriched library, clone:9830141O04 product:Mus musculus U22 snoRNA host gene (UHG) gene, complete sequence, full insert sequence.
uc012bid.1	Snord22	Mus musculus small nucleolar RNA, C/D box 22 (Snord22), small nucleolar RNA.
uc008gmm.1	Wdr74	WD repeat-containing protein 74
uc012bie.1	Wdr74	WD repeat-containing protein 74
uc008gmn.2	1700092M07Rik	hypothetical protein LOC74307
uc008gmo.2	Stx5a	syntaxin-5
uc008gmp.2	Stx5a	syntaxin-5
uc008gmq.1	BC094633	Mus musculus cDNA clone IMAGE:963825.
uc008gmr.1	Nxf1	nuclear RNA export factor 1
uc008gms.1	Tmem223	transmembrane protein 223
uc008gmu.2	Tmem179b	Mus musculus adult male kidney cDNA, RIKEN full-length enriched library, clone:0610031L02 product:unclassifiable, full insert sequence.
uc008gmt.2	Tmem179b	transmembrane protein 179B
uc008gmv.2	Tmem179b	Mus musculus adult male kidney cDNA, RIKEN full-length enriched library, clone:0610031L02 product:unclassifiable, full insert sequence.
uc008gmx.2	Taf6l	TAF6-like RNA polymerase II p300/CBP-associated
uc008gmy.2	Taf6l	TAF6-like RNA polymerase II p300/CBP-associated
uc008gmw.2	Gm2518	Mus musculus adult male aorta and vein cDNA, RIKEN full-length enriched library, clone:A530081G18 product:unclassifiable, full insert sequence.
uc008gmz.2	Taf6l	Mus musculus adult male testis cDNA, RIKEN full-length enriched library, clone:4933413G21 product:PCAF ASSOCIATED FACTOR 65 ALPHA homolog [Homo sapiens], full insert sequence.
uc008gna.1	Polr2g	DNA-directed RNA polymerase II subunit RPB7
uc008gnb.1	Zbtb3	zinc finger and BTB domain-containing protein 3
uc008gnc.1	Zbtb3	zinc finger and BTB domain-containing protein 3
uc008gnd.1	Ttc9c	tetratricopeptide repeat protein 9C
uc008gne.1	Ttc9c	SubName: Full=Ttc9c protein;
uc008gnf.1	Ttc9c	tetratricopeptide repeat protein 9C
uc008gng.1	Hnrnpul2	heterogeneous nuclear ribonucleoprotein U-like
uc008gnh.1	Gng3	guanine nucleotide-binding protein
uc008gni.2	Bscl2	seipin
uc008gnj.2	Bscl2	seipin
uc008gnk.2	Bscl2	seipin
uc008gnl.2	Bscl2	seipin
uc008gnm.1	Lrrn4cl	LRRN4 C-terminal-like protein precursor
uc008gnn.1	Lrrn4cl	LRRN4 C-terminal-like protein precursor
uc008gno.1	AK172428	Mus musculus activated spleen cDNA, RIKEN full-length enriched library, clone:F830207B17 product:hypothetical protein, full insert sequence.
uc008gnp.1	Ubxn1	UBX domain-containing protein 1
uc008gnq.1	Ubxn1	UBX domain-containing protein 1
uc008gnr.2	AI462493	hypothetical protein LOC107197 precursor
uc008gns.1	AK011444	Mus musculus 10 days embryo whole body cDNA, RIKEN full-length enriched library, clone:2610018C13 product:unclassifiable, full insert sequence.
uc008gnt.1	1810009A15Rik	hypothetical protein LOC66276
uc008gnu.2	Ints5	integrator complex subunit 5
uc008gnv.1	Ganab	Mus musculus 10 days neonate skin cDNA, RIKEN full-length enriched library, clone:4732427L16 product:alpha glucosidase 2, alpha neutral subunit, full insert sequence.
uc008gnw.1	Ganab	neutral alpha-glucosidase AB
uc008gnx.1	Ganab	neutral alpha-glucosidase AB
uc012bif.1	mKIAA0088	Mus musculus 8 days embryo whole body cDNA, RIKEN full-length enriched library, clone:5730578N21 product:alpha glucosidase 2, alpha neutral subunit, full insert sequence.
uc012big.1	Ganab	RecName: Full=Neutral alpha-glucosidase AB; EC=3.2.1.84; AltName: Full=Alpha-glucosidase 2; AltName: Full=Glucosidase II subunit alpha; Flags: Precursor;
uc008gny.1	mKIAA0088	Mus musculus 8 days embryo whole body cDNA, RIKEN full-length enriched library, clone:5730578N21 product:alpha glucosidase 2, alpha neutral subunit, full insert sequence.
uc008gnz.1	B3gat3	Mus musculus mRNA for glucuronyltransferase I, complete cds.
uc008goa.1	B3gat3	galactosylgalactosylxylosylprotein
uc008gob.1	B3gat3	galactosylgalactosylxylosylprotein
uc008goc.2	Rom1	rod outer segment membrane protein 1
uc008god.1	Eml3	echinoderm microtubule-associated protein-like
uc008goe.1	Eml3	echinoderm microtubule-associated protein-like
uc008gof.1	Mta2	metastasis-associated protein MTA2
uc008gog.1	Tut1	U6 snRNA-specific terminal uridylyltransferase
uc008goh.1	Tut1	U6 snRNA-specific terminal uridylyltransferase
uc012bih.1	Tut1	Mus musculus adult male hypothalamus cDNA, RIKEN full-length enriched library, clone:A230098K01 product:hypothetical RNA-binding region RNP-1 (RNA recognition motif)/Zn-finger, U1-like/Eukaryotic RNA Recognition Motif (RRM) profile containing protein, full insert sequence.
uc008goi.1	Eef1g	elongation factor 1-gamma
uc008goj.1	Ahnak	AHNAK nucleoprotein isoform 1
uc008gok.1	Ahnak	AHNAK nucleoprotein isoform 3
uc008gol.1	Ahnak	AHNAK nucleoprotein isoform 3
uc012bii.1	Ahnak	AHNAK nucleoprotein isoform 3
uc008gom.1	Scgb1a1	uteroglobin
uc008gon.1	Asrgl1	L-asparaginase
uc008goo.1	AK048878	Mus musculus 0 day neonate cerebellum cDNA, RIKEN full-length enriched library, clone:C230078J11 product:weakly similar to prostatic steroid-binding protein chain C1 precursor [Rattus norvegicus], full insert sequence.
uc012bij.1	AB350970	AB350970
uc012bik.1	AB351165	AB351165
uc008gop.1	Gm5057	SubName: Full=Putative uncharacterized protein Gm5057;
uc008gor.2	Incenp	inner centromere protein
uc008gos.2	Incenp	inner centromere protein
uc008got.1	Fth1	ferritin heavy chain
uc008gou.2	Best1	bestrophin-1
uc008gov.1	Rab3il1	guanine nucleotide exchange factor for Rab-3A
uc008gow.1	Rab3il1	guanine nucleotide exchange factor for Rab-3A
uc008gox.1	Rab3il1	SubName: Full=Putative uncharacterized protein Rab3il1;
uc008goy.1	Rab3il1	guanine nucleotide exchange factor for Rab-3A
uc008goz.1	Fads3	fatty acid desaturase 3
uc008gpa.1	AK192544	Mus musculus cDNA, clone:Y1G0109D13, strand:unspecified.
uc008gpb.1	Fads2	fatty acid desaturase 2
uc008gpc.1	Fads2	fatty acid desaturase 2
uc008gpd.2	Fads1	fatty acid desaturase 1
uc008gpe.2	Fads1	fatty acid desaturase 1
uc008gpf.1	Fen1	flap endonuclease 1
uc008gpg.1	Fen1	flap endonuclease 1
uc008gph.1	Fen1	flap endonuclease 1
uc008gpi.2	1810006K21Rik	hypothetical protein LOC69038 isoform 1
uc008gpj.2	1810006K21Rik	hypothetical protein LOC69038 isoform 2
uc008gpk.2	Gm98	myelin gene regulatory factor
uc012bil.1	Gm98	myelin gene regulatory factor
uc012bim.1	Gm98	myelin gene regulatory factor
uc008gpl.1	Gm98	Mus musculus 13 days embryo male testis cDNA, RIKEN full-length enriched library, clone:6030439E18 product:C11ORF9 homolog [Homo sapiens], full insert sequence.
uc008gpm.1	Dagla	sn1-specific diacylglycerol lipase alpha
uc008gpn.1	Dagla	SubName: Full=Dagla protein; Flags: Fragment;
uc012bin.1	Syt7	synaptotagmin-7 gamma isoform
uc008gpp.2	Syt7	synaptotagmin-7 beta isoform
uc008gpq.2	Syt7	synaptotagmin-7 alpha isoform
uc012bio.1	Lrrc10b	LRRC10-like protein ENSP00000367315
uc008gpr.1	4930579J09Rik	IIIG9 protein
uc008gps.1	4930579J09Rik	IIIG9 protein
uc008gpt.2	Sdhaf2	succinate dehydrogenase assembly factor 2,
uc008gpu.2	0610038F07Rik	Mus musculus 10, 11 days embryo whole body cDNA, RIKEN full-length enriched library, clone:2810489L10 product:weakly similar to RE29446P [Drosophila melanogaster], full insert sequence.
uc008gpv.1	Sdhaf2	succinate dehydrogenase assembly factor 2,
uc008gpw.2	Cpsf7	cleavage and polyadenylation specificity factor
uc008gpx.2	Cpsf7	cleavage and polyadenylation specificity factor
uc008gpy.2	Cpsf7	cleavage and polyadenylation specificity factor
uc008gqa.2	Cpsf7	cleavage and polyadenylation specificity factor
uc008gpz.2	Cpsf7	cleavage and polyadenylation specificity factor
uc008gqb.1	Tmem216	Mus musculus thymus atrophy-related protein mRNA, complete cds.
uc008gqc.1	Tmem216	transmembrane protein 216
uc008gqd.1	Tmem138	transmembrane protein 138
uc008gqe.1	Tmem138	Mus musculus adult male testis cDNA, RIKEN full-length enriched library, clone:1700113I01 product:RIKEN cDNA 1700113I01 gene, full insert sequence.
uc008gqf.1	Tmem138	transmembrane protein 138
uc008gqg.1	Cybasc3	cytochrome b ascorbate-dependent protein 3
uc008gqh.1	Cybasc3	cytochrome b ascorbate-dependent protein 3
uc008gqi.1	Cybasc3	cytochrome b ascorbate-dependent protein 3
uc008gqj.1	Cybasc3	cytochrome b ascorbate-dependent protein 3
uc008gqk.1	Dak	bifunctional ATP-dependent dihydroxyacetone
uc008gql.1	Dak	bifunctional ATP-dependent dihydroxyacetone
uc008gqm.1	Ddb1	DNA damage-binding protein 1
uc008gqo.2	Vwce	von Willebrand factor C and EGF
uc008gqn.2	Vwce	Mus musculus adult male liver cDNA, RIKEN full-length enriched library, clone:1300015B04 product:similar to CDNA FLJ32009 FIS, CLONE NT2RP7009498, WEAKLY SIMILAR TO FIBULIN-1, ISOFORM A PRECURSOR [Homo sapiens], full insert sequence.
uc008gqp.2	Pga5	pepsinogen 5, group I
uc008gqq.1	AK008826	Mus musculus adult male stomach cDNA, RIKEN full-length enriched library, clone:2210404E10 product:unclassifiable, full insert sequence.
uc008gqr.1	Vps37c	RecName: Full=Vacuolar protein sorting-associated protein 37C; AltName: Full=ESCRT-I complex subunit VPS37C;
uc008gqs.1	Vps37c	vacuolar protein sorting-associated protein 37C
uc008gqt.1	Vps37c	vacuolar protein sorting-associated protein 37C
uc012bip.1	Vps37c	Mus musculus 8 days embryo whole body cDNA, RIKEN full-length enriched library, clone:5730409F24 product:weakly similar to LD39545P [Drosophila melanogaster], full insert sequence.
uc008gqu.1	AK218226	Mus musculus cDNA, clone:Y0G0111P10, strand:unspecified.
uc008gqv.1	Cd5	T-cell surface glycoprotein CD5 precursor
uc012biq.1	A430093F15Rik	Mus musculus 0 day neonate thymus cDNA, RIKEN full-length enriched library, clone:A430093F15 product:hypothetical protein, full insert sequence.
uc008gqw.2	A430093F15Rik	SubName: Full=Putative uncharacterized protein;
uc008gqx.1	Cd6	T-cell differentiation antigen CD6 isoform 2
uc008gqy.1	Cd6	T-cell differentiation antigen CD6 isoform 2
uc008gqz.1	Cd6	T-cell differentiation antigen CD6 isoform 1
uc008gra.2	Slc15a3	solute carrier family 15 member 3
uc008grb.1	Slc15a3	RecName: Full=Solute carrier family 15 member 3; AltName: Full=Peptide transporter 3; AltName: Full=Peptide/histidine transporter 2; AltName: Full=cAMP-inducible gene 1 protein;
uc008grc.1	Tmem132a	transmembrane protein 132A precursor
uc008grd.1	Tmem132a	SubName: Full=Putative uncharacterized protein Tmem132a;
uc008gre.1	Tmem109	transmembrane protein 109 precursor
uc008grf.1	Prpf19	pre-mRNA-processing factor 19
uc008grg.1	Prpf19	pre-mRNA-processing factor 19
uc008grh.1	Zp1	zona pellucida sperm-binding protein 1
uc008gri.1	Gpr44	putative G-protein coupled receptor 44
uc008grj.2	Ccdc86	coiled-coil domain-containing protein 86
uc008grk.1	Ms4a10	membrane-spanning 4-domains subfamily A member
uc012bir.1	Ms4a10	RecName: Full=Membrane-spanning 4-domains subfamily A member 10;
uc008grl.1	Ms4a15	membrane-spanning 4-domains subfamily A member
uc012bis.1	Ms4a15	membrane-spanning 4-domains subfamily A member
uc012bit.1	Ms4a15	SubName: Full=Ms4a15 protein;
uc008grm.1	AK017199	Mus musculus 11 days pregnant adult female ovary and uterus cDNA, RIKEN full-length enriched library, clone:5033428B15 product:hypothetical protein, full insert sequence.
uc008grn.2	AW112010	hypothetical protein LOC107350
uc008gro.1	Ms4a8a	membrane-spanning 4-domains subfamily A member
uc008grp.1	Ms4a8a	membrane-spanning 4-domains subfamily A member
uc008grq.2	1700017D01Rik	hypothetical protein LOC69369
uc008grs.1	1700025F22Rik	hypothetical protein LOC69416
uc008grt.1	1700025F22Rik	Mus musculus adult male testis cDNA, RIKEN full-length enriched library, clone:1700025F22 product:hypothetical protein, full insert sequence.
uc012biu.1	1700025F22Rik	Mus musculus adult male testis cDNA, RIKEN full-length enriched library, clone:1700025F22 product:hypothetical protein, full insert sequence.
uc008gru.1	Ms4a13	membrane-spanning 4-domains subfamily A member
uc008grv.1	Ms4a13	RecName: Full=Membrane-spanning 4-domains subfamily A member 13; AltName: Full=Testis-expressed transmembrane protein 4.2; Short=Tetm4.2;
uc008grw.1	Ms4a1	B-lymphocyte antigen CD20
uc008grx.1	Ms4a1	B-lymphocyte antigen CD20
uc008gry.1	Ms4a5	membrane-spanning 4-domains subfamily A member
uc012biv.1	Ms4a5	SubName: Full=MS4a5 protein;
uc008grz.1	Ms4a7	membrane-spanning 4-domains subfamily A member 7
uc008gsa.1	Ms4a7	membrane-spanning 4-domains subfamily A member 7
uc008gsb.1	Ms4a7	SubName: Full=MS4A7 protein; SubName: Full=Putative uncharacterized protein;
uc008gsc.2	Ms4a4c	membrane-spanning 4-domains, subfamily A, member
uc012biw.1	Ms4a4c	SubName: Full=MS4A9;
uc008gsd.1	Ms4a4b	membrane-spanning 4-domains, subfamily A, member
uc008gse.1	Ms4a4b	membrane-spanning 4-domains, subfamily A, member
uc008gsf.1	Ms4a4b	membrane-spanning 4-domains, subfamily A, member
uc008gsg.2	Ms4a6c	membrane-spanning 4-domains subfamily A member
uc008gsh.2	Ms4a6c	membrane-spanning 4-domains subfamily A member
uc008gsi.1	AK079938	Mus musculus adult male aorta and vein cDNA, RIKEN full-length enriched library, clone:A530016L01 product:unclassifiable, full insert sequence.
uc012bix.1	Gm8369	membrane-spanning 4-domains, subfamily A, member
uc008gsk.1	Ms4a6b	membrane-spanning 4-domains subfamily A member
uc008gsl.1	Ms4a4d	membrane-spanning 4-domains subfamily A member
uc008gsm.1	Ms4a6d	membrane-spanning 4-domains subfamily A member
uc008gsn.1	Ms4a2	high affinity immunoglobulin epsilon receptor
uc008gso.1	Ms4a2	SubName: Full=Putative uncharacterized protein;
uc012biy.1	Ms4a2	SubName: Full=Putative uncharacterized protein;
uc008gsp.1	Ms4a3	membrane-spanning 4-domains subfamily A member
uc008gsq.1	Ms4a3	membrane-spanning 4-domains subfamily A member
uc008gsr.1	Ms4a3	membrane-spanning 4-domains subfamily A member
uc008gss.1	Plac1l	placenta-specific 1-like protein
uc008gst.1	Oosp1	oocyte-secreted protein 1 precursor
uc008gsu.1	if3	Mus musculus if3 mRNA for initiate factor 3, complete cds.
uc008gsv.1	Gm97	hypothetical protein LOC225923
uc012biz.1	Gm97	Mus musculus 2 days pregnant adult female ovary cDNA, RIKEN full-length enriched library, clone:E330030M12 product:hypothetical protein, full insert sequence.
uc008gsw.1	Gif	gastric intrinsic factor precursor
uc008gsx.1	Mrpl16	39S ribosomal protein L16, mitochondrial
uc008gsy.1	Stx3	syntaxin-3 isoform B
uc008gsz.1	Stx3	syntaxin-3 isoform C
uc008gta.1	Stx3	Mus musculus adult male hypothalamus cDNA, RIKEN full-length enriched library, clone:A230005O06 product:syntaxin 3, full insert sequence.
uc008gtb.1	Stx3	syntaxin-3 isoform A
uc008gtc.1	AK044380	Mus musculus adult retina cDNA, RIKEN full-length enriched library, clone:A930010D20 product:unclassifiable, full insert sequence.
uc008gtd.1	Olfr1417	olfactory receptor 1417
uc008gte.1	Olfr1418	olfactory receptor 1418
uc008gtf.1	Olfr1419	olfactory receptor 1419
uc008gtg.1	Olfr1420	olfactory receptor 1420
uc008gth.2	Patl1	protein PAT1 homolog 1
uc008gti.2	Patl1	RecName: Full=Protein PAT1 homolog 1; AltName: Full=PAT1-like protein 1;
uc008gtj.1	Osbp	oxysterol-binding protein 1
uc008gtk.1	Osbp	oxysterol-binding protein 1
uc008gtl.1	Olfr1423	olfactory receptor 1423
uc008gtm.1	Olfr1424	olfactory receptor 1424
uc008gtn.1	Olfr1425	olfactory receptor 1425
uc008gto.1	Olfr1426	olfactory receptor 1426
uc008gtp.1	Olfr1427	olfactory receptor 1427
uc008gtq.1	Olfr1428	olfactory receptor 1428
uc008gtr.1	Olfr76	olfactory receptor 76
uc008gts.1	Olfr1431	olfactory receptor 1431
uc008gtt.1	Olfr262	olfactory receptor 262
uc008gtu.1	Olfr235	olfactory receptor 235
uc008gtv.1	Olfr1434	olfactory receptor 1434
uc008gtw.1	Olfr1436	olfactory receptor 1436
uc008gtx.1	Olfr1437	olfactory receptor 1437
uc008gty.1	Olfr1440	olfactory receptor 1440
uc008gtz.1	Olfr1441	olfactory receptor 1441
uc008gua.1	Pfpl	pore forming protein-like
uc008gub.1	Mpeg1	macrophage expressed gene 1
uc008guc.2	Dtx4	protein deltex-4
uc008gud.1	Dtx4	protein deltex-4
uc008guf.1	Fam111a	hypothetical protein LOC107373
uc012bja.1	Fam111a	hypothetical protein LOC107373
uc012bjb.1	A330040F15Rik	Mus musculus adult male spinal cord cDNA, RIKEN full-length enriched library, clone:A330040F15 product:unclassifiable, full insert sequence.
uc012bjc.1	Gm4952	glycine N-acyltransferase-like protein
uc008gug.2	Gm4952	glycine N-acyltransferase-like protein
uc008guh.1	Glyat	glycine N-acyltransferase
uc008gui.1	Glyat	RecName: Full=Glycine N-acyltransferase; EC=2.3.1.13; AltName: Full=Acyl-CoA:glycine N-acyltransferase; Short=AAc; AltName: Full=Aralkyl acyl-CoA N-acyltransferase; AltName: Full=Aralkyl acyl-CoA:amino acid N-acyltransferase;
uc008guj.2	Olfr1442	olfactory receptor 1442
uc008guk.1	Olfr1443	olfactory receptor 1443
uc008gul.2	Keg1	glycine N-acyltransferase-like protein Keg1
uc008gum.2	Keg1	glycine N-acyltransferase-like protein Keg1
uc008gun.1	Cntf	ciliary neurotrophic factor
uc008guo.2	Zfp91	E3 ubiquitin-protein ligase ZFP91
uc008gup.2	Zfp91	E3 ubiquitin-protein ligase ZFP91
uc008guq.1	Lpxn	leupaxin
uc008gur.1	Olfr1444	olfactory receptor 1444
uc008gus.1	Olfr1445	olfactory receptor 1445
uc008gut.1	Olfr1446	olfactory receptor 1446
uc008guu.1	Olfr1447	olfactory receptor 1447
uc008guv.1	Rmnd1	RecName: Full=Required for meiotic nuclear division protein 1 homolog;
uc008guw.1	DQ696666	DQ696666
uc008gux.1	Olfr1448	olfactory receptor 1448
uc008guy.1	Olfr1449	olfactory receptor 1449
uc008guz.1	Olfr1450	olfactory receptor 1450
uc008gva.1	Olfr1451	olfactory receptor 1451
uc008gvb.1	Olfr1453	olfactory receptor 1453
uc008gvc.1	Olfr1454	olfactory receptor 1454
uc008gvd.1	Olfr1457	olfactory receptor 1457
uc008gve.1	Olfr1459	olfactory receptor 1459
uc008gvf.1	Olfr1461	olfactory receptor 1461
uc008gvg.1	Olfr1462	olfactory receptor 1462
uc008gvh.1	Olfr1463	olfactory receptor 1463
uc008gvi.1	Olfr1465	olfactory receptor 1465
uc008gvj.1	Olfr1466	olfactory receptor 1466
uc008gvk.1	Olfr1467	olfactory receptor 1467
uc008gvl.1	Olfr1469	olfactory receptor 1469
uc008gvm.1	Olfr1471	olfactory receptor 1471
uc008gvn.1	Olfr1472	olfactory receptor 1472
uc008gvo.1	Olfr1474	olfactory receptor 1474
uc008gvp.1	Olfr1475	olfactory receptor 1475
uc008gvq.1	Olfr1477	olfactory receptor 1477
uc008gvr.1	Olfr1480	olfactory receptor 1480
uc008gvs.1	Olfr1484	olfactory receptor 1484
uc008gvt.1	Olfr1487	olfactory receptor 1487
uc008gvu.1	Olfr1489	olfactory receptor 1489
uc008gvv.1	Olfr1490	olfactory receptor 1490
uc008gvw.1	Olfr1491	olfactory receptor 1491
uc008gvx.1	Olfr1494	olfactory receptor 1494
uc008gvy.1	Olfr1495	olfactory receptor 1495
uc008gvz.2	Olfr1496	olfactory receptor 1496
uc008gwa.1	Olfr1497	olfactory receptor 1497
uc008gwb.1	Olfr1499	olfactory receptor 1499
uc008gwc.1	Olfr1500	olfactory receptor 1500
uc008gwd.1	Olfr1501	olfactory receptor 1501
uc008gwe.1	Olfr1502	olfactory receptor 1502
uc008gwf.1	BC106814	Mus musculus olfactory receptor 1502, mRNA (cDNA clone IMAGE:40042984).
uc008gwg.1	BC106814	Mus musculus olfactory receptor 1502, mRNA (cDNA clone IMAGE:40042984).
uc008gwh.1	Olfr1504	olfactory receptor 1504
uc008gwi.1	Olfr1505	olfactory receptor 1505
uc008gwj.1	AK083177	Mus musculus adult male hippocampus cDNA, RIKEN full-length enriched library, clone:C630023P03 product:hypothetical protein, full insert sequence.
uc008gwk.1	Tle4	transducin-like enhancer protein 4
uc008gwl.1	Tle4	transducin-like enhancer protein 4
uc008gwm.1	Tle1	SubName: Full=Transducin-like enhancer of split 1, homolog of Drosophila E(Spl); Flags: Fragment;
uc008gwn.1	Psat1	phosphoserine aminotransferase
uc008gwo.1	Psat1	phosphoserine aminotransferase
uc008gwp.1	Psat1	phosphoserine aminotransferase
uc008gwq.1	Cep78	centrosomal protein of 78 kDa
uc012bjd.1	Cep78	Mus musculus 9 days embryo whole body cDNA, RIKEN full-length enriched library, clone:D030027P05 product:weakly similar to IP63 PROTEIN [Rattus norvegicus], full insert sequence.
uc008gwr.1	Cep78	centrosomal protein of 78 kDa
uc008gws.1	AK048429	Mus musculus 16 days embryo head cDNA, RIKEN full-length enriched library, clone:C130060C02 product:unclassifiable, full insert sequence.
uc008gwt.1	Gnaq	guanine nucleotide-binding protein G(q) subunit
uc012bje.1	E030024N20Rik	Mus musculus adult male colon cDNA, RIKEN full-length enriched library, clone:9030417F11 product:unclassifiable, full insert sequence.
uc008gwu.2	Gna14	guanine nucleotide-binding protein subunit
uc008gwv.1	Vps13a	vacuolar protein sorting-associated protein 13A
uc012bjf.1	Vps13a	vacuolar protein sorting-associated protein 13A
uc008gww.1	Vps13a	SubName: Full=Putative uncharacterized protein Vps13a 3' variant II; SubName: Full=Putative uncharacterized protein Vps13a 3' variant IV; Flags: Fragment;
uc008gwx.1	Vps13a	vacuolar protein sorting-associated protein 13A
uc008gwy.1	Vps13a	vacuolar protein sorting-associated protein 13A
uc008gwz.1	DQ714940	DQ714940
uc008gxa.1	CHAC	Mus musculus CHAC mRNA for chorein, complete cds, transcript A.
uc008gxb.1	Vps13a	SubName: Full=Putative uncharacterized protein;
uc008gxc.1	Foxb2	forkhead box protein B2
uc008gxd.1	Prune2	SubName: Full=Putative uncharacterized protein;
uc008gxg.2	Prune2	protein prune homolog 2
uc008gxf.2	Prune2	RecName: Full=Protein prune homolog 2; AltName: Full=BNIP2 motif-containing molecule at the C-terminal region 1;
uc008gxh.2	Prune2	RecName: Full=Protein prune homolog 2; AltName: Full=BNIP2 motif-containing molecule at the C-terminal region 1;
uc008gxi.1	Prune2	SubName: Full=Putative uncharacterized protein;
uc008gxj.2	Prune2	RecName: Full=Protein prune homolog 2; AltName: Full=BNIP2 motif-containing molecule at the C-terminal region 1;
uc008gxk.2	Prune2	RecName: Full=Protein prune homolog 2; AltName: Full=BNIP2 motif-containing molecule at the C-terminal region 1;
uc012bjg.1	Gcnt1	beta-1,3-galactosyl-O-glycosyl-glycoprotein
uc008gxm.2	Gcnt1	beta-1,3-galactosyl-O-glycosyl-glycoprotein
uc008gxn.2	Gcnt1	beta-1,3-galactosyl-O-glycosyl-glycoprotein
uc008gxo.2	Rfk	riboflavin kinase
uc008gxp.2	Pcsk5	proprotein convertase subtilisin/kexin type 5
uc008gxq.2	Pcsk5	proprotein convertase subtilisin/kexin type 5
uc008gxr.1	Pcsk5	proprotein convertase subtilisin/kexin type 5
uc008gxs.2	Ostf1	osteoclast-stimulating factor 1
uc008gxt.1	BC016495	nicotinamide riboside kinase 1
uc008gxu.1	BC016495	nicotinamide riboside kinase 1
uc008gxv.1	2410127L17Rik	hypothetical protein LOC67383
uc008gxw.1	2410127L17Rik	RecName: Full=UPF0586 protein C9orf41 homolog;
uc008gxx.1	2410127L17Rik	Mus musculus ES cells cDNA, RIKEN full-length enriched library, clone:2410127L17 product:hypothetical S-adenosyl-L-methionine-dependent methyltransferases structure containing protein, full insert sequence.
uc008gxy.1	D030056L22Rik	hypothetical protein LOC225995
uc008gxz.1	D030056L22Rik	hypothetical protein LOC225995
uc008gya.1	Trpm6	transient receptor potential cation channel
uc012bjh.1	Trpm6	Mus musculus 4 days neonate male adipose cDNA, RIKEN full-length enriched library, clone:B430202L17 product:similar to CHANNEL-KINASE 2 [Homo sapiens], full insert sequence.
uc008gyb.1	Trpm6	transient receptor potential cation channel
uc008gyc.1	Rorb	nuclear receptor ROR-beta isoform 2
uc008gyd.1	Rorb	nuclear receptor ROR-beta isoform 1
uc008gye.1	Rorb	nuclear receptor ROR-beta isoform 1
uc008gyf.1	Rorb	nuclear receptor ROR-beta isoform 1
uc008gyg.1	Rorb	nuclear receptor ROR-beta isoform 2
uc008gyh.1	AK053416	Mus musculus 0 day neonate eyeball cDNA, RIKEN full-length enriched library, clone:E130016C15 product:unclassifiable, full insert sequence.
uc008gyi.1	Anxa1	annexin A1
uc008gyj.1	AK170612	Mus musculus adult female vagina cDNA, RIKEN full-length enriched library, clone:9930106N19 product:unclassifiable, full insert sequence.
uc008gyk.1	E030003E18Rik	Mus musculus adult male testis cDNA, RIKEN full-length enriched library, clone:1700127G21 product:unclassifiable, full insert sequence.
uc012bji.1	E030003E18Rik	Mus musculus adult male testis cDNA, RIKEN full-length enriched library, clone:1700127G21 product:unclassifiable, full insert sequence.
uc008gyl.1	E030003E18Rik	Mus musculus adult male testis cDNA, RIKEN full-length enriched library, clone:1700127G21 product:unclassifiable, full insert sequence.
uc012bjj.1	AK050017	Mus musculus 10 days neonate cortex cDNA, RIKEN full-length enriched library, clone:A830047E08 product:unclassifiable, full insert sequence.
uc008gym.1	Aldh1a1	retinal dehydrogenase 1
uc008gyn.1	Aldh1a7	aldehyde dehydrogenase, cytosolic 1
uc008gyo.1	Tmc1	RecName: Full=Transmembrane channel-like protein 1; AltName: Full=Beethoven protein; AltName: Full=Deafness protein; AltName: Full=Transmembrane cochlear-expressed protein 1;
uc008gyp.1	Tmc1	transmembrane channel-like protein 1
uc008gyq.1	Tmc1	RecName: Full=Transmembrane channel-like protein 1; AltName: Full=Beethoven protein; AltName: Full=Deafness protein; AltName: Full=Transmembrane cochlear-expressed protein 1;
uc008gyr.1	Tmc1	SubName: Full=Putative uncharacterized protein; Flags: Fragment;
uc008gys.1	AK016120	Mus musculus adult male testis cDNA, RIKEN full-length enriched library, clone:4930554I06 product:unclassifiable, full insert sequence.
uc008gyt.1	AK137243	Mus musculus activated spleen cDNA, RIKEN full-length enriched library, clone:F830005B18 product:unclassifiable, full insert sequence.
uc008gyu.1	BC032181	Mus musculus adult male epididymis cDNA, RIKEN full-length enriched library, clone:9230105K24 product:unclassifiable, full insert sequence.
uc008gyv.1	AK089615	Mus musculus activated spleen cDNA, RIKEN full-length enriched library, clone:F830005B18 product:unclassifiable, full insert sequence.
uc008gyw.1	Zfand5	AN1-type zinc finger protein 5
uc008gyx.1	Gda	guanine deaminase
uc008gyy.1	Gda	guanine deaminase
uc008gyz.1	1110059E24Rik	hypothetical protein LOC66206
uc008gza.1	Fam108b	Mus musculus 9 days embryo whole body cDNA, RIKEN full-length enriched library, clone:D030029D01 product:unclassifiable, full insert sequence.
uc008gzb.1	Fam108b	abhydrolase domain-containing protein FAM108B1
uc012bjk.1	Fam108b1	RecName: Full=Abhydrolase domain-containing protein FAM108B1; EC=3.-.-.-; Flags: Precursor;
uc008gzc.1	Fam108b	abhydrolase domain-containing protein FAM108B1
uc008gzd.1	Tmem2	Mus musculus bone marrow macrophage cDNA, RIKEN full-length enriched library, clone:G530008N16 product:similar to Transmembrane protein 2 [Homo sapiens], full insert sequence.
uc008gze.1	Tmem2	Mus musculus bone marrow macrophage cDNA, RIKEN full-length enriched library, clone:G530008N16 product:similar to Transmembrane protein 2 [Homo sapiens], full insert sequence.
uc008gzf.1	Tmem2	transmembrane protein 2
uc008gzg.1	Tmem2	transmembrane protein 2
uc008gzh.1	Tmem2	transmembrane protein 2
uc008gzi.1	AK077070	Mus musculus adult male testis cDNA, RIKEN full-length enriched library, clone:4933400E15 product:unclassifiable, full insert sequence.
uc008gzj.1	Trpm3	transient receptor potential cation channel,
uc008gzk.1	Trpm3	transient receptor potential cation channel,
uc008gzl.1	Trpm3	transient receptor potential cation channel,
uc008gzm.1	Trpm3	transient receptor potential cation channel,
uc008gzn.1	Trpm3	transient receptor potential cation channel,
uc008gzo.1	Trpm3	transient receptor potential cation channel,
uc008gzp.1	Trpm3	transient receptor potential cation channel,
uc008gzq.1	Trpm3	transient receptor potential cation channel,
uc008gzr.1	Trpm3	transient receptor potential cation channel,
uc008gzs.1	Trpm3	transient receptor potential cation channel,
uc008gzt.1	Trpm3	transient receptor potential cation channel,
uc008gzu.1	Trpm3	transient receptor potential cation channel,
uc008gzv.1	Trpm3	transient receptor potential cation channel,
uc012bjl.1	Mir204	Mus musculus 12 days embryo eyeball cDNA, RIKEN full-length enriched library, clone:D230046H12 product:hypothetical protein, full insert sequence.
uc012bjm.1	Trpm3	SubName: Full=Putative uncharacterized protein;
uc008gzw.1	Trpm3	transient receptor potential cation channel,
uc008gzx.1	BC044868	Mus musculus ES cells cDNA, RIKEN full-length enriched library, clone:C330002G04 product:unclassifiable, full insert sequence.
uc008gzy.1	AK019124	Mus musculus ES cells cDNA, RIKEN full-length enriched library, clone:2410071A13 product:hypothetical protein, full insert sequence.
uc008gzz.1	Klf9	Krueppel-like factor 9
uc012bjn.1	Mir1192	Mus musculus 0 day neonate lung cDNA, RIKEN full-length enriched library, clone:E030006L16 product:unclassifiable, full insert sequence.
uc008haa.1	Smc5	structural maintenance of chromosomes protein 5
uc008hab.1	Smc5	structural maintenance of chromosomes protein 5
uc008hac.1	Mamdc2	MAM domain-containing protein 2 precursor
uc012bjo.1	Mamdc2	Mus musculus adult male lung cDNA, RIKEN full-length enriched library, clone:1200015L10 product:weakly similar to THYROID HORMONE-INDUCED PROTEIN B PRECURSOR [Xenopus laevis], full insert sequence.
uc008had.1	1700028P14Rik	hypothetical protein LOC67483
uc008hag.2	Ptar1	protein prenyltransferase alpha subunit repeat
uc008hae.1	Ptar1	Mus musculus adult male testis cDNA, RIKEN full-length enriched library, clone:1700084D09 product:RIKEN cDNA 1700084D09 gene, full insert sequence.
uc008hah.1	BC040804	Mus musculus, clone IMAGE:3979169, mRNA.
uc008hai.1	Apba1	amyloid beta (A4) precursor protein binding,
uc012bjp.1	Apba1	amyloid beta (A4) precursor protein binding,
uc008haj.1	Apba1	Mus musculus adult male olfactory brain cDNA, RIKEN full-length enriched library, clone:6430513E09 product:amyloid beta (A4) precursor protein-binding, family A, member 1, full insert sequence.
uc008hak.2	Fam189a2	hypothetical protein LOC381217
uc012bjq.1	Tjp2	tight junction protein ZO-2 isoform 1
uc008ham.2	Tjp2	tight junction protein ZO-2 isoform 2
uc008han.1	Tjp2	Mus musculus tight junction protein ZO-2 mRNA, complete cds.
uc008hao.1	Fxn	frataxin, mitochondrial precursor
uc012bjr.1	Fxn	Mus musculus B16 F10Y cells cDNA, RIKEN full-length enriched library, clone:G370034E02 product:Friedreich ataxia, full insert sequence.
uc008hap.1	Pip5k1b	phosphatidylinositol-4-phosphate 5-kinase type-1
uc012bjs.1	Pip5k1b	phosphatidylinositol-4-phosphate 5-kinase type-1
uc008haq.1	Fam122a	hypothetical protein LOC68034
uc008har.1	E030010A14Rik	transmembrane protein C9orf71 homolog
uc008has.1	Pgm5	phosphoglucomutase-like protein 5
uc008hat.1	Pgm5	phosphoglucomutase-like protein 5
uc008hau.1	Pgm5	SubName: Full=Putative uncharacterized protein;
uc008hav.1	Foxd4	forkhead box protein D4
uc008hax.2	Cbwd1	RecName: Full=COBW domain-containing protein 1; AltName: Full=Cobalamin synthase W domain-containing protein 1;
uc008haw.2	Cbwd1	COBW domain-containing protein 1
uc012bjt.1	Snora19	Mus musculus small nucleolar RNA, H/ACA box 19 (Snora19), small nucleolar RNA.
uc008hay.1	Dock8	Mus musculus adult male thymus cDNA, RIKEN full-length enriched library, clone:5830472H07 product:hypothetical protein, full insert sequence.
uc008haz.1	Dock8	SubName: Full=Putative uncharacterized protein; Flags: Fragment;
uc008hba.1	Dock8	dedicator of cytokinesis protein 8
uc008hbb.1	Dock8	SubName: Full=Putative uncharacterized protein; Flags: Fragment;
uc008hbc.1	Dock8	RecName: Full=Dedicator of cytokinesis protein 8;
uc008hbd.1	Dock8	SubName: Full=Putative uncharacterized protein; Flags: Fragment;
uc008hbe.1	AK041142	Mus musculus adult male aorta and vein cDNA, RIKEN full-length enriched library, clone:A530085H10 product:unclassifiable, full insert sequence.
uc008hbf.1	Kank1	KN motif and ankyrin repeat domain-containing
uc008hbg.1	Kank1	KN motif and ankyrin repeat domain-containing
uc008hbh.1	Kank1	KN motif and ankyrin repeat domain-containing
uc008hbi.1	Dmrt1	doublesex- and mab-3-related transcription
uc012bju.1	Dmrt1	doublesex- and mab-3-related transcription
uc012bjv.1	Dmrt1	SubName: Full=Doublesex and mab-3 related transcription factor 1c;
uc008hbk.2	Dmrt3	doublesex- and mab-3-related transcription
uc008hbl.1	AK011408	Mus musculus 10 days embryo whole body cDNA, RIKEN full-length enriched library, clone:2610016A17 product:unclassifiable, full insert sequence.
uc008hbm.1	Dmrt2	doublesex- and mab-3-related transcription
uc008hbn.1	Smarca2	probable global transcription activator SNF2L2
uc012bjw.1	Smarca2	probable global transcription activator SNF2L2
uc008hbp.1	AK076909	Mus musculus adult male testis cDNA, RIKEN full-length enriched library, clone:4930548A09 product:unclassifiable, full insert sequence.
uc008hbq.1	Smarca2	Mus musculus 0 day neonate cortex cDNA, RIKEN full-length enriched library, clone:G630008C18 product:Warning: possibly chimeric clone, full insert sequence.
uc008hbr.1	Smarca2	probable global transcription activator SNF2L2
uc012bjx.1	Smarca2	Mus musculus adult male tongue cDNA, RIKEN full-length enriched library, clone:2310011N08 product:weakly similar to BA48M17.1 (SWI/SNF RELATED, MATRIX ASSOCIATED, ACTIN DEPENDENT REGULATOR OF CHROMATIN, SUBFAMILY A, MEMBER 2) (FRAGMENT) [Homo sapiens], full insert sequence.
uc008hbs.1	Gm815	hypothetical protein LOC329047
uc012bjy.1	Gm815	Mus musculus in vitro fertilized eggs cDNA, RIKEN full-length enriched library, clone:7420462K11 product:hypothetical protein, full insert sequence.
uc012bjz.1	Gm815	Mus musculus in vitro fertilized eggs cDNA, RIKEN full-length enriched library, clone:7420462K11 product:hypothetical protein, full insert sequence.
uc008hbt.2	Vldlr	very low-density lipoprotein receptor isoform a
uc008hbu.2	Vldlr	very low-density lipoprotein receptor isoform b
uc008hbv.1	AK086006	Mus musculus 16 days neonate heart cDNA, RIKEN full-length enriched library, clone:D830044D09 product:unclassifiable, full insert sequence.
uc008hbw.1	Kcnv2	potassium voltage-gated channel subfamily V
uc008hbx.1	AK161402	Mus musculus adult male testis cDNA, RIKEN full-length enriched library, clone:4930547H03 product:unclassifiable, full insert sequence.
uc008hby.1	D19Bwg1357e	D19Bwg1357e protein
uc012bka.1	mKIAA0020	Mus musculus 18-day embryo whole body cDNA, RIKEN full-length enriched library, clone:1110069H02 product:hypothetical protein, full insert sequence.
uc008hbz.1	D19Bwg1357e	D19Bwg1357e protein
uc008hca.1	D19Bwg1357e	D19Bwg1357e protein
uc012bkb.1	C030016D13Rik	Mus musculus adult male corpus striatum cDNA, RIKEN full-length enriched library, clone:C030016D13 product:hypothetical protein, full insert sequence.
uc012bkc.1	Rfx3	transcription factor RFX3
uc008hcb.2	Rfx3	transcription factor RFX3
uc008hcc.2	Rfx3	transcription factor RFX3
uc008hcd.2	Rfx3	transcription factor RFX3
uc008hce.2	Rfx3	transcription factor RFX3
uc008hcf.1	Glis3	Mus musculus 4 days neonate male adipose cDNA, RIKEN full-length enriched library, clone:B430117K21 product:hypothetical protein, full insert sequence.
uc008hcg.1	Glis3	Mus musculus 4 days neonate male adipose cDNA, RIKEN full-length enriched library, clone:B430117K21 product:hypothetical protein, full insert sequence.
uc008hch.1	Glis3	zinc finger protein GLIS3
uc008hci.1	Glis3	zinc finger protein GLIS3
uc008hcj.1	Glis3	SubName: Full=Glis3 protein; Flags: Fragment;
uc008hck.1	AK086959	Mus musculus 15 days embryo head cDNA, RIKEN full-length enriched library, clone:D930032P07 product:unclassifiable, full insert sequence.
uc012bkd.1	Gm6788	hypothetical protein LOC627788
uc008hcl.1	Slc1a1	excitatory amino acid transporter 3
uc008hcm.1	Slc1a1	excitatory amino acid transporter 3
uc008hcn.1	Slc1a1	excitatory amino acid transporter 3
uc008hco.1	Slc1a1	excitatory amino acid transporter 3
uc008hcp.1	4430402I18Rik	hypothetical protein LOC381218
uc008hcq.1	4430402I18Rik	hypothetical protein LOC381218
uc012bke.1	4430402I18Rik	hypothetical protein LOC381218
uc012bkf.1	4430402I18Rik	hypothetical protein LOC381218
uc008hcr.2	Ppapdc2	presqualene diphosphate phosphatase
uc008hcs.1	Cdc37l1	hsp90 co-chaperone Cdc37-like 1
uc008hct.1	Cdc37l1	hsp90 co-chaperone Cdc37-like 1
uc008hcu.1	Cdc37l1	hsp90 co-chaperone Cdc37-like 1
uc008hcv.1	Cdc37l1	hsp90 co-chaperone Cdc37-like 1
uc008hcw.1	Cdc37l1	hsp90 co-chaperone Cdc37-like 1
uc012bkg.1	Gm10136	ribosomal protein L26-like
uc008hcx.1	Ak3	GTP:AMP phosphotransferase, mitochondrial
uc008hcy.2	1700018L02Rik	Mus musculus adult male testis cDNA, RIKEN full-length enriched library, clone:1700018L02 product:adenylate kinase 3 alpha like, full insert sequence.
uc008hcz.1	AK028012	Mus musculus 18-day embryo whole body cDNA, RIKEN full-length enriched library, clone:1190008K20 product:hypothetical protein, full insert sequence.
uc008hda.1	Rcl1	RNA 3'-terminal phosphate cyclase-like protein
uc012bkh.1	Rcl1	RecName: Full=RNA 3'-terminal phosphate cyclase-like protein;
uc012bki.1	Mir101b	Mus musculus microRNA 101b (Mir101b), microRNA.
uc008hdb.1	Jak2	tyrosine-protein kinase JAK2
uc008hdc.1	Jak2	tyrosine-protein kinase JAK2
uc008hdd.1	Insl6	insulin-like peptide INSL6 precursor
uc008hde.2	Rln1	prorelaxin 1 precursor
uc008hdf.1	5033414D02Rik	transmembrane protein C9orf46 homolog
uc008hdg.1	5033414D02Rik	transmembrane protein C9orf46 homolog
uc008hdh.1	5033414D02Rik	Mus musculus 18-day embryo whole body cDNA, RIKEN full-length enriched library, clone:1110007H22 product:similar to UNCHARACTERIZED HEMATOPOIETIC STEM/PROGENITOR CELLS PROTEIN MDS030 [Homo sapiens], full insert sequence.
uc008hdi.2	Cd274	programmed cell death 1 ligand 1 precursor
uc008hdk.2	Pdcd1lg2	programmed cell death 1 ligand 2 precursor
uc008hdl.2	Pdcd1lg2	programmed cell death 1 ligand 2 precursor
uc008hdm.1	A930007I19Rik	Mus musculus adult retina cDNA, RIKEN full-length enriched library, clone:A930007I19 product:unclassifiable, full insert sequence.
uc008hdn.2	A930007I19Rik	Mus musculus adult retina cDNA, RIKEN full-length enriched library, clone:A930007I19 product:unclassifiable, full insert sequence.
uc008hdo.1	A930007I19Rik	Mus musculus adult retina cDNA, RIKEN full-length enriched library, clone:A930007I19 product:unclassifiable, full insert sequence.
uc008hdp.2	A930007I19Rik	Mus musculus adult retina cDNA, RIKEN full-length enriched library, clone:A930007I19 product:unclassifiable, full insert sequence.
uc008hdq.1	Kiaa1432	RecName: Full=Protein RIC1 homolog;
uc008hdr.1	C030046E11Rik	protein RIC1 homolog
uc008hds.1	C030046E11Rik	protein RIC1 homolog
uc012bkj.1	mKIAA1432	Mus musculus 0 day neonate cerebellum cDNA, RIKEN full-length enriched library, clone:C230006L13 product:similar to BA207C16.2 (NOVEL PROTEIN SIMILAR TO C. ELEGANS R06F6.8 (SW:Q09417) (CONTAINS KIAA1432)) (FRAGMENT) [Homo sapiens], full insert sequence.
uc008hdt.1	C030046E11Rik	protein RIC1 homolog
uc008hdu.1	Ermp1	endoplasmic reticulum metallopeptidase 1
uc008hdv.1	Ermp1	endoplasmic reticulum metallopeptidase 1
uc008hdw.1	Ermp1	RecName: Full=Endoplasmic reticulum metallopeptidase 1; EC=3.4.-.-; AltName: Full=Felix-ina;
uc008hdx.1	Mlana	melanoma antigen recognized by T-cells 1
uc008hdy.2	9930021J03Rik	hypothetical protein LOC240613
uc008hdz.1	AK083252	Mus musculus adult male hippocampus cDNA, RIKEN full-length enriched library, clone:C630031F20 product:unclassifiable, full insert sequence.
uc008heb.2	Ranbp6	ran-binding protein 6
uc008hec.2	Il33	interleukin-33 precursor
uc008hed.2	Il33	interleukin-33 precursor
uc008hee.1	Trpd52l3	protein kinase NYD-SP25
uc008hef.1	Uhrf2	RecName: Full=E3 ubiquitin-protein ligase UHRF2; EC=6.3.2.-; AltName: Full=NIRF; AltName: Full=Np95-like ring finger protein; AltName: Full=Nuclear protein 97; AltName: Full=Nuclear zinc finger protein Np97; AltName: Full=Ubiquitin-like PHD and RING finger domain-containing protein 2; AltName: Full=Ubiquitin-like-containing PHD and RING finger domains protein 2;
uc008heg.1	NIRF	Mus musculus NIRF mRNA for Np95-like ring finger protein, complete cds.
uc008heh.1	Uhrf2	E3 ubiquitin-protein ligase UHRF2
uc008hei.1	Uhrf2	E3 ubiquitin-protein ligase UHRF2
uc008hej.1	Gldc	glycine dehydrogenase [decarboxylating],
uc008hek.1	Gldc	glycine dehydrogenase [decarboxylating],
uc008hel.1	Mbl2	mannose-binding protein C precursor
uc008hem.1	Ppp1r2	protein phosphatase inhibitor 2
uc008hen.1	Dkk1	dickkopf-related protein 1 precursor
uc008heo.1	Prkg1	cGMP-dependent protein kinase 1 beta isoform
uc008hep.1	Prkg1	cGMP-dependent protein kinase 1 alpha isoform
uc008heq.1	Prkg1b	Mus musculus cGMP-dependent protein kinase type Ib (Prkg1b) mRNA, complete cds.
uc012bkk.1	Gm6642	Mus musculus predicted gene, EG625995, mRNA (cDNA clone IMAGE:849489).
uc008her.1	Cstf2t	cleavage stimulation factor subunit 2 tau
uc008hes.1	8430431K14Rik	Mus musculus adult male corpora quadrigemina cDNA, RIKEN full-length enriched library, clone:B230399E04 product:unclassifiable, full insert sequence.
uc008het.1	A1cf	APOBEC1 complementation factor
uc012bkl.1	A1cf	APOBEC1 complementation factor
uc008heu.1	A1cf	APOBEC1 complementation factor
uc008hev.1	A1cf	APOBEC1 complementation factor
uc008hew.1	Asah2	neutral ceramidase
uc012bkm.1	Asah2	neutral ceramidase
uc008hex.1	Asah2	neutral ceramidase
uc008hey.1	Asah2	neutral ceramidase
uc008hez.1	Asah2	neutral ceramidase
uc008hfa.1	Asah2	neutral ceramidase
uc012bkn.1	Asah2	neutral ceramidase
uc008hfb.1	Asah2	neutral ceramidase
uc008hfc.2	Sgms1	phosphatidylcholine:ceramide
uc008hfe.2	Sgms1	phosphatidylcholine:ceramide
uc008hff.2	Sgms1	phosphatidylcholine:ceramide
uc008hfg.2	Sgms1	phosphatidylcholine:ceramide
uc008hfh.1	Sgms1	phosphatidylcholine:ceramide
uc008hfi.2	2700046G09Rik	Mus musculus 11 days embryo whole body cDNA, RIKEN full-length enriched library, clone:2700046G09 product:hypothetical protein, full insert sequence.
uc008hfj.1	Minpp1	multiple inositol polyphosphate phosphatase 1
uc008hfk.2	Minpp1	multiple inositol polyphosphate phosphatase 1
uc008hfl.2	Papss2	bifunctional 3'-phosphoadenosine
uc008hfm.1	Papss2	bifunctional 3'-phosphoadenosine
uc008hfn.1	Papss2	bifunctional 3'-phosphoadenosine
uc008hfo.1	Atad1	ATPase family AAA domain-containing protein 1
uc008hfp.1	Atad1	ATPase family AAA domain-containing protein 1
uc008hfq.1	Pten	phosphatidylinositol-3,4,5-trisphosphate
uc008hfr.1	Pten	phosphatidylinositol-3,4,5-trisphosphate
uc012bko.1	B430203M17Rik	Mus musculus 9.5 days embryo parthenogenote cDNA, RIKEN full-length enriched library, clone:B130018L04 product:unclassifiable, full insert sequence.
uc008hft.2	Rnls	renalase isoform 1
uc008hfu.2	Rnls	renalase isoform 2
uc012bkp.1	AI747699	Mus musculus 1 day pregnant adult female ovary cDNA, RIKEN full-length enriched library, clone:7230401A11 product:hypothetical protein, full insert sequence.
uc008hfv.1	Lipo1	lipase family member
uc008hfw.1	Lipf	gastric triacylglycerol lipase precursor
uc008hfx.1	Lipk	lipase member K precursor
uc012bkq.1	Lipk	RecName: Full=Lipase member K; EC=3.1.1.-; AltName: Full=Lipase-like abhydrolase domain-containing protein 2; Flags: Precursor;
uc012bkr.1	Lipk	lipase member K precursor
uc008hfy.1	Lipn	SubName: Full=Putative uncharacterized protein;
uc008hfz.1	Lipn	lipase member N precursor
uc008hga.2	Lipm	lipase member M precursor
uc012bks.1	Lipm	lipase member M precursor
uc008hgb.1	Ankrd22	ankyrin repeat domain-containing protein 22
uc008hgc.1	Stambpl1	AMSH-like protease
uc008hgd.1	Stambpl1	AMSH-like protease
uc008hge.1	Stambpl1	AMSH-like protease
uc008hgf.1	AK080187	Mus musculus 11 days pregnant adult female ovary and uterus cDNA, RIKEN full-length enriched library, clone:5033418L24 product:inferred: actin, alpha 2, smooth muscle, aorta, full insert sequence.
uc008hgg.1	Acta2	actin, aortic smooth muscle
uc008hgh.2	Fas	tumor necrosis factor receptor superfamily
uc008hgi.2	Fas	tumor necrosis factor receptor superfamily
uc008hgj.1	Ch25h	cholesterol 25-hydroxylase
uc008hgk.1	AK142879	Mus musculus adult male spinal cord cDNA, RIKEN full-length enriched library, clone:A330070G18 product:cholesterol 25-hydroxylase, full insert sequence.
uc012bkt.1	Lipa	lysosomal acid lipase/cholesteryl ester
uc008hgm.2	Lipa	lysosomal acid lipase/cholesteryl ester
uc008hgn.2	Ifit2	interferon-induced protein with
uc008hgo.1	Ifit3	interferon-induced protein with
uc012bku.1	Gm14446	hypothetical protein LOC667373 isoform 1
uc012bkv.1	Gm14446	hypothetical protein LOC667373 isoform 2
uc008hgp.2	Gm14446	hypothetical protein LOC667373 isoform 1
uc008hgq.1	I830012O16Rik	interferon-induced protein with
uc008hgr.1	I830012O16Rik	interferon-induced protein with
uc008hgs.1	2010002M12Rik	hypothetical protein LOC112419
uc008hgt.1	Ifit1	interferon-induced protein with
uc008hgu.1	Slc16a12	monocarboxylate transporter 12
uc008hgv.1	Pank1	pantothenate kinase 1 isoform 2
uc008hgw.2	Pank1	pantothenate kinase 1 isoform 1
uc012bkw.1	Mir107	Mus musculus microRNA 107 (Mir107), microRNA.
uc008hgy.1	Kif20b	Mus musculus 9.5 days embryo parthenogenote cDNA, RIKEN full-length enriched library, clone:B130024C23 product:Kinesin Superfamily Protein 20B, full insert sequence.
uc008hgz.1	Kif20b	kinesin-like protein KIF20B
uc008hgx.2	Kif20b	kinesin-like protein KIF20B
uc008hha.1	Kif20b	SubName: Full=Kif20b protein;
uc008hhb.1	Kif20b	kinesin-like protein KIF20B
uc008hhc.1	A830019P07Rik	SubName: Full=Putative uncharacterized protein;
uc012bkx.1	Htr7	SubName: Full=5-hydroxytryptamine receptor 7;
uc008hhd.1	Htr7	5-hydroxytryptamine receptor 7
uc008hhe.1	Htr7	SubName: Full=Putative uncharacterized protein; Flags: Fragment;
uc008hhf.1	Htr7	SubName: Full=Putative uncharacterized protein; Flags: Fragment;
uc012bky.1	Htr7	5-hydroxytryptamine receptor 7
uc008hhg.2	Rpp30	ribonuclease P protein subunit p30
uc008hhh.1	Ankrd1	ankyrin repeat domain-containing protein 1
uc012bkz.1	AK080025	Mus musculus adult male kidney cDNA, RIKEN full-length enriched library, clone:0610009F02 product:hypothetical RING finger containing protein, full insert sequence.
uc008hhi.1	Pcgf5	polycomb group RING finger protein 5
uc008hhj.1	Pcgf5	polycomb group RING finger protein 5
uc012bla.1	Pcgf5	polycomb group RING finger protein 5
uc012blb.1	Pcgf5	polycomb group RING finger protein 5
uc008hhk.1	Pcgf5	polycomb group RING finger protein 5
uc008hhl.1	AK165489	Mus musculus adult male kidney cDNA, RIKEN full-length enriched library, clone:F530104D19 product:hypothetical protein, full insert sequence.
uc008hhm.2	Hectd2	SubName: Full=Putative uncharacterized protein;
uc008hhn.2	Hectd2	probable E3 ubiquitin-protein ligase HECTD2
uc008hho.2	Hectd2	probable E3 ubiquitin-protein ligase HECTD2
uc012blc.1	Hectd2	probable E3 ubiquitin-protein ligase HECTD2
uc008hhp.2	Hectd2	Mus musculus adult male testis cDNA, RIKEN full-length enriched library, clone:4921524L07 product:hypothetical HECT domain (Ubiquitin-protein ligase) containing protein, full insert sequence.
uc008hhq.1	1500017E21Rik	Mus musculus adult male cerebellum cDNA, RIKEN full-length enriched library, clone:1500017E21 product:unclassifiable, full insert sequence.
uc008hhr.1	1500017E21Rik	Mus musculus adult male cerebellum cDNA, RIKEN full-length enriched library, clone:1500017E21 product:unclassifiable, full insert sequence.
uc008hhs.1	Ppp1r3c	protein phosphatase 1 regulatory subunit 3C
uc008hhu.2	Tnks2	tankyrase, TRF1-interacting ankyrin-related
uc008hhv.1	Fgfbp3	fibroblast growth factor-binding protein 3
uc008hhw.1	Btaf1	TATA-binding protein-associated factor 172
uc008hhx.1	TAF170	Mus musculus TAF170 mRNA for TBP-associated factor 170, complete cds.
uc008hhy.1	Cpeb3	cytoplasmic polyadenylation element-binding
uc008hhz.1	Cpeb3	cytoplasmic polyadenylation element-binding
uc008hia.1	Cpeb3	cytoplasmic polyadenylation element-binding
uc008hib.1	Cpeb3	cytoplasmic polyadenylation element-binding
uc008hic.1	Cpeb3	cytoplasmic polyadenylation element-binding
uc008hid.1	AK039361	Mus musculus adult male spinal cord cDNA, RIKEN full-length enriched library, clone:A330004A21 product:unclassifiable, full insert sequence.
uc008hie.2	March5	E3 ubiquitin-protein ligase MARCH5 isoform 3
uc008hif.2	March5	E3 ubiquitin-protein ligase MARCH5 isoform 2
uc008hig.2	March5	E3 ubiquitin-protein ligase MARCH5 isoform 1
uc012bld.1	March5	Mus musculus 18-day embryo whole body cDNA, RIKEN full-length enriched library, clone:1110005N07 product:hypothetical protein, full insert sequence.
uc008hih.1	DQ693081	DQ693081
uc008hii.1	DQ703605	DQ703605
uc008hij.1	AK016444	Mus musculus adult male testis cDNA, RIKEN full-length enriched library, clone:4931408D14 product:weakly similar to 2900054E04RIK PROTEIN (FRAGMENT) [Mus musculus], full insert sequence.
uc008hik.1	AK168860	Mus musculus adult male testis cDNA, RIKEN full-length enriched library, clone:4931408D14 product:weakly similar to 2900054E04RIK PROTEIN (FRAGMENT) [Mus musculus], full insert sequence.
uc008hil.1	Ide	insulin-degrading enzyme
uc008him.1	Ide	insulin-degrading enzyme
uc008hin.1	Kif11	kinesin-like protein KIF11
uc008hio.1	Hhex	hematopoietically-expressed homeobox protein
uc008hip.1	AK018976	Mus musculus adult male testis cDNA, RIKEN full-length enriched library, clone:1700122C19 product:unclassifiable, full insert sequence.
uc008hiq.1	Exoc6	exocyst complex component 6
uc008hir.1	Exoc6	exocyst complex component 6
uc012ble.1	Cyp26c1	predicted gene, EG546726
uc008his.2	Cyp26a1	cytochrome P450 26A1
uc008hit.1	Myof	myoferlin
uc012blf.1	Myof	myoferlin
uc008hiu.1	mKIAA1207	Mus musculus 10 days neonate skin cDNA, RIKEN full-length enriched library, clone:4732416N11 product:MYOFERLIN (FER-1 LIKE PROTEIN 3) homolog [Homo sapiens], full insert sequence.
uc008hiw.1	AK153534	Mus musculus bone marrow macrophage cDNA, RIKEN full-length enriched library, clone:I830033I07 product:hypothetical Histidine-rich region profile containing protein, full insert sequence.
uc008hix.2	Cep55	centrosomal protein of 55 kDa isoform 2
uc008hiz.2	Cep55	centrosomal protein of 55 kDa isoform 1
uc008hiy.2	Cep55	centrosomal protein of 55 kDa isoform 1
uc008hja.2	Cep55	centrosomal protein of 55 kDa isoform 2
uc008hjb.2	Cep55	centrosomal protein of 55 kDa isoform 1
uc008hjc.1	Gpr120	G-protein coupled receptor 120
uc008hjd.2	Rbp4	retinol-binding protein 4 isoform 2 precursor
uc008hje.2	Rbp4	retinol-binding protein 4 isoform 1
uc008hjf.2	Pde6c	cone cGMP-specific 3',5'-cyclic
uc012blg.1	Pde6c	cone cGMP-specific 3',5'-cyclic
uc008hjg.1	5730455O13Rik	protein FRA10AC1 homolog
uc008hjh.1	5730455O13Rik	protein FRA10AC1 homolog
uc008hji.1	Lgi1	leucine-rich glioma-inactivated protein 1
uc008hjj.1	AK035873	Mus musculus adult male medulla oblongata cDNA, RIKEN full-length enriched library, clone:6330534I24 product:leucine-rich, glioma inactivated 1, full insert sequence.
uc008hjk.1	Lgi1	Mus musculus leucine-rich glioma-inactivated 1 protein precursor, (Lgi1) mRNA, complete cds.
uc008hjl.1	AK085625	Mus musculus 0 day neonate kidney cDNA, RIKEN full-length enriched library, clone:D630048D13 product:unclassifiable, full insert sequence.
uc008hjm.1	Tmem20	transmembrane protein 20
uc008hjn.1	Tmem20	transmembrane protein 20
uc012blh.1	Tmem20	RecName: Full=Transmembrane protein 20;
uc008hjo.1	PLC-epsilon	Mus musculus PLC-epsilon mRNA for phosphoinositide-specific phospholipase C PLC-epsilon, complete cds.
uc008hjp.1	Plce1	1-phosphatidylinositol-4,5-bisphosphate
uc012bli.1	Plce1	1-phosphatidylinositol-4,5-bisphosphate
uc008hjq.1	Plce1	1-phosphatidylinositol-4,5-bisphosphate
uc008hjr.2	Noc3l	nucleolar complex protein 3 homolog
uc008hjs.1	Tbc1d12	TBC1 domain family member 12
uc012blj.1	Tbc1d12	TBC1 domain family member 12
uc008hjt.1	Hells	lymphocyte-specific helicase
uc008hju.1	Cyp2c55	cytochrome P450 2C55
uc008hjv.2	Cyp2c65	cytochrome P450, family 2, subfamily c,
uc008hjw.1	Cyp2c66	cytochrome P450, family 2, subfamily c,
uc012blk.1	Cyp2c65	SubName: Full=Cyp2c65 protein; Flags: Fragment;
uc008hjx.2	Cyp2c53-ps	Mus musculus 2 cells egg cDNA, RIKEN full-length enriched library, clone:B020015I11 product:cytochrome P450, family 2, subfamily c, polypeptide 29, full insert sequence.
uc008hjy.1	Cyp2c29	cytochrome P450 2C29
uc008hjz.1	Cyp2c29	cytochrome P450 2C29
uc008hka.1	Cyp2c38	cytochrome P450 2C38
uc008hkb.2	Cyp2c39	cytochrome P450 2C39
uc008hkc.1	Cyp2c67	cytochrome P450, family 2, subfamily c,
uc012bll.1	Cyp2c68	SubName: Full=Cytochrome P450, family 2, subfamily c, polypeptide 68;
uc008hkd.2	Cyp2c68	cytochrome P450, family 2, subfamily c,
uc008hke.2	Cyp2c40	cytochrome P450 2C40
uc009vby.1	Cyp2c69	cytochrome P450, family 2, subfamily c,
uc012blm.1	Cyp2c69	Mus musculus cDNA clone IMAGE:9054198, containing frame-shift errors.
uc008hkf.2	Cyp2c37	cytochrome P450 2C37
uc012bln.1	Cyp2c54	cytochrome P450 2C54
uc008hkh.2	Cyp2c50	cytochrome P450 2C50 isoform 3
uc008hki.2	Cyp2c50	cytochrome P450 2C50 isoform 1
uc012blo.1	Cyp2c50	cytochrome P450 2C50 isoform 2
uc008hkj.2	Cyp2c70	cytochrome P450 2C70
uc008hkk.2	Pdlim1	PDZ and LIM domain protein 1
uc008hkl.2	Pdlim1	PDZ and LIM domain protein 1
uc008hkm.1	Sorbs1	sorbin and SH3 domain-containing protein 1
uc008hkn.1	Sorbs1	sorbin and SH3 domain-containing protein 1
uc008hko.1	Sorbs1	sorbin and SH3 domain-containing protein 1
uc008hkp.1	Sorbs1	sorbin and SH3 domain-containing protein 1
uc008hkq.1	Sorbs1	sorbin and SH3 domain-containing protein 1
uc008hkr.1	Sorbs1	sorbin and SH3 domain-containing protein 1
uc008hks.1	Sorbs1	sorbin and SH3 domain-containing protein 1
uc008hkt.1	Sorbs1	sorbin and SH3 domain-containing protein 1
uc008hku.1	mKIAA1296	Mus musculus ponsin-2 mRNA, complete cds.
uc008hkv.1	mKIAA1296	Mus musculus ponsin-2 mRNA, complete cds.
uc008hkw.2	Aldh18a1	delta-1-pyrroline-5-carboxylate synthase isoform
uc008hkx.2	Aldh18a1	delta-1-pyrroline-5-carboxylate synthase isoform
uc008hky.2	Aldh18a1	delta-1-pyrroline-5-carboxylate synthase isoform
uc008hkz.1	AK205396	Mus musculus cDNA, clone:Y1G0141L22, strand:minus, reference:ENSEMBL:Mouse-Transcript-ENST:ENSMUST00000027232, based on BLAT search.
uc008hla.1	Tctn3	tectonic-3 precursor
uc008hlb.1	Tctn3	tectonic-3 precursor
uc008hlc.1	Tctn3	tectonic-3 precursor
uc008hld.1	Entpd1	ectonucleoside triphosphate diphosphohydrolase
uc008hle.1	AK216824	Mus musculus cDNA, clone:Y1G0141L22, strand:minus, reference:ENSEMBL:Mouse-Transcript-ENST:ENSMUST00000027232, based on BLAT search.
uc008hlf.1	Entpd1	ectonucleoside triphosphate diphosphohydrolase
uc012blp.1	Ccnj	cyclin-J
uc008hlh.2	Ccnj	cyclin-J
uc008hli.1	AK087313	Mus musculus 0 day neonate lung cDNA, RIKEN full-length enriched library, clone:E030007J07 product:unclassifiable, full insert sequence.
uc008hlj.1	mKIAA0335	Mus musculus 10, 11 days embryo whole body cDNA, RIKEN full-length enriched library, clone:2810401C22 product:hypothetical Cytochrome c family heme-binding site/Zinc finger, C2H2 type containing protein, full insert sequence.
uc008hlk.1	Zfp518a	zinc finger protein 518A
uc012blq.1	Blnk	B-cell linker protein
uc008hll.1	Blnk	B-cell linker protein
uc008hlm.1	AK082813	Mus musculus ES cells cDNA, RIKEN full-length enriched library, clone:C330026H20 product:unclassifiable, full insert sequence.
uc008hln.1	AK040231	Mus musculus 16 days neonate thymus cDNA, RIKEN full-length enriched library, clone:A130012K02 product:similar to PUTATIVE G-BINDING PROTEIN (FRAGMENT) [Homo sapiens], full insert sequence.
uc008hlo.1	Dntt	DNA nucleotidylexotransferase isoform 1
uc008hlp.1	Dntt	DNA nucleotidylexotransferase isoform 2
uc008hlq.1	Opalin	opalin
uc008hlr.1	Tll2	tolloid-like protein 2 precursor
uc012blr.1	Tll2	tolloid-like protein 2 precursor
uc008hls.1	Tm9sf3	transmembrane 9 superfamily member 3 precursor
uc008hlt.1	Tm9sf3	SubName: Full=MKIAA4036 protein; Flags: Fragment;
uc008hlu.1	Pik3ap1	phosphoinositide 3-kinase adapter protein 1
uc008hlv.1	Pik3ap1	phosphoinositide 3-kinase adapter protein 1
uc008hlw.1	AK087295	Mus musculus 0 day neonate lung cDNA, RIKEN full-length enriched library, clone:E030042K13 product:B cell phosphoinositide 3-kinase adaptor, full insert sequence.
uc008hlx.1	mlr2	Mus musculus mlr2 mRNA for transcription factor MLR2, complete cds.
uc008hly.1	Lcor	ligand-dependent corepressor
uc008hlz.1	Lcor	ligand-dependent corepressor
uc008hma.1	AK202494	Mus musculus cDNA, clone:Y0G0114J19, strand:minus, reference:ENSEMBL:Mouse-Transcript-ENST:ENSMUST00000061673, based on BLAT search.
uc008hmb.1	Lcor	ligand-dependent corepressor
uc008hmc.1	AK171159	Mus musculus 12 days embryo embryonic body between diaphragm region and neck cDNA, RIKEN full-length enriched library, clone:9430045C24 product:unclassifiable, full insert sequence.
uc008hmd.1	AK145489	Mus musculus blastocyst blastocyst cDNA, RIKEN full-length enriched library, clone:I1C0005G13 product:hypothetical protein, full insert sequence.
uc008hme.1	AI606181	SubName: Full=Putative uncharacterized protein;
uc008hmf.2	Slit1	slit homolog 1 protein precursor
uc008hmg.1	AK167556	Mus musculus 13 days pregnant adult female placenta cDNA, RIKEN full-length enriched library, clone:I530020L05 product:unclassifiable, full insert sequence.
uc008hmh.2	Arhgap19	rho GTPase-activating protein 19 isoform 1
uc012bls.1	Arhgap19	rho GTPase-activating protein 19 isoform 2
uc012blt.1	Arhgap19	rho GTPase-activating protein 19 isoform 1
uc008hmi.2	Frat1	proto-oncogene FRAT1
uc008hmj.2	Frat2	GSK-3-binding protein FRAT2
uc008hmk.1	Rrp12	RRP12-like protein
uc008hml.1	Pgam1	phosphoglycerate mutase 1
uc008hmm.2	Exosc1	3'-5' exoribonuclease CSL4 homolog isoform 1
uc008hmn.2	Exosc1	3'-5' exoribonuclease CSL4 homolog isoform 2
uc008hmo.2	Exosc1	3'-5' exoribonuclease CSL4 homolog isoform 2
uc008hmp.2	Zdhhc16	Mus musculus Abl-philin 2 mRNA, complete cds.
uc008hmq.2	Zdhhc16	probable palmitoyltransferase ZDHHC16
uc008hmr.2	Zdhhc16	Mus musculus Abl-philin 2 mRNA, complete cds.
uc008hms.1	Zdhhc16	Mus musculus Abl-philin 2 mRNA, complete cds.
uc008hmt.1	Zdhhc16	Mus musculus Abl-philin 2 mRNA, complete cds.
uc008hmu.2	Zdhhc16	Mus musculus Abl-philin 2 mRNA, complete cds.
uc008hmv.1	Mms19	RecName: Full=MMS19 nucleotide excision repair protein homolog; AltName: Full=MET18 homolog; AltName: Full=MMS19-like protein;
uc008hmw.1	Mms19	MMS19 nucleotide excision repair protein
uc008hmx.1	Mms19	Mus musculus MMS19 mRNA, complete cds.
uc008hmy.1	Mms19	Mus musculus MMS19 mRNA, complete cds.
uc008hmz.1	Ubtd1	ubiquitin domain-containing protein 1
uc008hna.1	Ankrd2	ankyrin repeat domain-containing protein 2
uc008hnb.1	Hoga1	probable 4-hydroxy-2-oxoglutarate aldolase,
uc008hnc.2	4933411K16Rik	hypothetical protein LOC66765
uc008hnd.1	Morn4	MORN repeat-containing protein 4
uc008hne.1	Morn4	MORN repeat-containing protein 4
uc008hnf.1	Pi4k2a	phosphatidylinositol 4-kinase type 2-alpha
uc008hng.1	Pi4k2a	phosphatidylinositol 4-kinase type 2-alpha
uc008hnh.1	Avpi1	arginine vasopressin-induced protein 1
uc008hni.2	Marveld1	putative MARVEL domain-containing protein 1
uc012blu.1	Zfyve27	zinc finger FYVE domain-containing protein 27
uc008hnj.2	Zfyve27	zinc finger FYVE domain-containing protein 27
uc012blv.1	Zfyve27	Mus musculus 0 day neonate cerebellum cDNA, RIKEN full-length enriched library, clone:C230073D04 product:unclassifiable, full insert sequence.
uc008hnl.2	Sfrp5	secreted frizzled-related protein 5 precursor
uc008hnm.2	Golga7b	Golgin subfamily A member 7B
uc008hnn.2	Golga7b	Golgin subfamily A member 7B
uc012blw.1	Mir3085	Mus musculus microRNA 3085 (Mir3085), microRNA.
uc008hno.1	Crtac1	cartilage acidic protein 1 precursor
uc012blx.1	Crtac1	cartilage acidic protein 1 precursor
uc008hnp.1	AK077353	Mus musculus adult male pituitary gland cDNA, RIKEN full-length enriched library, clone:5330435J24 product:unclassifiable, full insert sequence.
uc008hnq.1	D19Ertd386e	growth inhibition and differentiation-related
uc008hnr.1	AK006610	Mus musculus adult male testis cDNA, RIKEN full-length enriched library, clone:1700036B12 product:unclassifiable, full insert sequence.
uc008hnt.2	Loxl4	lysyl oxidase homolog 4 isoform 1
uc008hns.2	Loxl4	lysyl oxidase homolog 4 isoform 2
uc008hnu.1	Pyroxd2	pyridine nucleotide-disulfide oxidoreductase
uc012bly.1	Pyroxd2	pyridine nucleotide-disulfide oxidoreductase
uc012blz.1	Pyroxd2	pyridine nucleotide-disulfide oxidoreductase
uc008hnv.1	4833409A17Rik	Mus musculus 0 day neonate head cDNA, RIKEN full-length enriched library, clone:4833409A17 product:hypothetical FAD/NAD(P)-binding domain structure containing protein, full insert sequence.
uc008hnw.1	4833409A17Rik	Mus musculus 0 day neonate head cDNA, RIKEN full-length enriched library, clone:4833409A17 product:hypothetical FAD/NAD(P)-binding domain structure containing protein, full insert sequence.
uc008hnx.1	ep	Mus musculus pale ear (ep wild type allele) mRNA, partial cds.
uc008hny.1	Hps1	Hermansky-Pudlak syndrome 1 protein homolog
uc008hnz.1	AK213166	Mus musculus cDNA, clone:Y1G0102P14, strand:unspecified.
uc008hoa.1	Hps1	Mus musculus 13 days embryo male testis cDNA, RIKEN full-length enriched library, clone:6030422N11 product:pale ear, full insert sequence.
uc008hob.1	Hps1	Hermansky-Pudlak syndrome 1 protein homolog
uc008hoc.1	Hps1	Hermansky-Pudlak syndrome 1 protein homolog
uc008hod.1	AK049068	Mus musculus 0 day neonate cerebellum cDNA, RIKEN full-length enriched library, clone:C230096I11 product:unclassifiable, full insert sequence.
uc008hoe.1	Hpse2	heparanase-2
uc008hof.1	AK132743	Mus musculus adult male testis cDNA, RIKEN full-length enriched library, clone:4922504M22 product:unclassifiable, full insert sequence.
uc008hog.1	AK052572	Mus musculus 13 days embryo stomach cDNA, RIKEN full-length enriched library, clone:D530031J24 product:unclassifiable, full insert sequence.
uc008hoh.2	Cnnm1	metal transporter CNNM1
uc012bma.1	Cnnm1	metal transporter CNNM1
uc012bmb.1	Got1	aspartate aminotransferase, cytoplasmic
uc008hoj.1	Got1	Mus musculus 16 days embryo heart cDNA, RIKEN full-length enriched library, clone:I920001F12 product:glutamate oxaloacetate transaminase 1, soluble, full insert sequence.
uc008hok.1	Nkx2-3	homeobox protein Nkx-2.3
uc008hol.1	AK035331	Mus musculus adult male urinary bladder cDNA, RIKEN full-length enriched library, clone:9530018H19 product:unclassifiable, full insert sequence.
uc008hom.1	Slc25a28	mitoferrin-2
uc008hon.1	Slc25a28	mitoferrin-2
uc008hoo.1	Slc25a28	RecName: Full=Mitoferrin-2; AltName: Full=Mitochondrial RNA-splicing protein 3/4 homolog; Short=MRS3/4; AltName: Full=Mitochondrial iron transporter 2; AltName: Full=Solute carrier family 25 member 28;
uc008hop.1	Slc25a28	mitoferrin-2
uc008hoq.1	AK076978	Mus musculus adult male testis cDNA, RIKEN full-length enriched library, clone:4930584L23 product:unclassifiable, full insert sequence.
uc008hor.2	Entpd7	ectonucleoside triphosphate diphosphohydrolase
uc008hos.2	Entpd7	ectonucleoside triphosphate diphosphohydrolase
uc008hot.2	Cox15	cytochrome c oxidase assembly protein COX15
uc008hov.2	Cutc	copper homeostasis protein cutC homolog isoform
uc008hou.2	Cutc	copper homeostasis protein cutC homolog isoform
uc008how.1	Abcc2	canalicular multispecific organic anion
uc012bmc.1	Gm10768	Mus musculus adult male kidney cDNA, RIKEN full-length enriched library, clone:F530001O12 product:hypothetical protein, full insert sequence.
uc008hox.1	Dnmbp	dynamin-binding protein
uc008hoy.1	Dnmbp	dynamin-binding protein
uc008hoz.1	AK076939	Mus musculus adult male testis cDNA, RIKEN full-length enriched library, clone:4930565I18 product:unclassifiable, full insert sequence.
uc008hpa.1	Cpn1	carboxypeptidase N catalytic chain precursor
uc008hpb.1	Cpn1	Mus musculus mRNA for carboxypeptidase N, complete cds.
uc008hpc.2	Cyp2c44	cytochrome P450, family 2, subfamily c,
uc012bmd.1	Cyp2c44	cytochrome P450, family 2, subfamily c,
uc008hpd.2	Erlin1	erlin-1
uc012bme.1	Erlin1	erlin-1
uc008hpe.2	Erlin1	erlin-1
uc008hpf.1	AK019290	Mus musculus 10, 11 days embryo whole body cDNA, RIKEN full-length enriched library, clone:2810439N09 product:unclassifiable, full insert sequence.
uc008hph.2	Chuk	inhibitor of nuclear factor kappa-B kinase
uc008hpg.2	Chuk	inhibitor of nuclear factor kappa-B kinase
uc008hpi.2	Chuk	inhibitor of nuclear factor kappa-B kinase
uc008hpj.1	Cwf19l1	CWF19-like protein 1
uc008hpk.1	Cwf19l1	Mus musculus 10 days embryo whole body cDNA, RIKEN full-length enriched library, clone:2610528C06 product:hypothetical protein, full insert sequence.
uc008hpl.2	Bloc1s2	biogenesis of lysosome-related organelles
uc012bmf.1	Bloc1s2	RecName: Full=Biogenesis of lysosome-related organelles complex 1 subunit 2; Short=BLOC-1 subunit 2;
uc008hpm.2	Pkd2l1	polycystic kidney disease 2-like 1
uc008hpn.1	Scd3	stearoyl-coenzyme A desaturase 3
uc008hpo.1	Scd3	stearoyl-coenzyme A desaturase 3
uc008hpp.2	Scd2	acyl-CoA desaturase 2
uc008hpq.1	Scd4	stearoyl-CoA desaturase 4
uc008hpr.2	Scd1	acyl-CoA desaturase 1
uc008hps.1	BC114417	Mus musculus cDNA clone IMAGE:40040782.
uc008hpt.2	Wnt8b	protein Wnt-8b
uc008hpu.1	Sec31b	protein transport protein Sec31B
uc012bmg.1	Sec31b	RecName: Full=Protein transport protein Sec31B; AltName: Full=SEC31-like protein 2; AltName: Full=SEC31-related protein B;
uc008hpv.1	Ndufb8	NADH dehydrogenase [ubiquinone] 1 beta
uc008hpw.1	Ndufb8	NADH dehydrogenase [ubiquinone] 1 beta
uc008hpx.1	Hif1an	hypoxia-inducible factor 1-alpha inhibitor
uc008hpy.1	Hif1an	hypoxia-inducible factor 1-alpha inhibitor
uc008hpz.1	Pax2	paired box protein Pax-2
uc008hqa.1	Pax2	paired box protein Pax-2
uc008hqb.1	Fam178a	hypothetical protein LOC226151
uc008hqc.1	Fam178a	hypothetical protein LOC226151
uc012bmh.1	Fam178a	hypothetical protein LOC226151
uc012bmi.1	Fam178a	hypothetical protein LOC226151
uc008hqd.1	AK076690	Mus musculus adult male testis cDNA, RIKEN full-length enriched library, clone:4930414N06 product:hypothetical protein, full insert sequence.
uc008hqe.1	Sema4g	SubName: Full=MKIAA1619 protein; Flags: Fragment;
uc008hqf.1	Sema4g	semaphorin-4G precursor
uc008hqg.1	Mrpl43	39S ribosomal protein L43, mitochondrial
uc008hqh.1	Peo1	twinkle protein, mitochondrial
uc008hqi.1	Peo1	twinkle protein, mitochondrial
uc008hqj.1	Peo1	twinkle protein, mitochondrial
uc008hqn.2	Lzts2	leucine zipper putative tumor suppressor 2
uc008hql.2	Lzts2	leucine zipper putative tumor suppressor 2
uc008hqm.2	Lzts2	leucine zipper putative tumor suppressor 2
uc012bmj.1	Pdzd7	Mus musculus adult male cecum cDNA, RIKEN full-length enriched library, clone:9130207N01 product:weakly similar to FLJ00011 PROTEIN (FRAGMENT) [Homo sapiens], full insert sequence.
uc012bmk.1	Pdzd7	PDZ domain containing 7
uc012bml.1	Sfxn3	sideroflexin-3 isoform 1
uc012bmm.1	Sfxn3	sideroflexin-3 isoform 2
uc008hqq.2	Sfxn3	sideroflexin-3 isoform 3
uc008hqs.2	Kazald1	kazal-type serine protease inhibitor
uc008hqt.2	Kazald1	kazal-type serine protease inhibitor
uc008hqu.1	Tlx1	T-cell leukemia homeobox protein 1
uc008hqv.1	Lbx1	transcription factor LBX1
uc008hqw.2	mKIAA4123	Mus musculus ubiquitin ligase FWD1 mRNA, complete cds.
uc008hqx.2	Btrc	F-box/WD repeat-containing protein 1A isoform a
uc008hqy.2	Btrc	F-box/WD repeat-containing protein 1A isoform a
uc008hqz.2	Btrc	F-box/WD repeat-containing protein 1A isoform b
uc012bmn.1	Fbxw11	SubName: Full=Fbxw11 protein; Flags: Fragment;
uc008hra.2	Btrc	F-box/WD repeat-containing protein 1A isoform b
uc008hrb.1	AK052812	Mus musculus 10 days lactation, adult female mammary gland cDNA, RIKEN full-length enriched library, clone:D730024H21 product:unclassifiable, full insert sequence.
uc008hrc.1	Poll	DNA polymerase lambda
uc008hrd.1	Dpcd	protein DPCD
uc008hre.1	Dpcd	RecName: Full=Protein DPCD;
uc008hrf.1	Fbxw4	F-box/WD repeat-containing protein 4
uc008hrg.2	Fgf8	fibroblast growth factor 8 isoform 2 precursor
uc008hrh.2	Fgf8	fibroblast growth factor 8 isoform 4 precursor
uc008hri.2	Fgf8	fibroblast growth factor 8 isoform 3 precursor
uc012bmo.1	Fgf8	fibroblast growth factor 8 isoform 1 precursor
uc008hrk.1	Npm3	nucleoplasmin-3
uc008hrl.1	AK040197	Mus musculus 0 day neonate thymus cDNA, RIKEN full-length enriched library, clone:A430076A20 product:unclassifiable, full insert sequence.
uc008hrm.1	Mgea5	RecName: Full=Bifunctional protein NCOAT; AltName: Full=Meningioma-expressed antigen 5; AltName: Full=Nuclear cytoplasmic O-GlcNAcase and acetyltransferase; Includes: RecName: Full=Beta-hexosaminidase; EC=3.2.1.52; AltName: Full=Beta-N-acetylhexosaminidase; AltName: Full=Hexosaminidase C; AltName: Full=N-acetyl-beta-D-glucosaminidase; AltName: Full=N-acetyl-beta-glucosaminidase; AltName: Full=O-G…
uc008hrn.1	Mgea5	bifunctional protein NCOAT
uc012bmp.1	BC147260	Mus musculus adult male corpora quadrigemina cDNA, RIKEN full-length enriched library, clone:B230215O07 product:similar to MENINGIOMA EXPRESSED ANTIGEN 5 (HYALURONIDASE) (FRAGMENT) [Homo sapiens], full insert sequence.
uc008hrp.1	Mgea5	bifunctional protein NCOAT
uc008hrq.1	Mgea5	Mus musculus cytosolic beta-N-acetylglucosaminidase (Mgea5) mRNA, complete cds.
uc008hrr.1	Kcnip2	Kv channel-interacting protein 2 isoform c
uc008hrs.1	Kcnip2	Kv channel-interacting protein 2 isoform a
uc008hrt.1	Kcnip2	Kv channel-interacting protein 2 isoform b
uc008hru.1	Kcnip2	Kv channel-interacting protein 2 isoform c
uc008hrv.1	9130011E15Rik	hypothetical protein LOC71617
uc012bmq.1	Gm6813	ribosomal protein L21 family member
uc008hrw.1	9130011E15Rik	hypothetical protein LOC71617
uc008hrx.2	Hps6	Hermansky-Pudlak syndrome 6 protein homolog
uc008hry.1	Ldb1	LIM domain-binding protein 1 isoform 3
uc008hrz.1	Ldb1	LIM domain-binding protein 1 isoform 3
uc012bmr.1	Ldb1	LIM domain-binding protein 1 isoform 1
uc008hsa.1	Ldb1	LIM domain-binding protein 1 isoform 3
uc008hsb.1	Pprc1	peroxisome proliferator-activated receptor gamma
uc008hsc.1	Pprc1	peroxisome proliferator-activated receptor gamma
uc008hsd.1	Pprc1	peroxisome proliferator-activated receptor gamma
uc008hse.1	Pprc1	peroxisome proliferator-activated receptor gamma
uc008hsf.1	mKIAA0595	Mus musculus adult retina cDNA, RIKEN full-length enriched library, clone:A930018M19 product:weakly similar to PGC-1 RELATED CO-ACTIVATOR [Homo sapiens], full insert sequence.
uc008hsg.1	Nolc1	nucleolar and coiled-body phosphoprotein 1
uc008hsh.1	Nolc1	nucleolar and coiled-body phosphoprotein 1
uc008hsi.1	Nolc1	nucleolar and coiled-body phosphoprotein 1
uc008hsj.1	Nolc1	nucleolar and coiled-body phosphoprotein 1
uc008hsk.1	Elovl3	elongation of very long chain fatty acids
uc008hsl.1	Pitx3	pituitary homeobox 3
uc008hsm.1	Gbf1	SubName: Full=Putative uncharacterized protein;
uc008hsn.1	Gbf1	Golgi-specific brefeldin A-resistance guanine
uc008hso.1	Gbf1	Golgi-specific brefeldin A-resistance guanine
uc008hsp.1	Gbf1	Golgi-specific brefeldin A-resistance guanine
uc008hsq.1	Gbf1	Golgi-specific brefeldin A-resistance guanine
uc008hsr.1	mKIAA0248	Mus musculus adult male medulla oblongata cDNA, RIKEN full-length enriched library, clone:6330441B08 product:unclassifiable, full insert sequence.
uc008hss.1	AK029443	Mus musculus 0 day neonate head cDNA, RIKEN full-length enriched library, clone:4833438C02 product:unclassifiable, full insert sequence.
uc008hst.2	Nfkb2	nuclear factor NF-kappa-B p100 subunit isoform
uc008hsu.2	Nfkb2	SubName: Full=Putative uncharacterized protein;
uc008hsv.1	Nfkb2	nuclear factor NF-kappa-B p100 subunit isoform
uc008hsx.2	Nfkb2	nuclear factor NF-kappa-B p100 subunit isoform
uc008hsy.2	Nfkb2	nuclear factor NF-kappa-B p100 subunit isoform
uc008hsz.1	Nfkb2	SubName: Full=Putative uncharacterized protein;
uc008hta.1	Nfkb2	Mus musculus nuclear factor kappa B subunit p100 (Nfkb2) mRNA, alternatively spliced, complete cds.
uc012bms.1	Psd	PH and SEC7 domain-containing protein 1
uc008htb.1	Psd	PH and SEC7 domain-containing protein 1
uc008htc.1	Psd	PH and SEC7 domain-containing protein 1
uc012bmt.1	Psd	PH and SEC7 domain-containing protein 1
uc008htd.1	Psd	PH and SEC7 domain-containing protein 1
uc008hte.1	Fbxl15	F-box only protein 37
uc008htf.1	Fbxl15	F-box only protein 37
uc008htg.2	Cuedc2	CUE domain-containing protein 2 isoform a
uc008hth.2	Cuedc2	CUE domain-containing protein 2 isoform a
uc008hti.2	Cuedc2	CUE domain-containing protein 2 isoform c
uc012bmu.1	Cuedc2	CUE domain-containing protein 2 isoform a
uc012bmv.1	Cuedc2	CUE domain-containing protein 2 isoform a
uc012bmw.1	Cuedc2	CUE domain-containing protein 2 isoform c
uc012bmx.1	Cuedc2	CUE domain-containing protein 2 isoform b
uc008htj.2	Cuedc2	Mus musculus cDNA, clone:Y0G0107D04, strand:plus, reference:ENSEMBL:Mouse-Transcript-ENST:ENSMUST00000051234, based on BLAT search.
uc012bmy.1	Mir146b	Mus musculus microRNA 146b (Mir146b), microRNA.
uc008htk.1	Tmem180	transmembrane protein 180
uc008htl.1	Tmem180	Mus musculus adult male testis cDNA, RIKEN full-length enriched library, clone:4930538D17 product:RIKEN cDNA 4930538D17 gene, full insert sequence.
uc008htm.1	Actr1a	alpha-centractin
uc012bmz.1	Actr1b	RecName: Full=Beta-centractin; AltName: Full=Actin-related protein 1B; Short=ARP1B;
uc008htn.1	Sufu	RecName: Full=Suppressor of fused homolog;
uc008hto.1	Sufu	suppressor of fused homolog isoform 1
uc008htp.1	Sufu	suppressor of fused homolog isoform 1
uc008htq.1	Sufu	suppressor of fused homolog isoform 2
uc008htr.1	AK204799	Mus musculus cDNA, clone:Y1G0103P07, strand:unspecified.
uc008hts.1	Trim8	probable E3 ubiquitin-protein ligase TRIM8
uc008htt.1	Arl3	ADP-ribosylation factor-like protein 3
uc008htu.1	Sfxn2	sideroflexin-2
uc008htv.1	Sfxn2	Mus musculus sideroflexin 2 (Sfxn2) mRNA, complete cds.
uc008htx.2	D19Wsu162e	outcome predictor in acute leukemia 1 homolog
uc008htw.2	D19Wsu162e	outcome predictor in acute leukemia 1 homolog
uc008hty.2	Opal1	RecName: Full=Outcome predictor in acute leukemia 1 homolog;
uc008htz.2	D19Wsu162e	outcome predictor in acute leukemia 1 homolog
uc008hua.2	Cyp17a1	steroid 17-alpha-hydroxylase/17,20 lyase
uc008hub.1	2010012O05Rik	hypothetical protein LOC66439
uc008huc.1	As3mt	arsenite methyltransferase
uc008hud.1	Cyt19	Mus musculus methyltransferase (Cyt19) mRNA, complete cds.
uc008hue.1	Cnnm2	metal transporter CNNM2 isoform a
uc008huf.1	Cnnm2	metal transporter CNNM2 isoform b
uc008hug.2	Nt5c2	cytosolic purine 5'-nucleotidase isoform 3
uc008huj.2	Nt5c2	RecName: Full=Cytosolic purine 5'-nucleotidase; EC=3.1.3.5; AltName: Full=Cytosolic 5'-nucleotidase II;
uc008huh.2	Nt5c2	cytosolic purine 5'-nucleotidase isoform 3
uc012bna.1	Nt5c2	cytosolic purine 5'-nucleotidase isoform 2
uc008hui.2	Nt5c2	cytosolic purine 5'-nucleotidase isoform 1
uc008huk.1	Ina	alpha-internexin
uc008hul.1	Pcgf6	polycomb group RING finger protein 6
uc012bnb.1	mMBLR	Mus musculus mMBLR mRNA, complete cds.
uc008hum.1	Pcgf6	polycomb group RING finger protein 6
uc008hun.1	Taf5	transcription initiation factor TFIID subunit 5
uc008huo.1	Usmg5	up-regulated during skeletal muscle growth
uc008hup.1	Pdcd11	protein RRP5 homolog
uc012bnc.1	Calhm2	calcium homeostasis modulator protein 2
uc012bnd.1	Pdcd11	protein RRP5 homolog
uc008huq.1	mKIAA0185	Mus musculus 18-day embryo whole body cDNA, RIKEN full-length enriched library, clone:1110021I22 product:hypothetical TPR repeat/HAT (Half-A-TPR) repeat containing protein, full insert sequence.
uc008hur.2	Calhm2	calcium homeostasis modulator protein 2
uc008hus.1	Calhm1	calcium homeostasis modulator protein 1
uc008hut.1	Neurl1a	neuralized-like protein 1A isoform 1
uc008huu.1	Neurl1a	neuralized-like protein 1A isoform 1
uc008huv.2	Neurl1a	neuralized-like protein 1A isoform 2
uc008huw.1	Neurl1a	neuralized-like protein 1A isoform 2
uc008huy.2	Sh3pxd2a	SH3 and PX domain-containing protein 2A isoform
uc008huz.2	Sh3pxd2a	SH3 and PX domain-containing protein 2A isoform
uc008hva.2	Sh3pxd2a	SH3 and PX domain-containing protein 2A isoform
uc012bne.1	Gm5098	SubName: Full=Putative uncharacterized protein;
uc008hvb.1	Obfc1	CST complex subunit STN1
uc008hvc.1	Obfc1	CST complex subunit STN1
uc008hvd.1	AK158434	Mus musculus adult inner ear cDNA, RIKEN full-length enriched library, clone:F930116G17 product:unclassifiable, full insert sequence.
uc008hve.1	Obfc1	SubName: Full=Putative uncharacterized protein;
uc008hvf.2	Slk	STE20-like serine/threonine-protein kinase
uc008hvg.2	Slk	STE20-like serine/threonine-protein kinase
uc008hvi.2	Col17a1	collagen alpha-1(XVII) chain
uc008hvj.2	Col17a1	collagen alpha-1(XVII) chain
uc008hvk.1	6330577E15Rik	hypothetical protein LOC67788
uc008hvl.2	D19Ertd652e	Mus musculus DNA segment, Chr 19, ERATO Doi 652, expressed, mRNA (cDNA clone IMAGE:40058741), partial cds.
uc008hvm.2	D19Ertd652e	hypothetical protein LOC70806
uc012bnf.1	D19Ertd652e	hypothetical protein LOC70806
uc008hvn.1	D19Ertd652e	hypothetical protein LOC70806
uc008hvo.2	D19Ertd652e	SubName: Full=Putative uncharacterized protein; Flags: Fragment;
uc008hvp.2	D19Ertd652e	SubName: Full=Putative uncharacterized protein; Flags: Fragment;
uc008hvq.1	Gsto1	glutathione S-transferase omega-1
uc008hvr.1	Gsto2	glutathione S-transferase omega-2
uc008hvs.1	Gsto2	glutathione S-transferase omega-2
uc008hvt.2	Gsto2	glutathione S-transferase omega-2
uc008hvu.1	Itprip	inositol 1,4,5-triphosphate receptor-interacting
uc008hvv.1	Itprip	inositol 1,4,5-triphosphate receptor-interacting
uc008hvw.1	Ccdc147	coiled-coil domain containing 147
uc008hvx.1	Sorcs3	VPS10 domain-containing receptor SorCS3
uc008hvy.1	AK090268	Mus musculus 7 days neonate cerebellum cDNA, RIKEN full-length enriched library, clone:A730050N01 product:unclassifiable, full insert sequence.
uc008hvz.2	Sorcs1	SubName: Full=SorCS1c;
uc008hwa.2	Sorcs1	VPS10 domain-containing receptor SorCS1
uc008hwb.2	Sorcs1	VPS10 domain-containing receptor SorCS1
uc008hwc.2	Sorcs1	VPS10 domain-containing receptor SorCS1
uc012bng.1	AB350970	AB350970
uc012bnh.1	AB352701	AB352701
uc008hwd.1	Ins1	insulin-1 preproprotein
uc008hwe.1	AA387883	Mus musculus 10 days neonate cortex cDNA, RIKEN full-length enriched library, clone:A830077F18 product:unclassifiable, full insert sequence.
uc008hwf.1	Xpnpep1	xaa-Pro aminopeptidase 1
uc008hwg.1	Xpnpep1	xaa-Pro aminopeptidase 1
uc008hwh.1	AK018858	Mus musculus adult male testis cDNA, RIKEN full-length enriched library, clone:1700054A03 product:unclassifiable, full insert sequence.
uc008hwi.2	Add3	gamma-adducin isoform a
uc008hwj.2	Add3	gamma-adducin isoform b
uc008hwl.2	Add3	gamma-adducin isoform b
uc008hwk.2	Add3	gamma-adducin isoform a
uc008hwm.2	Add3	gamma-adducin isoform a
uc008hwn.2	1700001K23Rik	Mus musculus adult male testis cDNA, RIKEN full-length enriched library, clone:1700001K23 product:hypothetical protein, full insert sequence.
uc008hwo.1	Mxi1	max-interacting protein 1 isoform b
uc008hwp.1	Mxi1	max-interacting protein 1 isoform a
uc008hwq.1	Mxi1	max-interacting protein 1 isoform a
uc012bni.1	Mxi1	max-interacting protein 1 isoform c
uc008hwr.1	Mxi1	max-interacting protein 1 isoform c
uc008hws.1	Smndc1	survival of motor neuron-related-splicing factor
uc008hwt.1	Smndc1	survival of motor neuron-related-splicing factor
uc008hwu.2	5830416P10Rik	Mus musculus adult male thymus cDNA, RIKEN full-length enriched library, clone:5830416P10 product:unclassifiable, full insert sequence.
uc012bnj.1	5830416P10Rik	Mus musculus 15 days pregnant adult female placenta cDNA, RIKEN full-length enriched library, clone:I530028F09 product:hypothetical protein, full insert sequence.
uc008hwv.1	5830416P10Rik	Mus musculus 6 days neonate head cDNA, RIKEN full-length enriched library, clone:5430437C04 product:hypothetical protein, full insert sequence.
uc008hww.1	AK019949	Mus musculus 6 days neonate head cDNA, RIKEN full-length enriched library, clone:5430437C04 product:hypothetical protein, full insert sequence.
uc008hwx.1	Dusp5	dual specificity protein phosphatase 5
uc008hwy.2	Smc3	structural maintenance of chromosomes protein 3
uc008hwz.2	Rbm20	probable RNA-binding protein 20
uc008hxa.1	Rbm20	Mus musculus 18-day embryo whole body cDNA, RIKEN full-length enriched library, clone:1110018J23 product:unclassifiable, full insert sequence.
uc008hxb.2	Pdcd4	programmed cell death protein 4
uc008hxc.2	Pdcd4	programmed cell death protein 4
uc008hxd.2	Pdcd4	programmed cell death protein 4
uc008hxf.2	Bbip1	non-protein coding RNA 81
uc008hxe.2	Bbip1	non-protein coding RNA 81
uc012bnk.1	Shoc2	leucine-rich repeat protein SHOC-2
uc008hxg.2	Shoc2	leucine-rich repeat protein SHOC-2
uc008hxh.1	Shoc2	leucine-rich repeat protein SHOC-2
uc012bnl.1	Adra2a	alpha-2A adrenergic receptor
uc008hxi.1	Adra2a	alpha-2A adrenergic receptor
uc008hxj.1	mKIAA1560	Mus musculus 10 days neonate cerebellum cDNA, RIKEN full-length enriched library, clone:B930046K04 product:glycerol-3-phosphate acyltransferase, mitochondrial, full insert sequence.
uc008hxk.1	Gpam	glycerol-3-phosphate acyltransferase 1,
uc008hxl.1	Gpam	glycerol-3-phosphate acyltransferase 1,
uc012bnm.1	Gpam	glycerol-3-phosphate acyltransferase 1,
uc008hxm.1	Tectb	beta-tectorin precursor
uc008hxn.1	Gucy2g	guanylate cyclase 2G precursor
uc008hxo.1	Gucy2g	guanylate cyclase 2G precursor
uc008hxp.1	Acsl5	long-chain-fatty-acid--CoA ligase 5
uc008hxq.1	Zdhhc6	probable palmitoyltransferase ZDHHC6
uc008hxr.1	Zdhhc6	probable palmitoyltransferase ZDHHC6
uc008hxs.1	Zdhhc6	probable palmitoyltransferase ZDHHC6
uc008hxt.1	Zdhhc6	probable palmitoyltransferase ZDHHC6
uc012bnn.1	Zdhhc6	probable palmitoyltransferase ZDHHC6
uc008hxu.1	Zdhhc6	RecName: Full=Probable palmitoyltransferase ZDHHC6; EC=2.3.1.-; AltName: Full=H4 homolog; AltName: Full=Zinc finger DHHC domain-containing protein 6; Short=DHHC-6;
uc012bno.1	Vti1a	SubName: Full=Putative uncharacterized protein;
uc008hxv.1	Vti1a	vesicle transport through interaction with
uc008hxw.1	Vti1a	vesicle transport through interaction with
uc008hxx.1	Vti1a	vesicle transport through interaction with
uc008hxy.1	Vti1a	vesicle transport through interaction with
uc008hxz.1	Vti1a	RecName: Full=Vesicle transport through interaction with t-SNAREs homolog 1A; AltName: Full=Vesicle transport v-SNARE protein Vti1-like 2; AltName: Full=Vti1-rp2;
uc008hya.2	Tcf7l2	transcription factor 7-like 2 isoform 7
uc008hyd.2	Tcf7l2	transcription factor 7-like 2 isoform 4
uc008hyb.2	Tcf7l2	transcription factor 7-like 2 isoform 7
uc008hyc.2	Tcf7l2	transcription factor 7-like 2 isoform 7
uc008hyf.2	Tcf7l2	transcription factor 7-like 2 isoform 5
uc008hye.2	Tcf7l2	transcription factor 7-like 2 isoform 4
uc008hyh.2	Tcf7l2	transcription factor 7-like 2 isoform 1
uc008hyl.2	Tcf7l2	transcription factor 7-like 2 isoform 2
uc008hyi.2	Tcf7l2	transcription factor 7-like 2 isoform 4
uc012bnp.1	Tcf7l2	transcription factor 7-like 2 isoform 6
uc008hyg.2	Tcf7l2	transcription factor 7-like 2 isoform 3
uc008hyj.2	Tcf7l2	transcription factor 7-like 2 isoform 7
uc008hyk.2	Tcf7l2	transcription factor 7-like 2 isoform 5
uc008hym.1	Ppnr	SubName: Full=Mp41 protein;
uc008hyn.2	Tcf7l2	transcription factor 7-like 2 isoform 8
uc008hyo.2	Tcf7l2	transcription factor 7-like 2 isoform 2
uc008hyp.1	AK052788	Mus musculus 10 days lactation, adult female mammary gland cDNA, RIKEN full-length enriched library, clone:D730002M21 product:unclassifiable, full insert sequence.
uc008hyq.1	AK047239	Mus musculus 10 days neonate cerebellum cDNA, RIKEN full-length enriched library, clone:B930041E19 product:unclassifiable, full insert sequence.
uc008hyr.1	Habp2	SubName: Full=Putative uncharacterized protein;
uc008hys.1	Habp2	hyaluronan-binding protein 2
uc008hyt.1	Habp2	hyaluronan-binding protein 2
uc012bnq.1	Nrap	nebulin-related-anchoring protein isoform C
uc008hyu.1	Nrap	nebulin-related-anchoring protein isoform S
uc008hyv.1	Nrap	nebulin-related-anchoring protein isoform C
uc012bnr.1	Nrap	RecName: Full=Nebulin-related-anchoring protein; Short=N-RAP;
uc012bns.1	Nrap	Mus musculus adult male aorta and vein cDNA, RIKEN full-length enriched library, clone:A530010M17 product:nebulin-related anchoring protein, full insert sequence.
uc008hyw.1	Casp7	caspase-7 precursor
uc008hyx.1	Casp7	Mus musculus adult male urinary bladder cDNA, RIKEN full-length enriched library, clone:9530052P19 product:caspase 7, full insert sequence.
uc008hyz.2	9930023K05Rik	PH domain-containing protein C10orf81 homolog
uc008hyy.2	9930023K05Rik	PH domain-containing protein C10orf81 homolog
uc008hza.1	Dclre1a	DNA cross-link repair 1A protein
uc008hzc.1	Nhlrc2	NHL repeat-containing protein 2
uc008hzd.1	BC055806	Mus musculus 16 days embryo head cDNA, RIKEN full-length enriched library, clone:C130026G07 product:unclassifiable, full insert sequence.
uc008hze.2	Adrb1	beta-1 adrenergic receptor
uc008hzf.1	DQ715973	Mus musculus 10 day old male pancreas cDNA, RIKEN full-length enriched library, clone:1810028B20 product:unclassifiable, full insert sequence.
uc008hzg.1	A630007B06Rik	oocyte-testis gene 1
uc008hzh.1	A630007B06Rik	oocyte-testis gene 1
uc008hzi.1	Tdrd1	tudor domain-containing protein 1
uc008hzj.1	Tdrd1	tudor domain-containing protein 1
uc012bnt.1	Tdrd1	tudor domain-containing protein 1
uc008hzk.1	Tdrd1	tudor domain-containing protein 1
uc008hzl.1	Vwa2	von Willebrand factor A domain-containing
uc012bnu.1	Afap1l2	actin filament-associated protein 1-like 2
uc008hzm.2	Afap1l2	actin filament-associated protein 1-like 2
uc008hzn.2	Afap1l2	actin filament-associated protein 1-like 2
uc012bnv.1	Afap1l2	actin filament-associated protein 1-like 2
uc008hzo.2	mKIAA1914	Mus musculus 16 days embryo head cDNA, RIKEN full-length enriched library, clone:C130093H02 product:similar to CDNA FLJ14564 FIS, CLONE NT2RM4000229, WEAKLY SIMILAR TO GALLUS GALLUS ACTIN FILAMENT-ASSOCIATED PROTEIN (AFAP-110) MRNA (FRAGMENT) [Homo sapiens], full insert sequence.
uc008hzp.1	AK158196	Mus musculus 2 days neonate sympathetic ganglion cDNA, RIKEN full-length enriched library, clone:7120434G16 product:hypothetical protein, full insert sequence.
uc009vbz.1	Ablim1	actin-binding LIM protein 1 isoform 3
uc008hzs.2	Ablim1	actin-binding LIM protein 1 isoform 2
uc008hzr.2	Ablim1	actin-binding LIM protein 1 isoform 1
uc008hzt.2	Ablim1	actin-binding LIM protein 1 isoform 2
uc008hzu.2	Ablim1	actin-binding LIM protein 1 isoform 2
uc012bnw.1	Ablim1	actin-binding LIM protein 1 isoform 2
uc008hzv.1	Ablim1	actin-binding LIM protein 1 isoform 2
uc008hzw.1	Ablim1	actin-binding LIM protein 1 isoform 2
uc008hzx.1	AK041356	Mus musculus adult male diencephalon cDNA, RIKEN full-length enriched library, clone:9330196J19 product:unclassifiable, full insert sequence.
uc008hzy.1	AK165766	Mus musculus 12 days embryo eyeball cDNA, RIKEN full-length enriched library, clone:D230050C01 product:unclassifiable, full insert sequence.
uc008hzz.1	Ablim1	actin-binding LIM protein 1 isoform 2
uc008iaa.1	AK019620	Mus musculus adult male testis cDNA, RIKEN full-length enriched library, clone:4930449E18 product:unclassifiable, full insert sequence.
uc008iab.1	AK045643	Mus musculus 10 days neonate cortex cDNA, RIKEN full-length enriched library, clone:A830046I07 product:unclassifiable, full insert sequence.
uc008iac.2	Fam160b1	hypothetical protein LOC226252
uc012bnx.1	mKIAA1600	Mus musculus adult male testis cDNA, RIKEN full-length enriched library, clone:4931407O09 product:hypothetical protein, full insert sequence.
uc012bny.1	mKIAA1600	Mus musculus adult male testis cDNA, RIKEN full-length enriched library, clone:4931407O09 product:hypothetical protein, full insert sequence.
uc008iad.1	AK085533	Mus musculus 0 day neonate kidney cDNA, RIKEN full-length enriched library, clone:D630038I12 product:unclassifiable, full insert sequence.
uc008iaf.2	Trub1	probable tRNA pseudouridine synthase 1 isoform
uc008iae.2	Trub1	probable tRNA pseudouridine synthase 1 isoform
uc008iag.2	Trub1	probable tRNA pseudouridine synthase 1 isoform
uc008iah.1	AK040090	Mus musculus 12 days embryo male wolffian duct includes surrounding region cDNA, RIKEN full-length enriched library, clone:6720468P15 product:unclassifiable, full insert sequence.
uc008iai.2	Atrnl1	attractin-like protein 1 precursor
uc008iaj.1	Atrnl1	RecName: Full=Attractin-like protein 1; Flags: Precursor;
uc008iak.1	Gfra1	GDNF family receptor alpha-1 precursor
uc008ial.1	Gfra1	GDNF family receptor alpha-1 precursor
uc008iam.1	GDNFR-alpha	Mus musculus mRNA for GDNF receptor alpha, complete cds.
uc008ian.1	Gfra1	GDNF family receptor alpha-1 precursor
uc012bnz.1	1700011F14Rik	RecName: Full=UPF0628 protein C10orf96 homolog;
uc008iao.1	1700011F14Rik	hypothetical protein LOC75645
uc008iap.1	Pnlip	pancreatic triacylglycerol lipase
uc008iaq.1	Pnlip	pancreatic triacylglycerol lipase
uc008iar.1	AK007818	Mus musculus 10 day old male pancreas cDNA, RIKEN full-length enriched library, clone:1810018F18 product:unclassifiable, full insert sequence.
uc008ias.1	AK007531	Mus musculus 10 day old male pancreas cDNA, RIKEN full-length enriched library, clone:1810018F18 product:unclassifiable, full insert sequence.
uc008iat.1	Pnliprp1	pancreatic lipase-related protein 1 precursor
uc008iau.2	Pnliprp2	pancreatic lipase-related protein 2
uc008iav.1	1700019N19Rik	hypothetical protein LOC67507
uc008iaw.1	Hspa12a	heat shock 70 kDa protein 12A
uc008iax.1	Hspa12a	heat shock 70 kDa protein 12A
uc008iay.1	Hspa12a	heat shock 70 kDa protein 12A
uc012boa.1	Mir3086	Mus musculus microRNA 3086 (Mir3086), microRNA.
uc008iaz.1	AK076683	Mus musculus adult male testis cDNA, RIKEN full-length enriched library, clone:4930408G03 product:unclassifiable, full insert sequence.
uc008iba.1	AK076668	Mus musculus adult male testis cDNA, RIKEN full-length enriched library, clone:4930408G03 product:unclassifiable, full insert sequence.
uc012bob.1	Eno4	enolase-like protein ENO4
uc008ibc.1	4930506M07Rik	shootin-1 isoform 2
uc008ibe.1	4930506M07Rik	shootin-1 isoform 1
uc008ibd.1	4930506M07Rik	shootin-1 isoform 2
uc008ibf.1	4930506M07Rik	shootin-1 isoform 2
uc008ibg.1	Vax1	ventral anterior homeobox 1
uc008ibh.1	Kcnk18	potassium channel subfamily K member 18
uc008ibi.2	Slc18a2	synaptic vesicular amine transporter
uc012boc.1	slc18a2	Mus musculus mRNA for vesicular monoamine transporter 2 (slc18a2 gene).
uc008ibj.2	Pdzd8	PDZ domain containing 8
uc012bod.1	Emx2os	Mus musculus 12 days embryo female mullerian duct includes surrounding region cDNA, RIKEN full-length enriched library, clone:6820401H22 product:unclassifiable, full insert sequence.
uc008ibl.1	Emx2	homeobox protein EMX2
uc008ibn.2	Rab11fip2	Rab11-family interacting protein 2 isoform 1
uc008ibm.1	Rab11fip2	Rab11-family interacting protein 2 isoform 2
uc008ibo.1	AK143957	Mus musculus adult male kidney cDNA, RIKEN full-length enriched library, clone:F530006I23 product:unclassifiable, full insert sequence.
uc008ibp.1	E330013P04Rik	Mus musculus 2 days pregnant adult female ovary cDNA, RIKEN full-length enriched library, clone:E330013P04 product:hypothetical protein, full insert sequence.
uc008ibq.1	D19Ertd737e	Mus musculus 10 days embryo whole body cDNA, RIKEN full-length enriched library, clone:2610015K05 product:hypothetical Prenyl group binding site (CAAX box) containing protein, full insert sequence.
uc008ibr.1	D19Ertd737e	hypothetical protein LOC76539
uc008ibs.1	D19Ertd737e	Mus musculus 10 days embryo whole body cDNA, RIKEN full-length enriched library, clone:2610015K05 product:hypothetical Prenyl group binding site (CAAX box) containing protein, full insert sequence.
uc008ibt.1	D19Ertd737e	Mus musculus 10 days embryo whole body cDNA, RIKEN full-length enriched library, clone:2610015K05 product:hypothetical Prenyl group binding site (CAAX box) containing protein, full insert sequence.
uc008ibu.2	Prlhr	prolactin-releasing peptide receptor
uc008ibv.2	2700078E11Rik	hypothetical protein LOC78832 isoform 1
uc012boe.1	2700078E11Rik	hypothetical protein LOC78832 isoform 2
uc012bof.1	2700078E11Rik	hypothetical protein LOC78832 isoform 3
uc008ibw.1	Nanos1	nanos homolog 1
uc008ibx.1	Eif3a	eukaryotic translation initiation factor 3
uc008iby.1	Eif3a	SubName: Full=Putative uncharacterized protein; Flags: Fragment;
uc012bog.1	Snora19	Mus musculus small nucleolar RNA, H/ACA box 19 (Snora19), small nucleolar RNA.
uc008ibz.1	AK087340	Mus musculus 10 days neonate cortex cDNA, RIKEN full-length enriched library, clone:A830012B05 product:unclassifiable, full insert sequence.
uc008ica.2	Fam45a	hypothetical protein LOC67894 isoform 1
uc012boh.1	Fam45a	hypothetical protein LOC67894 isoform 2
uc008icb.2	Fam45a	SubName: Full=Putative uncharacterized protein; SubName: Full=RIKEN cDNA 1810055E12, isoform CRA_b;
uc008icc.2	Sfxn4	sideroflexin-4
uc012boi.1	Sfxn4	sideroflexin-4
uc012boj.1	Sfxn4	SubName: Full=Putative uncharacterized protein Sfxn4;
uc008icd.1	Prdx3	thioredoxin-dependent peroxide reductase,
uc008ice.2	Grk5	G protein-coupled receptor kinase 5
uc012bok.1	Grk5	G protein-coupled receptor kinase 5
uc008icf.2	AK039536	Mus musculus adult male thymus cDNA, RIKEN full-length enriched library, clone:5830428H23 product:unclassifiable, full insert sequence.
uc008icg.2	AK139999	Mus musculus adult male thymus cDNA, RIKEN full-length enriched library, clone:5830428H23 product:unclassifiable, full insert sequence.
uc008ich.1	BC029127	Mus musculus 16 days embryo head cDNA, RIKEN full-length enriched library, clone:C130022E19 product:similar to zinc finger protein ZNF126 (fragment) [Homo sapiens], full insert sequence.
uc008ici.1	AK045970	Mus musculus 0 day neonate head cDNA, RIKEN full-length enriched library, clone:4831422N07 product:similar to KRUPPEL-RELATED ZINC FINGER PROTEIN F80-L [Mus musculus], full insert sequence.
uc012bol.1	Gm7102	TTD non-photosensitive 1-like protein
uc008icj.2	Csf2ra	granulocyte-macrophage colony-stimulating factor
