# Supplementary material for: Regulation of mRNA Abundance by Polypyrimidine Tract-Binding Protein-Controlled Alternate 5′ Splice Site Choice
Source: PLoS Genet. 2014 Nov 6;10(11):e1004771. doi: 10.1371/journal.pgen.1004771 (PMC4222953; doi:10.1371/journal.pgen.1004771)
Supplement: Dataset S1 — RNA-seq data analysis pipeline for identifying significantly regulated A5C and A3C events. (ZIP) [file pgen.1004771.s018.zip › A5CA3C_pipeline/fisherRa.R]

#this script reads in ouputs from report_alternative5.pl or report_alternative3.pl found in subdirectory named 'Data_For_Fisher', and compares samples using Fisher's exact test a pair-wise manner

#reads in each .txt file in the 'Data_For_Fisher' subdirectory
filenames<- list.files(path="Data_For_Fisher", pattern="*.txt", full.names=TRUE)
datasets<- length(filenames)

#a for loop to process each file in the directory
for (i in 1:datasets)
{
	#to remove the pathname from the filename
	names<- substr(filenames[i],17,100)
	names<- sapply(strsplit(names,"[.]"),'[',1)
	data<- read.table(filenames[i], header=TRUE, quote="", sep="\t")
	
	#to remove any blank columns, if any
	data$X<- NULL
	df1<- as.data.frame(data)
	
	j<- ncol(df1)-8
	
	#set a for loop to determine the number of pair-wise tests to be done
	for(l in seq(1,j,2))
	{
		k<- j+1-l
		for(m in seq(2,k,2))
		{
	
			#first round of Fisher's exact test on the first row of data
			testmatrix<- matrix(c(as.numeric(df1[cbind(1,6+l)]),as.numeric(df1[cbind(1,7+l)]),as.numeric(df1[cbind(1,6+m+l)]),as.numeric(df1[cbind(1,7+m+l)])),nrow=2)
			sigtest<- fisher.test(testmatrix)$p.value
			n<- sigtest
	
			#a for loop to calculate p values for subsequent data rows till eol
			for(o in 2:nrow(df1))
			{
				testmatrix<- matrix(c(as.numeric(df1[cbind(o,6+l)]),as.numeric(df1[cbind(o,7+l)]),as.numeric(df1[cbind(o,6+m+l)]),as.numeric(df1[cbind(o,7+m+l)])),nrow=2)
		
				sigtest<- fisher.test(testmatrix)$p.value
				n<- c(n,sigtest)
			}
			#adds a new column with values obtained from the test
			df1$newcol1<- c(n)
			
			#rename the newly made column according to the samples tested
			colnames(df1)[ncol(df1)]<- paste("Pvalue",sapply(strsplit(colnames(df1[6+l]),"[.]"),'[',1),sapply(strsplit(colnames(df1[6+m+l]),"[.]"),'[',1),sep="_")
		}
	}
	write.table(df1, file= paste("Fisher-",names,".txt",sep=""), sep="\t", row.names=F, quote=FALSE)
}
