# Supplementary material for: Regulation of mRNA Abundance by Polypyrimidine Tract-Binding Protein-Controlled Alternate 5′ Splice Site Choice
Source: PLoS Genet. 2014 Nov 6;10(11):e1004771. doi: 10.1371/journal.pgen.1004771 (PMC4222953; doi:10.1371/journal.pgen.1004771)
Supplement: Dataset S1 — RNA-seq data analysis pipeline for identifying significantly regulated A5C and A3C events. (ZIP) [file pgen.1004771.s018.zip › A5CA3C_pipeline/report_alternative3.pl]

use strict;
use warnings;
use Getopt::Std;

my $usage ="

*****************************************************************************
This script uses outputs of a3c_enricher.pl and bed_shifter.pl to generate
a table summarizing occurence of A3C events across samples.  The output
will be saved in the Data_For_Fisher subdirectory.

To run the script, use the following syntax:
perl $0 <directory containing intron-centered BED files> <ua3 list>
*****************************************************************************

";

# Reading intron-centered BED file names
my $input_dir = shift or die $usage;
my $unique_alternative_list = shift or die $usage;

opendir(DIR, "./$input_dir") or die "Input directory problem: $!";
my @list_of_files = readdir (DIR);
closedir (DIR);

# Initiating output file
my $outfile = "$input_dir-ra3-output.txt";
open (OUTPUT, ">./Data_For_Fisher/$outfile") or die "Make sure that Data_For_Fisher subdirectory is present: $!";
print OUTPUT "Name\tStrand\tChromosome\tc5\tu3\td3\t";

# Reading in splice junction data from the input files
my @AoA_chrom        = ();
my @AoA_chromStart   = ();
my @AoA_chromEnd     = ();
my @AoA_score        = ();
my @AoA_strand       = ();
foreach my $infile (@list_of_files) {
   next if $infile =~ /^\.\.?$/; 
   next if $infile =~ /~/; 
   print OUTPUT "$infile-c5u3\t$infile-c5d3\t";
   open (INPUT, "<./$input_dir/$infile");
   &load_file;
   close INPUT;
  }
print OUTPUT "\n";


# Loading precalculated unique alternatives (pua) into corresponding arrays
my @pua_strand       = ();
my @pua_chrom        = ();
my @pua_c5           = ();
my @pua_u3           = ();
my @pua_d3           = ();
my @pua_name         = ();
                &load_pua;


# Going through pua arrays one step at a time and collecting corresponding read counts from sample junction arrays.
# The number of rows in @AoA is obtained by simply using @AoA in a scalar context.  
my $a = 0;
my ($b, $i, $found);

while ($a < @pua_strand) {
   print OUTPUT $pua_name[$a], "\t", $pua_strand[$a], "\t",  $pua_chrom[$a], "\t", $pua_c5[$a], "\t", $pua_u3[$a], "\t", $pua_d3[$a], "\t";
   $b = 0;   
   while ($b < @AoA_strand) {
     if ($pua_strand[$a] eq "+") {   
         # finding c5u3 and c5d3 read counts for (+) strand
         &c5u3_plus;
         &c5d3_plus;
      }
     elsif ($pua_strand[$a] eq "-") {       
         # finding c5u3 and c5d3 read counts for (-) strand
         &c5u3_minus;
         &c5d3_minus;
      }
    $b++;
   }
  print OUTPUT "\n";
  $a++;
 } 


###SUBROUTINES###

sub load_file {

   my @array_chrom      = ();
   my @array_chromStart = ();
   my @array_chromEnd   = ();
   my @array_score      = ();
   my @array_strand     = ();
   while (<INPUT>) {
       if (/^(.+?)\t(\d+)\t(\d+)\t.+?\t(\d+)\t(.{1})\t/) {
          push (@array_chrom, $1);
          push (@array_chromStart, $2);
          push (@array_chromEnd, $3);
          push (@array_score, $4);
          push (@array_strand, $5);
        }
     }
   push @AoA_chrom, [ @array_chrom ];
   push @AoA_chromStart, [ @array_chromStart ];
   push @AoA_chromEnd, [ @array_chromEnd ];
   push @AoA_score, [ @array_score ];
   push @AoA_strand, [ @array_strand ];

 }

##################

sub load_pua {

open (INPUT2, "<$unique_alternative_list") or die "Check spelling: $!";
while (<INPUT2>) {
     if (/^(.{1})\t(.+?)\t(\d+)\t(\d+)\t(\d+)\t(.+?)\n/) {
        push (@pua_strand, $1);   
        push (@pua_chrom, $2);
        push (@pua_c5, $3);
        push (@pua_u3, $4);
        push (@pua_d3, $5);
        push (@pua_name, $6);
      }
    }
 
 }


##################

# Useful note for this and the following 3 subroutines: @{$AoA[k]} in scalar context returns the length of
# array-row k that is a part of @AoA generated by dynamically adding arrays-rows to it. 
# In nonscalar contexts, @{$AoA[k]} returns the actual array-row k.

sub c5u3_plus {

         $i = 0;
         $found = 0;
         while ($i < @{$AoA_strand[$b]}) {
            if ( ($AoA_strand[$b][$i] eq "+") && ($AoA_chrom[$b][$i] eq $pua_chrom[$a]) && ($AoA_chromStart[$b][$i] == $pua_c5[$a]) && ($AoA_chromEnd[$b][$i] == $pua_u3[$a]) ) {
               print OUTPUT $AoA_score[$b][$i], "\t";
               $found = 1;
               last;
               }
             $i++;
             }
         if ($found == 0) {
           print OUTPUT "0\t";
          } 

 }

##################

sub c5d3_plus {

         $i = 0;
         $found = 0;
         while ($i < @{$AoA_strand[$b]}) {
            if ( ($AoA_strand[$b][$i] eq "+") && ($AoA_chrom[$b][$i] eq $pua_chrom[$a]) && ($AoA_chromStart[$b][$i] == $pua_c5[$a]) && ($AoA_chromEnd[$b][$i] == $pua_d3[$a]) ) {
               print OUTPUT $AoA_score[$b][$i], "\t";
               $found = 1;
               last;
               }
             $i++; 
             }
         if ($found == 0) {
           print OUTPUT "0\t";
          }

 }

###################

sub c5u3_minus {

         $i = 0;
         $found = 0;
         while ($i < @{$AoA_strand[$b]}) {
            if ( ($AoA_strand[$b][$i] eq "-") && ($AoA_chrom[$b][$i] eq $pua_chrom[$a]) && ($AoA_chromEnd[$b][$i] == $pua_c5[$a]) && ($AoA_chromStart[$b][$i] == $pua_u3[$a]) ) {
               print OUTPUT $AoA_score[$b][$i], "\t";
               $found = 1;
               last;
               }
             $i++; 
             }
         if ($found == 0) {
           print OUTPUT "0\t";
          } 

 }

##################

sub c5d3_minus {

         $i = 0;
         $found = 0;
         while ($i < @{$AoA_strand[$b]}) {
            if ( ($AoA_strand[$b][$i] eq "-") && ($AoA_chrom[$b][$i] eq $pua_chrom[$a]) && ($AoA_chromEnd[$b][$i] == $pua_c5[$a]) && ($AoA_chromStart[$b][$i] == $pua_d3[$a]) ) {
               print OUTPUT $AoA_score[$b][$i], "\t";
               $found = 1;
               last;
               }
             $i++; 
             }
         if ($found == 0) {
           print OUTPUT "0\t";
          }

 }

##################
