# Supplementary material for: Regulation of mRNA Abundance by Polypyrimidine Tract-Binding Protein-Controlled Alternate 5′ Splice Site Choice
Source: PLoS Genet. 2014 Nov 6;10(11):e1004771. doi: 10.1371/journal.pgen.1004771 (PMC4222953; doi:10.1371/journal.pgen.1004771)
Supplement: Dataset S1 — RNA-seq data analysis pipeline for identifying significantly regulated A5C and A3C events. (ZIP) [file pgen.1004771.s018.zip › A5CA3C_pipeline/Toy_Input_Data/siNT.tophat_junctions_chr19.bed]

track name=junctions description="TopHat junctions"
chr19	3261604	3262009	JUNC00000036	19	-	3261604	3262009	255,0,0	2	31,35	0,370
chr19	3262113	3264843	JUNC00000037	10	-	3262113	3264843	255,0,0	2	31,33	0,2697
chr19	3265635	3266345	JUNC00000038	4	-	3265635	3266345	255,0,0	2	30,10	0,700
chr19	3266425	3267276	JUNC00000039	10	-	3266425	3267276	255,0,0	2	34,35	0,816
chr19	3267303	3268321	JUNC00000040	3	-	3267303	3268321	255,0,0	2	33,24	0,994
chr19	3268388	3268673	JUNC00000041	2	-	3268388	3268673	255,0,0	2	28,14	0,271
chr19	3268832	3271560	JUNC00000042	2	-	3268832	3271560	255,0,0	2	10,35	0,2693
chr19	3273008	3274390	JUNC00000043	4	-	3273008	3274390	255,0,0	2	27,35	0,1347
chr19	3274525	3276782	JUNC00000044	7	-	3274525	3276782	255,0,0	2	31,27	0,2230
chr19	3276898	3279565	JUNC00000045	3	-	3276898	3279565	255,0,0	2	21,33	0,2634
chr19	3279599	3279840	JUNC00000046	4	-	3279599	3279840	255,0,0	2	31,34	0,207
chr19	3279961	3281444	JUNC00000047	3	-	3279961	3281444	255,0,0	2	35,26	0,1457
chr19	3281555	3282730	JUNC00000048	6	-	3281555	3282730	255,0,0	2	33,30	0,1145
chr19	3283136	3284793	JUNC00000049	28	+	3283136	3284793	255,0,0	2	35,34	0,1623
chr19	3284784	3285344	JUNC00000050	22	+	3284784	3285344	255,0,0	2	33,35	0,525
chr19	3285360	3286908	JUNC00000051	42	+	3285360	3286908	255,0,0	2	35,34	0,1514
chr19	3287003	3287734	JUNC00000052	53	+	3287003	3287734	255,0,0	2	35,32	0,699
chr19	3287725	3289018	JUNC00000053	13	+	3287725	3289018	255,0,0	2	30,35	0,1258
chr19	3289054	3291009	JUNC00000054	29	+	3289054	3291009	255,0,0	2	33,33	0,1922
chr19	3323350	3349223	JUNC00000055	16	+	3323350	3349223	255,0,0	2	24,35	0,25838
chr19	3349320	3352516	JUNC00000056	18	+	3349320	3352516	255,0,0	2	22,32	0,3164
chr19	3352593	3356351	JUNC00000057	10	+	3352593	3356351	255,0,0	2	31,35	0,3723
chr19	3356454	3358208	JUNC00000058	9	+	3356454	3358208	255,0,0	2	34,33	0,1721
chr19	3358247	3362114	JUNC00000059	12	+	3358247	3362114	255,0,0	2	30,30	0,3837
chr19	3362187	3364512	JUNC00000060	9	+	3362187	3364512	255,0,0	2	35,35	0,2290
chr19	3364520	3365708	JUNC00000061	23	+	3364520	3365708	255,0,0	2	35,34	0,1154
chr19	3365750	3366358	JUNC00000062	18	+	3365750	3366358	255,0,0	2	32,29	0,579
chr19	3366382	3368888	JUNC00000063	31	+	3366382	3368888	255,0,0	2	35,34	0,2472
chr19	3369020	3370740	JUNC00000064	12	+	3369020	3370740	255,0,0	2	30,34	0,1686
chr19	3370860	3371605	JUNC00000065	22	+	3370860	3371605	255,0,0	2	35,34	0,711
chr19	3371643	3375127	JUNC00000066	24	+	3371643	3375127	255,0,0	2	34,35	0,3449
chr19	3375178	3376439	JUNC00000067	9	+	3375178	3376439	255,0,0	2	31,29	0,1232
chr19	3376545	3378399	JUNC00000068	15	+	3376545	3378399	255,0,0	2	30,32	0,1822
chr19	3378468	3380051	JUNC00000069	11	+	3378468	3380051	255,0,0	2	34,35	0,1548
chr19	3380137	3381628	JUNC00000070	11	+	3380137	3381628	255,0,0	2	32,19	0,1472
chr19	3381690	3381956	JUNC00000071	9	+	3381690	3381956	255,0,0	2	33,25	0,241
chr19	3381989	3383788	JUNC00000072	27	+	3381989	3383788	255,0,0	2	35,34	0,1765
chr19	3392251	3393950	JUNC00000073	1	+	3392251	3393950	255,0,0	2	10,26	0,1673
chr19	3395978	3396983	JUNC00000074	1	+	3395978	3396983	255,0,0	2	15,21	0,984
chr19	3457016	3459395	JUNC00000075	109	-	3457016	3459395	255,0,0	2	35,35	0,2344
chr19	3459446	3464579	JUNC00000076	35	-	3459446	3464579	255,0,0	2	34,35	0,5098
chr19	3464667	3466527	JUNC00000077	26	-	3464667	3466527	255,0,0	2	28,35	0,1825
chr19	3466564	3467175	JUNC00000078	48	-	3466564	3467175	255,0,0	2	35,35	0,576
chr19	3467259	3469675	JUNC00000079	65	-	3467259	3469675	255,0,0	2	35,35	0,2381
chr19	3469729	3471005	JUNC00000080	49	-	3469729	3471005	255,0,0	2	33,35	0,1241
chr19	3471066	3472013	JUNC00000081	24	-	3471066	3472013	255,0,0	2	35,35	0,912
chr19	3472002	3473803	JUNC00000082	23	-	3472002	3473803	255,0,0	2	31,35	0,1766
chr19	3473831	3484865	JUNC00000083	16	-	3473831	3484865	255,0,0	2	35,35	0,10999
chr19	3478332	3484865	JUNC00000084	21	-	3478332	3484865	255,0,0	2	32,35	0,6498
chr19	3483947	3483997	JUNC00000085	2	-	3483947	3483997	255,0,0	2	25,24	0,26
chr19	3484884	3487009	JUNC00000086	36	-	3484884	3487009	255,0,0	2	32,34	0,2091
chr19	3487056	3490808	JUNC00000087	75	-	3487056	3490808	255,0,0	2	35,35	0,3717
chr19	3490806	3492399	JUNC00000088	15	-	3490806	3492399	255,0,0	2	32,34	0,1559
chr19	3492480	3493920	JUNC00000089	36	-	3492480	3493920	255,0,0	2	35,35	0,1405
chr19	3494003	3496555	JUNC00000090	33	-	3494003	3496555	255,0,0	2	35,34	0,2518
chr19	3496619	3507272	JUNC00000091	33	-	3496619	3507272	255,0,0	2	32,31	0,10622
chr19	3507321	3511963	JUNC00000092	27	-	3507321	3511963	255,0,0	2	34,35	0,4607
chr19	3512006	3514687	JUNC00000093	13	-	3512006	3514687	255,0,0	2	35,34	0,2647
chr19	3514684	3518278	JUNC00000094	21	-	3514684	3518278	255,0,0	2	35,34	0,3560
chr19	3518348	3521767	JUNC00000095	10	-	3518348	3521767	255,0,0	2	34,34	0,3385
chr19	3521887	3526730	JUNC00000096	7	-	3521887	3526730	255,0,0	2	33,29	0,4814
chr19	3526895	3544119	JUNC00000097	5	-	3526895	3544119	255,0,0	2	34,12	0,17212
chr19	3526901	3544142	JUNC00000098	29	-	3526901	3544142	255,0,0	2	33,35	0,17206
chr19	3544220	3575669	JUNC00000099	5	-	3544220	3575669	255,0,0	2	35,29	0,31420
chr19	3585261	3586401	JUNC00000100	16	-	3585261	3586401	255,0,0	2	30,19	0,1121
chr19	3586447	3591007	JUNC00000101	25	-	3586447	3591007	255,0,0	2	33,34	0,4526
chr19	3591078	3591645	JUNC00000102	17	-	3591078	3591645	255,0,0	2	35,30	0,537
chr19	3591819	3593550	JUNC00000103	66	-	3591819	3593550	255,0,0	2	33,35	0,1696
chr19	3593595	3597276	JUNC00000104	22	-	3593595	3597276	255,0,0	2	31,33	0,3648
chr19	3597448	3600706	JUNC00000105	23	-	3597448	3600706	255,0,0	2	32,34	0,3224
chr19	3600767	3602267	JUNC00000106	18	-	3600767	3602267	255,0,0	2	31,33	0,1467
chr19	3602411	3604036	JUNC00000107	28	-	3602411	3604036	255,0,0	2	33,35	0,1590
chr19	3604159	3605317	JUNC00000108	46	-	3604159	3605317	255,0,0	2	33,32	0,1126
chr19	3605459	3610073	JUNC00000109	30	-	3605459	3610073	255,0,0	2	35,35	0,4579
chr19	3610203	3612225	JUNC00000110	10	-	3610203	3612225	255,0,0	2	35,28	0,1994
chr19	3612489	3614257	JUNC00000111	16	-	3612489	3614257	255,0,0	2	32,32	0,1736
chr19	3614375	3615685	JUNC00000112	13	-	3614375	3615685	255,0,0	2	35,33	0,1277
chr19	3615846	3620048	JUNC00000113	10	-	3615846	3620048	255,0,0	2	33,34	0,4168
chr19	3620270	3622541	JUNC00000114	24	-	3620270	3622541	255,0,0	2	34,32	0,2239
chr19	3622695	3628305	JUNC00000115	28	-	3622695	3628305	255,0,0	2	31,33	0,5577
chr19	3628409	3630108	JUNC00000116	16	-	3628409	3630108	255,0,0	2	35,35	0,1664
chr19	3630439	3647562	JUNC00000117	17	-	3630439	3647562	255,0,0	2	31,35	0,17088
chr19	3647627	3649425	JUNC00000118	13	-	3647627	3649425	255,0,0	2	32,22	0,1776
chr19	3649574	3652167	JUNC00000119	15	-	3649574	3652167	255,0,0	2	26,35	0,2558
chr19	3652305	3659275	JUNC00000120	4	-	3652305	3659275	255,0,0	2	25,32	0,6938
chr19	3659610	3686372	JUNC00000121	5	-	3659610	3686372	255,0,0	2	30,18	0,26744
chr19	3708415	3714062	JUNC00000122	2	+	3708415	3714062	255,0,0	2	21,16	0,5631
chr19	3708408	3714436	JUNC00000123	11	+	3708408	3714436	255,0,0	2	28,33	0,5995
chr19	3714590	3715670	JUNC00000124	11	+	3714590	3715670	255,0,0	2	35,33	0,1047
chr19	3715767	3716525	JUNC00000125	25	+	3715767	3716525	255,0,0	2	35,35	0,723
chr19	3782255	3782767	JUNC00000126	1	+	3782255	3782767	255,0,0	2	24,12	0,500
chr19	3782269	3786414	JUNC00000127	1	+	3782269	3786414	255,0,0	2	10,26	0,4119
chr19	3782843	3786415	JUNC00000128	1	+	3782843	3786415	255,0,0	2	9,27	0,3545
chr19	3786595	3793088	JUNC00000129	6	+	3786595	3793088	255,0,0	2	32,21	0,6472
chr19	3793181	3796673	JUNC00000130	10	+	3793181	3796673	255,0,0	2	34,34	0,3458
chr19	3796673	3802109	JUNC00000131	12	+	3796673	3802109	255,0,0	2	35,35	0,5401
chr19	3802226	3802812	JUNC00000132	3	+	3802226	3802812	255,0,0	2	14,25	0,561
chr19	3802864	3804427	JUNC00000133	16	+	3802864	3804427	255,0,0	2	33,33	0,1530
chr19	3804533	3804833	JUNC00000134	7	+	3804533	3804833	255,0,0	2	28,20	0,280
chr19	3804813	3804947	JUNC00000135	13	+	3804813	3804947	255,0,0	2	20,31	0,103
chr19	3805019	3807257	JUNC00000136	10	+	3805019	3807257	255,0,0	2	34,33	0,2205
chr19	3807390	3814149	JUNC00000137	9	+	3807390	3814149	255,0,0	2	31,35	0,6724
chr19	3825703	3826284	JUNC00000138	23	-	3825703	3826284	255,0,0	2	25,25	0,556
chr19	3852381	3864680	JUNC00000139	7	+	3852381	3864680	255,0,0	2	32,33	0,12266
chr19	3864744	3875762	JUNC00000140	4	+	3864744	3875762	255,0,0	2	15,28	0,10990
chr19	3864724	3884504	JUNC00000141	7	+	3864724	3884504	255,0,0	2	35,33	0,19747
chr19	3875756	3884498	JUNC00000142	8	+	3875756	3884498	255,0,0	2	32,27	0,8715
chr19	3884551	3885893	JUNC00000143	18	+	3884551	3885893	255,0,0	2	34,34	0,1308
chr19	3885958	3886395	JUNC00000144	30	+	3885958	3886395	255,0,0	2	35,34	0,403
chr19	3886432	3887413	JUNC00000145	10	+	3886432	3887413	255,0,0	2	34,25	0,956
chr19	3887412	3889053	JUNC00000146	36	+	3887412	3889053	255,0,0	2	35,31	0,1610
chr19	3889078	3889914	JUNC00000147	6	+	3889078	3889914	255,0,0	2	32,35	0,801
chr19	3889957	3892140	JUNC00000148	15	+	3889957	3892140	255,0,0	2	31,34	0,2149
chr19	3892184	3892742	JUNC00000149	21	+	3892184	3892742	255,0,0	2	29,33	0,525
chr19	3892759	3893382	JUNC00000150	16	+	3892759	3893382	255,0,0	2	32,35	0,588
chr19	3896157	3896293	JUNC00000151	6	-	3896157	3896293	255,0,0	2	35,24	0,112
chr19	3896413	3896632	JUNC00000152	10	-	3896413	3896632	255,0,0	2	34,29	0,190
chr19	3896689	3896823	JUNC00000153	20	-	3896689	3896823	255,0,0	2	32,29	0,105
chr19	3896869	3897070	JUNC00000154	16	-	3896869	3897070	255,0,0	2	33,33	0,168
chr19	3897094	3897640	JUNC00000155	3	-	3897094	3897640	255,0,0	2	34,35	0,511
chr19	3897136	3897496	JUNC00000156	5	-	3897136	3897496	255,0,0	2	33,29	0,331
chr19	3897648	3897792	JUNC00000157	16	-	3897648	3897792	255,0,0	2	33,35	0,109
chr19	3897842	3898579	JUNC00000158	24	-	3897842	3898579	255,0,0	2	34,32	0,705
chr19	3898603	3898745	JUNC00000159	16	-	3898603	3898745	255,0,0	2	35,28	0,114
chr19	3898843	3899013	JUNC00000160	15	-	3898843	3899013	255,0,0	2	32,34	0,136
chr19	3899084	3901925	JUNC00000161	12	-	3899084	3901925	255,0,0	2	35,35	0,2806
chr19	3902013	3902372	JUNC00000162	4	-	3902013	3902372	255,0,0	2	22,29	0,330
chr19	3902525	3902657	JUNC00000163	7	-	3902525	3902657	255,0,0	2	31,27	0,105
chr19	3902690	3902913	JUNC00000164	10	-	3902690	3902913	255,0,0	2	34,32	0,191
chr19	3902933	3903080	JUNC00000165	11	-	3902933	3903080	255,0,0	2	31,35	0,112
chr19	3903160	3903363	JUNC00000166	3	-	3903160	3903363	255,0,0	2	12,24	0,179
chr19	3903396	3903532	JUNC00000167	6	-	3903396	3903532	255,0,0	2	32,24	0,112
chr19	3903706	3904247	JUNC00000168	7	-	3903706	3904247	255,0,0	2	23,31	0,510
chr19	3904266	3904610	JUNC00000169	5	-	3904266	3904610	255,0,0	2	29,26	0,318
chr19	3904671	3907035	JUNC00000170	9	-	3904671	3907035	255,0,0	2	34,17	0,2347
chr19	3909040	3909187	JUNC00000171	293	-	3909040	3909187	255,0,0	2	34,35	0,112
chr19	3909246	3910932	JUNC00000172	113	-	3909246	3910932	255,0,0	2	35,35	0,1651
chr19	3911035	3911195	JUNC00000173	234	-	3911035	3911195	255,0,0	2	35,35	0,125
chr19	3911222	3911600	JUNC00000174	48	-	3911222	3911600	255,0,0	2	34,35	0,343
chr19	3911581	3911723	JUNC00000175	73	-	3911581	3911723	255,0,0	2	35,35	0,107
chr19	3911711	3912500	JUNC00000176	11	-	3911711	3912500	255,0,0	2	35,34	0,755
chr19	3911711	3912743	JUNC00000177	154	-	3911711	3912743	255,0,0	2	35,34	0,998
chr19	3914049	3915328	JUNC00000178	38	-	3914049	3915328	255,0,0	2	35,35	0,1244
chr19	3915358	3918076	JUNC00000179	34	-	3915358	3918076	255,0,0	2	35,35	0,2683
chr19	3918176	3918637	JUNC00000180	46	-	3918176	3918637	255,0,0	2	32,35	0,426
chr19	3918954	3920830	JUNC00000181	17	-	3918954	3920830	255,0,0	2	35,34	0,1842
chr19	3920773	3921195	JUNC00000182	1	-	3920773	3921195	255,0,0	2	23,13	0,409
chr19	3920843	3921215	JUNC00000183	33	-	3920843	3921215	255,0,0	2	35,33	0,339
chr19	3921233	3921507	JUNC00000184	14	-	3921233	3921507	255,0,0	2	35,35	0,239
chr19	3921559	3921730	JUNC00000185	9	-	3921559	3921730	255,0,0	2	34,34	0,137
chr19	3921773	3923772	JUNC00000186	16	-	3921773	3923772	255,0,0	2	34,34	0,1965
chr19	3923869	3929726	JUNC00000187	5	-	3923869	3929726	255,0,0	2	32,31	0,5826
chr19	3935324	3935787	JUNC00000188	10	+	3935324	3935787	255,0,0	2	28,26	0,437
chr19	3935868	3936301	JUNC00000189	51	+	3935868	3936301	255,0,0	2	35,33	0,400
chr19	3936389	3941552	JUNC00000190	13	+	3936389	3941552	255,0,0	2	33,33	0,5130
chr19	3941646	3941916	JUNC00000191	23	+	3941646	3941916	255,0,0	2	35,32	0,238
chr19	3941989	3942383	JUNC00000192	22	+	3941989	3942383	255,0,0	2	28,35	0,359
chr19	3942408	3942728	JUNC00000193	22	+	3942408	3942728	255,0,0	2	34,35	0,285
chr19	3942783	3943560	JUNC00000194	29	+	3942783	3943560	255,0,0	2	35,32	0,745
chr19	3943676	3944057	JUNC00000195	25	+	3943676	3944057	255,0,0	2	35,35	0,346
chr19	3944261	3947040	JUNC00000196	31	+	3944261	3947040	255,0,0	2	35,34	0,2745
chr19	3947090	3948662	JUNC00000197	21	+	3947090	3948662	255,0,0	2	35,35	0,1537
chr19	3949003	3949051	JUNC00000198	10	+	3949003	3949051	255,0,0	2	32,14	0,34
chr19	3979581	3980013	JUNC00000199	25	+	3979581	3980013	255,0,0	2	35,8	0,424
chr19	3986586	3986844	JUNC00000200	4	+	3986586	3986844	255,0,0	2	25,22	0,236
chr19	3986921	3987078	JUNC00000201	4	+	3986921	3987078	255,0,0	2	30,28	0,129
chr19	3987272	3987752	JUNC00000202	7	+	3987272	3987752	255,0,0	2	33,22	0,458
chr19	3987892	3988162	JUNC00000203	7	+	3987892	3988162	255,0,0	2	31,25	0,245
chr19	3988486	3988629	JUNC00000204	2	+	3988486	3988629	255,0,0	2	19,24	0,119
chr19	3988704	3989680	JUNC00000205	4	+	3988704	3989680	255,0,0	2	11,28	0,948
chr19	4000815	4001230	JUNC00000206	22	+	4000815	4001230	255,0,0	2	32,35	0,380
chr19	4001293	4001662	JUNC00000207	32	+	4001293	4001662	255,0,0	2	35,35	0,334
chr19	4001293	4001662	JUNC00000208	18	-	4001293	4001662	255,0,0	2	35,35	0,334
chr19	4001670	4001830	JUNC00000209	30	+	4001670	4001830	255,0,0	2	35,35	0,125
chr19	4001670	4001830	JUNC00000210	19	-	4001670	4001830	255,0,0	2	35,35	0,125
chr19	4003796	4003962	JUNC00000211	1	+	4003796	4003962	255,0,0	2	18,18	0,148
chr19	4004142	4004354	JUNC00000212	2	+	4004142	4004354	255,0,0	2	25,32	0,180
chr19	4004408	4004524	JUNC00000213	1	+	4004408	4004524	255,0,0	2	24,12	0,104
chr19	4004614	4004791	JUNC00000214	4	+	4004614	4004791	255,0,0	2	34,29	0,148
chr19	4006420	4006578	JUNC00000215	2	+	4006420	4006578	255,0,0	2	19,27	0,131
chr19	4007637	4007804	JUNC00000216	28	-	4007637	4007804	255,0,0	2	28,35	0,132
chr19	4007880	4008082	JUNC00000217	139	-	4007880	4008082	255,0,0	2	35,35	0,167
chr19	4008095	4008376	JUNC00000218	79	-	4008095	4008376	255,0,0	2	34,34	0,247
chr19	4008474	4008627	JUNC00000219	56	-	4008474	4008627	255,0,0	2	35,34	0,119
chr19	4008771	4009378	JUNC00000220	71	-	4008771	4009378	255,0,0	2	35,35	0,572
chr19	4009499	4009858	JUNC00000221	84	-	4009499	4009858	255,0,0	2	34,33	0,326
chr19	4009974	4011133	JUNC00000222	79	-	4009974	4011133	255,0,0	2	35,32	0,1127
chr19	4011239	4011380	JUNC00000223	56	-	4011239	4011380	255,0,0	2	33,35	0,106
chr19	4011394	4012583	JUNC00000224	48	-	4011394	4012583	255,0,0	2	34,33	0,1156
chr19	4035626	4035858	JUNC00000225	563	-	4035626	4035858	255,0,0	2	35,35	0,197
chr19	4035896	4036722	JUNC00000226	393	-	4035896	4036722	255,0,0	2	35,35	0,791
chr19	4036756	4037136	JUNC00000227	145	-	4036756	4037136	255,0,0	2	35,33	0,347
chr19	4037156	4037324	JUNC00000228	1486	-	4037156	4037324	255,0,0	2	35,35	0,133
chr19	4037361	4037619	JUNC00000229	145	-	4037361	4037619	255,0,0	2	35,35	0,223
chr19	4037585	4037897	JUNC00000230	771	-	4037585	4037897	255,0,0	2	35,35	0,277
chr19	4040504	4040742	JUNC00000231	563	-	4040504	4040742	255,0,0	2	35,35	0,203
chr19	4040780	4041014	JUNC00000232	45	-	4040780	4041014	255,0,0	2	35,33	0,201
chr19	4041050	4041430	JUNC00000233	145	-	4041050	4041430	255,0,0	2	35,33	0,347
chr19	4041450	4041618	JUNC00000234	1486	-	4041450	4041618	255,0,0	2	35,35	0,133
chr19	4041657	4041934	JUNC00000235	5	-	4041657	4041934	255,0,0	2	33,32	0,245
chr19	4041904	4042199	JUNC00000236	35	-	4041904	4042199	255,0,0	2	34,35	0,260
chr19	4057973	4058099	JUNC00000237	1	-	4057973	4058099	255,0,0	2	22,14	0,112
chr19	4097479	4097851	JUNC00000238	5	+	4097479	4097851	255,0,0	2	28,35	0,337
chr19	4097886	4098019	JUNC00000239	2	+	4097886	4098019	255,0,0	2	21,15	0,118
chr19	4097882	4098039	JUNC00000240	54	+	4097882	4098039	255,0,0	2	35,35	0,122
chr19	4098102	4098529	JUNC00000241	13	+	4098102	4098529	255,0,0	2	35,32	0,395
chr19	4100182	4101164	JUNC00000242	3	+	4100182	4101164	255,0,0	2	31,21	0,961
chr19	4101227	4102707	JUNC00000243	38	+	4101227	4102707	255,0,0	2	35,35	0,1445
chr19	4102852	4103006	JUNC00000244	24	+	4102852	4103006	255,0,0	2	35,32	0,122
chr19	4103067	4103294	JUNC00000245	16	+	4103067	4103294	255,0,0	2	29,34	0,193
chr19	4103455	4104844	JUNC00000246	18	+	4103455	4104844	255,0,0	2	30,31	0,1358
chr19	4105105	4105263	JUNC00000247	20	+	4105105	4105263	255,0,0	2	35,34	0,124
chr19	4105293	4105449	JUNC00000248	12	+	4105293	4105449	255,0,0	2	32,35	0,121
chr19	4105487	4106598	JUNC00000249	26	+	4105487	4106598	255,0,0	2	35,35	0,1076
chr19	4106591	4106745	JUNC00000250	33	+	4106591	4106745	255,0,0	2	34,34	0,120
chr19	4106927	4107819	JUNC00000251	15	+	4106927	4107819	255,0,0	2	35,34	0,858
chr19	4107953	4108118	JUNC00000252	11	+	4107953	4108118	255,0,0	2	22,33	0,132
chr19	4108158	4108457	JUNC00000253	32	+	4108158	4108457	255,0,0	2	35,35	0,264
chr19	4108545	4108699	JUNC00000254	24	+	4108545	4108699	255,0,0	2	35,35	0,119
chr19	4108834	4109856	JUNC00000255	18	+	4108834	4109856	255,0,0	2	33,31	0,991
chr19	4109963	4110527	JUNC00000256	17	+	4109963	4110527	255,0,0	2	33,33	0,531
chr19	4110625	4110874	JUNC00000257	33	+	4110625	4110874	255,0,0	2	34,33	0,216
chr19	4110955	4111113	JUNC00000258	35	+	4110955	4111113	255,0,0	2	35,35	0,123
chr19	4111154	4111615	JUNC00000259	68	+	4111154	4111615	255,0,0	2	35,34	0,427
chr19	4111667	4111899	JUNC00000260	31	+	4111667	4111899	255,0,0	2	31,34	0,198
chr19	4111979	4112135	JUNC00000261	25	+	4111979	4112135	255,0,0	2	35,35	0,121
chr19	4112216	4112360	JUNC00000262	19	+	4112216	4112360	255,0,0	2	34,34	0,110
chr19	4112476	4112775	JUNC00000263	27	+	4112476	4112775	255,0,0	2	34,28	0,271
chr19	4112841	4113519	JUNC00000264	25	+	4112841	4113519	255,0,0	2	35,35	0,643
chr19	4114761	4115115	JUNC00000265	45	-	4114761	4115115	255,0,0	2	35,35	0,319
chr19	4115187	4115354	JUNC00000266	56	-	4115187	4115354	255,0,0	2	35,35	0,132
chr19	4115461	4116016	JUNC00000267	103	-	4115461	4116016	255,0,0	2	35,35	0,520
chr19	4116135	4118121	JUNC00000268	82	-	4116135	4118121	255,0,0	2	35,35	0,1951
chr19	4118231	4121369	JUNC00000269	92	-	4118231	4121369	255,0,0	2	35,34	0,3104
chr19	4126005	4126074	JUNC00000270	26	+	4126005	4126074	255,0,0	2	35,33	0,36
chr19	4126020	4126074	JUNC00000271	16	+	4126020	4126074	255,0,0	2	21,32	0,22
chr19	4126180	4126552	JUNC00000272	2	+	4126180	4126552	255,0,0	2	20,17	0,355
chr19	4126167	4127090	JUNC00000273	106	+	4126167	4127090	255,0,0	2	33,34	0,889
chr19	4127087	4127584	JUNC00000274	28	+	4127087	4127584	255,0,0	2	34,35	0,462
chr19	4127097	4127584	JUNC00000275	24	+	4127097	4127584	255,0,0	2	35,35	0,452
chr19	4127606	4127794	JUNC00000276	39	+	4127606	4127794	255,0,0	2	33,35	0,153
chr19	4127620	4131065	JUNC00000277	4	+	4127620	4131065	255,0,0	2	19,35	0,3410
chr19	4127802	4131065	JUNC00000278	11	+	4127802	4131065	255,0,0	2	34,35	0,3228
chr19	4127801	4131263	JUNC00000279	48	+	4127801	4131263	255,0,0	2	35,35	0,3427
chr19	4131041	4131263	JUNC00000280	31	+	4131041	4131263	255,0,0	2	34,35	0,187
chr19	4131247	4131396	JUNC00000281	76	+	4131247	4131396	255,0,0	2	35,35	0,114
chr19	4148697	4149352	JUNC00000282	1	+	4148697	4149352	255,0,0	2	25,11	0,644
chr19	4148709	4149357	JUNC00000283	1	+	4148709	4149357	255,0,0	2	20,16	0,632
chr19	4148713	4149375	JUNC00000284	19	+	4148713	4149375	255,0,0	2	23,34	0,628
chr19	4149509	4149896	JUNC00000285	71	+	4149509	4149896	255,0,0	2	35,34	0,353
chr19	4149951	4150124	JUNC00000286	55	+	4149951	4150124	255,0,0	2	34,35	0,138
chr19	4150184	4150472	JUNC00000287	51	+	4150184	4150472	255,0,0	2	35,33	0,255
chr19	4150586	4150739	JUNC00000288	33	+	4150586	4150739	255,0,0	2	35,33	0,120
chr19	4150791	4151427	JUNC00000289	43	+	4150791	4151427	255,0,0	2	35,33	0,603
chr19	4151466	4151614	JUNC00000290	84	+	4151466	4151614	255,0,0	2	33,35	0,113
chr19	4151692	4152556	JUNC00000291	139	+	4151692	4152556	255,0,0	2	33,35	0,829
chr19	4152544	4153261	JUNC00000292	129	+	4152544	4153261	255,0,0	2	35,35	0,682
chr19	4153455	4153629	JUNC00000293	26	+	4153455	4153629	255,0,0	2	35,33	0,141
chr19	4157164	4157513	JUNC00000294	14	-	4157164	4157513	255,0,0	2	35,32	0,317
chr19	4157561	4157713	JUNC00000295	13	-	4157561	4157713	255,0,0	2	33,32	0,120
chr19	4157763	4157909	JUNC00000296	11	-	4157763	4157909	255,0,0	2	26,31	0,115
chr19	4157923	4158089	JUNC00000297	7	-	4157923	4158089	255,0,0	2	33,24	0,142
chr19	4158094	4158641	JUNC00000298	15	-	4158094	4158641	255,0,0	2	34,32	0,515
chr19	4158685	4158863	JUNC00000299	12	-	4158685	4158863	255,0,0	2	32,35	0,143
chr19	4158885	4159037	JUNC00000300	13	-	4158885	4159037	255,0,0	2	34,35	0,117
chr19	4159063	4159260	JUNC00000301	18	-	4159063	4159260	255,0,0	2	30,34	0,163
chr19	4159294	4159434	JUNC00000302	18	-	4159294	4159434	255,0,0	2	33,32	0,108
chr19	4159431	4161101	JUNC00000303	10	-	4159431	4161101	255,0,0	2	29,34	0,1636
chr19	4161184	4162289	JUNC00000304	13	-	4161184	4162289	255,0,0	2	31,30	0,1075
chr19	4162301	4162637	JUNC00000305	6	-	4162301	4162637	255,0,0	2	27,35	0,301
chr19	4162690	4162847	JUNC00000306	8	-	4162690	4162847	255,0,0	2	33,26	0,131
chr19	4162844	4163202	JUNC00000307	5	-	4162844	4163202	255,0,0	2	18,35	0,323
chr19	4172215	4172974	JUNC00000308	1	-	4172215	4172974	255,0,0	2	20,16	0,743
chr19	4189949	4190685	JUNC00000309	1	-	4189949	4190685	255,0,0	2	14,22	0,714
chr19	4192236	4192779	JUNC00000310	149	+	4192236	4192779	255,0,0	2	35,35	0,508
chr19	4192849	4193033	JUNC00000311	1	+	4192849	4193033	255,0,0	2	24,12	0,172
chr19	4192841	4193056	JUNC00000312	439	+	4192841	4193056	255,0,0	2	35,35	0,180
chr19	4193218	4193801	JUNC00000313	144	+	4193218	4193801	255,0,0	2	34,35	0,548
chr19	4193836	4194501	JUNC00000314	210	+	4193836	4194501	255,0,0	2	35,35	0,630
chr19	4194656	4194806	JUNC00000315	190	+	4194656	4194806	255,0,0	2	34,35	0,115
chr19	4194871	4195016	JUNC00000316	366	+	4194871	4195016	255,0,0	2	35,35	0,110
chr19	4196047	4196215	JUNC00000317	46	-	4196047	4196215	255,0,0	2	35,35	0,133
chr19	4196347	4197147	JUNC00000318	27	-	4196347	4197147	255,0,0	2	35,35	0,765
chr19	4197215	4197371	JUNC00000319	13	-	4197215	4197371	255,0,0	2	35,33	0,123
chr19	4197368	4197508	JUNC00000320	21	-	4197368	4197508	255,0,0	2	35,32	0,108
chr19	4197551	4197705	JUNC00000321	31	-	4197551	4197705	255,0,0	2	35,35	0,119
chr19	4197758	4200306	JUNC00000322	13	-	4197758	4200306	255,0,0	2	22,35	0,2513
chr19	4200349	4200499	JUNC00000323	16	-	4200349	4200499	255,0,0	2	22,35	0,115
chr19	4200544	4200963	JUNC00000324	30	-	4200544	4200963	255,0,0	2	35,35	0,384
chr19	4201023	4201362	JUNC00000325	22	-	4201023	4201362	255,0,0	2	34,34	0,305
chr19	4201364	4201514	JUNC00000326	13	-	4201364	4201514	255,0,0	2	35,32	0,118
chr19	4214474	4220187	JUNC00000327	1	+	4214474	4220187	255,0,0	2	26,10	0,5703
chr19	4232153	4232497	JUNC00000328	34	+	4232153	4232497	255,0,0	2	35,35	0,309
chr19	4232517	4232782	JUNC00000329	8	+	4232517	4232782	255,0,0	2	35,35	0,230
chr19	4232824	4233247	JUNC00000330	15	+	4232824	4233247	255,0,0	2	35,34	0,389
chr19	4261831	4261871	JUNC00000331	2	-	4261831	4261871	255,0,0	2	25,11	0,29
chr19	4264437	4265131	JUNC00000332	3	-	4264437	4265131	255,0,0	2	23,29	0,665
chr19	4265130	4265312	JUNC00000333	3	-	4265130	4265312	255,0,0	2	19,21	0,161
chr19	4265408	4265633	JUNC00000334	1	-	4265408	4265633	255,0,0	2	12,24	0,201
chr19	4265673	4265817	JUNC00000335	3	-	4265673	4265817	255,0,0	2	30,8	0,136
chr19	4266145	4266383	JUNC00000336	2	-	4266145	4266383	255,0,0	2	27,9	0,229
chr19	4266415	4266553	JUNC00000337	3	-	4266415	4266553	255,0,0	2	31,32	0,106
chr19	4266611	4267764	JUNC00000338	3	-	4266611	4267764	255,0,0	2	26,18	0,1135
chr19	4268573	4269041	JUNC00000339	1	-	4268573	4269041	255,0,0	2	9,27	0,441
chr19	4268569	4269034	JUNC00000340	1	-	4268569	4269034	255,0,0	2	16,20	0,445
chr19	4270531	4270826	JUNC00000341	7	-	4270531	4270826	255,0,0	2	18,33	0,262
chr19	4270851	4270999	JUNC00000342	14	-	4270851	4270999	255,0,0	2	34,34	0,114
chr19	4271094	4271252	JUNC00000343	21	-	4271094	4271252	255,0,0	2	35,34	0,124
chr19	4271302	4271475	JUNC00000344	27	-	4271302	4271475	255,0,0	2	33,34	0,139
chr19	4271565	4272604	JUNC00000345	13	-	4271565	4272604	255,0,0	2	34,35	0,1004
chr19	4272674	4272834	JUNC00000346	23	-	4272674	4272834	255,0,0	2	26,35	0,125
chr19	4272847	4273043	JUNC00000347	2	-	4272847	4273043	255,0,0	2	14,23	0,173
chr19	4273074	4273549	JUNC00000348	2	-	4273074	4273549	255,0,0	2	28,14	0,461
chr19	4273567	4280563	JUNC00000349	8	-	4273567	4280563	255,0,0	2	35,27	0,6969
chr19	4280691	4280967	JUNC00000350	8	-	4280691	4280967	255,0,0	2	35,31	0,245
chr19	4281045	4281193	JUNC00000351	8	-	4281045	4281193	255,0,0	2	35,31	0,117
chr19	4281178	4281952	JUNC00000352	6	-	4281178	4281952	255,0,0	2	30,35	0,739
chr19	4282012	4282196	JUNC00000353	7	-	4282012	4282196	255,0,0	2	30,28	0,156
chr19	4282269	4282888	JUNC00000354	10	-	4282269	4282888	255,0,0	2	35,8	0,611
chr19	4287229	4287387	JUNC00000355	89	-	4287229	4287387	255,0,0	2	35,35	0,123
chr19	4287431	4287592	JUNC00000356	76	-	4287431	4287592	255,0,0	2	35,35	0,126
chr19	4287659	4287857	JUNC00000357	103	-	4287659	4287857	255,0,0	2	35,35	0,163
chr19	4287950	4288446	JUNC00000358	86	-	4287950	4288446	255,0,0	2	35,35	0,461
chr19	4287950	4288620	JUNC00000359	14	-	4287950	4288620	255,0,0	2	35,29	0,641
chr19	4288472	4288624	JUNC00000360	38	-	4288472	4288624	255,0,0	2	35,33	0,119
chr19	4288623	4289347	JUNC00000361	82	-	4288623	4289347	255,0,0	2	35,35	0,689
chr19	4289378	4289707	JUNC00000362	139	-	4289378	4289707	255,0,0	2	35,35	0,294
chr19	4289705	4289931	JUNC00000363	99	-	4289705	4289931	255,0,0	2	34,34	0,192
chr19	4289970	4290108	JUNC00000364	81	-	4289970	4290108	255,0,0	2	35,35	0,103
chr19	4290133	4290429	JUNC00000365	110	-	4290133	4290429	255,0,0	2	35,35	0,261
chr19	4290491	4290638	JUNC00000366	134	-	4290491	4290638	255,0,0	2	34,35	0,112
chr19	4290647	4290805	JUNC00000367	132	-	4290647	4290805	255,0,0	2	35,34	0,124
chr19	4290839	4291273	JUNC00000368	69	-	4290839	4291273	255,0,0	2	32,35	0,399
chr19	4291296	4291622	JUNC00000369	54	-	4291296	4291622	255,0,0	2	34,33	0,293
chr19	4291606	4292204	JUNC00000370	19	-	4291606	4292204	255,0,0	2	35,35	0,563
chr19	4292197	4292393	JUNC00000371	45	-	4292197	4292393	255,0,0	2	34,32	0,164
chr19	4292404	4292571	JUNC00000372	47	-	4292404	4292571	255,0,0	2	32,28	0,139
chr19	4292610	4292800	JUNC00000373	58	-	4292610	4292800	255,0,0	2	35,34	0,156
chr19	4292805	4294883	JUNC00000374	25	-	4292805	4294883	255,0,0	2	35,34	0,2044
chr19	4294891	4305936	JUNC00000375	30	-	4294891	4305936	255,0,0	2	35,35	0,11010
chr19	4319246	4320184	JUNC00000376	48	-	4319246	4320184	255,0,0	2	35,33	0,905
chr19	4320334	4320929	JUNC00000377	41	-	4320334	4320929	255,0,0	2	33,32	0,563
chr19	4321021	4322421	JUNC00000378	15	-	4321021	4322421	255,0,0	2	35,35	0,1365
chr19	4322515	4324364	JUNC00000379	26	-	4322515	4324364	255,0,0	2	35,28	0,1821
chr19	4325022	4326843	JUNC00000380	9	-	4325022	4326843	255,0,0	2	24,35	0,1786
chr19	4326869	4328160	JUNC00000381	17	-	4326869	4328160	255,0,0	2	29,33	0,1258
chr19	4328224	4328987	JUNC00000382	15	-	4328224	4328987	255,0,0	2	35,35	0,728
chr19	4329187	4331219	JUNC00000383	9	-	4329187	4331219	255,0,0	2	35,34	0,1998
chr19	4331234	4342874	JUNC00000384	19	-	4331234	4342874	255,0,0	2	35,28	0,11612
chr19	4343213	4345546	JUNC00000385	3	-	4343213	4345546	255,0,0	2	28,29	0,2304
chr19	4345611	4348680	JUNC00000386	7	-	4345611	4348680	255,0,0	2	33,35	0,3034
chr19	4348730	4350211	JUNC00000387	11	-	4348730	4350211	255,0,0	2	31,35	0,1446
chr19	4350299	4351769	JUNC00000388	20	-	4350299	4351769	255,0,0	2	31,33	0,1437
chr19	4351799	4352301	JUNC00000389	18	-	4351799	4352301	255,0,0	2	31,34	0,468
chr19	4352340	4356781	JUNC00000390	15	-	4352340	4356781	255,0,0	2	34,34	0,4407
chr19	4356893	4361572	JUNC00000391	9	-	4356893	4361572	255,0,0	2	33,35	0,4644
chr19	4361551	4362005	JUNC00000392	6	-	4361551	4362005	255,0,0	2	33,29	0,425
chr19	4362022	4362801	JUNC00000393	15	-	4362022	4362801	255,0,0	2	33,26	0,753
chr19	4362899	4394812	JUNC00000394	1	-	4362899	4394812	255,0,0	2	15,21	0,31892
chr19	4394867	4396345	JUNC00000395	11	-	4394867	4396345	255,0,0	2	25,35	0,1443
chr19	4426224	4426655	JUNC00000396	9	-	4426224	4426655	255,0,0	2	32,29	0,402
chr19	4426729	4432082	JUNC00000397	9	-	4426729	4432082	255,0,0	2	32,28	0,5325
chr19	4432130	4432795	JUNC00000398	11	-	4432130	4432795	255,0,0	2	34,28	0,637
chr19	4432831	4439247	JUNC00000399	11	-	4432831	4439247	255,0,0	2	24,28	0,6388
chr19	4510550	4515684	JUNC00000400	11	+	4510550	4515684	255,0,0	2	31,31	0,5103
chr19	4515668	4601633	JUNC00000401	12	+	4515668	4601633	255,0,0	2	22,34	0,85931
chr19	4601702	4601899	JUNC00000402	53	+	4601702	4601899	255,0,0	2	33,35	0,162
chr19	4602015	4602244	JUNC00000403	30	+	4602015	4602244	255,0,0	2	34,35	0,194
chr19	4602344	4602507	JUNC00000404	29	+	4602344	4602507	255,0,0	2	31,34	0,129
chr19	4602587	4602790	JUNC00000405	55	+	4602587	4602790	255,0,0	2	32,33	0,170
chr19	4602840	4603094	JUNC00000406	44	+	4602840	4603094	255,0,0	2	35,35	0,219
chr19	4603176	4604499	JUNC00000407	29	+	4603176	4604499	255,0,0	2	35,35	0,1288
chr19	4604553	4607563	JUNC00000408	12	+	4604553	4607563	255,0,0	2	30,32	0,2978
chr19	4607659	4609895	JUNC00000409	51	+	4607659	4609895	255,0,0	2	35,32	0,2204
chr19	4610012	4617614	JUNC00000410	86	+	4610012	4617614	255,0,0	2	34,35	0,7567
chr19	4612603	4613190	JUNC00000411	26	-	4612603	4613190	255,0,0	2	35,35	0,552
chr19	4614479	4614975	JUNC00000412	3	-	4614479	4614975	255,0,0	2	35,13	0,483
chr19	4617689	4617999	JUNC00000413	62	+	4617689	4617999	255,0,0	2	35,35	0,275
chr19	4618022	4618174	JUNC00000414	23	+	4618022	4618174	255,0,0	2	32,33	0,119
chr19	4618485	4618988	JUNC00000415	57	+	4618485	4618988	255,0,0	2	35,31	0,472
chr19	4619163	4619350	JUNC00000416	30	+	4619163	4619350	255,0,0	2	35,31	0,156
chr19	4619541	4619812	JUNC00000417	25	+	4619541	4619812	255,0,0	2	28,33	0,238
chr19	4619989	4620148	JUNC00000418	55	+	4619989	4620148	255,0,0	2	35,35	0,124
chr19	4620259	4620401	JUNC00000419	83	+	4620259	4620401	255,0,0	2	34,35	0,107
chr19	4620582	4620853	JUNC00000420	80	+	4620582	4620853	255,0,0	2	33,34	0,237
chr19	4620927	4621074	JUNC00000421	38	+	4620927	4621074	255,0,0	2	33,35	0,112
chr19	4623207	4623535	JUNC00000422	45	-	4623207	4623535	255,0,0	2	35,35	0,293
chr19	4623528	4623860	JUNC00000423	59	-	4623528	4623860	255,0,0	2	35,35	0,297
chr19	4623864	4624048	JUNC00000424	51	-	4623864	4624048	255,0,0	2	33,35	0,149
chr19	4624152	4624694	JUNC00000425	10	-	4624152	4624694	255,0,0	2	29,35	0,507
chr19	4624150	4624718	JUNC00000426	20	-	4624150	4624718	255,0,0	2	31,34	0,534
chr19	4624731	4625046	JUNC00000427	8	-	4624731	4625046	255,0,0	2	32,34	0,281
chr19	4625057	4625227	JUNC00000428	15	-	4625057	4625227	255,0,0	2	35,35	0,135
chr19	4625061	4625227	JUNC00000429	28	-	4625061	4625227	255,0,0	2	35,35	0,131
chr19	4625262	4625467	JUNC00000430	48	-	4625262	4625467	255,0,0	2	33,35	0,170
chr19	4724212	4724646	JUNC00000431	1	+	4724212	4724646	255,0,0	2	19,17	0,417
chr19	4732071	4732410	JUNC00000432	1	+	4732071	4732410	255,0,0	2	13,23	0,316
chr19	4734883	4737376	JUNC00000433	2	+	4734883	4737376	255,0,0	2	26,35	0,2458
chr19	4737467	4737834	JUNC00000434	1	+	4737467	4737834	255,0,0	2	12,24	0,343
chr19	4738555	4739139	JUNC00000435	2	+	4738555	4739139	255,0,0	2	12,33	0,551
chr19	4739283	4739609	JUNC00000436	4	+	4739283	4739609	255,0,0	2	26,19	0,307
chr19	4739986	4742355	JUNC00000437	1	+	4739986	4742355	255,0,0	2	13,23	0,2346
chr19	4745553	4745787	JUNC00000438	2	+	4745553	4745787	255,0,0	2	35,8	0,226
chr19	4745968	4746585	JUNC00000439	1	+	4745968	4746585	255,0,0	2	16,20	0,597
chr19	4747934	4748088	JUNC00000440	2	+	4747934	4748088	255,0,0	2	22,30	0,124
chr19	4749124	4749427	JUNC00000441	1	+	4749124	4749427	255,0,0	2	10,26	0,277
chr19	4749523	4749661	JUNC00000442	2	+	4749523	4749661	255,0,0	2	21,28	0,110
chr19	4749696	4749805	JUNC00000443	1	+	4749696	4749805	255,0,0	2	13,23	0,86
chr19	4750212	4750506	JUNC00000444	2	+	4750212	4750506	255,0,0	2	29,26	0,268
chr19	4750631	4751161	JUNC00000445	1	+	4750631	4751161	255,0,0	2	23,13	0,517
chr19	4751173	4751518	JUNC00000446	1	+	4751173	4751518	255,0,0	2	18,18	0,327
chr19	4756645	4757276	JUNC00000447	2	+	4756645	4757276	255,0,0	2	16,31	0,600
chr19	4757577	4757667	JUNC00000448	9	+	4757577	4757667	255,0,0	2	34,35	0,55
chr19	4757634	4762011	JUNC00000449	34	+	4757634	4762011	255,0,0	2	35,35	0,4342
chr19	4762601	4765358	JUNC00000450	1	+	4762601	4765358	255,0,0	2	21,15	0,2742
chr19	4762614	4765377	JUNC00000451	3	+	4762614	4765377	255,0,0	2	33,34	0,2729
chr19	4785538	4787391	JUNC00000452	10	-	4785538	4787391	255,0,0	2	29,31	0,1822
chr19	4785555	4792432	JUNC00000453	7	-	4785555	4792432	255,0,0	2	12,35	0,6842
chr19	4788007	4792432	JUNC00000454	48	-	4788007	4792432	255,0,0	2	35,35	0,4390
chr19	4792786	4793697	JUNC00000455	14	-	4792786	4793697	255,0,0	2	34,26	0,885
chr19	4792786	4793846	JUNC00000456	12	-	4792786	4793846	255,0,0	2	34,31	0,1029
chr19	4792794	4793836	JUNC00000457	1	-	4792794	4793836	255,0,0	2	26,10	0,1032
chr19	4793998	4811196	JUNC00000458	1	-	4793998	4811196	255,0,0	2	11,25	0,17173
chr19	4801770	4802577	JUNC00000459	40	-	4801770	4802577	255,0,0	2	35,27	0,780
chr19	4803980	4811205	JUNC00000460	23	-	4803980	4811205	255,0,0	2	35,34	0,7191
chr19	4825630	4825803	JUNC00000461	10	-	4825630	4825803	255,0,0	2	34,34	0,139
chr19	4825839	4825974	JUNC00000462	25	-	4825839	4825974	255,0,0	2	34,31	0,104
chr19	4825987	4832867	JUNC00000463	13	-	4825987	4832867	255,0,0	2	34,35	0,6845
chr19	4832861	4833373	JUNC00000464	16	-	4832861	4833373	255,0,0	2	32,33	0,479
chr19	4833491	4834206	JUNC00000465	7	-	4833491	4834206	255,0,0	2	27,34	0,681
chr19	4834275	4838865	JUNC00000466	26	-	4834275	4838865	255,0,0	2	35,35	0,4555
chr19	4838869	4839215	JUNC00000467	5	-	4838869	4839215	255,0,0	2	34,19	0,327
chr19	4863521	4863983	JUNC00000468	1	-	4863521	4863983	255,0,0	2	23,13	0,449
chr19	4864122	4864458	JUNC00000469	2	-	4864122	4864458	255,0,0	2	31,34	0,302
chr19	4865425	4867553	JUNC00000470	2	-	4865425	4867553	255,0,0	2	24,13	0,2115
chr19	4872335	4872574	JUNC00000471	2	-	4872335	4872574	255,0,0	2	23,33	0,206
chr19	4878787	4880138	JUNC00000472	1	+	4878787	4880138	255,0,0	2	18,18	0,1333
chr19	4879001	4880155	JUNC00000473	13	+	4879001	4880155	255,0,0	2	28,35	0,1119
chr19	4880366	4883510	JUNC00000474	14	+	4880366	4883510	255,0,0	2	32,35	0,3109
chr19	4891066	4891678	JUNC00000475	1	-	4891066	4891678	255,0,0	2	10,26	0,586
chr19	4893000	4894286	JUNC00000476	4	-	4893000	4894286	255,0,0	2	21,26	0,1260
chr19	4895011	4897310	JUNC00000477	5	-	4895011	4897310	255,0,0	2	20,31	0,2268
chr19	4897414	4897601	JUNC00000478	3	-	4897414	4897601	255,0,0	2	24,28	0,159
chr19	4897683	4899233	JUNC00000479	7	-	4897683	4899233	255,0,0	2	11,34	0,1516
chr19	4899290	4900514	JUNC00000480	4	-	4899290	4900514	255,0,0	2	16,24	0,1200
chr19	4900591	4902876	JUNC00000481	4	-	4900591	4902876	255,0,0	2	31,34	0,2251
chr19	4902880	4903048	JUNC00000482	4	-	4902880	4903048	255,0,0	2	35,35	0,133
chr19	4903041	4903179	JUNC00000483	2	-	4903041	4903179	255,0,0	2	11,34	0,104
chr19	4903180	4903731	JUNC00000484	2	-	4903180	4903731	255,0,0	2	12,30	0,521
chr19	4903944	4906014	JUNC00000485	3	-	4903944	4906014	255,0,0	2	30,30	0,2040
chr19	4907762	4909880	JUNC00000486	36	-	4907762	4909880	255,0,0	2	35,35	0,2083
chr19	4909973	4913805	JUNC00000487	24	-	4909973	4913805	255,0,0	2	35,33	0,3799
chr19	4913919	4914614	JUNC00000488	44	-	4913919	4914614	255,0,0	2	33,35	0,660
chr19	4914668	4914844	JUNC00000489	41	-	4914668	4914844	255,0,0	2	32,35	0,141
chr19	4914900	4915051	JUNC00000490	70	-	4914900	4915051	255,0,0	2	34,33	0,118
chr19	4915046	4916313	JUNC00000491	39	-	4915046	4916313	255,0,0	2	35,35	0,1232
chr19	4916337	4916732	JUNC00000492	66	-	4916337	4916732	255,0,0	2	34,35	0,360
chr19	4916776	4916926	JUNC00000493	51	-	4916776	4916926	255,0,0	2	34,35	0,115
chr19	4917051	4917906	JUNC00000494	43	-	4917051	4917906	255,0,0	2	35,35	0,820
chr19	4917895	4918053	JUNC00000495	70	-	4917895	4918053	255,0,0	2	35,34	0,124
chr19	4918115	4918279	JUNC00000496	49	-	4918115	4918279	255,0,0	2	35,35	0,129
chr19	4918340	4921175	JUNC00000497	49	-	4918340	4921175	255,0,0	2	35,35	0,2800
chr19	4921200	4922355	JUNC00000498	34	-	4921200	4922355	255,0,0	2	34,34	0,1121
chr19	4922361	4923100	JUNC00000499	24	-	4922361	4923100	255,0,0	2	35,34	0,705
chr19	4923169	4923718	JUNC00000500	29	-	4923169	4923718	255,0,0	2	35,35	0,514
chr19	4923738	4926818	JUNC00000501	28	-	4923738	4926818	255,0,0	2	35,34	0,3046
chr19	4927024	4928249	JUNC00000502	169	-	4927024	4928249	255,0,0	2	35,30	0,1195
chr19	4936198	4938075	JUNC00000503	2	-	4936198	4938075	255,0,0	2	21,27	0,1850
chr19	4938145	4941786	JUNC00000504	2	-	4938145	4941786	255,0,0	2	33,27	0,3614
chr19	4962481	4962913	JUNC00000505	73	+	4962481	4962913	255,0,0	2	34,35	0,397
chr19	4962939	4963360	JUNC00000506	96	+	4962939	4963360	255,0,0	2	35,35	0,386
chr19	4963384	4963540	JUNC00000507	91	+	4963384	4963540	255,0,0	2	35,35	0,121
chr19	4963630	4964707	JUNC00000508	52	+	4963630	4964707	255,0,0	2	35,34	0,1043
chr19	4988547	4988757	JUNC00000509	1	+	4988547	4988757	255,0,0	2	14,22	0,188
chr19	4988547	4988757	JUNC00000510	1	-	4988547	4988757	255,0,0	2	14,22	0,188
chr19	4988876	4989666	JUNC00000511	1	+	4988876	4989666	255,0,0	2	11,25	0,765
chr19	4988876	4989666	JUNC00000512	2	-	4988876	4989666	255,0,0	2	11,25	0,765
chr19	5024247	5024542	JUNC00000513	8	+	5024247	5024542	255,0,0	2	30,32	0,263
chr19	5024559	5026062	JUNC00000514	19	+	5024559	5026062	255,0,0	2	33,35	0,1468
chr19	5026155	5026385	JUNC00000515	9	+	5026155	5026385	255,0,0	2	33,28	0,202
chr19	5026472	5027059	JUNC00000516	9	+	5026472	5027059	255,0,0	2	25,35	0,552
chr19	5027124	5027373	JUNC00000517	16	+	5027124	5027373	255,0,0	2	35,31	0,218
chr19	5027405	5027703	JUNC00000518	20	+	5027405	5027703	255,0,0	2	35,24	0,274
chr19	5027733	5028870	JUNC00000519	16	+	5027733	5028870	255,0,0	2	31,30	0,1107
chr19	5028938	5029235	JUNC00000520	2	+	5028938	5029235	255,0,0	2	33,24	0,273
chr19	5028952	5029270	JUNC00000521	2	+	5028952	5029270	255,0,0	2	19,19	0,299
chr19	5029287	5029441	JUNC00000522	21	+	5029287	5029441	255,0,0	2	33,33	0,121
chr19	5029460	5030311	JUNC00000523	8	+	5029460	5030311	255,0,0	2	34,24	0,827
chr19	5030455	5031036	JUNC00000524	7	+	5030455	5031036	255,0,0	2	35,35	0,546
chr19	5039997	5040340	JUNC00000525	43	+	5039997	5040340	255,0,0	2	35,34	0,309
chr19	5041457	5045926	JUNC00000526	9	+	5041457	5045926	255,0,0	2	33,34	0,4435
chr19	5046008	5046168	JUNC00000527	40	+	5046008	5046168	255,0,0	2	30,33	0,127
chr19	5046191	5046423	JUNC00000528	15	+	5046191	5046423	255,0,0	2	35,30	0,202
chr19	5046488	5046684	JUNC00000529	21	+	5046488	5046684	255,0,0	2	33,35	0,161
chr19	5046697	5046848	JUNC00000530	19	+	5046697	5046848	255,0,0	2	32,34	0,117
chr19	5046876	5047426	JUNC00000531	18	+	5046876	5047426	255,0,0	2	35,35	0,515
chr19	5047450	5048543	JUNC00000532	12	+	5047450	5048543	255,0,0	2	34,35	0,1058
chr19	5048538	5049027	JUNC00000533	29	+	5048538	5049027	255,0,0	2	35,35	0,454
chr19	5048998	5049440	JUNC00000534	23	+	5048998	5049440	255,0,0	2	34,34	0,408
chr19	5051434	5051588	JUNC00000535	3	+	5051434	5051588	255,0,0	2	34,31	0,123
chr19	5053260	5053619	JUNC00000536	1	+	5053260	5053619	255,0,0	2	15,21	0,338
chr19	5053699	5053866	JUNC00000537	2	+	5053699	5053866	255,0,0	2	31,11	0,156
chr19	5053980	5054797	JUNC00000538	1	+	5053980	5054797	255,0,0	2	27,9	0,808
chr19	5083069	5085308	JUNC00000539	5	-	5083069	5085308	255,0,0	2	32,11	0,2228
chr19	5088713	5089453	JUNC00000540	169	+	5088713	5089453	255,0,0	2	35,35	0,705
chr19	5089595	5089806	JUNC00000541	75	+	5089595	5089806	255,0,0	2	35,35	0,176
chr19	5089843	5090037	JUNC00000542	57	+	5089843	5090037	255,0,0	2	33,34	0,160
chr19	5090047	5091401	JUNC00000543	92	+	5090047	5091401	255,0,0	2	35,34	0,1320
chr19	5091390	5091573	JUNC00000544	86	+	5091390	5091573	255,0,0	2	35,33	0,150
chr19	5091661	5092163	JUNC00000545	223	+	5091661	5092163	255,0,0	2	35,35	0,467
chr19	5092188	5092336	JUNC00000546	66	+	5092188	5092336	255,0,0	2	34,35	0,113
chr19	5093469	5093702	JUNC00000547	4	-	5093469	5093702	255,0,0	2	28,31	0,202
chr19	5093780	5093954	JUNC00000548	16	-	5093780	5093954	255,0,0	2	35,35	0,139
chr19	5094000	5094318	JUNC00000549	13	-	5094000	5094318	255,0,0	2	32,35	0,283
chr19	5094300	5094737	JUNC00000550	3	-	5094300	5094737	255,0,0	2	31,32	0,405
chr19	5094305	5094761	JUNC00000551	3	-	5094305	5094761	255,0,0	2	26,30	0,426
chr19	5094768	5098215	JUNC00000552	9	-	5094768	5098215	255,0,0	2	32,33	0,3414
chr19	5100537	5100701	JUNC00000553	146	-	5100537	5100701	255,0,0	2	35,35	0,129
chr19	5100764	5104675	JUNC00000554	67	-	5100764	5104675	255,0,0	2	34,35	0,3876
chr19	5104701	5104867	JUNC00000555	312	-	5104701	5104867	255,0,0	2	35,35	0,131
chr19	5104894	5105212	JUNC00000556	45	-	5104894	5105212	255,0,0	2	34,35	0,283
chr19	5105215	5106959	JUNC00000557	111	-	5105215	5106959	255,0,0	2	35,35	0,1709
chr19	5108655	5109137	JUNC00000558	47	-	5108655	5109137	255,0,0	2	33,35	0,447
chr19	5109125	5109335	JUNC00000559	22	-	5109125	5109335	255,0,0	2	35,35	0,175
chr19	5109391	5109527	JUNC00000560	61	-	5109391	5109527	255,0,0	2	34,35	0,101
chr19	5109609	5109765	JUNC00000561	34	-	5109609	5109765	255,0,0	2	33,33	0,123
chr19	5109807	5110229	JUNC00000562	31	-	5109807	5110229	255,0,0	2	34,33	0,389
chr19	5110229	5110401	JUNC00000563	50	-	5110229	5110401	255,0,0	2	35,35	0,137
chr19	5110381	5111170	JUNC00000564	23	-	5110381	5111170	255,0,0	2	35,33	0,756
chr19	5111204	5111399	JUNC00000565	34	-	5111204	5111399	255,0,0	2	33,35	0,160
chr19	5111505	5111652	JUNC00000566	36	-	5111505	5111652	255,0,0	2	33,34	0,113
chr19	5111686	5111859	JUNC00000567	58	-	5111686	5111859	255,0,0	2	34,34	0,139
chr19	5111879	5112751	JUNC00000568	42	-	5111879	5112751	255,0,0	2	34,34	0,838
chr19	5112909	5113815	JUNC00000569	32	-	5112909	5113815	255,0,0	2	31,35	0,871
chr19	5113815	5113972	JUNC00000570	18	-	5113815	5113972	255,0,0	2	35,32	0,125
chr19	5114140	5117225	JUNC00000571	30	-	5114140	5117225	255,0,0	2	31,32	0,3053
chr19	5117399	5118154	JUNC00000572	10	-	5117399	5118154	255,0,0	2	33,33	0,722
chr19	5117443	5118144	JUNC00000573	5	-	5117443	5118144	255,0,0	2	26,23	0,678
chr19	5124063	5124907	JUNC00000574	2	+	5124063	5124907	255,0,0	2	23,14	0,830
chr19	5134991	5135154	JUNC00000575	16	-	5134991	5135154	255,0,0	2	34,35	0,128
chr19	5135204	5136725	JUNC00000576	30	-	5135204	5136725	255,0,0	2	35,33	0,1488
chr19	5136884	5138961	JUNC00000577	11	-	5136884	5138961	255,0,0	2	35,32	0,2045
chr19	5139031	5139310	JUNC00000578	12	-	5139031	5139310	255,0,0	2	34,31	0,248
chr19	5139289	5141194	JUNC00000579	17	-	5139289	5141194	255,0,0	2	33,35	0,1870
chr19	5141168	5141641	JUNC00000580	35	-	5141168	5141641	255,0,0	2	34,35	0,438
chr19	5141676	5142277	JUNC00000581	8	-	5141676	5142277	255,0,0	2	33,34	0,567
chr19	5142319	5142549	JUNC00000582	13	-	5142319	5142549	255,0,0	2	35,34	0,196
chr19	5142638	5143385	JUNC00000583	38	-	5142638	5143385	255,0,0	2	32,35	0,712
chr19	5143426	5143800	JUNC00000584	8	-	5143426	5143800	255,0,0	2	31,26	0,348
chr19	5143847	5144832	JUNC00000585	10	-	5143847	5144832	255,0,0	2	32,33	0,952
chr19	5144906	5145105	JUNC00000586	34	-	5144906	5145105	255,0,0	2	29,35	0,164
chr19	5145153	5147161	JUNC00000587	24	-	5145153	5147161	255,0,0	2	33,35	0,1973
chr19	5147178	5152308	JUNC00000588	13	-	5147178	5152308	255,0,0	2	29,35	0,5095
chr19	5152337	5152694	JUNC00000589	16	-	5152337	5152694	255,0,0	2	30,35	0,322
chr19	5152785	5153696	JUNC00000590	9	-	5152785	5153696	255,0,0	2	35,33	0,878
chr19	5153688	5155721	JUNC00000591	31	-	5153688	5155721	255,0,0	2	35,33	0,2000
chr19	5155737	5155890	JUNC00000592	7	-	5155737	5155890	255,0,0	2	32,35	0,118
chr19	5155914	5156388	JUNC00000593	16	-	5155914	5156388	255,0,0	2	33,32	0,442
chr19	5156466	5160000	JUNC00000594	37	-	5156466	5160000	255,0,0	2	35,33	0,3501
chr19	5160059	5160746	JUNC00000595	16	-	5160059	5160746	255,0,0	2	34,29	0,658
chr19	5160773	5167957	JUNC00000596	14	-	5160773	5167957	255,0,0	2	34,34	0,7150
chr19	5167980	5272564	JUNC00000597	10	-	5167980	5272564	255,0,0	2	31,26	0,104558
chr19	5274492	5274826	JUNC00000598	151	-	5274492	5274826	255,0,0	2	35,35	0,299
chr19	5274942	5275098	JUNC00000599	177	-	5274942	5275098	255,0,0	2	35,35	0,121
chr19	5275128	5279303	JUNC00000600	204	-	5275128	5279303	255,0,0	2	35,35	0,4140
chr19	5279335	5279504	JUNC00000601	120	-	5279335	5279504	255,0,0	2	35,35	0,134
chr19	5279578	5279876	JUNC00000602	152	-	5279578	5279876	255,0,0	2	34,35	0,263
chr19	5279914	5283677	JUNC00000603	73	-	5279914	5283677	255,0,0	2	35,35	0,3728
chr19	5283716	5283891	JUNC00000604	107	-	5283716	5283891	255,0,0	2	34,34	0,141
chr19	5283912	5284609	JUNC00000605	98	-	5283912	5284609	255,0,0	2	35,35	0,662
chr19	5284689	5286223	JUNC00000606	88	-	5284689	5286223	255,0,0	2	35,35	0,1499
chr19	5286381	5286610	JUNC00000607	90	-	5286381	5286610	255,0,0	2	35,34	0,195
chr19	5286622	5286845	JUNC00000608	165	-	5286622	5286845	255,0,0	2	35,35	0,188
chr19	5286913	5287102	JUNC00000609	90	-	5286913	5287102	255,0,0	2	35,34	0,155
chr19	5287249	5287569	JUNC00000610	66	-	5287249	5287569	255,0,0	2	35,35	0,285
chr19	5287593	5287943	JUNC00000611	63	-	5287593	5287943	255,0,0	2	33,34	0,316
chr19	5287972	5288337	JUNC00000612	115	-	5287972	5288337	255,0,0	2	34,34	0,331
chr19	5288376	5291336	JUNC00000613	4	-	5288376	5291336	255,0,0	2	34,32	0,2928
chr19	5288379	5291339	JUNC00000614	97	-	5288379	5291339	255,0,0	2	34,35	0,2925
chr19	5291387	5293114	JUNC00000615	143	-	5291387	5293114	255,0,0	2	35,35	0,1692
chr19	5293284	5294333	JUNC00000616	121	-	5293284	5294333	255,0,0	2	35,35	0,1014
chr19	5294341	5295075	JUNC00000617	92	-	5294341	5295075	255,0,0	2	35,35	0,699
chr19	5295053	5295296	JUNC00000618	71	-	5295053	5295296	255,0,0	2	34,35	0,208
chr19	5365123	5365851	JUNC00000619	206	-	5365123	5365851	255,0,0	2	35,34	0,694
chr19	5365921	5366602	JUNC00000620	289	-	5365921	5366602	255,0,0	2	35,35	0,646
chr19	5367175	5368091	JUNC00000621	48	+	5367175	5368091	255,0,0	2	35,34	0,882
chr19	5368241	5368456	JUNC00000622	27	+	5368241	5368456	255,0,0	2	35,35	0,180
chr19	5368495	5368651	JUNC00000623	46	+	5368495	5368651	255,0,0	2	35,35	0,121
chr19	5368692	5368929	JUNC00000624	72	+	5368692	5368929	255,0,0	2	33,35	0,202
chr19	5368908	5369960	JUNC00000625	29	+	5368908	5369960	255,0,0	2	34,35	0,1017
chr19	5380101	5380254	JUNC00000626	65	-	5380101	5380254	255,0,0	2	34,35	0,118
chr19	5380307	5380472	JUNC00000627	59	-	5380307	5380472	255,0,0	2	34,35	0,130
chr19	5380493	5381011	JUNC00000628	71	-	5380493	5381011	255,0,0	2	34,31	0,487
chr19	5381081	5381244	JUNC00000629	36	-	5381081	5381244	255,0,0	2	35,35	0,128
chr19	5381265	5381699	JUNC00000630	36	-	5381265	5381699	255,0,0	2	35,34	0,400
chr19	5381718	5381995	JUNC00000631	44	-	5381718	5381995	255,0,0	2	35,35	0,242
chr19	5382036	5382220	JUNC00000632	21	-	5382036	5382220	255,0,0	2	35,35	0,149
chr19	5382326	5382748	JUNC00000633	19	-	5382326	5382748	255,0,0	2	33,34	0,388
chr19	5382837	5382957	JUNC00000634	1	-	5382837	5382957	255,0,0	2	18,18	0,102
chr19	5382826	5382973	JUNC00000635	20	-	5382826	5382973	255,0,0	2	31,34	0,113
chr19	5383040	5383185	JUNC00000636	18	-	5383040	5383185	255,0,0	2	33,31	0,114
chr19	5383253	5383654	JUNC00000637	30	-	5383253	5383654	255,0,0	2	26,35	0,366
chr19	5383794	5383967	JUNC00000638	39	-	5383794	5383967	255,0,0	2	32,33	0,140
chr19	5384046	5384196	JUNC00000639	39	-	5384046	5384196	255,0,0	2	31,33	0,117
chr19	5384228	5384404	JUNC00000640	33	-	5384228	5384404	255,0,0	2	35,35	0,141
chr19	5384412	5384652	JUNC00000641	22	-	5384412	5384652	255,0,0	2	35,35	0,205
chr19	5384688	5384856	JUNC00000642	26	-	5384688	5384856	255,0,0	2	35,34	0,134
chr19	5384915	5385495	JUNC00000643	26	-	5384915	5385495	255,0,0	2	34,33	0,547
chr19	5385483	5385845	JUNC00000644	10	-	5385483	5385845	255,0,0	2	35,34	0,328
chr19	5385836	5388344	JUNC00000645	12	-	5385836	5388344	255,0,0	2	33,30	0,2478
chr19	5390700	5390944	JUNC00000646	8	-	5390700	5390944	255,0,0	2	27,31	0,213
chr19	5390990	5394307	JUNC00000647	3	-	5390990	5394307	255,0,0	2	23,25	0,3292
chr19	5400914	5401032	JUNC00000648	1	-	5400914	5401032	255,0,0	2	23,13	0,105
chr19	5416559	5418737	JUNC00000649	4	-	5416559	5418737	255,0,0	2	23,17	0,2161
chr19	5422990	5423365	JUNC00000650	196	-	5422990	5423365	255,0,0	2	35,35	0,340
chr19	5423384	5423594	JUNC00000651	266	-	5423384	5423594	255,0,0	2	35,35	0,175
chr19	5423618	5423806	JUNC00000652	321	-	5423618	5423806	255,0,0	2	35,35	0,153
chr19	5423856	5424216	JUNC00000653	177	-	5423856	5424216	255,0,0	2	35,35	0,325
chr19	5424240	5424395	JUNC00000654	111	-	5424240	5424395	255,0,0	2	35,35	0,120
chr19	5424400	5424707	JUNC00000655	63	-	5424400	5424707	255,0,0	2	33,35	0,272
chr19	5425295	5425959	JUNC00000656	1	+	5425295	5425959	255,0,0	2	13,23	0,641
chr19	5425277	5425982	JUNC00000657	11	+	5425277	5425982	255,0,0	2	31,32	0,673
chr19	5457149	5457374	JUNC00000658	4	-	5457149	5457374	255,0,0	2	35,35	0,190
chr19	5460746	5460982	JUNC00000659	7	+	5460746	5460982	255,0,0	2	32,22	0,214
chr19	5461125	5461421	JUNC00000660	9	+	5461125	5461421	255,0,0	2	34,32	0,264
chr19	5461484	5462562	JUNC00000661	8	+	5461484	5462562	255,0,0	2	32,31	0,1047
chr19	5462597	5463204	JUNC00000662	38	+	5462597	5463204	255,0,0	2	35,34	0,573
chr19	5463271	5463637	JUNC00000663	20	+	5463271	5463637	255,0,0	2	33,34	0,332
chr19	5463291	5463631	JUNC00000664	10	+	5463291	5463631	255,0,0	2	34,28	0,312
chr19	5463681	5463821	JUNC00000665	19	+	5463681	5463821	255,0,0	2	31,35	0,105
chr19	5463815	5464161	JUNC00000666	24	+	5463815	5464161	255,0,0	2	35,33	0,313
chr19	5464183	5464368	JUNC00000667	46	+	5464183	5464368	255,0,0	2	32,35	0,150
chr19	5464396	5464957	JUNC00000668	19	+	5464396	5464957	255,0,0	2	35,33	0,528
chr19	5474739	5475090	JUNC00000669	8	+	5474739	5475090	255,0,0	2	35,30	0,321
chr19	5475148	5475442	JUNC00000670	25	+	5475148	5475442	255,0,0	2	30,35	0,259
chr19	5475429	5476099	JUNC00000671	13	+	5475429	5476099	255,0,0	2	27,34	0,636
chr19	5476239	5477596	JUNC00000672	18	+	5476239	5477596	255,0,0	2	33,35	0,1322
chr19	5477660	5477959	JUNC00000673	21	+	5477660	5477959	255,0,0	2	24,33	0,266
chr19	5478012	5478230	JUNC00000674	12	+	5478012	5478230	255,0,0	2	31,30	0,188
chr19	5478285	5480060	JUNC00000675	12	+	5478285	5480060	255,0,0	2	35,31	0,1744
chr19	5480117	5480262	JUNC00000676	14	+	5480117	5480262	255,0,0	2	32,29	0,116
chr19	5480325	5480580	JUNC00000677	31	+	5480325	5480580	255,0,0	2	35,35	0,220
chr19	5480706	5481591	JUNC00000678	18	+	5480706	5481591	255,0,0	2	35,31	0,854
chr19	5483009	5483140	JUNC00000679	7	-	5483009	5483140	255,0,0	2	20,33	0,98
chr19	5483157	5483489	JUNC00000680	15	-	5483157	5483489	255,0,0	2	34,35	0,297
chr19	5483525	5483658	JUNC00000681	8	-	5483525	5483658	255,0,0	2	33,24	0,109
chr19	5483641	5483941	JUNC00000682	1	-	5483641	5483941	255,0,0	2	24,12	0,288
chr19	5483734	5483964	JUNC00000683	12	-	5483734	5483964	255,0,0	2	29,35	0,195
chr19	5483991	5484138	JUNC00000684	8	-	5483991	5484138	255,0,0	2	34,26	0,121
chr19	5484195	5484884	JUNC00000685	10	-	5484195	5484884	255,0,0	2	34,26	0,663
chr19	5484923	5485063	JUNC00000686	7	-	5484923	5485063	255,0,0	2	33,25	0,115
chr19	5485136	5485290	JUNC00000687	9	-	5485136	5485290	255,0,0	2	24,33	0,121
chr19	5485329	5485522	JUNC00000688	12	-	5485329	5485522	255,0,0	2	24,35	0,158
chr19	5485594	5486063	JUNC00000689	6	-	5485594	5486063	255,0,0	2	31,35	0,434
chr19	5486080	5486309	JUNC00000690	14	-	5486080	5486309	255,0,0	2	34,30	0,199
chr19	5486314	5486521	JUNC00000691	6	-	5486314	5486521	255,0,0	2	34,35	0,172
chr19	5486557	5487059	JUNC00000692	18	-	5486557	5487059	255,0,0	2	31,35	0,467
chr19	5487072	5487796	JUNC00000693	15	-	5487072	5487796	255,0,0	2	35,35	0,689
chr19	5487858	5488020	JUNC00000694	6	-	5487858	5488020	255,0,0	2	33,33	0,129
chr19	5490567	5492531	JUNC00000695	507	+	5490567	5492531	255,0,0	2	35,35	0,1929
chr19	5492769	5493189	JUNC00000696	1709	+	5492769	5493189	255,0,0	2	35,35	0,385
chr19	5493196	5493415	JUNC00000697	717	+	5493196	5493415	255,0,0	2	35,35	0,184
chr19	5493756	5493814	JUNC00000698	36	+	5493756	5493814	255,0,0	2	23,34	0,24
chr19	5493952	5494007	JUNC00000699	109	+	5493952	5494007	255,0,0	2	35,15	0,40
chr19	5495614	5495930	JUNC00000700	4	-	5495614	5495930	255,0,0	2	34,34	0,282
chr19	5496198	5496337	JUNC00000701	2	-	5496198	5496337	255,0,0	2	19,22	0,117
chr19	5497012	5497312	JUNC00000702	1	-	5497012	5497312	255,0,0	2	13,23	0,277
chr19	5497341	5497479	JUNC00000703	4	-	5497341	5497479	255,0,0	2	24,33	0,105
chr19	5497994	5498205	JUNC00000704	2	-	5497994	5498205	255,0,0	2	34,26	0,185
chr19	5498485	5498754	JUNC00000705	4	-	5498485	5498754	255,0,0	2	21,35	0,234
chr19	5498805	5510349	JUNC00000706	1	-	5498805	5510349	255,0,0	2	19,17	0,11527
chr19	5551245	5551512	JUNC00000707	1	-	5551245	5551512	255,0,0	2	8,28	0,239
chr19	5568591	5568723	JUNC00000708	1	+	5568591	5568723	255,0,0	2	16,20	0,112
chr19	5590028	5590206	JUNC00000709	1	-	5590028	5590206	255,0,0	2	18,18	0,160
chr19	5602045	5602227	JUNC00000710	17	+	5602045	5602227	255,0,0	2	35,35	0,147
chr19	5602339	5602484	JUNC00000711	37	+	5602339	5602484	255,0,0	2	35,35	0,110
chr19	5602535	5602858	JUNC00000712	34	+	5602535	5602858	255,0,0	2	34,35	0,288
chr19	5603523	5603668	JUNC00000713	14	-	5603523	5603668	255,0,0	2	29,35	0,110
chr19	5603680	5603863	JUNC00000714	27	-	5603680	5603863	255,0,0	2	35,34	0,149
chr19	5603954	5605406	JUNC00000715	15	-	5603954	5605406	255,0,0	2	35,35	0,1417
chr19	5605430	5605577	JUNC00000716	11	-	5605430	5605577	255,0,0	2	35,35	0,112
chr19	5605648	5607584	JUNC00000717	24	-	5605648	5607584	255,0,0	2	35,34	0,1902
chr19	5607610	5607744	JUNC00000718	23	-	5607610	5607744	255,0,0	2	30,29	0,105
chr19	5607929	5608289	JUNC00000719	33	-	5607929	5608289	255,0,0	2	35,35	0,325
chr19	5608294	5608669	JUNC00000720	22	-	5608294	5608669	255,0,0	2	35,32	0,343
chr19	5608678	5608829	JUNC00000721	10	-	5608678	5608829	255,0,0	2	34,28	0,123
chr19	5608686	5609269	JUNC00000722	3	-	5608686	5609269	255,0,0	2	26,34	0,549
chr19	5608923	5609264	JUNC00000723	14	-	5608923	5609264	255,0,0	2	34,29	0,312
chr19	5609337	5609494	JUNC00000724	18	-	5609337	5609494	255,0,0	2	35,32	0,125
chr19	5609498	5609880	JUNC00000725	6	-	5609498	5609880	255,0,0	2	33,29	0,353
chr19	5609883	5610049	JUNC00000726	26	-	5609883	5610049	255,0,0	2	35,32	0,134
chr19	5621869	5622571	JUNC00000727	1	+	5621869	5622571	255,0,0	2	13,23	0,679
chr19	5637809	5638458	JUNC00000728	8	+	5637809	5638458	255,0,0	2	32,27	0,622
chr19	5638431	5638584	JUNC00000729	13	+	5638431	5638584	255,0,0	2	27,34	0,119
chr19	5638668	5638875	JUNC00000730	23	+	5638668	5638875	255,0,0	2	34,21	0,186
chr19	5638970	5639886	JUNC00000731	11	+	5638970	5639886	255,0,0	2	33,28	0,888
chr19	5638971	5640324	JUNC00000732	3	+	5638971	5640324	255,0,0	2	32,22	0,1331
chr19	5639919	5640333	JUNC00000733	10	+	5639919	5640333	255,0,0	2	31,31	0,383
chr19	5640399	5641213	JUNC00000734	21	+	5640399	5641213	255,0,0	2	35,33	0,781
chr19	5641250	5641493	JUNC00000735	22	+	5641250	5641493	255,0,0	2	35,30	0,213
chr19	5641641	5645358	JUNC00000736	41	+	5641641	5645358	255,0,0	2	35,34	0,3683
chr19	5645370	5645544	JUNC00000737	25	+	5645370	5645544	255,0,0	2	35,32	0,142
chr19	5645552	5646834	JUNC00000738	34	+	5645552	5646834	255,0,0	2	35,35	0,1247
chr19	5651532	5651661	JUNC00000739	4	-	5651532	5651661	255,0,0	2	30,26	0,103
chr19	5651688	5651930	JUNC00000740	23	-	5651688	5651930	255,0,0	2	26,25	0,217
chr19	5651925	5652065	JUNC00000741	19	-	5651925	5652065	255,0,0	2	35,21	0,119
chr19	5652116	5652280	JUNC00000742	6	-	5652116	5652280	255,0,0	2	30,20	0,144
chr19	5652338	5652487	JUNC00000743	14	-	5652338	5652487	255,0,0	2	31,33	0,116
chr19	5652534	5652682	JUNC00000744	9	-	5652534	5652682	255,0,0	2	32,28	0,120
chr19	5652839	5654021	JUNC00000745	8	-	5652839	5654021	255,0,0	2	34,23	0,1159
chr19	5654245	5654561	JUNC00000746	3	-	5654245	5654561	255,0,0	2	28,15	0,301
chr19	5655123	5655291	JUNC00000747	19	-	5655123	5655291	255,0,0	2	33,34	0,134
chr19	5655382	5655722	JUNC00000748	9	-	5655382	5655722	255,0,0	2	33,35	0,305
chr19	5655761	5656188	JUNC00000749	17	-	5655761	5656188	255,0,0	2	30,35	0,392
chr19	5656293	5659364	JUNC00000750	11	-	5656293	5659364	255,0,0	2	35,31	0,3040
chr19	5659476	5659624	JUNC00000751	11	-	5659476	5659624	255,0,0	2	34,29	0,119
chr19	5661099	5661626	JUNC00000752	2	-	5661099	5661626	255,0,0	2	12,31	0,496
chr19	5661080	5663636	JUNC00000753	8	-	5661080	5663636	255,0,0	2	31,33	0,2523
chr19	5665212	5665360	JUNC00000754	4	-	5665212	5665360	255,0,0	2	35,32	0,116
chr19	5665593	5665736	JUNC00000755	17	-	5665593	5665736	255,0,0	2	34,29	0,114
chr19	5665807	5666174	JUNC00000756	3	-	5665807	5666174	255,0,0	2	34,25	0,342
chr19	5666389	5666539	JUNC00000757	20	-	5666389	5666539	255,0,0	2	35,31	0,119
chr19	5666704	5666866	JUNC00000758	19	-	5666704	5666866	255,0,0	2	35,32	0,130
chr19	5666950	5667179	JUNC00000759	10	-	5666950	5667179	255,0,0	2	32,31	0,198
chr19	5667221	5667413	JUNC00000760	12	-	5667221	5667413	255,0,0	2	31,35	0,157
chr19	5667575	5671553	JUNC00000761	9	-	5667575	5671553	255,0,0	2	34,31	0,3947
chr19	5671745	5672474	JUNC00000762	16	-	5671745	5672474	255,0,0	2	31,28	0,701
chr19	5672629	5672791	JUNC00000763	44	-	5672629	5672791	255,0,0	2	33,34	0,128
chr19	5672783	5673242	JUNC00000764	4	-	5672783	5673242	255,0,0	2	33,18	0,441
chr19	5673319	5673514	JUNC00000765	25	-	5673319	5673514	255,0,0	2	35,35	0,160
chr19	5673556	5674910	JUNC00000766	11	-	5673556	5674910	255,0,0	2	32,34	0,1320
chr19	5675027	5675389	JUNC00000767	7	-	5675027	5675389	255,0,0	2	27,30	0,332
chr19	5675473	5677152	JUNC00000768	4	-	5675473	5677152	255,0,0	2	31,28	0,1651
chr19	5677255	5677438	JUNC00000769	5	-	5677255	5677438	255,0,0	2	20,33	0,150
chr19	5677474	5677652	JUNC00000770	10	-	5677474	5677652	255,0,0	2	24,33	0,145
chr19	5677692	5678673	JUNC00000771	4	-	5677692	5678673	255,0,0	2	33,31	0,950
chr19	5678721	5678944	JUNC00000772	13	-	5678721	5678944	255,0,0	2	31,33	0,190
chr19	5678968	5679392	JUNC00000773	12	-	5678968	5679392	255,0,0	2	35,33	0,391
chr19	5679438	5679604	JUNC00000774	8	-	5679438	5679604	255,0,0	2	32,35	0,131
chr19	5679706	5680000	JUNC00000775	5	-	5679706	5680000	255,0,0	2	35,33	0,261
chr19	5679967	5680274	JUNC00000776	20	-	5679967	5680274	255,0,0	2	33,32	0,275
chr19	5680362	5681465	JUNC00000777	13	-	5680362	5681465	255,0,0	2	34,34	0,1069
chr19	5681520	5683295	JUNC00000778	5	-	5681520	5683295	255,0,0	2	33,19	0,1756
chr19	5683378	5683821	JUNC00000779	11	-	5683378	5683821	255,0,0	2	34,34	0,409
chr19	5683853	5684316	JUNC00000780	2	-	5683853	5684316	255,0,0	2	25,27	0,436
chr19	5684450	5684573	JUNC00000781	2	-	5684450	5684573	255,0,0	2	18,25	0,98
chr19	5684650	5685111	JUNC00000782	6	-	5684650	5685111	255,0,0	2	22,20	0,441
chr19	5686186	5686460	JUNC00000783	12	-	5686186	5686460	255,0,0	2	33,30	0,244
chr19	5686507	5686655	JUNC00000784	2	-	5686507	5686655	255,0,0	2	19,29	0,119
chr19	5686632	5687151	JUNC00000785	7	-	5686632	5687151	255,0,0	2	34,33	0,486
chr19	5687203	5687471	JUNC00000786	1	-	5687203	5687471	255,0,0	2	15,21	0,247
chr19	5687604	5688030	JUNC00000787	4	-	5687604	5688030	255,0,0	2	34,34	0,392
chr19	5689253	5689499	JUNC00000788	1	+	5689253	5689499	255,0,0	2	13,23	0,223
chr19	5689493	5689712	JUNC00000789	2	+	5689493	5689712	255,0,0	2	19,24	0,195
chr19	5690963	5695195	JUNC00000790	15	+	5690963	5695195	255,0,0	2	25,35	0,4197
chr19	5695308	5695529	JUNC00000791	10	+	5695308	5695529	255,0,0	2	33,33	0,188
chr19	5695611	5695766	JUNC00000792	51	+	5695611	5695766	255,0,0	2	34,35	0,120
chr19	5695875	5696041	JUNC00000793	34	+	5695875	5696041	255,0,0	2	32,35	0,131
chr19	5696215	5696715	JUNC00000794	27	+	5696215	5696715	255,0,0	2	35,32	0,468
chr19	5696763	5697374	JUNC00000795	13	+	5696763	5697374	255,0,0	2	34,31	0,580
chr19	5697446	5697591	JUNC00000796	6	+	5697446	5697591	255,0,0	2	33,34	0,111
chr19	5697619	5700623	JUNC00000797	21	+	5697619	5700623	255,0,0	2	30,34	0,2970
chr19	5700938	5702041	JUNC00000798	25	+	5700938	5702041	255,0,0	2	32,35	0,1068
chr19	5708391	5708589	JUNC00000799	13	-	5708391	5708589	255,0,0	2	34,34	0,164
chr19	5708637	5708786	JUNC00000800	11	-	5708637	5708786	255,0,0	2	33,29	0,120
chr19	5708805	5710244	JUNC00000801	6	-	5708805	5710244	255,0,0	2	26,34	0,1405
chr19	5710285	5710608	JUNC00000802	11	-	5710285	5710608	255,0,0	2	25,35	0,288
chr19	5710663	5710823	JUNC00000803	6	-	5710663	5710823	255,0,0	2	34,31	0,129
chr19	5710814	5711003	JUNC00000804	8	-	5710814	5711003	255,0,0	2	34,35	0,154
chr19	5711003	5715818	JUNC00000805	3	-	5711003	5715818	255,0,0	2	35,23	0,4792
chr19	5715985	5716040	JUNC00000806	6	-	5715985	5716040	255,0,0	2	13,33	0,22
chr19	5716469	5716921	JUNC00000807	3	-	5716469	5716921	255,0,0	2	25,26	0,426
chr19	5728801	5729248	JUNC00000808	3	-	5728801	5729248	255,0,0	2	28,12	0,435
chr19	5728833	5729270	JUNC00000809	31	-	5728833	5729270	255,0,0	2	35,34	0,403
chr19	5728848	5729268	JUNC00000810	3	-	5728848	5729268	255,0,0	2	30,32	0,388
chr19	5730677	5731275	JUNC00000811	81	-	5730677	5731275	255,0,0	2	35,35	0,563
chr19	5731291	5731478	JUNC00000812	41	-	5731291	5731478	255,0,0	2	34,35	0,152
chr19	5731561	5731708	JUNC00000813	92	-	5731561	5731708	255,0,0	2	34,33	0,114
chr19	5742529	5745474	JUNC00000814	19	+	5742529	5745474	255,0,0	2	33,35	0,2910
chr19	5745737	5745947	JUNC00000815	5	+	5745737	5745947	255,0,0	2	32,30	0,180
chr19	5746086	5746331	JUNC00000816	12	+	5746086	5746331	255,0,0	2	34,33	0,212
chr19	5746373	5746671	JUNC00000817	17	+	5746373	5746671	255,0,0	2	31,29	0,269
chr19	5746707	5746935	JUNC00000818	11	+	5746707	5746935	255,0,0	2	28,35	0,193
chr19	5746990	5747447	JUNC00000819	26	+	5746990	5747447	255,0,0	2	33,35	0,422
chr19	5747536	5747705	JUNC00000820	19	+	5747536	5747705	255,0,0	2	35,35	0,134
chr19	5747821	5748591	JUNC00000821	18	+	5747821	5748591	255,0,0	2	35,17	0,753
chr19	5748574	5748700	JUNC00000822	8	+	5748574	5748700	255,0,0	2	17,35	0,91
chr19	5748704	5748904	JUNC00000823	25	+	5748704	5748904	255,0,0	2	34,35	0,165
chr19	5748940	5750977	JUNC00000824	10	+	5748940	5750977	255,0,0	2	28,29	0,2008
chr19	5751039	5751206	JUNC00000825	37	+	5751039	5751206	255,0,0	2	35,35	0,132
chr19	5751270	5751430	JUNC00000826	9	+	5751270	5751430	255,0,0	2	33,32	0,128
chr19	5751492	5751788	JUNC00000827	36	+	5751492	5751788	255,0,0	2	35,35	0,261
chr19	5751841	5752049	JUNC00000828	27	+	5751841	5752049	255,0,0	2	35,31	0,177
chr19	5752110	5753658	JUNC00000829	12	+	5752110	5753658	255,0,0	2	31,26	0,1522
chr19	5753721	5753962	JUNC00000830	6	+	5753721	5753962	255,0,0	2	34,34	0,207
chr19	5754014	5755580	JUNC00000831	21	+	5754014	5755580	255,0,0	2	34,35	0,1531
chr19	5755640	5755963	JUNC00000832	30	+	5755640	5755963	255,0,0	2	34,32	0,291
chr19	5756064	5756281	JUNC00000833	27	+	5756064	5756281	255,0,0	2	35,35	0,182
chr19	5756296	5756616	JUNC00000834	25	+	5756296	5756616	255,0,0	2	34,33	0,287
chr19	5756677	5756826	JUNC00000835	31	+	5756677	5756826	255,0,0	2	35,33	0,116
chr19	5756896	5757342	JUNC00000836	26	+	5756896	5757342	255,0,0	2	35,32	0,414
chr19	5757443	5757581	JUNC00000837	27	+	5757443	5757581	255,0,0	2	29,35	0,103
chr19	5757597	5757745	JUNC00000838	8	+	5757597	5757745	255,0,0	2	30,35	0,113
chr19	5757807	5757973	JUNC00000839	21	+	5757807	5757973	255,0,0	2	35,33	0,133
chr19	5758661	5758834	JUNC00000840	53	-	5758661	5758834	255,0,0	2	35,35	0,138
chr19	5758826	5758974	JUNC00000841	55	-	5758826	5758974	255,0,0	2	34,35	0,113
chr19	5759111	5759305	JUNC00000842	101	-	5759111	5759305	255,0,0	2	35,35	0,159
chr19	5759304	5759693	JUNC00000843	11	-	5759304	5759693	255,0,0	2	35,29	0,360
chr19	5759307	5759697	JUNC00000844	32	-	5759307	5759697	255,0,0	2	35,33	0,357
chr19	5759718	5760015	JUNC00000845	6	-	5759718	5760015	255,0,0	2	35,35	0,262
chr19	5759769	5760015	JUNC00000846	137	-	5759769	5760015	255,0,0	2	35,35	0,211
chr19	5760114	5760567	JUNC00000847	59	-	5760114	5760567	255,0,0	2	31,35	0,418
chr19	5760573	5760746	JUNC00000848	39	-	5760573	5760746	255,0,0	2	35,34	0,139
chr19	5760869	5761686	JUNC00000849	47	-	5760869	5761686	255,0,0	2	32,34	0,783
chr19	5761773	5764702	JUNC00000850	30	-	5761773	5764702	255,0,0	2	35,34	0,2895
chr19	5764747	5765344	JUNC00000851	57	-	5764747	5765344	255,0,0	2	35,35	0,562
chr19	5765382	5766191	JUNC00000852	43	-	5765382	5766191	255,0,0	2	35,34	0,775
chr19	5766281	5769501	JUNC00000853	19	-	5766281	5769501	255,0,0	2	35,33	0,3187
chr19	5769590	5769750	JUNC00000854	18	-	5769590	5769750	255,0,0	2	34,30	0,130
chr19	5769778	5770237	JUNC00000855	30	-	5769778	5770237	255,0,0	2	33,35	0,424
chr19	5770517	5770754	JUNC00000856	29	-	5770517	5770754	255,0,0	2	35,32	0,205
chr19	5770831	5771254	JUNC00000857	21	-	5770831	5771254	255,0,0	2	32,35	0,388
chr19	5852707	5856619	JUNC00000858	24	-	5852707	5856619	255,0,0	2	35,35	0,3877
chr19	5856760	5862285	JUNC00000859	19	-	5856760	5862285	255,0,0	2	29,35	0,5490
chr19	5862361	5863258	JUNC00000860	16	-	5862361	5863258	255,0,0	2	33,35	0,862
chr19	5863312	5865091	JUNC00000861	14	-	5863312	5865091	255,0,0	2	35,23	0,1756
chr19	5865267	5869471	JUNC00000862	23	+	5865267	5869471	255,0,0	2	26,35	0,4169
chr19	5865267	5869471	JUNC00000863	40	-	5865267	5869471	255,0,0	2	26,35	0,4169
chr19	5869572	5869765	JUNC00000864	10	+	5869572	5869765	255,0,0	2	31,30	0,163
chr19	5869572	5869765	JUNC00000865	18	-	5869572	5869765	255,0,0	2	31,30	0,163
chr19	5869760	5870041	JUNC00000866	7	+	5869760	5870041	255,0,0	2	34,31	0,250
chr19	5869760	5870041	JUNC00000867	14	-	5869760	5870041	255,0,0	2	34,31	0,250
chr19	5870087	5873202	JUNC00000868	14	+	5870087	5873202	255,0,0	2	25,34	0,3081
chr19	5870087	5873202	JUNC00000869	24	-	5870087	5873202	255,0,0	2	25,34	0,3081
chr19	5873305	5874734	JUNC00000870	5	-	5873305	5874734	255,0,0	2	31,25	0,1404
chr19	5874763	5875120	JUNC00000871	5	-	5874763	5875120	255,0,0	2	31,30	0,327
chr19	5884592	5884747	JUNC00000872	1	+	5884592	5884747	255,0,0	2	11,25	0,130
chr19	5898596	5901251	JUNC00000873	175	-	5898596	5901251	255,0,0	2	35,35	0,2620
chr19	5901263	5902138	JUNC00000874	172	-	5901263	5902138	255,0,0	2	35,35	0,840
chr19	5902181	5902397	JUNC00000875	161	-	5902181	5902397	255,0,0	2	35,35	0,181
chr19	5902462	5902665	JUNC00000876	117	-	5902462	5902665	255,0,0	2	29,35	0,168
chr19	5902733	5904274	JUNC00000877	94	-	5902733	5904274	255,0,0	2	35,35	0,1506
chr19	5904283	5904488	JUNC00000878	117	-	5904283	5904488	255,0,0	2	35,35	0,170
chr19	5904511	5905423	JUNC00000879	124	-	5904511	5905423	255,0,0	2	35,35	0,877
chr19	5905517	5906558	JUNC00000880	81	-	5905517	5906558	255,0,0	2	35,35	0,1006
chr19	5906596	5907035	JUNC00000881	111	-	5906596	5907035	255,0,0	2	35,35	0,404
chr19	5907126	5912768	JUNC00000882	104	-	5907126	5912768	255,0,0	2	35,28	0,5614
chr19	5916829	5916875	JUNC00000883	3	-	5916829	5916875	255,0,0	2	35,10	0,36
chr19	5918981	5924798	JUNC00000884	8	-	5918981	5924798	255,0,0	2	12,35	0,5782
chr19	5940982	5942030	JUNC00000885	14	-	5940982	5942030	255,0,0	2	35,35	0,1013
chr19	5941521	5942030	JUNC00000886	4	-	5941521	5942030	255,0,0	2	31,35	0,474
chr19	5942087	5942382	JUNC00000887	40	-	5942087	5942382	255,0,0	2	35,33	0,262
chr19	5942377	5943257	JUNC00000888	27	-	5942377	5943257	255,0,0	2	32,35	0,845
chr19	5943297	5943586	JUNC00000889	35	-	5943297	5943586	255,0,0	2	32,32	0,257
chr19	5943632	5946500	JUNC00000890	11	-	5943632	5946500	255,0,0	2	31,31	0,2837
chr19	5946511	5947738	JUNC00000891	32	-	5946511	5947738	255,0,0	2	32,35	0,1192
chr19	5947707	5948434	JUNC00000892	9	-	5947707	5948434	255,0,0	2	35,33	0,694
chr19	5948491	5950477	JUNC00000893	8	-	5948491	5950477	255,0,0	2	35,32	0,1954
chr19	5950453	5951176	JUNC00000894	19	-	5950453	5951176	255,0,0	2	35,35	0,688
chr19	5951180	5951665	JUNC00000895	22	-	5951180	5951665	255,0,0	2	24,35	0,450
chr19	5951753	5953098	JUNC00000896	18	-	5951753	5953098	255,0,0	2	33,34	0,1311
chr19	5953118	5953723	JUNC00000897	20	-	5953118	5953723	255,0,0	2	35,33	0,572
chr19	5953850	5956041	JUNC00000898	18	-	5953850	5956041	255,0,0	2	34,34	0,2157
chr19	5956079	5958852	JUNC00000899	20	-	5956079	5958852	255,0,0	2	35,35	0,2738
chr19	5958843	5959067	JUNC00000900	9	-	5958843	5959067	255,0,0	2	32,35	0,189
chr19	5959098	5961121	JUNC00000901	10	-	5959098	5961121	255,0,0	2	26,31	0,1992
chr19	5961180	5963858	JUNC00000902	10	-	5961180	5963858	255,0,0	2	35,33	0,2645
chr19	5989353	5990025	JUNC00000903	42	-	5989353	5990025	255,0,0	2	34,34	0,638
chr19	5990015	5990371	JUNC00000904	21	-	5990015	5990371	255,0,0	2	35,34	0,322
chr19	5990419	5991573	JUNC00000905	33	-	5990419	5991573	255,0,0	2	35,35	0,1119
chr19	5991583	5991890	JUNC00000906	34	-	5991583	5991890	255,0,0	2	34,35	0,272
chr19	5991891	5992384	JUNC00000907	33	-	5991891	5992384	255,0,0	2	33,35	0,458
chr19	5992379	5993907	JUNC00000908	13	-	5992379	5993907	255,0,0	2	35,34	0,1494
chr19	5993896	5994054	JUNC00000909	58	-	5993896	5994054	255,0,0	2	35,34	0,124
chr19	5994051	5994589	JUNC00000910	22	-	5994051	5994589	255,0,0	2	35,30	0,508
chr19	5994566	5994712	JUNC00000911	42	-	5994566	5994712	255,0,0	2	33,34	0,112
chr19	5994856	5996791	JUNC00000912	30	-	5994856	5996791	255,0,0	2	31,13	0,1922
chr19	5996778	5997725	JUNC00000913	19	-	5996778	5997725	255,0,0	2	12,35	0,912
chr19	5997832	6007277	JUNC00000914	10	-	5997832	6007277	255,0,0	2	34,26	0,9419
chr19	6007377	6007534	JUNC00000915	15	-	6007377	6007534	255,0,0	2	35,35	0,122
chr19	6007542	6008710	JUNC00000916	28	-	6007542	6008710	255,0,0	2	32,35	0,1133
chr19	6008727	6009118	JUNC00000917	19	-	6008727	6009118	255,0,0	2	34,32	0,359
chr19	6009147	6011047	JUNC00000918	19	-	6009147	6011047	255,0,0	2	23,33	0,1867
chr19	6011148	6011331	JUNC00000919	20	-	6011148	6011331	255,0,0	2	35,35	0,148
chr19	6011406	6013608	JUNC00000920	3	-	6011406	6013608	255,0,0	2	24,20	0,2182
chr19	6013672	6014030	JUNC00000921	35	-	6013672	6014030	255,0,0	2	35,35	0,323
chr19	6014030	6014235	JUNC00000922	23	-	6014030	6014235	255,0,0	2	35,35	0,170
chr19	6014437	6015137	JUNC00000923	4	-	6014437	6015137	255,0,0	2	31,32	0,668
chr19	6014436	6015761	JUNC00000924	5	-	6014436	6015761	255,0,0	2	32,26	0,1299
chr19	6040566	6040836	JUNC00000925	1	-	6040566	6040836	255,0,0	2	13,23	0,247
chr19	6047093	6047951	JUNC00000926	18	+	6047093	6047951	255,0,0	2	35,35	0,823
chr19	6048030	6048309	JUNC00000927	38	+	6048030	6048309	255,0,0	2	35,35	0,244
chr19	6048332	6048489	JUNC00000928	38	+	6048332	6048489	255,0,0	2	35,35	0,122
chr19	6048573	6048728	JUNC00000929	49	+	6048573	6048728	255,0,0	2	34,34	0,121
chr19	6048714	6049184	JUNC00000930	46	+	6048714	6049184	255,0,0	2	29,35	0,435
chr19	6049218	6049803	JUNC00000931	39	+	6049218	6049803	255,0,0	2	35,33	0,552
chr19	6049862	6050026	JUNC00000932	48	+	6049862	6050026	255,0,0	2	35,35	0,129
chr19	6050056	6050204	JUNC00000933	47	+	6050056	6050204	255,0,0	2	35,35	0,113
chr19	6050200	6050358	JUNC00000934	110	+	6050200	6050358	255,0,0	2	35,34	0,124
chr19	6050406	6050554	JUNC00000935	56	+	6050406	6050554	255,0,0	2	35,33	0,115
chr19	6050655	6050975	JUNC00000936	21	+	6050655	6050975	255,0,0	2	30,35	0,285
chr19	6051035	6051189	JUNC00000937	35	+	6051035	6051189	255,0,0	2	34,35	0,119
chr19	6051275	6051427	JUNC00000938	75	+	6051275	6051427	255,0,0	2	35,35	0,117
chr19	6051548	6052359	JUNC00000939	22	+	6051548	6052359	255,0,0	2	31,32	0,779
chr19	6052446	6052581	JUNC00000940	74	+	6052446	6052581	255,0,0	2	33,34	0,101
chr19	6054947	6055110	JUNC00000941	97	-	6054947	6055110	255,0,0	2	35,35	0,128
chr19	6055165	6056962	JUNC00000942	82	-	6055165	6056962	255,0,0	2	35,34	0,1763
chr19	6055165	6057677	JUNC00000943	4	-	6055165	6057677	255,0,0	2	35,19	0,2493
chr19	6057046	6057692	JUNC00000944	81	-	6057046	6057692	255,0,0	2	33,34	0,612
chr19	6057966	6058277	JUNC00000945	3863	+	6057966	6058277	255,0,0	2	35,35	0,276
chr19	6057967	6058280	JUNC00000946	374	+	6057967	6058280	255,0,0	2	34,35	0,278
chr19	6058290	6058462	JUNC00000947	2074	+	6058290	6058462	255,0,0	2	35,35	0,137
chr19	6058537	6059178	JUNC00000948	2880	+	6058537	6059178	255,0,0	2	35,35	0,606
chr19	6059164	6059383	JUNC00000949	1894	+	6059164	6059383	255,0,0	2	35,35	0,184
chr19	6063039	6063358	JUNC00000950	61	-	6063039	6063358	255,0,0	2	34,35	0,284
chr19	6063066	6063358	JUNC00000951	25	-	6063066	6063358	255,0,0	2	35,35	0,257
chr19	6063411	6063561	JUNC00000952	44	-	6063411	6063561	255,0,0	2	35,35	0,115
chr19	6063572	6063853	JUNC00000953	39	-	6063572	6063853	255,0,0	2	35,32	0,249
chr19	6063955	6064113	JUNC00000954	73	-	6063955	6064113	255,0,0	2	35,35	0,123
chr19	6064166	6066340	JUNC00000955	26	-	6064166	6066340	255,0,0	2	32,30	0,2144
chr19	6066379	6066533	JUNC00000956	32	-	6066379	6066533	255,0,0	2	35,35	0,119
chr19	6066658	6067001	JUNC00000957	25	-	6066658	6067001	255,0,0	2	35,34	0,309
chr19	6066987	6067156	JUNC00000958	29	-	6066987	6067156	255,0,0	2	35,34	0,135
chr19	6066987	6067703	JUNC00000959	10	-	6066987	6067703	255,0,0	2	35,35	0,681
chr19	6067284	6067703	JUNC00000960	24	-	6067284	6067703	255,0,0	2	35,35	0,384
chr19	6067284	6067811	JUNC00000961	6	-	6067284	6067811	255,0,0	2	35,34	0,493
chr19	6068341	6068889	JUNC00000962	65	-	6068341	6068889	255,0,0	2	34,35	0,513
chr19	6068910	6069059	JUNC00000963	41	-	6068910	6069059	255,0,0	2	32,34	0,115
chr19	6069114	6069499	JUNC00000964	62	-	6069114	6069499	255,0,0	2	33,35	0,350
chr19	6069648	6069892	JUNC00000965	58	-	6069648	6069892	255,0,0	2	35,35	0,209
chr19	6070038	6070473	JUNC00000966	44	-	6070038	6070473	255,0,0	2	35,35	0,400
chr19	6071121	6071300	JUNC00000967	18	-	6071121	6071300	255,0,0	2	35,35	0,144
chr19	6071451	6071595	JUNC00000968	25	-	6071451	6071595	255,0,0	2	34,34	0,110
chr19	6071674	6076396	JUNC00000969	22	-	6071674	6076396	255,0,0	2	34,34	0,4688
chr19	6076460	6076985	JUNC00000970	54	-	6076460	6076985	255,0,0	2	32,35	0,490
chr19	6081181	6081881	JUNC00000971	16	-	6081181	6081881	255,0,0	2	33,35	0,665
chr19	6081929	6082215	JUNC00000972	97	-	6081929	6082215	255,0,0	2	35,35	0,251
chr19	6082292	6082432	JUNC00000973	87	-	6082292	6082432	255,0,0	2	35,34	0,106
chr19	6082436	6082618	JUNC00000974	78	-	6082436	6082618	255,0,0	2	35,34	0,148
chr19	6082743	6083983	JUNC00000975	27	-	6082743	6083983	255,0,0	2	35,35	0,1205
chr19	6084025	6084385	JUNC00000976	141	-	6084025	6084385	255,0,0	2	35,34	0,326
chr19	6084436	6084818	JUNC00000977	10	-	6084436	6084818	255,0,0	2	25,24	0,358
chr19	6084426	6084891	JUNC00000978	45	-	6084426	6084891	255,0,0	2	35,28	0,437
chr19	6085175	6085431	JUNC00000979	14	+	6085175	6085431	255,0,0	2	33,34	0,222
chr19	6085458	6086436	JUNC00000980	45	+	6085458	6086436	255,0,0	2	31,35	0,943
chr19	6086436	6086583	JUNC00000981	24	+	6086436	6086583	255,0,0	2	31,32	0,115
chr19	6086553	6090085	JUNC00000982	24	+	6086553	6090085	255,0,0	2	34,35	0,3497
chr19	6090497	6090681	JUNC00000983	41	+	6090497	6090681	255,0,0	2	27,34	0,150
chr19	6095443	6097676	JUNC00000984	2	+	6095443	6097676	255,0,0	2	23,23	0,2210
chr19	6105974	6106098	JUNC00000985	1	+	6105974	6106098	255,0,0	2	23,13	0,111
chr19	6108709	6108850	JUNC00000986	4	+	6108709	6108850	255,0,0	2	32,28	0,113
chr19	6109489	6109661	JUNC00000987	2	+	6109489	6109661	255,0,0	2	15,28	0,144
chr19	6110591	6110994	JUNC00000988	2	+	6110591	6110994	255,0,0	2	25,12	0,391
chr19	6112374	6112508	JUNC00000989	4	+	6112374	6112508	255,0,0	2	18,34	0,100
chr19	6112761	6112909	JUNC00000990	2	+	6112761	6112909	255,0,0	2	25,34	0,114
chr19	6112936	6114453	JUNC00000991	2	+	6112936	6114453	255,0,0	2	30,12	0,1505
chr19	6114927	6115075	JUNC00000992	3	+	6114927	6115075	255,0,0	2	14,30	0,118
chr19	6115127	6115393	JUNC00000993	1	+	6115127	6115393	255,0,0	2	11,25	0,241
chr19	6116552	6117830	JUNC00000994	25	-	6116552	6117830	255,0,0	2	35,34	0,1244
chr19	6117265	6117812	JUNC00000995	1	-	6117265	6117812	255,0,0	2	20,16	0,531
chr19	6119920	6120515	JUNC00000996	22	-	6119920	6120515	255,0,0	2	34,30	0,565
chr19	6120726	6121119	JUNC00000997	1	-	6120726	6121119	255,0,0	2	17,19	0,374
chr19	6120716	6121411	JUNC00000998	17	-	6120716	6121411	255,0,0	2	27,33	0,662
chr19	6121490	6121813	JUNC00000999	29	-	6121490	6121813	255,0,0	2	32,31	0,292
chr19	6121896	6122073	JUNC00001000	13	-	6121896	6122073	255,0,0	2	34,34	0,143
chr19	6122121	6123864	JUNC00001001	20	-	6122121	6123864	255,0,0	2	34,35	0,1708
chr19	6123915	6124187	JUNC00001002	16	-	6123915	6124187	255,0,0	2	35,35	0,237
chr19	6124157	6128083	JUNC00001003	13	-	6124157	6128083	255,0,0	2	31,35	0,3891
chr19	6134766	6136012	JUNC00001004	127	-	6134766	6136012	255,0,0	2	35,34	0,1212
chr19	6136026	6137511	JUNC00001005	211	-	6136026	6137511	255,0,0	2	33,34	0,1451
chr19	6137605	6137764	JUNC00001006	146	-	6137605	6137764	255,0,0	2	35,35	0,124
chr19	6137806	6141070	JUNC00001007	54	-	6137806	6141070	255,0,0	2	34,34	0,3230
chr19	6228500	6228976	JUNC00001008	41	-	6228500	6228976	255,0,0	2	31,35	0,441
chr19	6229014	6229256	JUNC00001009	25	-	6229014	6229256	255,0,0	2	29,35	0,207
chr19	6229315	6230186	JUNC00001010	37	-	6229315	6230186	255,0,0	2	34,31	0,840
chr19	6230240	6230420	JUNC00001011	37	-	6230240	6230420	255,0,0	2	35,35	0,145
chr19	6230401	6230536	JUNC00001012	75	-	6230401	6230536	255,0,0	2	35,35	0,100
chr19	6230526	6230941	JUNC00001013	23	-	6230526	6230941	255,0,0	2	29,35	0,380
chr19	6230980	6231149	JUNC00001014	67	-	6230980	6231149	255,0,0	2	35,34	0,135
chr19	6231140	6232298	JUNC00001015	16	-	6231140	6232298	255,0,0	2	35,29	0,1129
chr19	6232366	6232560	JUNC00001016	54	-	6232366	6232560	255,0,0	2	34,33	0,161
chr19	6232586	6232800	JUNC00001017	48	-	6232586	6232800	255,0,0	2	34,34	0,180
chr19	6232833	6233809	JUNC00001018	56	-	6232833	6233809	255,0,0	2	35,33	0,943
chr19	6233941	6234664	JUNC00001019	36	-	6233941	6234664	255,0,0	2	32,32	0,691
chr19	6235065	6235544	JUNC00001020	19	-	6235065	6235544	255,0,0	2	34,33	0,446
chr19	6241947	6244457	JUNC00001021	3	+	6241947	6244457	255,0,0	2	19,31	0,2479
chr19	6244811	6245053	JUNC00001022	1	+	6244811	6245053	255,0,0	2	28,8	0,234
chr19	6245125	6245471	JUNC00001023	1	+	6245125	6245471	255,0,0	2	23,13	0,333
chr19	6245663	6246322	JUNC00001024	2	+	6245663	6246322	255,0,0	2	30,19	0,640
chr19	6246368	6246503	JUNC00001025	5	+	6246368	6246503	255,0,0	2	32,16	0,119
chr19	6246626	6246772	JUNC00001026	4	+	6246626	6246772	255,0,0	2	23,21	0,125
chr19	6246866	6247668	JUNC00001027	8	+	6246866	6247668	255,0,0	2	26,30	0,772
chr19	6247847	6247988	JUNC00001028	6	+	6247847	6247988	255,0,0	2	29,26	0,115
chr19	6248076	6248230	JUNC00001029	9	+	6248076	6248230	255,0,0	2	34,34	0,120
chr19	6248257	6249806	JUNC00001030	10	+	6248257	6249806	255,0,0	2	32,35	0,1514
chr19	6249895	6250040	JUNC00001031	9	+	6249895	6250040	255,0,0	2	32,17	0,128
chr19	6250242	6250447	JUNC00001032	14	+	6250242	6250447	255,0,0	2	25,35	0,170
chr19	6250492	6250630	JUNC00001033	5	+	6250492	6250630	255,0,0	2	17,35	0,103
chr19	6250725	6251291	JUNC00001034	11	+	6250725	6251291	255,0,0	2	30,33	0,533
chr19	6251373	6251519	JUNC00001035	4	+	6251373	6251519	255,0,0	2	28,32	0,114
chr19	6251571	6251730	JUNC00001036	10	+	6251571	6251730	255,0,0	2	32,25	0,134
chr19	6251831	6252445	JUNC00001037	4	+	6251831	6252445	255,0,0	2	32,19	0,595
chr19	6252552	6252709	JUNC00001038	5	+	6252552	6252709	255,0,0	2	25,20	0,137
chr19	6252859	6253004	JUNC00001039	4	+	6252859	6253004	255,0,0	2	24,17	0,128
chr19	6253055	6253357	JUNC00001040	3	+	6253055	6253357	255,0,0	2	13,24	0,278
chr19	6253410	6253557	JUNC00001041	14	+	6253410	6253557	255,0,0	2	30,34	0,113
chr19	6253599	6254378	JUNC00001042	2	+	6253599	6254378	255,0,0	2	17,20	0,759
chr19	6254405	6254621	JUNC00001043	5	+	6254405	6254621	255,0,0	2	24,32	0,184
chr19	6254646	6255116	JUNC00001044	1	+	6254646	6255116	255,0,0	2	20,16	0,454
chr19	6255245	6255443	JUNC00001045	3	+	6255245	6255443	255,0,0	2	20,35	0,163
chr19	6255506	6255643	JUNC00001046	2	+	6255506	6255643	255,0,0	2	32,25	0,112
chr19	6255797	6256189	JUNC00001047	4	+	6255797	6256189	255,0,0	2	30,22	0,370
chr19	6256347	6256586	JUNC00001048	13	+	6256347	6256586	255,0,0	2	29,35	0,204
chr19	6256662	6257469	JUNC00001049	6	+	6256662	6257469	255,0,0	2	25,31	0,776
chr19	6257617	6257809	JUNC00001050	11	+	6257617	6257809	255,0,0	2	25,33	0,159
chr19	6257844	6257995	JUNC00001051	10	+	6257844	6257995	255,0,0	2	34,33	0,118
chr19	6258015	6258163	JUNC00001052	6	+	6258015	6258163	255,0,0	2	29,30	0,118
chr19	6258231	6258393	JUNC00001053	6	+	6258231	6258393	255,0,0	2	35,33	0,129
chr19	6258418	6258585	JUNC00001054	6	+	6258418	6258585	255,0,0	2	15,35	0,132
chr19	6258601	6258898	JUNC00001055	5	+	6258601	6258898	255,0,0	2	32,35	0,262
chr19	6258951	6260020	JUNC00001056	13	+	6258951	6260020	255,0,0	2	34,32	0,1037
chr19	6260109	6261403	JUNC00001057	16	+	6260109	6261403	255,0,0	2	34,32	0,1262
chr19	6261493	6261634	JUNC00001058	13	+	6261493	6261634	255,0,0	2	31,34	0,107
chr19	6271025	6276314	JUNC00001059	1	-	6271025	6276314	255,0,0	2	14,22	0,5267
chr19	6277343	6281252	JUNC00001060	69	+	6277343	6281252	255,0,0	2	35,35	0,3874
chr19	6281284	6294248	JUNC00001061	33	+	6281284	6294248	255,0,0	2	31,35	0,12929
chr19	6288889	6289675	JUNC00001062	1	-	6288889	6289675	255,0,0	2	18,18	0,768
chr19	6294591	6297567	JUNC00001063	77	+	6294591	6297567	255,0,0	2	35,35	0,2941
chr19	6297662	6298108	JUNC00001064	160	+	6297662	6298108	255,0,0	2	35,35	0,411
chr19	6309201	6309318	JUNC00001065	2	+	6309201	6309318	255,0,0	2	16,20	0,97
chr19	6310876	6311045	JUNC00001066	1	+	6310876	6311045	255,0,0	2	12,24	0,145
chr19	6311555	6312138	JUNC00001067	1	+	6311555	6312138	255,0,0	2	15,21	0,562
chr19	6313470	6313704	JUNC00001068	3	+	6313470	6313704	255,0,0	2	25,16	0,218
chr19	6314347	6314513	JUNC00001069	1	+	6314347	6314513	255,0,0	2	18,18	0,148
chr19	6315258	6315668	JUNC00001070	3	+	6315258	6315668	255,0,0	2	28,30	0,380
chr19	6315923	6316227	JUNC00001071	6	+	6315923	6316227	255,0,0	2	29,29	0,275
chr19	6316424	6316552	JUNC00001072	6	+	6316424	6316552	255,0,0	2	15,34	0,94
chr19	6316544	6316863	JUNC00001073	11	+	6316544	6316863	255,0,0	2	34,35	0,284
chr19	6316904	6317174	JUNC00001074	4	+	6316904	6317174	255,0,0	2	30,14	0,256
chr19	6317265	6317406	JUNC00001075	6	+	6317265	6317406	255,0,0	2	29,32	0,109
chr19	6317485	6317627	JUNC00001076	5	+	6317485	6317627	255,0,0	2	29,24	0,118
chr19	6317655	6318386	JUNC00001077	3	+	6317655	6318386	255,0,0	2	30,29	0,702
chr19	6318543	6320110	JUNC00001078	11	+	6318543	6320110	255,0,0	2	31,32	0,1535
chr19	6320111	6320277	JUNC00001079	4	+	6320111	6320277	255,0,0	2	30,35	0,131
chr19	6320811	6321688	JUNC00001080	5	+	6320811	6321688	255,0,0	2	31,32	0,845
chr19	6321719	6321850	JUNC00001081	5	+	6321719	6321850	255,0,0	2	35,24	0,107
chr19	6321899	6322059	JUNC00001082	5	+	6321899	6322059	255,0,0	2	12,33	0,127
chr19	6322124	6322288	JUNC00001083	4	+	6322124	6322288	255,0,0	2	23,35	0,129
chr19	6322336	6322586	JUNC00001084	7	+	6322336	6322586	255,0,0	2	35,32	0,218
chr19	6322647	6322827	JUNC00001085	4	+	6322647	6322827	255,0,0	2	31,35	0,145
chr19	6322847	6324543	JUNC00001086	13	+	6322847	6324543	255,0,0	2	34,27	0,1669
chr19	6335041	6335479	JUNC00001087	21	+	6335041	6335479	255,0,0	2	29,35	0,403
chr19	6335047	6335479	JUNC00001088	24	+	6335047	6335479	255,0,0	2	35,35	0,397
chr19	6335870	6336751	JUNC00001089	15	+	6335870	6336751	255,0,0	2	35,27	0,854
chr19	6336899	6337186	JUNC00001090	30	+	6336899	6337186	255,0,0	2	34,34	0,253
chr19	6337247	6337513	JUNC00001091	51	+	6337247	6337513	255,0,0	2	34,35	0,231
chr19	6337485	6337631	JUNC00001092	52	+	6337485	6337631	255,0,0	2	34,31	0,115
chr19	6337653	6338314	JUNC00001093	61	+	6337653	6338314	255,0,0	2	35,32	0,629
chr19	6338384	6338860	JUNC00001094	28	+	6338384	6338860	255,0,0	2	35,35	0,441
chr19	6338922	6339369	JUNC00001095	41	+	6338922	6339369	255,0,0	2	35,35	0,412
chr19	6338926	6339373	JUNC00001096	34	+	6338926	6339373	255,0,0	2	35,35	0,412
chr19	6338926	6339719	JUNC00001097	6	+	6338926	6339719	255,0,0	2	35,33	0,760
chr19	6339470	6339719	JUNC00001098	55	+	6339470	6339719	255,0,0	2	33,33	0,216
chr19	6341318	6341474	JUNC00001099	9	+	6341318	6341474	255,0,0	2	27,16	0,140
chr19	6341482	6341777	JUNC00001100	6	+	6341482	6341777	255,0,0	2	34,34	0,261
chr19	6341506	6341795	JUNC00001101	1	+	6341506	6341795	255,0,0	2	10,26	0,263
chr19	6341814	6341935	JUNC00001102	2	+	6341814	6341935	255,0,0	2	20,33	0,88
chr19	6341954	6342277	JUNC00001103	1	+	6341954	6342277	255,0,0	2	13,23	0,300
chr19	6342275	6342644	JUNC00001104	14	+	6342275	6342644	255,0,0	2	35,35	0,334
chr19	6342627	6342756	JUNC00001105	5	+	6342627	6342756	255,0,0	2	30,13	0,116
chr19	6342760	6343138	JUNC00001106	4	+	6342760	6343138	255,0,0	2	26,35	0,343
chr19	6343144	6343287	JUNC00001107	3	+	6343144	6343287	255,0,0	2	32,33	0,110
chr19	6343357	6343494	JUNC00001108	14	+	6343357	6343494	255,0,0	2	29,34	0,103
chr19	6343499	6343835	JUNC00001109	9	+	6343499	6343835	255,0,0	2	24,34	0,302
chr19	6344050	6344441	JUNC00001110	9	+	6344050	6344441	255,0,0	2	29,35	0,356
chr19	6344450	6344618	JUNC00001111	5	+	6344450	6344618	255,0,0	2	35,29	0,139
chr19	6344626	6345346	JUNC00001112	6	+	6344626	6345346	255,0,0	2	22,28	0,692
chr19	6345331	6345452	JUNC00001113	4	+	6345331	6345452	255,0,0	2	31,9	0,112
chr19	6345450	6345610	JUNC00001114	6	+	6345450	6345610	255,0,0	2	32,34	0,126
chr19	6345576	6345760	JUNC00001115	11	+	6345576	6345760	255,0,0	2	34,33	0,151
chr19	6345804	6345946	JUNC00001116	8	+	6345804	6345946	255,0,0	2	32,31	0,111
chr19	6345973	6346117	JUNC00001117	16	+	6345973	6346117	255,0,0	2	31,34	0,110
chr19	6346098	6346243	JUNC00001118	16	+	6346098	6346243	255,0,0	2	27,35	0,110
chr19	6346260	6346422	JUNC00001119	9	+	6346260	6346422	255,0,0	2	33,35	0,127
chr19	6346435	6346579	JUNC00001120	11	+	6346435	6346579	255,0,0	2	32,35	0,109
chr19	6346575	6346726	JUNC00001121	14	+	6346575	6346726	255,0,0	2	30,35	0,116
chr19	6346775	6351208	JUNC00001122	10	+	6346775	6351208	255,0,0	2	34,29	0,4404
chr19	6346796	6351208	JUNC00001123	3	+	6346796	6351208	255,0,0	2	21,29	0,4383
chr19	6351205	6351349	JUNC00001124	27	+	6351205	6351349	255,0,0	2	33,35	0,109
chr19	6351213	6351347	JUNC00001125	1	+	6351213	6351347	255,0,0	2	25,11	0,123
chr19	6351383	6351520	JUNC00001126	5	+	6351383	6351520	255,0,0	2	35,24	0,113
chr19	6351645	6352616	JUNC00001127	6	+	6351645	6352616	255,0,0	2	29,33	0,938
chr19	6352620	6352808	JUNC00001128	10	+	6352620	6352808	255,0,0	2	32,34	0,154
chr19	6352827	6353154	JUNC00001129	8	+	6352827	6353154	255,0,0	2	34,35	0,292
chr19	6353160	6353306	JUNC00001130	16	+	6353160	6353306	255,0,0	2	30,29	0,117
chr19	6353302	6353474	JUNC00001131	27	+	6353302	6353474	255,0,0	2	31,35	0,137
chr19	6364084	6365698	JUNC00001132	61	+	6364084	6365698	255,0,0	2	34,35	0,1579
chr19	6365758	6368398	JUNC00001133	135	+	6365758	6368398	255,0,0	2	34,35	0,2605
chr19	6365760	6371301	JUNC00001134	9	+	6365760	6371301	255,0,0	2	32,35	0,5506
chr19	6368404	6371301	JUNC00001135	138	+	6368404	6371301	255,0,0	2	35,35	0,2862
chr19	6371384	6371652	JUNC00001136	168	+	6371384	6371652	255,0,0	2	35,35	0,233
chr19	6371672	6372059	JUNC00001137	122	+	6371672	6372059	255,0,0	2	35,35	0,352
chr19	6372176	6372335	JUNC00001138	113	+	6372176	6372335	255,0,0	2	32,35	0,124
chr19	6372381	6372552	JUNC00001139	240	+	6372381	6372552	255,0,0	2	35,35	0,136
chr19	6372590	6373607	JUNC00001140	183	+	6372590	6373607	255,0,0	2	35,35	0,982
chr19	6373719	6374044	JUNC00001141	192	+	6373719	6374044	255,0,0	2	34,35	0,290
chr19	6374249	6374583	JUNC00001142	115	+	6374249	6374583	255,0,0	2	34,35	0,299
chr19	6374253	6374581	JUNC00001143	18	+	6374253	6374581	255,0,0	2	34,33	0,295
chr19	6374573	6374753	JUNC00001144	150	+	6374573	6374753	255,0,0	2	35,35	0,145
chr19	6374863	6375692	JUNC00001145	208	+	6374863	6375692	255,0,0	2	35,35	0,794
chr19	6374863	6376328	JUNC00001146	52	+	6374863	6376328	255,0,0	2	35,33	0,1432
chr19	6386104	6386386	JUNC00001147	1	+	6386104	6386386	255,0,0	2	23,13	0,269
chr19	6388148	6388276	JUNC00001148	1	+	6388148	6388276	255,0,0	2	26,10	0,118
chr19	6388336	6388765	JUNC00001149	5	+	6388336	6388765	255,0,0	2	13,29	0,400
chr19	6388860	6389175	JUNC00001150	1	+	6388860	6389175	255,0,0	2	20,16	0,299
chr19	6391018	6391345	JUNC00001151	1	+	6391018	6391345	255,0,0	2	23,13	0,314
chr19	6397693	6397898	JUNC00001152	2	+	6397693	6397898	255,0,0	2	19,33	0,172
chr19	6397903	6398054	JUNC00001153	3	+	6397903	6398054	255,0,0	2	29,10	0,141
chr19	6401831	6402492	JUNC00001154	4	+	6401831	6402492	255,0,0	2	32,21	0,640
chr19	6402544	6403056	JUNC00001155	26	+	6402544	6403056	255,0,0	2	30,33	0,479
chr19	6403064	6403465	JUNC00001156	5	+	6403064	6403465	255,0,0	2	22,34	0,367
chr19	6407292	6408185	JUNC00001157	3	+	6407292	6408185	255,0,0	2	30,15	0,878
chr19	6408216	6408481	JUNC00001158	3	+	6408216	6408481	255,0,0	2	32,34	0,231
chr19	6408541	6408869	JUNC00001159	2	+	6408541	6408869	255,0,0	2	29,31	0,297
chr19	6413195	6413445	JUNC00001160	2	+	6413195	6413445	255,0,0	2	31,18	0,232
chr19	6414022	6414810	JUNC00001161	2	+	6414022	6414810	255,0,0	2	19,19	0,769
chr19	6418942	6427836	JUNC00001162	17	+	6418942	6427836	255,0,0	2	30,32	0,8862
chr19	6428744	6443648	JUNC00001163	4	+	6428744	6443648	255,0,0	2	34,18	0,14886
chr19	6450573	6454988	JUNC00001164	3	+	6450573	6454988	255,0,0	2	26,10	0,4405
chr19	6455249	6472290	JUNC00001165	12	+	6455249	6472290	255,0,0	2	31,33	0,17008
chr19	6463832	6472278	JUNC00001166	1	+	6463832	6472278	255,0,0	2	15,21	0,8425
chr19	6472392	6473349	JUNC00001167	4	+	6472392	6473349	255,0,0	2	27,32	0,925
chr19	6473729	6481131	JUNC00001168	3	+	6473729	6481131	255,0,0	2	27,22	0,7380
chr19	6481464	6481706	JUNC00001169	10	+	6481464	6481706	255,0,0	2	32,35	0,207
chr19	6481864	6488808	JUNC00001170	1	+	6481864	6488808	255,0,0	2	11,25	0,6919
chr19	6492997	6493359	JUNC00001171	1	+	6492997	6493359	255,0,0	2	12,24	0,338
chr19	6493440	6504895	JUNC00001172	1	+	6493440	6504895	255,0,0	2	15,21	0,11434
chr19	6498496	6504908	JUNC00001173	63	+	6498496	6504908	255,0,0	2	35,34	0,6378
chr19	6505022	6509812	JUNC00001174	95	+	6505022	6509812	255,0,0	2	34,35	0,4755
chr19	6509914	6513750	JUNC00001175	40	+	6509914	6513750	255,0,0	2	35,35	0,3801
chr19	6509914	6516935	JUNC00001176	3	+	6509914	6516935	255,0,0	2	35,13	0,7008
chr19	6513770	6516953	JUNC00001177	50	+	6513770	6516953	255,0,0	2	35,31	0,3152
chr19	6517213	6519282	JUNC00001178	26	+	6517213	6519282	255,0,0	2	35,34	0,2035
chr19	6519294	6531300	JUNC00001179	43	+	6519294	6531300	255,0,0	2	33,33	0,11973
chr19	6519295	6531878	JUNC00001180	11	+	6519295	6531878	255,0,0	2	32,35	0,12548
chr19	6536009	6536057	JUNC00001181	3	-	6536009	6536057	255,0,0	2	33,13	0,35
chr19	6904181	6904373	JUNC00001182	17	-	6904181	6904373	255,0,0	2	33,34	0,158
chr19	6904595	6904837	JUNC00001183	33	-	6904595	6904837	255,0,0	2	34,33	0,209
chr19	6904943	6905111	JUNC00001184	8	-	6904943	6905111	255,0,0	2	25,35	0,133
chr19	6905203	6905503	JUNC00001185	6	-	6905203	6905503	255,0,0	2	33,23	0,277
chr19	6905645	6905797	JUNC00001186	26	-	6905645	6905797	255,0,0	2	30,34	0,118
chr19	6905904	6906286	JUNC00001187	8	-	6905904	6906286	255,0,0	2	33,29	0,353
chr19	6906322	6906472	JUNC00001188	10	-	6906322	6906472	255,0,0	2	29,32	0,118
chr19	6906541	6906779	JUNC00001189	12	-	6906541	6906779	255,0,0	2	33,34	0,204
chr19	6906839	6909624	JUNC00001190	34	-	6906839	6909624	255,0,0	2	35,34	0,2751
chr19	6909722	6911851	JUNC00001191	14	-	6909722	6911851	255,0,0	2	33,35	0,2094
chr19	6911932	6912103	JUNC00001192	23	-	6911932	6912103	255,0,0	2	35,34	0,137
chr19	6912139	6912280	JUNC00001193	13	-	6912139	6912280	255,0,0	2	34,35	0,106
chr19	6912291	6912578	JUNC00001194	16	-	6912291	6912578	255,0,0	2	35,34	0,253
chr19	6912619	6913776	JUNC00001195	37	-	6912619	6913776	255,0,0	2	33,35	0,1122
chr19	6913826	6913976	JUNC00001196	11	-	6913826	6913976	255,0,0	2	31,27	0,123
chr19	6914136	6914855	JUNC00001197	14	-	6914136	6914855	255,0,0	2	32,32	0,687
chr19	6914865	6915014	JUNC00001198	7	-	6914865	6915014	255,0,0	2	30,32	0,117
chr19	6920881	6921064	JUNC00001199	1	-	6920881	6921064	255,0,0	2	24,12	0,171
chr19	6923711	6924201	JUNC00001200	2	-	6923711	6924201	255,0,0	2	10,28	0,462
chr19	6924299	6924424	JUNC00001201	2	-	6924299	6924424	255,0,0	2	15,33	0,92
chr19	6924855	6924962	JUNC00001202	1	-	6924855	6924962	255,0,0	2	8,28	0,79
chr19	6981406	6981590	JUNC00001203	182	-	6981406	6981590	255,0,0	2	35,35	0,149
chr19	6981582	6981766	JUNC00001204	95	-	6981582	6981766	255,0,0	2	35,35	0,149
chr19	6981735	6982065	JUNC00001205	77	-	6981735	6982065	255,0,0	2	35,34	0,296
chr19	6982132	6982502	JUNC00001206	27	-	6982132	6982502	255,0,0	2	31,31	0,339
chr19	6982571	6983983	JUNC00001207	105	-	6982571	6983983	255,0,0	2	35,35	0,1377
chr19	6984718	6984887	JUNC00001208	23	+	6984718	6984887	255,0,0	2	34,35	0,134
chr19	6984920	6985108	JUNC00001209	172	+	6984920	6985108	255,0,0	2	34,35	0,153
chr19	6985128	6985276	JUNC00001210	244	+	6985128	6985276	255,0,0	2	35,35	0,113
chr19	6986466	6986879	JUNC00001211	77	-	6986466	6986879	255,0,0	2	34,35	0,378
chr19	6987082	6987239	JUNC00001212	25	-	6987082	6987239	255,0,0	2	32,34	0,123
chr19	6987342	6988343	JUNC00001213	11	-	6987342	6988343	255,0,0	2	31,34	0,967
chr19	6988403	6988603	JUNC00001214	45	-	6988403	6988603	255,0,0	2	35,35	0,165
chr19	6988661	6994587	JUNC00001215	57	-	6988661	6994587	255,0,0	2	24,35	0,5891
chr19	6994859	6996129	JUNC00001216	8	-	6994859	6996129	255,0,0	2	30,18	0,1252
chr19	6997115	6997818	JUNC00001217	25	-	6997115	6997818	255,0,0	2	35,28	0,675
chr19	6997822	6998029	JUNC00001218	8	-	6997822	6998029	255,0,0	2	35,17	0,190
chr19	6998058	6999317	JUNC00001219	32	-	6998058	6999317	255,0,0	2	31,34	0,1225
chr19	6998144	6999316	JUNC00001220	5	-	6998144	6999316	255,0,0	2	31,33	0,1139
chr19	6999564	6999816	JUNC00001221	60	-	6999564	6999816	255,0,0	2	32,35	0,217
chr19	6999614	6999804	JUNC00001222	4	-	6999614	6999804	255,0,0	2	25,23	0,167
chr19	7001734	7002418	JUNC00001223	1	+	7001734	7002418	255,0,0	2	11,25	0,659
chr19	7012984	7013280	JUNC00001224	58	-	7012984	7013280	255,0,0	2	35,35	0,261
chr19	7013330	7013536	JUNC00001225	36	-	7013330	7013536	255,0,0	2	34,35	0,171
chr19	7013595	7013784	JUNC00001226	54	-	7013595	7013784	255,0,0	2	35,34	0,155
chr19	7013865	7014053	JUNC00001227	24	-	7013865	7014053	255,0,0	2	35,35	0,153
chr19	7013880	7014876	JUNC00001228	2	-	7013880	7014876	255,0,0	2	20,35	0,961
chr19	7014211	7014876	JUNC00001229	56	-	7014211	7014876	255,0,0	2	33,35	0,630
chr19	7014858	7015006	JUNC00001230	16	-	7014858	7015006	255,0,0	2	33,34	0,114
chr19	7015428	7015616	JUNC00001231	3	-	7015428	7015616	255,0,0	2	11,35	0,153
chr19	7016902	7017373	JUNC00001232	2	+	7016902	7017373	255,0,0	2	28,17	0,454
chr19	7017087	7017390	JUNC00001233	35	+	7017087	7017390	255,0,0	2	27,34	0,269
chr19	7017501	7025164	JUNC00001234	23	+	7017501	7025164	255,0,0	2	35,35	0,7628
chr19	7025291	7025920	JUNC00001235	13	+	7025291	7025920	255,0,0	2	29,32	0,597
chr19	7028755	7028903	JUNC00001236	21	-	7028755	7028903	255,0,0	2	34,33	0,115
chr19	7028923	7029229	JUNC00001237	23	-	7028923	7029229	255,0,0	2	34,35	0,271
chr19	7029221	7029364	JUNC00001238	49	-	7029221	7029364	255,0,0	2	31,34	0,109
chr19	7029385	7029545	JUNC00001239	16	-	7029385	7029545	255,0,0	2	35,32	0,128
chr19	7029557	7029731	JUNC00001240	55	-	7029557	7029731	255,0,0	2	33,35	0,139
chr19	7029813	7030237	JUNC00001241	15	-	7029813	7030237	255,0,0	2	34,34	0,390
chr19	7030362	7030547	JUNC00001242	21	-	7030362	7030547	255,0,0	2	34,35	0,150
chr19	7030517	7030671	JUNC00001243	20	-	7030517	7030671	255,0,0	2	31,35	0,119
chr19	7030755	7032149	JUNC00001244	26	-	7030755	7032149	255,0,0	2	35,33	0,1361
chr19	7032173	7032421	JUNC00001245	50	-	7032173	7032421	255,0,0	2	35,34	0,214
chr19	7032459	7032606	JUNC00001246	18	-	7032459	7032606	255,0,0	2	33,31	0,116
chr19	7032643	7033320	JUNC00001247	34	-	7032643	7033320	255,0,0	2	32,35	0,642
chr19	7033414	7033567	JUNC00001248	29	-	7033414	7033567	255,0,0	2	33,27	0,126
chr19	7033660	7034310	JUNC00001249	21	-	7033660	7034310	255,0,0	2	35,33	0,617
chr19	7034367	7034657	JUNC00001250	53	-	7034367	7034657	255,0,0	2	35,35	0,255
chr19	7034672	7034816	JUNC00001251	12	-	7034672	7034816	255,0,0	2	35,35	0,109
chr19	7034849	7036399	JUNC00001252	41	-	7034849	7036399	255,0,0	2	29,35	0,1515
chr19	7036541	7037217	JUNC00001253	29	-	7036541	7037217	255,0,0	2	32,35	0,641
chr19	7037336	7037486	JUNC00001254	24	-	7037336	7037486	255,0,0	2	33,35	0,115
chr19	7037501	7037736	JUNC00001255	22	-	7037501	7037736	255,0,0	2	35,33	0,202
chr19	7037911	7038894	JUNC00001256	15	-	7037911	7038894	255,0,0	2	33,32	0,951
chr19	7038975	7039121	JUNC00001257	18	-	7038975	7039121	255,0,0	2	34,35	0,111
chr19	7039223	7039821	JUNC00001258	15	-	7039223	7039821	255,0,0	2	30,35	0,563
chr19	7039855	7040033	JUNC00001259	12	-	7039855	7040033	255,0,0	2	32,35	0,143
chr19	7040039	7040202	JUNC00001260	21	-	7040039	7040202	255,0,0	2	35,27	0,136
chr19	7040208	7040345	JUNC00001261	15	-	7040208	7040345	255,0,0	2	21,35	0,102
chr19	7040358	7040667	JUNC00001262	12	-	7040358	7040667	255,0,0	2	32,35	0,274
chr19	7040741	7040909	JUNC00001263	13	-	7040741	7040909	255,0,0	2	32,34	0,134
chr19	7040916	7041153	JUNC00001264	17	-	7040916	7041153	255,0,0	2	28,32	0,205
chr19	7041165	7044069	JUNC00001265	16	-	7041165	7044069	255,0,0	2	34,33	0,2871
chr19	7049961	7051068	JUNC00001266	275	+	7049961	7051068	255,0,0	2	35,35	0,1072
chr19	7051082	7051380	JUNC00001267	384	+	7051082	7051380	255,0,0	2	35,33	0,265
chr19	7051347	7051506	JUNC00001268	420	+	7051347	7051506	255,0,0	2	33,35	0,124
chr19	7052390	7052535	JUNC00001269	97	-	7052390	7052535	255,0,0	2	34,35	0,110
chr19	7052501	7052914	JUNC00001270	222	-	7052501	7052914	255,0,0	2	35,35	0,378
chr19	7052891	7053082	JUNC00001271	94	-	7052891	7053082	255,0,0	2	35,35	0,156
chr19	7053125	7053497	JUNC00001272	297	-	7053125	7053497	255,0,0	2	35,35	0,337
chr19	7053596	7054918	JUNC00001273	166	-	7053596	7054918	255,0,0	2	35,35	0,1287
chr19	7053632	7054917	JUNC00001274	52	-	7053632	7054917	255,0,0	2	35,34	0,1251
chr19	7057322	7059885	JUNC00001275	90	-	7057322	7059885	255,0,0	2	35,35	0,2528
chr19	7059950	7060328	JUNC00001276	48	-	7059950	7060328	255,0,0	2	35,34	0,344
chr19	7060052	7060329	JUNC00001277	97	-	7060052	7060329	255,0,0	2	34,35	0,242
chr19	7060295	7060545	JUNC00001278	117	-	7060295	7060545	255,0,0	2	35,35	0,215
chr19	7060551	7060814	JUNC00001279	119	-	7060551	7060814	255,0,0	2	33,35	0,228
chr19	7060943	7061298	JUNC00001280	44	-	7060943	7061298	255,0,0	2	33,35	0,320
chr19	7061271	7061875	JUNC00001281	20	-	7061271	7061875	255,0,0	2	35,34	0,570
chr19	7062567	7062712	JUNC00001282	56	-	7062567	7062712	255,0,0	2	31,34	0,111
chr19	7062734	7063943	JUNC00001283	5	-	7062734	7063943	255,0,0	2	31,31	0,1178
chr19	7064043	7064201	JUNC00001284	9	-	7064043	7064201	255,0,0	2	31,31	0,127
chr19	7064324	7065242	JUNC00001285	24	-	7064324	7065242	255,0,0	2	31,35	0,883
chr19	7065270	7066678	JUNC00001286	4	-	7065270	7066678	255,0,0	2	31,30	0,1378
chr19	7067669	7067956	JUNC00001287	5	-	7067669	7067956	255,0,0	2	23,34	0,253
chr19	7067985	7068167	JUNC00001288	5	-	7067985	7068167	255,0,0	2	31,16	0,166
chr19	7068238	7069195	JUNC00001289	4	-	7068238	7069195	255,0,0	2	11,35	0,922
chr19	7069225	7069765	JUNC00001290	11	-	7069225	7069765	255,0,0	2	34,34	0,506
chr19	7070194	7070520	JUNC00001291	5	-	7070194	7070520	255,0,0	2	31,23	0,303
chr19	7070982	7071216	JUNC00001292	10	+	7070982	7071216	255,0,0	2	32,31	0,203
chr19	7071238	7072447	JUNC00001293	6	+	7071238	7072447	255,0,0	2	29,25	0,1184
chr19	7072557	7072708	JUNC00001294	4	+	7072557	7072708	255,0,0	2	35,27	0,124
chr19	7072821	7073012	JUNC00001295	5	+	7072821	7073012	255,0,0	2	35,14	0,177
chr19	7073026	7073175	JUNC00001296	13	+	7073026	7073175	255,0,0	2	29,28	0,121
chr19	7073245	7073406	JUNC00001297	2	+	7073245	7073406	255,0,0	2	13,25	0,136
chr19	7077133	7077330	JUNC00001298	2	-	7077133	7077330	255,0,0	2	33,19	0,178
chr19	7077547	7077678	JUNC00001299	2	-	7077547	7077678	255,0,0	2	23,20	0,111
chr19	7091524	7093031	JUNC00001300	1	+	7091524	7093031	255,0,0	2	23,13	0,1494
chr19	7095626	7096174	JUNC00001301	427	-	7095626	7096174	255,0,0	2	35,35	0,513
chr19	7096277	7096551	JUNC00001302	530	-	7096277	7096551	255,0,0	2	35,35	0,239
chr19	7096585	7096796	JUNC00001303	529	-	7096585	7096796	255,0,0	2	35,35	0,176
chr19	7096763	7099839	JUNC00001304	416	-	7096763	7099839	255,0,0	2	35,35	0,3041
chr19	7099894	7100816	JUNC00001305	290	-	7099894	7100816	255,0,0	2	35,35	0,887
chr19	7100843	7103152	JUNC00001306	288	-	7100843	7103152	255,0,0	2	35,35	0,2274
chr19	7103203	7103426	JUNC00001307	322	-	7103203	7103426	255,0,0	2	35,35	0,188
chr19	7103459	7103632	JUNC00001308	314	-	7103459	7103632	255,0,0	2	35,35	0,138
chr19	7103689	7107005	JUNC00001309	335	-	7103689	7107005	255,0,0	2	35,35	0,3281
chr19	7107104	7108687	JUNC00001310	183	-	7107104	7108687	255,0,0	2	35,35	0,1548
chr19	7107375	7107828	JUNC00001311	1	-	7107375	7107828	255,0,0	2	14,22	0,431
chr19	7107375	7107830	JUNC00001312	1	-	7107375	7107830	255,0,0	2	14,22	0,433
chr19	7107375	7107832	JUNC00001313	1	-	7107375	7107832	255,0,0	2	14,22	0,435
chr19	7107375	7107834	JUNC00001314	1	-	7107375	7107834	255,0,0	2	14,22	0,437
chr19	7107375	7107836	JUNC00001315	1	-	7107375	7107836	255,0,0	2	14,22	0,439
chr19	7107375	7107838	JUNC00001316	1	-	7107375	7107838	255,0,0	2	14,22	0,441
chr19	7107375	7107840	JUNC00001317	1	-	7107375	7107840	255,0,0	2	14,22	0,443
chr19	7108760	7109171	JUNC00001318	126	-	7108760	7109171	255,0,0	2	34,35	0,376
chr19	7109243	7110020	JUNC00001319	204	-	7109243	7110020	255,0,0	2	35,35	0,742
chr19	7110160	7114404	JUNC00001320	94	-	7110160	7114404	255,0,0	2	35,35	0,4209
chr19	7131651	7139985	JUNC00001321	4	+	7131651	7139985	255,0,0	2	21,31	0,8303
chr19	7140021	7140608	JUNC00001322	17	+	7140021	7140608	255,0,0	2	35,32	0,555
chr19	7140660	7260095	JUNC00001323	16	+	7140660	7260095	255,0,0	2	33,30	0,119405
chr19	7171696	7179598	JUNC00001324	4	-	7171696	7179598	255,0,0	2	23,22	0,7880
chr19	7260065	7270938	JUNC00001325	23	+	7260065	7270938	255,0,0	2	30,35	0,10838
chr19	7270993	7271309	JUNC00001326	8	+	7270993	7271309	255,0,0	2	27,31	0,285
chr19	7271368	7271525	JUNC00001327	20	+	7271368	7271525	255,0,0	2	32,31	0,126
chr19	7271494	7271672	JUNC00001328	14	+	7271494	7271672	255,0,0	2	31,32	0,146
chr19	7271682	7272053	JUNC00001329	20	+	7271682	7272053	255,0,0	2	32,32	0,339
chr19	7272074	7272224	JUNC00001330	12	+	7272074	7272224	255,0,0	2	29,33	0,117
chr19	7272191	7272435	JUNC00001331	10	+	7272191	7272435	255,0,0	2	35,33	0,211
chr19	7273694	7273895	JUNC00001332	292	-	7273694	7273895	255,0,0	2	35,34	0,167
chr19	7274021	7274186	JUNC00001333	211	-	7274021	7274186	255,0,0	2	35,34	0,131
chr19	7274204	7274466	JUNC00001334	43	-	7274204	7274466	255,0,0	2	33,34	0,228
chr19	7274516	7278582	JUNC00001335	340	-	7274516	7278582	255,0,0	2	35,35	0,4031
chr19	7278611	7278914	JUNC00001336	66	-	7278611	7278914	255,0,0	2	35,35	0,268
chr19	7278909	7280726	JUNC00001337	77	-	7278909	7280726	255,0,0	2	32,35	0,1782
chr19	7289939	7291923	JUNC00001338	891	-	7289939	7291923	255,0,0	2	35,35	0,1949
chr19	7302559	7302876	JUNC00001339	16	-	7302559	7302876	255,0,0	2	22,35	0,282
chr19	7302885	7304242	JUNC00001340	9	-	7302885	7304242	255,0,0	2	34,31	0,1326
chr19	7304261	7304472	JUNC00001341	12	-	7304261	7304472	255,0,0	2	34,35	0,176
chr19	7304561	7304712	JUNC00001342	24	-	7304561	7304712	255,0,0	2	35,35	0,116
chr19	7304746	7308617	JUNC00001343	6	-	7304746	7308617	255,0,0	2	27,24	0,3847
chr19	7308611	7309586	JUNC00001344	19	-	7308611	7309586	255,0,0	2	35,34	0,941
chr19	7308611	7309562	JUNC00001345	3	-	7308611	7309562	255,0,0	2	35,9	0,942
chr19	7309613	7315459	JUNC00001346	10	-	7309613	7315459	255,0,0	2	35,32	0,5814
chr19	7341894	7343373	JUNC00001347	8	+	7341894	7343373	255,0,0	2	20,33	0,1446
chr19	7343543	7344289	JUNC00001348	79	+	7343543	7344289	255,0,0	2	35,35	0,711
chr19	7344277	7344625	JUNC00001349	31	+	7344277	7344625	255,0,0	2	34,35	0,313
chr19	7344636	7345078	JUNC00001350	68	+	7344636	7345078	255,0,0	2	35,35	0,407
chr19	7345061	7345221	JUNC00001351	85	+	7345061	7345221	255,0,0	2	35,34	0,126
chr19	7345314	7345487	JUNC00001352	61	+	7345314	7345487	255,0,0	2	35,28	0,145
chr19	7345550	7345717	JUNC00001353	77	+	7345550	7345717	255,0,0	2	34,35	0,132
chr19	7345718	7345863	JUNC00001354	83	+	7345718	7345863	255,0,0	2	34,35	0,110
chr19	7346009	7347623	JUNC00001355	109	+	7346009	7347623	255,0,0	2	35,34	0,1580
chr19	7347635	7348357	JUNC00001356	125	+	7347635	7348357	255,0,0	2	32,35	0,687
chr19	7348345	7348544	JUNC00001357	122	+	7348345	7348544	255,0,0	2	35,35	0,164
chr19	7348709	7348867	JUNC00001358	36	+	7348709	7348867	255,0,0	2	30,35	0,123
chr19	7350183	7350261	JUNC00001359	22	-	7350183	7350261	255,0,0	2	35,35	0,43
chr19	7351288	7351349	JUNC00001360	5	-	7351288	7351349	255,0,0	2	27,33	0,28
chr19	7351908	7352562	JUNC00001361	32	-	7351908	7352562	255,0,0	2	32,31	0,623
chr19	7352544	7354502	JUNC00001362	6	-	7352544	7354502	255,0,0	2	32,27	0,1931
chr19	7352543	7355521	JUNC00001363	10	-	7352543	7355521	255,0,0	2	33,34	0,2944
chr19	7354475	7355495	JUNC00001364	3	-	7354475	7355495	255,0,0	2	27,8	0,1012
chr19	7355710	7356320	JUNC00001365	33	-	7355710	7356320	255,0,0	2	35,33	0,577
chr19	7355710	7357250	JUNC00001366	18	-	7355710	7357250	255,0,0	2	35,35	0,1505
chr19	7356414	7357250	JUNC00001367	22	-	7356414	7357250	255,0,0	2	35,35	0,801
chr19	7357278	7357552	JUNC00001368	33	-	7357278	7357552	255,0,0	2	35,30	0,244
chr19	7357660	7357959	JUNC00001369	46	-	7357660	7357959	255,0,0	2	35,34	0,265
chr19	7358023	7358988	JUNC00001370	14	-	7358023	7358988	255,0,0	2	35,34	0,931
chr19	7359037	7359176	JUNC00001371	17	-	7359037	7359176	255,0,0	2	30,27	0,112
chr19	7359215	7359388	JUNC00001372	7	-	7359215	7359388	255,0,0	2	34,30	0,143
chr19	7359446	7360254	JUNC00001373	38	-	7359446	7360254	255,0,0	2	32,33	0,775
chr19	7360426	7361090	JUNC00001374	7	-	7360426	7361090	255,0,0	2	32,32	0,632
chr19	7361084	7361344	JUNC00001375	6	-	7361084	7361344	255,0,0	2	31,21	0,239
chr19	7361366	7361523	JUNC00001376	6	-	7361366	7361523	255,0,0	2	28,33	0,124
chr19	7361527	7361841	JUNC00001377	4	-	7361527	7361841	255,0,0	2	29,22	0,292
chr19	7361833	7364833	JUNC00001378	12	-	7361833	7364833	255,0,0	2	35,28	0,2972
chr19	7364829	7365127	JUNC00001379	21	-	7364829	7365127	255,0,0	2	30,35	0,263
chr19	7365240	7415678	JUNC00001380	8	-	7365240	7415678	255,0,0	2	32,21	0,50417
chr19	7393579	7394116	JUNC00001381	1	-	7393579	7394116	255,0,0	2	13,23	0,514
chr19	7432945	7448181	JUNC00001382	34	-	7432945	7448181	255,0,0	2	32,35	0,15201
chr19	7448311	7448546	JUNC00001383	55	-	7448311	7448546	255,0,0	2	33,35	0,200
chr19	7448603	7448820	JUNC00001384	66	-	7448603	7448820	255,0,0	2	34,35	0,182
chr19	7448903	7449043	JUNC00001385	54	-	7448903	7449043	255,0,0	2	32,33	0,107
chr19	7449313	7457195	JUNC00001386	25	-	7449313	7457195	255,0,0	2	27,34	0,7848
chr19	7496108	7496434	JUNC00001387	24	+	7496108	7496434	255,0,0	2	26,31	0,295
chr19	7496926	7497167	JUNC00001388	7	+	7496926	7497167	255,0,0	2	26,35	0,206
chr19	7502330	7504275	JUNC00001389	192	-	7502330	7504275	255,0,0	2	35,35	0,1910
chr19	7504264	7505509	JUNC00001390	204	-	7504264	7505509	255,0,0	2	35,34	0,1211
chr19	7505488	7506490	JUNC00001391	159	-	7505488	7506490	255,0,0	2	34,35	0,967
chr19	7506490	7506976	JUNC00001392	103	-	7506490	7506976	255,0,0	2	35,35	0,451
chr19	7507045	7509455	JUNC00001393	168	-	7507045	7509455	255,0,0	2	35,35	0,2375
chr19	7509593	7557462	JUNC00001394	107	-	7509593	7557462	255,0,0	2	35,34	0,47835
chr19	7532878	7557463	JUNC00001395	3	-	7532878	7557463	255,0,0	2	35,35	0,24550
chr19	7541272	7541314	JUNC00001396	6	-	7541272	7541314	255,0,0	2	24,16	0,26
chr19	7569119	7583872	JUNC00001397	10	+	7569119	7583872	255,0,0	2	32,35	0,14718
chr19	7569682	7570003	JUNC00001398	1	+	7569682	7570003	255,0,0	2	18,18	0,303
chr19	7584029	7584486	JUNC00001399	3	+	7584029	7584486	255,0,0	2	23,14	0,443
chr19	7584583	7591400	JUNC00001400	18	+	7584583	7591400	255,0,0	2	33,33	0,6784
chr19	7591438	7593068	JUNC00001401	3	+	7591438	7593068	255,0,0	2	34,33	0,1597
chr19	7593061	7595297	JUNC00001402	5	+	7593061	7595297	255,0,0	2	25,21	0,2215
chr19	7595301	7595633	JUNC00001403	8	+	7595301	7595633	255,0,0	2	32,34	0,298
chr19	7595663	7596585	JUNC00001404	3	+	7595663	7596585	255,0,0	2	29,27	0,895
chr19	7596665	7603457	JUNC00001405	5	+	7596665	7603457	255,0,0	2	32,26	0,6766
chr19	7603526	7604132	JUNC00001406	16	+	7603526	7604132	255,0,0	2	33,35	0,571
chr19	7604127	7605039	JUNC00001407	8	+	7604127	7605039	255,0,0	2	27,30	0,882
chr19	7605065	7606540	JUNC00001408	3	+	7605065	7606540	255,0,0	2	16,35	0,1440
chr19	7606903	7608472	JUNC00001409	12	+	7606903	7608472	255,0,0	2	34,33	0,1536
chr19	7672308	7672366	JUNC00001410	5	-	7672308	7672366	255,0,0	2	10,32	0,26
chr19	8782549	8782718	JUNC00001411	301	-	8782549	8782718	255,0,0	2	35,35	0,134
chr19	8782732	8783529	JUNC00001412	447	-	8782732	8783529	255,0,0	2	35,35	0,762
chr19	8783600	8783753	JUNC00001413	522	-	8783600	8783753	255,0,0	2	35,34	0,119
chr19	8783865	8784074	JUNC00001414	487	-	8783865	8784074	255,0,0	2	35,35	0,174
chr19	8784063	8784239	JUNC00001415	325	-	8784063	8784239	255,0,0	2	35,35	0,141
chr19	8784238	8786358	JUNC00001416	304	-	8784238	8786358	255,0,0	2	35,35	0,2085
chr19	8784238	8787254	JUNC00001417	22	-	8784238	8787254	255,0,0	2	35,35	0,2981
chr19	8786383	8787254	JUNC00001418	166	-	8786383	8787254	255,0,0	2	35,35	0,836
chr19	8787358	8787866	JUNC00001419	357	-	8787358	8787866	255,0,0	2	35,35	0,473
chr19	8788103	8788179	JUNC00001420	12	-	8788103	8788179	255,0,0	2	35,35	0,41
chr19	8788207	8797508	JUNC00001421	20	-	8788207	8797508	255,0,0	2	35,35	0,9266
chr19	8797979	8798665	JUNC00001422	143	+	8797979	8798665	255,0,0	2	17,35	0,651
chr19	8798644	8798927	JUNC00001423	183	+	8798644	8798927	255,0,0	2	35,35	0,248
chr19	8798938	8799196	JUNC00001424	135	+	8798938	8799196	255,0,0	2	35,35	0,223
chr19	8799176	8799536	JUNC00001425	444	+	8799176	8799536	255,0,0	2	35,33	0,327
chr19	8799503	8799745	JUNC00001426	288	+	8799503	8799745	255,0,0	2	33,34	0,208
chr19	8799516	8799990	JUNC00001427	1	+	8799516	8799990	255,0,0	2	20,16	0,458
chr19	8799711	8800009	JUNC00001428	406	+	8799711	8800009	255,0,0	2	35,35	0,263
chr19	8799978	8800306	JUNC00001429	216	+	8799978	8800306	255,0,0	2	35,35	0,293
chr19	8800281	8800590	JUNC00001430	130	+	8800281	8800590	255,0,0	2	35,34	0,275
chr19	8800557	8800763	JUNC00001431	484	+	8800557	8800763	255,0,0	2	35,35	0,171
chr19	8810361	8810511	JUNC00001432	42	+	8810361	8810511	255,0,0	2	34,35	0,115
chr19	8810553	8810698	JUNC00001433	29	+	8810553	8810698	255,0,0	2	30,33	0,112
chr19	8810753	8812178	JUNC00001434	28	+	8810753	8812178	255,0,0	2	34,35	0,1390
chr19	8812187	8812372	JUNC00001435	29	+	8812187	8812372	255,0,0	2	32,35	0,150
chr19	8812449	8812677	JUNC00001436	31	+	8812449	8812677	255,0,0	2	35,35	0,193
chr19	8812709	8813790	JUNC00001437	82	+	8812709	8813790	255,0,0	2	35,35	0,1046
chr19	8813821	8813970	JUNC00001438	31	+	8813821	8813970	255,0,0	2	35,34	0,115
chr19	8813957	8814340	JUNC00001439	48	+	8813957	8814340	255,0,0	2	35,32	0,351
chr19	8814419	8814620	JUNC00001440	50	+	8814419	8814620	255,0,0	2	35,35	0,166
chr19	8814607	8814926	JUNC00001441	127	+	8814607	8814926	255,0,0	2	35,35	0,284
chr19	8816033	8816775	JUNC00001442	12	+	8816033	8816775	255,0,0	2	32,32	0,710
chr19	8816599	8816767	JUNC00001443	1	+	8816599	8816767	255,0,0	2	12,24	0,144
chr19	8816621	8816761	JUNC00001444	3	+	8816621	8816761	255,0,0	2	23,18	0,122
chr19	8816960	8817377	JUNC00001445	37	+	8816960	8817377	255,0,0	2	27,34	0,383
chr19	8817379	8817603	JUNC00001446	35	+	8817379	8817603	255,0,0	2	35,34	0,190
chr19	8817593	8817876	JUNC00001447	20	+	8817593	8817876	255,0,0	2	32,34	0,249
chr19	8817878	8822984	JUNC00001448	28	+	8817878	8822984	255,0,0	2	35,34	0,5072
chr19	8823037	8823179	JUNC00001449	32	+	8823037	8823179	255,0,0	2	30,35	0,107
chr19	8823170	8823330	JUNC00001450	43	+	8823170	8823330	255,0,0	2	31,34	0,126
chr19	8823345	8824190	JUNC00001451	60	+	8823345	8824190	255,0,0	2	33,35	0,810
chr19	8824229	8824430	JUNC00001452	63	+	8824229	8824430	255,0,0	2	33,35	0,166
chr19	8824488	8829433	JUNC00001453	29	+	8824488	8829433	255,0,0	2	29,35	0,4910
chr19	8831716	8836835	JUNC00001454	12	+	8831716	8836835	255,0,0	2	33,34	0,5085
chr19	8836950	8837206	JUNC00001455	34	+	8836950	8837206	255,0,0	2	35,34	0,222
chr19	8837295	8838056	JUNC00001456	47	+	8837295	8838056	255,0,0	2	31,34	0,727
chr19	8838071	8838221	JUNC00001457	103	+	8838071	8838221	255,0,0	2	35,35	0,115
chr19	8838256	8838439	JUNC00001458	59	+	8838256	8838439	255,0,0	2	35,34	0,149
chr19	8838451	8838604	JUNC00001459	76	+	8838451	8838604	255,0,0	2	35,35	0,118
chr19	8838604	8838785	JUNC00001460	100	+	8838604	8838785	255,0,0	2	35,35	0,146
chr19	8838804	8839022	JUNC00001461	45	+	8838804	8839022	255,0,0	2	35,34	0,184
chr19	8839061	8839446	JUNC00001462	116	+	8839061	8839446	255,0,0	2	35,35	0,350
chr19	8839486	8841321	JUNC00001463	41	+	8839486	8841321	255,0,0	2	35,35	0,1800
chr19	8841288	8841604	JUNC00001464	99	+	8841288	8841604	255,0,0	2	35,35	0,281
chr19	8841603	8841751	JUNC00001465	102	+	8841603	8841751	255,0,0	2	35,34	0,114
chr19	8841742	8841891	JUNC00001466	37	+	8841742	8841891	255,0,0	2	31,35	0,114
chr19	8841929	8842097	JUNC00001467	33	+	8841929	8842097	255,0,0	2	35,35	0,133
chr19	8842086	8842254	JUNC00001468	129	+	8842086	8842254	255,0,0	2	35,35	0,133
chr19	8842301	8842498	JUNC00001469	133	+	8842301	8842498	255,0,0	2	34,35	0,162
chr19	8842472	8843113	JUNC00001470	52	+	8842472	8843113	255,0,0	2	34,35	0,606
chr19	8843116	8843525	JUNC00001471	31	+	8843116	8843525	255,0,0	2	35,35	0,374
chr19	8843638	8844780	JUNC00001472	49	+	8843638	8844780	255,0,0	2	35,31	0,1111
chr19	8844777	8845098	JUNC00001473	73	+	8844777	8845098	255,0,0	2	33,35	0,286
chr19	8845788	8846572	JUNC00001474	5	+	8845788	8846572	255,0,0	2	17,35	0,749
chr19	8847291	8847549	JUNC00001475	23	-	8847291	8847549	255,0,0	2	33,32	0,226
chr19	8847577	8847814	JUNC00001476	21	-	8847577	8847814	255,0,0	2	19,35	0,202
chr19	8847883	8848029	JUNC00001477	23	-	8847883	8848029	255,0,0	2	31,35	0,111
chr19	8848147	8848849	JUNC00001478	6	-	8848147	8848849	255,0,0	2	35,25	0,677
chr19	8849745	8849914	JUNC00001479	20	-	8849745	8849914	255,0,0	2	35,35	0,134
chr19	8849976	8852601	JUNC00001480	11	-	8849976	8852601	255,0,0	2	32,25	0,2600
chr19	8852685	8853037	JUNC00001481	9	-	8852685	8853037	255,0,0	2	24,35	0,317
chr19	8853192	8853373	JUNC00001482	16	-	8853192	8853373	255,0,0	2	31,33	0,148
chr19	8853197	8856512	JUNC00001483	2	-	8853197	8856512	255,0,0	2	26,22	0,3293
chr19	8853383	8856521	JUNC00001484	14	-	8853383	8856521	255,0,0	2	32,31	0,3107
chr19	8856552	8856879	JUNC00001485	13	-	8856552	8856879	255,0,0	2	33,34	0,293
chr19	8856861	8857059	JUNC00001486	9	-	8856861	8857059	255,0,0	2	35,26	0,172
chr19	8857153	8857827	JUNC00001487	13	-	8857153	8857827	255,0,0	2	31,34	0,640
chr19	8857846	8858352	JUNC00001488	19	-	8857846	8858352	255,0,0	2	34,28	0,478
chr19	8858453	8859644	JUNC00001489	19	-	8858453	8859644	255,0,0	2	31,33	0,1158
chr19	8859644	8860731	JUNC00001490	4	-	8859644	8860731	255,0,0	2	24,32	0,1055
chr19	8867859	8868149	JUNC00001491	124	-	8867859	8868149	255,0,0	2	35,34	0,256
chr19	8868115	8868659	JUNC00001492	213	-	8868115	8868659	255,0,0	2	34,34	0,510
chr19	8868662	8868826	JUNC00001493	184	-	8868662	8868826	255,0,0	2	35,35	0,129
chr19	8868823	8869003	JUNC00001494	105	-	8868823	8869003	255,0,0	2	34,34	0,146
chr19	8868985	8871760	JUNC00001495	134	-	8868985	8871760	255,0,0	2	35,35	0,2740
chr19	8871851	8872747	JUNC00001496	95	-	8871851	8872747	255,0,0	2	34,34	0,862
chr19	8872788	8872983	JUNC00001497	152	-	8872788	8872983	255,0,0	2	35,35	0,160
chr19	8886294	8890366	JUNC00001498	22	-	8886294	8890366	255,0,0	2	34,23	0,4049
chr19	8890491	8892955	JUNC00001499	12	-	8890491	8892955	255,0,0	2	35,30	0,2434
chr19	8893139	8893541	JUNC00001500	11	-	8893139	8893541	255,0,0	2	35,31	0,371
chr19	8895268	8897328	JUNC00001501	77	+	8895268	8897328	255,0,0	2	35,35	0,2025
chr19	8897400	8897754	JUNC00001502	71	+	8897400	8897754	255,0,0	2	29,35	0,319
chr19	8897762	8898052	JUNC00001503	46	+	8897762	8898052	255,0,0	2	34,33	0,257
chr19	8898128	8898743	JUNC00001504	43	+	8898128	8898743	255,0,0	2	31,33	0,582
chr19	8898767	8898926	JUNC00001505	89	+	8898767	8898926	255,0,0	2	34,31	0,128
chr19	8898977	8899384	JUNC00001506	40	+	8898977	8899384	255,0,0	2	31,35	0,372
chr19	8899578	8899795	JUNC00001507	45	+	8899578	8899795	255,0,0	2	35,35	0,182
chr19	8899591	8900475	JUNC00001508	1	+	8899591	8900475	255,0,0	2	22,14	0,870
chr19	8899848	8900495	JUNC00001509	93	+	8899848	8900495	255,0,0	2	35,34	0,613
chr19	8900555	8901166	JUNC00001510	76	+	8900555	8901166	255,0,0	2	35,33	0,578
chr19	8901268	8904274	JUNC00001511	161	+	8901268	8904274	255,0,0	2	34,35	0,2971
chr19	8904406	8905412	JUNC00001512	180	+	8904406	8905412	255,0,0	2	34,35	0,971
chr19	8905416	8905749	JUNC00001513	117	+	8905416	8905749	255,0,0	2	35,35	0,298
chr19	8905788	8905979	JUNC00001514	229	+	8905788	8905979	255,0,0	2	34,35	0,156
chr19	8905804	8905968	JUNC00001515	1	+	8905804	8905968	255,0,0	2	18,18	0,146
chr19	8912745	8913077	JUNC00001516	2	-	8912745	8913077	255,0,0	2	16,34	0,298
chr19	8913123	8913513	JUNC00001517	3	-	8913123	8913513	255,0,0	2	20,33	0,357
chr19	8914239	8915632	JUNC00001518	7	+	8914239	8915632	255,0,0	2	35,35	0,1358
chr19	8915045	8915632	JUNC00001519	7	+	8915045	8915632	255,0,0	2	13,35	0,552
chr19	8915881	8917520	JUNC00001520	16	+	8915881	8917520	255,0,0	2	33,22	0,1617
chr19	8917545	8919693	JUNC00001521	9	+	8917545	8919693	255,0,0	2	35,33	0,2115
chr19	8919774	8920711	JUNC00001522	16	+	8919774	8920711	255,0,0	2	30,32	0,905
chr19	8920780	8920985	JUNC00001523	8	+	8920780	8920985	255,0,0	2	34,30	0,175
chr19	8921024	8921926	JUNC00001524	15	+	8921024	8921926	255,0,0	2	29,31	0,871
chr19	8922012	8922186	JUNC00001525	9	+	8922012	8922186	255,0,0	2	25,30	0,144
chr19	8922188	8922438	JUNC00001526	9	+	8922188	8922438	255,0,0	2	35,35	0,215
chr19	8922437	8922605	JUNC00001527	18	+	8922437	8922605	255,0,0	2	35,35	0,133
chr19	8922620	8922988	JUNC00001528	6	+	8922620	8922988	255,0,0	2	31,35	0,333
chr19	8925494	8926154	JUNC00001529	2	+	8925494	8926154	255,0,0	2	27,10	0,650
chr19	8946048	8946194	JUNC00001530	166	+	8946048	8946194	255,0,0	2	27,34	0,112
chr19	8946211	8946383	JUNC00001531	83	+	8946211	8946383	255,0,0	2	35,35	0,137
chr19	8946367	8946532	JUNC00001532	178	+	8946367	8946532	255,0,0	2	35,35	0,130
chr19	8946570	8946740	JUNC00001533	102	+	8946570	8946740	255,0,0	2	34,33	0,137
chr19	8946743	8948038	JUNC00001534	232	+	8946743	8948038	255,0,0	2	34,35	0,1260
chr19	8948160	8948319	JUNC00001535	263	+	8948160	8948319	255,0,0	2	35,35	0,124
chr19	8948302	8948662	JUNC00001536	147	+	8948302	8948662	255,0,0	2	34,34	0,326
chr19	8948710	8949684	JUNC00001537	124	+	8948710	8949684	255,0,0	2	35,35	0,939
chr19	8949807	8950046	JUNC00001538	48	+	8949807	8950046	255,0,0	2	35,35	0,204
chr19	8955073	8955230	JUNC00001539	23	-	8955073	8955230	255,0,0	2	33,35	0,122
chr19	8962926	8963254	JUNC00001540	2	-	8962926	8963254	255,0,0	2	31,15	0,313
chr19	8963420	8963647	JUNC00001541	45	+	8963420	8963647	255,0,0	2	34,34	0,193
chr19	8963703	8964524	JUNC00001542	68	+	8963703	8964524	255,0,0	2	35,32	0,789
chr19	8964555	8964935	JUNC00001543	114	+	8964555	8964935	255,0,0	2	35,35	0,345
chr19	8967615	8969283	JUNC00001544	7	+	8967615	8969283	255,0,0	2	23,35	0,1633
chr19	8972614	8976786	JUNC00001545	16	+	8972614	8976786	255,0,0	2	35,33	0,4139
chr19	8976825	8977045	JUNC00001546	79	+	8976825	8977045	255,0,0	2	33,34	0,186
chr19	8977085	8979457	JUNC00001547	67	+	8977085	8979457	255,0,0	2	35,33	0,2339
chr19	8979517	8981739	JUNC00001548	44	+	8979517	8981739	255,0,0	2	35,35	0,2187
chr19	8981851	8982371	JUNC00001549	11	+	8981851	8982371	255,0,0	2	33,31	0,489
chr19	8981849	8983202	JUNC00001550	53	+	8981849	8983202	255,0,0	2	35,35	0,1318
chr19	8982376	8983202	JUNC00001551	10	+	8982376	8983202	255,0,0	2	30,35	0,791
chr19	8983202	8983445	JUNC00001552	44	+	8983202	8983445	255,0,0	2	35,35	0,208
chr19	8983463	8983612	JUNC00001553	67	+	8983463	8983612	255,0,0	2	35,32	0,117
chr19	8983642	8983956	JUNC00001554	51	+	8983642	8983956	255,0,0	2	35,34	0,280
chr19	8984068	8984990	JUNC00001555	93	+	8984068	8984990	255,0,0	2	35,35	0,887
chr19	8985074	8985232	JUNC00001556	156	+	8985074	8985232	255,0,0	2	35,35	0,123
chr19	8985398	8985557	JUNC00001557	137	+	8985398	8985557	255,0,0	2	35,33	0,126
chr19	8985616	8985801	JUNC00001558	68	+	8985616	8985801	255,0,0	2	35,35	0,150
chr19	8985815	8986119	JUNC00001559	48	+	8985815	8986119	255,0,0	2	31,34	0,270
chr19	8986194	8986388	JUNC00001560	178	+	8986194	8986388	255,0,0	2	35,35	0,159
chr19	8986415	8986996	JUNC00001561	179	+	8986415	8986996	255,0,0	2	35,33	0,548
chr19	8987032	8987235	JUNC00001562	81	+	8987032	8987235	255,0,0	2	33,35	0,168
chr19	8987409	8988825	JUNC00001563	122	+	8987409	8988825	255,0,0	2	35,35	0,1381
chr19	8988820	8989066	JUNC00001564	82	+	8988820	8989066	255,0,0	2	35,35	0,211
chr19	8989073	8989226	JUNC00001565	174	+	8989073	8989226	255,0,0	2	35,35	0,118
chr19	8989231	8989449	JUNC00001566	130	+	8989231	8989449	255,0,0	2	35,35	0,183
chr19	8989496	8989682	JUNC00001567	183	+	8989496	8989682	255,0,0	2	32,35	0,151
chr19	8989725	8989928	JUNC00001568	191	+	8989725	8989928	255,0,0	2	35,35	0,168
chr19	8989729	8989933	JUNC00001569	16	+	8989729	8989933	255,0,0	2	31,35	0,169
chr19	8989959	8990149	JUNC00001570	165	+	8989959	8990149	255,0,0	2	35,35	0,155
chr19	8995103	8996330	JUNC00001571	25	+	8995103	8996330	255,0,0	2	35,35	0,1192
chr19	8996435	9000062	JUNC00001572	38	+	8996435	9000062	255,0,0	2	35,35	0,3592
chr19	9000353	9000602	JUNC00001573	31	+	9000353	9000602	255,0,0	2	35,31	0,218
chr19	9000831	9001257	JUNC00001574	51	+	9000831	9001257	255,0,0	2	31,32	0,394
chr19	9002360	9002502	JUNC00001575	5	-	9002360	9002502	255,0,0	2	17,35	0,107
chr19	9002679	9003103	JUNC00001576	10	-	9002679	9003103	255,0,0	2	35,30	0,394
chr19	9004411	9005322	JUNC00001577	14	+	9004411	9005322	255,0,0	2	31,34	0,877
chr19	9005425	9005563	JUNC00001578	7	+	9005425	9005563	255,0,0	2	35,30	0,108
chr19	9005425	9005561	JUNC00001579	4	+	9005425	9005561	255,0,0	2	35,25	0,111
chr19	9005766	9005913	JUNC00001580	17	+	9005766	9005913	255,0,0	2	28,34	0,113
chr19	9005960	9007761	JUNC00001581	8	+	9005960	9007761	255,0,0	2	33,30	0,1771
chr19	9007787	9007946	JUNC00001582	13	+	9007787	9007946	255,0,0	2	12,34	0,125
chr19	9008018	9008290	JUNC00001583	12	+	9008018	9008290	255,0,0	2	18,31	0,241
chr19	9008404	9008607	JUNC00001584	8	+	9008404	9008607	255,0,0	2	26,31	0,172
chr19	9008611	9008765	JUNC00001585	11	+	9008611	9008765	255,0,0	2	35,34	0,120
chr19	9008807	9009475	JUNC00001586	10	+	9008807	9009475	255,0,0	2	35,35	0,633
chr19	9009512	9010822	JUNC00001587	9	+	9009512	9010822	255,0,0	2	24,29	0,1281
chr19	9010921	9011142	JUNC00001588	5	+	9010921	9011142	255,0,0	2	28,34	0,187
chr19	9011216	9011653	JUNC00001589	16	+	9011216	9011653	255,0,0	2	34,35	0,402
chr19	9011736	9011886	JUNC00001590	23	+	9011736	9011886	255,0,0	2	34,35	0,115
chr19	9011942	9012080	JUNC00001591	10	+	9011942	9012080	255,0,0	2	35,28	0,110
chr19	9012152	9012986	JUNC00001592	13	+	9012152	9012986	255,0,0	2	32,35	0,799
chr19	9012984	9013549	JUNC00001593	29	+	9012984	9013549	255,0,0	2	35,32	0,533
chr19	9013581	9013710	JUNC00001594	15	+	9013581	9013710	255,0,0	2	25,33	0,96
chr19	9013741	9013941	JUNC00001595	21	+	9013741	9013941	255,0,0	2	34,35	0,165
chr19	9013959	9015103	JUNC00001596	14	+	9013959	9015103	255,0,0	2	35,35	0,1109
chr19	9015134	9015425	JUNC00001597	26	+	9015134	9015425	255,0,0	2	33,33	0,258
chr19	9015493	9015651	JUNC00001598	14	+	9015493	9015651	255,0,0	2	30,32	0,126
chr19	9016837	9017988	JUNC00001599	23	+	9016837	9017988	255,0,0	2	35,34	0,1117
chr19	9017987	9018535	JUNC00001600	51	+	9017987	9018535	255,0,0	2	35,33	0,515
chr19	9018561	9020278	JUNC00001601	56	+	9018561	9020278	255,0,0	2	35,33	0,1684
chr19	9020328	9020530	JUNC00001602	66	+	9020328	9020530	255,0,0	2	35,35	0,167
chr19	9020524	9020791	JUNC00001603	32	+	9020524	9020791	255,0,0	2	35,35	0,232
chr19	9020839	9021172	JUNC00001604	48	+	9020839	9021172	255,0,0	2	35,35	0,298
chr19	9021206	9021559	JUNC00001605	39	+	9021206	9021559	255,0,0	2	34,33	0,320
chr19	9021593	9021774	JUNC00001606	18	+	9021593	9021774	255,0,0	2	33,33	0,148
chr19	9021896	9022048	JUNC00001607	43	+	9021896	9022048	255,0,0	2	34,34	0,118
chr19	9022057	9022250	JUNC00001608	56	+	9022057	9022250	255,0,0	2	32,34	0,159
chr19	9022242	9022546	JUNC00001609	29	+	9022242	9022546	255,0,0	2	33,32	0,272
chr19	9022579	9022781	JUNC00001610	72	+	9022579	9022781	255,0,0	2	33,35	0,167
chr19	9022851	9023472	JUNC00001611	47	+	9022851	9023472	255,0,0	2	35,32	0,589
chr19	9023438	9023575	JUNC00001612	1	+	9023438	9023575	255,0,0	2	18,18	0,119
chr19	9023637	9024824	JUNC00001613	91	+	9023637	9024824	255,0,0	2	32,35	0,1152
chr19	9024844	9025436	JUNC00001614	48	+	9024844	9025436	255,0,0	2	35,35	0,557
chr19	9025485	9025660	JUNC00001615	38	+	9025485	9025660	255,0,0	2	35,35	0,140
chr19	9025740	9026014	JUNC00001616	32	+	9025740	9026014	255,0,0	2	34,35	0,239
chr19	9028484	9029908	JUNC00001617	4	+	9028484	9029908	255,0,0	2	27,32	0,1392
chr19	9030035	9033611	JUNC00001618	3	+	9030035	9033611	255,0,0	2	32,35	0,3541
chr19	9033858	9034253	JUNC00001619	8	+	9033858	9034253	255,0,0	2	34,21	0,374
chr19	9034298	9036868	JUNC00001620	12	+	9034298	9036868	255,0,0	2	35,35	0,2535
chr19	9037278	9038542	JUNC00001621	12	+	9037278	9038542	255,0,0	2	34,33	0,1231
chr19	9038586	9038784	JUNC00001622	14	+	9038586	9038784	255,0,0	2	33,31	0,167
chr19	9038830	9039081	JUNC00001623	20	+	9038830	9039081	255,0,0	2	34,31	0,220
chr19	9039108	9039555	JUNC00001624	22	+	9039108	9039555	255,0,0	2	35,32	0,415
chr19	9041681	9042740	JUNC00001625	659	+	9041681	9042740	255,0,0	2	34,35	0,1024
chr19	9042829	9043686	JUNC00001626	790	+	9042829	9043686	255,0,0	2	35,35	0,822
chr19	9043680	9043888	JUNC00001627	793	+	9043680	9043888	255,0,0	2	35,35	0,173
chr19	9043961	9044368	JUNC00001628	1349	+	9043961	9044368	255,0,0	2	35,35	0,372
chr19	9044442	9047031	JUNC00001629	890	+	9044442	9047031	255,0,0	2	35,35	0,2554
chr19	9047091	9047428	JUNC00001630	627	+	9047091	9047428	255,0,0	2	35,35	0,302
chr19	9047563	9051842	JUNC00001631	577	+	9047563	9051842	255,0,0	2	35,35	0,4244
chr19	9051945	9052109	JUNC00001632	1164	+	9051945	9052109	255,0,0	2	35,35	0,129
chr19	9052164	9052468	JUNC00001633	840	+	9052164	9052468	255,0,0	2	35,35	0,269
chr19	9063902	9074176	JUNC00001634	3	+	9063902	9074176	255,0,0	2	17,25	0,10249
chr19	9074227	9074616	JUNC00001635	24	+	9074227	9074616	255,0,0	2	35,27	0,362
chr19	9074711	9075184	JUNC00001636	10	+	9074711	9075184	255,0,0	2	35,19	0,454
chr19	9075320	9076215	JUNC00001637	9	+	9075320	9076215	255,0,0	2	33,27	0,868
chr19	9075319	9111675	JUNC00001638	6	+	9075319	9111675	255,0,0	2	34,27	0,36329
chr19	9093037	9093082	JUNC00001639	2	+	9093037	9093082	255,0,0	2	18,26	0,19
chr19	9093086	9093147	JUNC00001640	21	+	9093086	9093147	255,0,0	2	25,35	0,26
chr19	9120197	9151092	JUNC00001641	1	+	9120197	9151092	255,0,0	2	9,27	0,30868
chr19	9187663	9188706	JUNC00001642	24	-	9187663	9188706	255,0,0	2	35,33	0,1010
chr19	9188751	9191024	JUNC00001643	12	-	9188751	9191024	255,0,0	2	33,33	0,2240
chr19	9191075	9193053	JUNC00001644	9	-	9191075	9193053	255,0,0	2	35,35	0,1943
chr19	9193143	9193707	JUNC00001645	12	-	9193143	9193707	255,0,0	2	33,30	0,534
chr19	9193788	9209311	JUNC00001646	9	-	9193788	9209311	255,0,0	2	32,35	0,15488
chr19	9209445	9210037	JUNC00001647	12	-	9209445	9210037	255,0,0	2	32,33	0,559
chr19	9905882	9911235	JUNC00001648	2	-	9905882	9911235	255,0,0	2	19,32	0,5321
chr19	9947328	9948744	JUNC00001649	212	-	9947328	9948744	255,0,0	2	35,35	0,1381
chr19	9948825	9949340	JUNC00001650	163	-	9948825	9949340	255,0,0	2	35,35	0,480
chr19	9949378	9949622	JUNC00001651	90	-	9949378	9949622	255,0,0	2	35,35	0,209
chr19	9949631	9951114	JUNC00001652	71	-	9949631	9951114	255,0,0	2	35,35	0,1448
chr19	9951271	9952201	JUNC00001653	106	-	9951271	9952201	255,0,0	2	35,35	0,895
chr19	9952251	9952652	JUNC00001654	97	-	9952251	9952652	255,0,0	2	35,35	0,366
chr19	9952703	9952843	JUNC00001655	67	-	9952703	9952843	255,0,0	2	35,35	0,105
chr19	9952889	9957693	JUNC00001656	7	-	9952889	9957693	255,0,0	2	29,12	0,4792
chr19	9952883	9958222	JUNC00001657	31	-	9952883	9958222	255,0,0	2	35,34	0,5305
chr19	9957681	9958220	JUNC00001658	8	-	9957681	9958220	255,0,0	2	12,32	0,507
chr19	9958291	9958429	JUNC00001659	75	-	9958291	9958429	255,0,0	2	32,35	0,103
chr19	9958474	9958961	JUNC00001660	122	-	9958474	9958961	255,0,0	2	35,34	0,453
chr19	9958945	9959997	JUNC00001661	74	-	9958945	9959997	255,0,0	2	34,35	0,1017
chr19	9960042	9960231	JUNC00001662	56	-	9960042	9960231	255,0,0	2	35,35	0,154
chr19	9960219	9961199	JUNC00001663	46	-	9960219	9961199	255,0,0	2	35,35	0,945
chr19	9961182	9967796	JUNC00001664	31	-	9961182	9967796	255,0,0	2	34,34	0,6580
chr19	9968467	9969363	JUNC00001665	21	-	9968467	9969363	255,0,0	2	32,35	0,861
chr19	9969407	9969844	JUNC00001666	58	-	9969407	9969844	255,0,0	2	35,34	0,403
chr19	9969927	9973859	JUNC00001667	21	-	9969927	9973859	255,0,0	2	34,31	0,3901
chr19	10057438	10058705	JUNC00001668	502	+	10057438	10058705	255,0,0	2	35,35	0,1232
chr19	10058782	10059084	JUNC00001669	1802	+	10058782	10059084	255,0,0	2	35,35	0,267
chr19	10059140	10059305	JUNC00001670	1013	+	10059140	10059305	255,0,0	2	35,35	0,130
chr19	10102096	10102798	JUNC00001671	2	+	10102096	10102798	255,0,0	2	31,24	0,678
chr19	10104951	10106858	JUNC00001672	1	+	10104951	10106858	255,0,0	2	20,16	0,1891
chr19	10106919	10108250	JUNC00001673	2	+	10106919	10108250	255,0,0	2	23,17	0,1314
chr19	10108272	10108964	JUNC00001674	2	+	10108272	10108964	255,0,0	2	28,18	0,674
chr19	10116411	10126725	JUNC00001675	24	+	10116411	10126725	255,0,0	2	35,34	0,10280
chr19	10126767	10127357	JUNC00001676	24	+	10126767	10127357	255,0,0	2	35,32	0,558
chr19	10127488	10128540	JUNC00001677	24	+	10127488	10128540	255,0,0	2	35,31	0,1021
chr19	10128576	10128749	JUNC00001678	32	+	10128576	10128749	255,0,0	2	35,33	0,140
chr19	10128804	10129130	JUNC00001679	37	+	10128804	10129130	255,0,0	2	35,35	0,291
chr19	10129121	10129631	JUNC00001680	23	+	10129121	10129631	255,0,0	2	35,35	0,475
chr19	10129640	10130120	JUNC00001681	42	+	10129640	10130120	255,0,0	2	33,34	0,446
chr19	10130149	10130511	JUNC00001682	26	+	10130149	10130511	255,0,0	2	35,31	0,331
chr19	10130544	10130737	JUNC00001683	19	+	10130544	10130737	255,0,0	2	33,31	0,162
chr19	10130751	10130946	JUNC00001684	134	+	10130751	10130946	255,0,0	2	35,32	0,163
chr19	10131006	10132409	JUNC00001685	30	+	10131006	10132409	255,0,0	2	34,35	0,1368
chr19	10138769	10139209	JUNC00001686	184	-	10138769	10139209	255,0,0	2	35,34	0,406
chr19	10139266	10140126	JUNC00001687	264	-	10139266	10140126	255,0,0	2	35,35	0,825
chr19	10140136	10140776	JUNC00001688	115	-	10140136	10140776	255,0,0	2	35,35	0,605
chr19	10140803	10141039	JUNC00001689	212	-	10140803	10141039	255,0,0	2	35,35	0,201
chr19	10141067	10144795	JUNC00001690	225	-	10141067	10144795	255,0,0	2	35,34	0,3694
chr19	10144803	10145088	JUNC00001691	112	-	10144803	10145088	255,0,0	2	35,35	0,250
chr19	10145079	10157089	JUNC00001692	167	-	10145079	10157089	255,0,0	2	35,35	0,11975
chr19	10157145	10163226	JUNC00001693	164	-	10157145	10163226	255,0,0	2	35,35	0,6046
chr19	10163258	10163432	JUNC00001694	236	-	10163258	10163432	255,0,0	2	35,35	0,139
chr19	10163561	10166265	JUNC00001695	141	-	10163561	10166265	255,0,0	2	34,35	0,2669
chr19	10166306	10175747	JUNC00001696	131	-	10166306	10175747	255,0,0	2	35,35	0,9406
chr19	10257719	10259448	JUNC00001697	125	+	10257719	10259448	255,0,0	2	35,32	0,1697
chr19	10259492	10260209	JUNC00001698	167	+	10259492	10260209	255,0,0	2	35,35	0,682
chr19	10260337	10260901	JUNC00001699	86	+	10260337	10260901	255,0,0	2	35,34	0,530
chr19	10260934	10261279	JUNC00001700	120	+	10260934	10261279	255,0,0	2	35,35	0,310
chr19	10261339	10265963	JUNC00001701	134	+	10261339	10265963	255,0,0	2	34,34	0,4590
chr19	10265956	10267436	JUNC00001702	137	+	10265956	10267436	255,0,0	2	34,35	0,1445
chr19	10267461	10268209	JUNC00001703	1	+	10267461	10268209	255,0,0	2	15,21	0,727
chr19	10267444	10268225	JUNC00001704	194	+	10267444	10268225	255,0,0	2	34,35	0,746
chr19	10268253	10268519	JUNC00001705	207	+	10268253	10268519	255,0,0	2	35,34	0,232
chr19	10268547	10268842	JUNC00001706	204	+	10268547	10268842	255,0,0	2	35,35	0,260
chr19	10268852	10269013	JUNC00001707	267	+	10268852	10269013	255,0,0	2	35,35	0,126
chr19	10269069	10269395	JUNC00001708	86	+	10269069	10269395	255,0,0	2	35,35	0,291
chr19	10270612	10270681	JUNC00001709	133	+	10270612	10270681	255,0,0	2	33,35	0,34
chr19	10275554	10278210	JUNC00001710	34	-	10275554	10278210	255,0,0	2	33,33	0,2623
chr19	10275555	10278210	JUNC00001711	5	-	10275555	10278210	255,0,0	2	32,22	0,2633
chr19	10275553	10278319	JUNC00001712	2	-	10275553	10278319	255,0,0	2	34,26	0,2740
chr19	10278719	10280947	JUNC00001713	381	+	10278719	10280947	255,0,0	2	35,34	0,2194
chr19	10280602	10280937	JUNC00001714	1	+	10280602	10280937	255,0,0	2	12,24	0,311
chr19	10280988	10281688	JUNC00001715	222	+	10280988	10281688	255,0,0	2	35,35	0,665
chr19	10281755	10282238	JUNC00001716	389	+	10281755	10282238	255,0,0	2	35,32	0,451
chr19	10289585	10290257	JUNC00001717	1	-	10289585	10290257	255,0,0	2	10,26	0,646
chr19	10293593	10294033	JUNC00001718	2	-	10293593	10294033	255,0,0	2	25,22	0,418
chr19	10294110	10294309	JUNC00001719	3	-	10294110	10294309	255,0,0	2	12,25	0,174
chr19	10301333	10301400	JUNC00001720	8	-	10301333	10301400	255,0,0	2	32,34	0,33
chr19	10323088	10324870	JUNC00001721	2	-	10323088	10324870	255,0,0	2	26,12	0,1770
chr19	10325019	10325578	JUNC00001722	3	-	10325019	10325578	255,0,0	2	27,22	0,537
chr19	10325661	10326556	JUNC00001723	10	-	10325661	10326556	255,0,0	2	25,28	0,867
chr19	10326698	10327851	JUNC00001724	6	-	10326698	10327851	255,0,0	2	30,32	0,1121
chr19	10327867	10328235	JUNC00001725	3	-	10327867	10328235	255,0,0	2	25,29	0,339
chr19	10329414	10330161	JUNC00001726	1	-	10329414	10330161	255,0,0	2	25,11	0,736
chr19	10330211	10330640	JUNC00001727	2	-	10330211	10330640	255,0,0	2	20,27	0,402
chr19	10330659	10330815	JUNC00001728	2	-	10330659	10330815	255,0,0	2	32,29	0,127
chr19	10330844	10331338	JUNC00001729	9	-	10330844	10331338	255,0,0	2	26,31	0,463
chr19	10335232	10337016	JUNC00001730	10	-	10335232	10337016	255,0,0	2	33,33	0,1751
chr19	10337044	10337608	JUNC00001731	2	-	10337044	10337608	255,0,0	2	17,25	0,539
chr19	10337691	10339506	JUNC00001732	1	-	10337691	10339506	255,0,0	2	27,9	0,1806
chr19	10339552	10343696	JUNC00001733	2	-	10339552	10343696	255,0,0	2	33,20	0,4124
chr19	10343781	10344234	JUNC00001734	4	-	10343781	10344234	255,0,0	2	34,28	0,425
chr19	10345658	10346017	JUNC00001735	5	-	10345658	10346017	255,0,0	2	31,34	0,325
chr19	10346109	10379334	JUNC00001736	1	-	10346109	10379334	255,0,0	2	12,24	0,33201
chr19	10463972	10487860	JUNC00001737	10	+	10463972	10487860	255,0,0	2	31,31	0,23857
chr19	10487899	10492487	JUNC00001738	7	+	10487899	10492487	255,0,0	2	34,35	0,4553
chr19	10492501	10510072	JUNC00001739	4	+	10492501	10510072	255,0,0	2	31,33	0,17538
chr19	10496345	10510072	JUNC00001740	2	+	10496345	10510072	255,0,0	2	33,33	0,13694
chr19	10501138	10504862	JUNC00001741	2	+	10501138	10504862	255,0,0	2	19,35	0,3689
chr19	10510142	10513671	JUNC00001742	10	+	10510142	10513671	255,0,0	2	33,30	0,3499
chr19	10513886	10517351	JUNC00001743	5	+	10513886	10517351	255,0,0	2	26,34	0,3431
chr19	10517456	10517901	JUNC00001744	9	+	10517456	10517901	255,0,0	2	31,35	0,410
chr19	10517950	10518509	JUNC00001745	7	+	10517950	10518509	255,0,0	2	31,35	0,524
chr19	10518641	10522860	JUNC00001746	18	+	10518641	10522860	255,0,0	2	33,31	0,4188
chr19	10548790	10548991	JUNC00001747	1	-	10548790	10548991	255,0,0	2	24,12	0,189
chr19	10548800	10548997	JUNC00001748	1	-	10548800	10548997	255,0,0	2	18,18	0,179
chr19	10549027	10549453	JUNC00001749	3	-	10549027	10549453	255,0,0	2	31,33	0,393
chr19	10551577	10551714	JUNC00001750	3	-	10551577	10551714	255,0,0	2	35,20	0,117
chr19	10551785	10552027	JUNC00001751	1	-	10551785	10552027	255,0,0	2	23,13	0,229
chr19	10577586	10591502	JUNC00001752	35	-	10577586	10591502	255,0,0	2	33,33	0,13883
chr19	10591551	10591689	JUNC00001753	32	-	10591551	10591689	255,0,0	2	28,31	0,107
chr19	10591568	10591834	JUNC00001754	1	-	10591568	10591834	255,0,0	2	11,25	0,241
chr19	10591845	10599581	JUNC00001755	14	-	10591845	10599581	255,0,0	2	31,33	0,7703
chr19	10599785	10600475	JUNC00001756	13	+	10599785	10600475	255,0,0	2	32,34	0,656
chr19	10600517	10606305	JUNC00001757	7	+	10600517	10606305	255,0,0	2	33,35	0,5753
chr19	10606476	10606655	JUNC00001758	3	+	10606476	10606655	255,0,0	2	13,35	0,144
chr19	10606455	10607340	JUNC00001759	16	+	10606455	10607340	255,0,0	2	34,31	0,854
chr19	10607378	10607813	JUNC00001760	14	+	10607378	10607813	255,0,0	2	35,31	0,404
chr19	10607893	10609628	JUNC00001761	9	+	10607893	10609628	255,0,0	2	35,35	0,1700
chr19	10607921	10609628	JUNC00001762	12	+	10607921	10609628	255,0,0	2	34,35	0,1672
chr19	10609975	10611323	JUNC00001763	9	+	10609975	10611323	255,0,0	2	33,35	0,1313
chr19	10611374	10614143	JUNC00001764	20	+	10611374	10614143	255,0,0	2	33,34	0,2735
chr19	10614250	10615205	JUNC00001765	8	+	10614250	10615205	255,0,0	2	28,35	0,920
chr19	10615304	10620216	JUNC00001766	17	+	10615304	10620216	255,0,0	2	34,35	0,4877
chr19	10625497	10626295	JUNC00001767	12	-	10625497	10626295	255,0,0	2	33,33	0,765
chr19	10626433	10629049	JUNC00001768	15	-	10626433	10629049	255,0,0	2	31,31	0,2585
chr19	10629083	10629575	JUNC00001769	11	-	10629083	10629575	255,0,0	2	28,23	0,469
chr19	10629624	10630221	JUNC00001770	9	-	10629624	10630221	255,0,0	2	30,33	0,564
chr19	10645725	10646053	JUNC00001771	11	-	10645725	10646053	255,0,0	2	33,35	0,293
chr19	10646061	10649361	JUNC00001772	15	-	10646061	10649361	255,0,0	2	33,35	0,3265
chr19	10649395	10649739	JUNC00001773	2	-	10649395	10649739	255,0,0	2	30,10	0,334
chr19	10649466	10649764	JUNC00001774	22	-	10649466	10649764	255,0,0	2	32,35	0,263
chr19	10649972	10651468	JUNC00001775	2	-	10649972	10651468	255,0,0	2	29,10	0,1486
chr19	10649969	10651587	JUNC00001776	21	-	10649969	10651587	255,0,0	2	32,14	0,1604
chr19	10653532	10654983	JUNC00001777	4	+	10653532	10654983	255,0,0	2	32,31	0,1420
chr19	10656951	10659706	JUNC00001778	5	+	10656951	10659706	255,0,0	2	35,35	0,2720
chr19	10659857	10661198	JUNC00001779	4	+	10659857	10661198	255,0,0	2	23,18	0,1323
chr19	10661303	10662335	JUNC00001780	8	+	10661303	10662335	255,0,0	2	32,24	0,1008
chr19	10662437	10663045	JUNC00001781	4	+	10662437	10663045	255,0,0	2	31,31	0,577
chr19	10667249	10667663	JUNC00001782	12	-	10667249	10667663	255,0,0	2	30,27	0,387
chr19	10667695	10667841	JUNC00001783	7	-	10667695	10667841	255,0,0	2	31,26	0,120
chr19	10667821	10667982	JUNC00001784	9	-	10667821	10667982	255,0,0	2	28,29	0,132
chr19	10668025	10668194	JUNC00001785	5	-	10668025	10668194	255,0,0	2	32,35	0,134
chr19	10668231	10668954	JUNC00001786	15	-	10668231	10668954	255,0,0	2	35,34	0,689
chr19	10669027	10669225	JUNC00001787	4	-	10669027	10669225	255,0,0	2	31,33	0,165
chr19	10669292	10669817	JUNC00001788	5	-	10669292	10669817	255,0,0	2	20,34	0,491
chr19	10669868	10670535	JUNC00001789	6	-	10669868	10670535	255,0,0	2	32,34	0,633
chr19	10670565	10670722	JUNC00001790	9	-	10670565	10670722	255,0,0	2	26,35	0,122
chr19	10670763	10670874	JUNC00001791	1	-	10670763	10670874	255,0,0	2	9,27	0,84
chr19	10670847	10671450	JUNC00001792	6	-	10670847	10671450	255,0,0	2	35,29	0,574
chr19	10671481	10671823	JUNC00001793	3	-	10671481	10671823	255,0,0	2	30,24	0,318
chr19	10671844	10673556	JUNC00001794	5	-	10671844	10673556	255,0,0	2	34,35	0,1677
chr19	10673672	10673830	JUNC00001795	7	-	10673672	10673830	255,0,0	2	31,33	0,125
chr19	10673876	10675094	JUNC00001796	7	-	10673876	10675094	255,0,0	2	32,34	0,1184
chr19	10675222	10678680	JUNC00001797	3	-	10675222	10678680	255,0,0	2	28,23	0,3435
chr19	10678741	10679454	JUNC00001798	2	-	10678741	10679454	255,0,0	2	22,24	0,689
chr19	10678730	10679914	JUNC00001799	5	-	10678730	10679914	255,0,0	2	33,16	0,1168
chr19	10680221	10681369	JUNC00001800	102	+	10680221	10681369	255,0,0	2	35,35	0,1113
chr19	10681334	10696621	JUNC00001801	5	+	10681334	10696621	255,0,0	2	25,35	0,15252
chr19	10681448	10682317	JUNC00001802	122	+	10681448	10682317	255,0,0	2	35,35	0,834
chr19	10682364	10682775	JUNC00001803	262	+	10682364	10682775	255,0,0	2	35,35	0,376
chr19	10682927	10685226	JUNC00001804	116	+	10682927	10685226	255,0,0	2	35,35	0,2264
chr19	10685273	10686168	JUNC00001805	162	+	10685273	10686168	255,0,0	2	33,35	0,860
chr19	10686196	10687397	JUNC00001806	145	+	10686196	10687397	255,0,0	2	35,35	0,1166
chr19	10687482	10688630	JUNC00001807	17	+	10687482	10688630	255,0,0	2	35,35	0,1113
chr19	10687486	10688630	JUNC00001808	119	+	10687486	10688630	255,0,0	2	35,33	0,1111
chr19	10688646	10689376	JUNC00001809	363	+	10688646	10689376	255,0,0	2	35,35	0,695
chr19	10689423	10690012	JUNC00001810	177	+	10689423	10690012	255,0,0	2	35,35	0,554
chr19	10690045	10693573	JUNC00001811	123	+	10690045	10693573	255,0,0	2	35,35	0,3493
chr19	10693579	10693744	JUNC00001812	310	+	10693579	10693744	255,0,0	2	35,35	0,130
chr19	10693783	10696065	JUNC00001813	216	+	10693783	10696065	255,0,0	2	35,35	0,2247
chr19	10696174	10696345	JUNC00001814	207	+	10696174	10696345	255,0,0	2	35,35	0,136
chr19	10696439	10696586	JUNC00001815	310	+	10696439	10696586	255,0,0	2	35,35	0,112
chr19	10696624	10696814	JUNC00001816	195	+	10696624	10696814	255,0,0	2	35,35	0,155
chr19	10696953	10697863	JUNC00001817	407	+	10696953	10697863	255,0,0	2	34,35	0,875
chr19	10697889	10698051	JUNC00001818	195	+	10697889	10698051	255,0,0	2	35,35	0,127
chr19	10698093	10699248	JUNC00001819	584	+	10698093	10699248	255,0,0	2	35,35	0,1120
chr19	10699302	10699691	JUNC00001820	485	+	10699302	10699691	255,0,0	2	35,35	0,354
chr19	10699786	10700420	JUNC00001821	176	+	10699786	10700420	255,0,0	2	35,35	0,599
chr19	10700445	10701116	JUNC00001822	360	+	10700445	10701116	255,0,0	2	35,35	0,636
chr19	10701217	10701650	JUNC00001823	288	+	10701217	10701650	255,0,0	2	35,35	0,398
chr19	10701690	10702013	JUNC00001824	189	+	10701690	10702013	255,0,0	2	35,35	0,288
chr19	10702113	10702286	JUNC00001825	184	+	10702113	10702286	255,0,0	2	35,35	0,138
chr19	10702319	10702949	JUNC00001826	545	+	10702319	10702949	255,0,0	2	35,35	0,595
chr19	10703003	10703603	JUNC00001827	638	+	10703003	10703603	255,0,0	2	35,35	0,565
chr19	10733988	10734100	JUNC00001828	1	+	10733988	10734100	255,0,0	2	13,23	0,89
chr19	10763287	10780723	JUNC00001829	1	+	10763287	10780723	255,0,0	2	12,24	0,17412
chr19	10763445	10780726	JUNC00001830	3	+	10763445	10780726	255,0,0	2	24,27	0,17254
chr19	10763448	10780726	JUNC00001831	7	+	10763448	10780726	255,0,0	2	25,27	0,17251
chr19	10780769	10784790	JUNC00001832	8	+	10780769	10784790	255,0,0	2	29,31	0,3990
chr19	10784915	10785794	JUNC00001833	6	+	10784915	10785794	255,0,0	2	16,34	0,845
chr19	10785820	10787046	JUNC00001834	15	+	10785820	10787046	255,0,0	2	23,33	0,1193
chr19	10918042	10923004	JUNC00001835	1	+	10918042	10923004	255,0,0	2	26,10	0,4952
chr19	10923256	10927632	JUNC00001836	1	+	10923256	10927632	255,0,0	2	22,14	0,4362
chr19	10928823	10929406	JUNC00001837	1	+	10928823	10929406	255,0,0	2	28,8	0,575
chr19	10930517	10931689	JUNC00001838	1	+	10930517	10931689	255,0,0	2	19,17	0,1155
chr19	10933607	10934088	JUNC00001839	81	-	10933607	10934088	255,0,0	2	34,35	0,446
chr19	10934212	10934648	JUNC00001840	129	-	10934212	10934648	255,0,0	2	33,35	0,401
chr19	10934852	10936052	JUNC00001841	60	-	10934852	10936052	255,0,0	2	35,33	0,1167
chr19	10936187	10937746	JUNC00001842	25	-	10936187	10937746	255,0,0	2	35,34	0,1525
chr19	10937822	10937988	JUNC00001843	54	-	10937822	10937988	255,0,0	2	34,34	0,132
chr19	10938115	10938479	JUNC00001844	18	-	10938115	10938479	255,0,0	2	35,35	0,329
chr19	10938559	10939769	JUNC00001845	22	-	10938559	10939769	255,0,0	2	35,24	0,1186
chr19	10940042	10940993	JUNC00001846	53	-	10940042	10940993	255,0,0	2	35,35	0,916
chr19	10941142	10941453	JUNC00001847	77	-	10941142	10941453	255,0,0	2	35,34	0,277
chr19	10941599	10944062	JUNC00001848	105	-	10941599	10944062	255,0,0	2	35,34	0,2429
chr19	10945867	10945906	JUNC00001849	2	-	10945867	10945906	255,0,0	2	9,27	0,12
chr19	10946605	10947108	JUNC00001850	20	-	10946605	10947108	255,0,0	2	34,32	0,471
chr19	10947148	10948759	JUNC00001851	42	-	10947148	10948759	255,0,0	2	31,28	0,1583
chr19	10948943	10956175	JUNC00001852	17	-	10948943	10956175	255,0,0	2	33,34	0,7198
chr19	10969923	10972027	JUNC00001853	131	+	10969923	10972027	255,0,0	2	35,35	0,2069
chr19	10972107	10972341	JUNC00001854	145	+	10972107	10972341	255,0,0	2	35,35	0,199
chr19	10972353	10973447	JUNC00001855	9	+	10972353	10973447	255,0,0	2	30,32	0,1062
chr19	10972349	10973507	JUNC00001856	38	+	10972349	10973507	255,0,0	2	34,35	0,1123
chr19	10973579	10973729	JUNC00001857	91	+	10973579	10973729	255,0,0	2	35,35	0,115
chr19	10973733	10973893	JUNC00001858	44	+	10973733	10973893	255,0,0	2	35,34	0,126
chr19	10973887	10974699	JUNC00001859	86	+	10973887	10974699	255,0,0	2	35,35	0,777
chr19	10974672	10974847	JUNC00001860	105	+	10974672	10974847	255,0,0	2	34,34	0,141
chr19	10974854	10975213	JUNC00001861	41	+	10974854	10975213	255,0,0	2	34,34	0,325
chr19	10975220	10975451	JUNC00001862	88	+	10975220	10975451	255,0,0	2	35,35	0,196
chr19	10975492	10976867	JUNC00001863	75	+	10975492	10976867	255,0,0	2	34,34	0,1341
chr19	10976954	10977226	JUNC00001864	77	+	10976954	10977226	255,0,0	2	35,35	0,237
chr19	10977226	10977491	JUNC00001865	90	+	10977226	10977491	255,0,0	2	35,34	0,231
chr19	10977508	10977813	JUNC00001866	125	+	10977508	10977813	255,0,0	2	35,33	0,272
chr19	10977917	10978162	JUNC00001867	38	+	10977917	10978162	255,0,0	2	34,35	0,210
chr19	10978198	10979558	JUNC00001868	55	+	10978198	10979558	255,0,0	2	35,34	0,1326
chr19	11017749	11018001	JUNC00001869	13	-	11017749	11018001	255,0,0	2	30,34	0,218
chr19	11018010	11019800	JUNC00001870	17	-	11018010	11019800	255,0,0	2	32,28	0,1762
chr19	11019872	11022801	JUNC00001871	10	-	11019872	11022801	255,0,0	2	30,34	0,2895
chr19	11844979	11845325	JUNC00001872	20	+	11844979	11845325	255,0,0	2	35,34	0,312
chr19	11845324	11847397	JUNC00001873	34	+	11845324	11847397	255,0,0	2	33,33	0,2040
chr19	11847479	11848666	JUNC00001874	16	+	11847479	11848666	255,0,0	2	34,29	0,1158
chr19	11849194	11849255	JUNC00001875	9	+	11849194	11849255	255,0,0	2	27,30	0,31
chr19	11861098	11862669	JUNC00001876	1	-	11861098	11862669	255,0,0	2	25,11	0,1560
chr19	11916885	11917426	JUNC00001877	1	+	11916885	11917426	255,0,0	2	13,23	0,518
chr19	11987032	11988871	JUNC00001878	7	+	11987032	11988871	255,0,0	2	35,34	0,1805
chr19	11988914	11994699	JUNC00001879	23	+	11988914	11994699	255,0,0	2	35,32	0,5753
chr19	11994856	11995323	JUNC00001880	11	+	11994856	11995323	255,0,0	2	29,29	0,438
chr19	11995340	11995893	JUNC00001881	25	+	11995340	11995893	255,0,0	2	35,35	0,518
chr19	11996020	11996990	JUNC00001882	35	+	11996020	11996990	255,0,0	2	33,34	0,936
chr19	11996471	11996990	JUNC00001883	3	+	11996471	11996990	255,0,0	2	13,34	0,485
chr19	11997023	11997911	JUNC00001884	32	+	11997023	11997911	255,0,0	2	35,35	0,853
chr19	11997932	11998325	JUNC00001885	44	+	11997932	11998325	255,0,0	2	34,35	0,358
chr19	11998476	11999659	JUNC00001886	55	+	11998476	11999659	255,0,0	2	32,33	0,1150
chr19	11999682	12004399	JUNC00001887	24	+	11999682	12004399	255,0,0	2	34,35	0,4682
chr19	12004510	12006055	JUNC00001888	21	+	12004510	12006055	255,0,0	2	35,33	0,1512
chr19	12006121	12006662	JUNC00001889	14	+	12006121	12006662	255,0,0	2	25,35	0,506
chr19	12006712	12008204	JUNC00001890	10	+	12006712	12008204	255,0,0	2	13,35	0,1457
chr19	12008196	12010202	JUNC00001891	24	+	12008196	12010202	255,0,0	2	33,34	0,1972
chr19	12010282	12011744	JUNC00001892	31	+	12010282	12011744	255,0,0	2	35,35	0,1427
chr19	12011834	12014207	JUNC00001893	40	+	12011834	12014207	255,0,0	2	35,34	0,2339
chr19	12014294	12017153	JUNC00001894	35	+	12014294	12017153	255,0,0	2	35,35	0,2824
chr19	12017179	12017349	JUNC00001895	24	+	12017179	12017349	255,0,0	2	31,35	0,135
chr19	12017432	12017854	JUNC00001896	11	+	12017432	12017854	255,0,0	2	32,34	0,388
chr19	12018100	12018171	JUNC00001897	5	+	12018100	12018171	255,0,0	2	35,34	0,37
chr19	12040754	12045207	JUNC00001898	9	+	12040754	12045207	255,0,0	2	32,31	0,4422
chr19	12045350	12048181	JUNC00001899	35	+	12045350	12048181	255,0,0	2	35,34	0,2797
chr19	12048363	12052326	JUNC00001900	93	+	12048363	12052326	255,0,0	2	35,35	0,3928
chr19	12052456	12052761	JUNC00001901	52	+	12052456	12052761	255,0,0	2	34,35	0,270
chr19	12052795	12053153	JUNC00001902	35	+	12052795	12053153	255,0,0	2	34,33	0,325
chr19	12053143	12053393	JUNC00001903	46	+	12053143	12053393	255,0,0	2	32,35	0,215
chr19	12053455	12058428	JUNC00001904	51	+	12053455	12058428	255,0,0	2	35,35	0,4938
chr19	12058608	12058916	JUNC00001905	54	+	12058608	12058916	255,0,0	2	31,35	0,273
chr19	12058968	12062872	JUNC00001906	114	+	12058968	12062872	255,0,0	2	34,34	0,3870
chr19	12062908	12063729	JUNC00001907	36	+	12062908	12063729	255,0,0	2	34,35	0,786
chr19	12063755	12065121	JUNC00001908	29	+	12063755	12065121	255,0,0	2	35,31	0,1335
chr19	12065237	12066119	JUNC00001909	47	+	12065237	12066119	255,0,0	2	35,35	0,847
chr19	12066270	12066424	JUNC00001910	78	+	12066270	12066424	255,0,0	2	35,35	0,119
chr19	12067525	12067569	JUNC00001911	4	+	12067525	12067569	255,0,0	2	8,34	0,10
chr19	12068135	12068196	JUNC00001912	18	+	12068135	12068196	255,0,0	2	30,30	0,31
chr19	12544167	12547754	JUNC00001913	7	-	12544167	12547754	255,0,0	2	32,35	0,3552
chr19	12547774	12552650	JUNC00001914	23	-	12547774	12552650	255,0,0	2	35,35	0,4841
chr19	12552745	12556593	JUNC00001915	6	-	12552745	12556593	255,0,0	2	32,30	0,3818
chr19	12556681	12557563	JUNC00001916	15	-	12556681	12557563	255,0,0	2	35,28	0,854
chr19	12557566	12559785	JUNC00001917	8	-	12557566	12559785	255,0,0	2	31,32	0,2187
chr19	12559886	12560947	JUNC00001918	9	-	12559886	12560947	255,0,0	2	29,29	0,1032
chr19	12560946	12566359	JUNC00001919	10	-	12560946	12566359	255,0,0	2	34,34	0,5379
chr19	12567005	12575531	JUNC00001920	19	-	12567005	12575531	255,0,0	2	35,35	0,8491
chr19	12567005	12576610	JUNC00001921	14	-	12567005	12576610	255,0,0	2	35,17	0,9588
chr19	12648035	12651614	JUNC00001922	47	+	12648035	12651614	255,0,0	2	35,35	0,3544
chr19	12651629	12658442	JUNC00001923	9	+	12651629	12658442	255,0,0	2	31,30	0,6783
chr19	12651649	12661349	JUNC00001924	1	+	12651649	12661349	255,0,0	2	11,25	0,9675
chr19	12658578	12661354	JUNC00001925	16	+	12658578	12661354	255,0,0	2	34,30	0,2746
chr19	12663549	12663600	JUNC00001926	6	+	12663549	12663600	255,0,0	2	26,22	0,29
chr19	12827652	12829501	JUNC00001927	1	-	12827652	12829501	255,0,0	2	13,23	0,1826
chr19	12828555	12829493	JUNC00001928	1	-	12828555	12829493	255,0,0	2	21,15	0,923
chr19	12845004	12845525	JUNC00001929	48	-	12845004	12845525	255,0,0	2	35,33	0,488
chr19	12845557	12849343	JUNC00001930	51	-	12845557	12849343	255,0,0	2	35,34	0,3752
chr19	12849389	12850519	JUNC00001931	52	-	12849389	12850519	255,0,0	2	35,35	0,1095
chr19	12850528	12850930	JUNC00001932	33	-	12850528	12850930	255,0,0	2	35,29	0,373
chr19	12850917	12851383	JUNC00001933	94	-	12850917	12851383	255,0,0	2	35,34	0,432
chr19	12851449	12852466	JUNC00001934	96	-	12851449	12852466	255,0,0	2	35,35	0,982
chr19	12852501	12853148	JUNC00001935	51	-	12852501	12853148	255,0,0	2	35,35	0,612
chr19	12853116	12853409	JUNC00001936	29	-	12853116	12853409	255,0,0	2	34,27	0,266
chr19	12853556	12864778	JUNC00001937	8	-	12853556	12864778	255,0,0	2	33,29	0,11193
chr19	12864749	12869505	JUNC00001938	9	-	12864749	12869505	255,0,0	2	29,32	0,4724
chr19	12907218	12907582	JUNC00001939	1	+	12907218	12907582	255,0,0	2	28,8	0,356
chr19	14524296	14526167	JUNC00001940	4	-	14524296	14526167	255,0,0	2	35,35	0,1836
chr19	14526177	14526588	JUNC00001941	22	-	14526177	14526588	255,0,0	2	32,35	0,376
chr19	14526685	14526936	JUNC00001942	7	-	14526685	14526936	255,0,0	2	19,27	0,224
chr19	14527022	14528103	JUNC00001943	15	-	14527022	14528103	255,0,0	2	35,35	0,1046
chr19	14528287	14529264	JUNC00001944	9	-	14528287	14529264	255,0,0	2	29,34	0,943
chr19	14529446	14538832	JUNC00001945	8	-	14529446	14538832	255,0,0	2	34,34	0,9352
chr19	14538842	14539263	JUNC00001946	5	-	14538842	14539263	255,0,0	2	33,30	0,391
chr19	14539393	14539806	JUNC00001947	18	-	14539393	14539806	255,0,0	2	34,31	0,382
chr19	14539873	14541070	JUNC00001948	14	-	14539873	14541070	255,0,0	2	35,32	0,1165
chr19	14541159	14541704	JUNC00001949	25	-	14541159	14541704	255,0,0	2	32,35	0,510
chr19	14541690	14542676	JUNC00001950	9	-	14541690	14542676	255,0,0	2	33,35	0,951
chr19	14542726	14590865	JUNC00001951	11	-	14542726	14590865	255,0,0	2	35,17	0,48122
chr19	14590848	14592296	JUNC00001952	13	-	14590848	14592296	255,0,0	2	17,35	0,1413
chr19	14592431	14619308	JUNC00001953	3	-	14592431	14619308	255,0,0	2	32,31	0,26846
chr19	14592434	14619310	JUNC00001954	5	-	14592434	14619310	255,0,0	2	32,33	0,26843
chr19	14619324	14638911	JUNC00001955	10	-	14619324	14638911	255,0,0	2	28,33	0,19554
chr19	14638907	14668908	JUNC00001956	13	-	14638907	14668908	255,0,0	2	34,35	0,29966
chr19	14668908	14670112	JUNC00001957	2	-	14668908	14670112	255,0,0	2	10,33	0,1171
chr19	14670112	14671279	JUNC00001958	7	-	14670112	14671279	255,0,0	2	31,33	0,1134
chr19	14671317	14671892	JUNC00001959	7	-	14671317	14671892	255,0,0	2	27,35	0,540
chr19	15980411	15980448	JUNC00001960	1	-	15980411	15980448	255,0,0	2	27,9	0,28
chr19	15980606	15981454	JUNC00001961	194	-	15980606	15981454	255,0,0	2	35,35	0,813
chr19	15981522	15983824	JUNC00001962	523	-	15981522	15983824	255,0,0	2	35,34	0,2268
chr19	15983884	15989388	JUNC00001963	156	-	15983884	15989388	255,0,0	2	35,35	0,5469
chr19	15984117	15984159	JUNC00001964	4	-	15984117	15984159	255,0,0	2	33,8	0,34
chr19	15989488	15991601	JUNC00001965	266	-	15989488	15991601	255,0,0	2	35,35	0,2078
chr19	15991703	15992730	JUNC00001966	162	-	15991703	15992730	255,0,0	2	35,35	0,992
chr19	15991704	15992730	JUNC00001967	426	-	15991704	15992730	255,0,0	2	35,35	0,991
chr19	15992866	15993979	JUNC00001968	238	-	15992866	15993979	255,0,0	2	35,35	0,1078
chr19	15993979	15995460	JUNC00001969	244	-	15993979	15995460	255,0,0	2	35,35	0,1446
chr19	15995451	15999387	JUNC00001970	89	-	15995451	15999387	255,0,0	2	35,34	0,3902
chr19	16030859	16034056	JUNC00001971	19	-	16030859	16034056	255,0,0	2	34,35	0,3162
chr19	16034158	16035463	JUNC00001972	7	-	16034158	16035463	255,0,0	2	32,31	0,1274
chr19	16035585	16036883	JUNC00001973	1	-	16035585	16036883	255,0,0	2	14,22	0,1276
chr19	16036917	16043596	JUNC00001974	6	-	16036917	16043596	255,0,0	2	22,35	0,6644
chr19	16043655	16045053	JUNC00001975	7	-	16043655	16045053	255,0,0	2	35,31	0,1367
chr19	16045044	16045408	JUNC00001976	6	-	16045044	16045408	255,0,0	2	24,23	0,341
chr19	16045491	16048856	JUNC00001977	2	-	16045491	16048856	255,0,0	2	30,11	0,3354
chr19	16048927	16049410	JUNC00001978	12	-	16048927	16049410	255,0,0	2	30,33	0,450
chr19	16049236	16049273	JUNC00001979	2	-	16049236	16049273	255,0,0	2	8,28	0,9
chr19	16049408	16050756	JUNC00001980	5	-	16049408	16050756	255,0,0	2	34,18	0,1330
chr19	16050824	16053304	JUNC00001981	4	-	16050824	16053304	255,0,0	2	28,34	0,2446
chr19	16053435	16055611	JUNC00001982	3	-	16053435	16055611	255,0,0	2	10,30	0,2146
chr19	16055651	16055989	JUNC00001983	5	-	16055651	16055989	255,0,0	2	34,35	0,303
chr19	16056000	16056140	JUNC00001984	5	-	16056000	16056140	255,0,0	2	27,23	0,117
chr19	16056257	16059134	JUNC00001985	9	-	16056257	16059134	255,0,0	2	33,32	0,2845
chr19	16207916	16294096	JUNC00001986	7	+	16207916	16294096	255,0,0	2	35,19	0,86161
chr19	16294228	16390541	JUNC00001987	15	+	16294228	16390541	255,0,0	2	34,35	0,96278
chr19	16390629	16406597	JUNC00001988	24	+	16390629	16406597	255,0,0	2	32,31	0,15937
chr19	16403924	16404354	JUNC00001989	1	-	16403924	16404354	255,0,0	2	15,21	0,409
chr19	16406667	16409501	JUNC00001990	15	+	16406667	16409501	255,0,0	2	28,31	0,2803
chr19	16409566	16452681	JUNC00001991	52	+	16409566	16452681	255,0,0	2	34,35	0,43080
chr19	16452765	16457728	JUNC00001992	40	+	16452765	16457728	255,0,0	2	35,35	0,4928
chr19	16458149	16458232	JUNC00001993	48	+	16458149	16458232	255,0,0	2	34,31	0,52
chr19	16691370	16693618	JUNC00001994	10	-	16691370	16693618	255,0,0	2	35,35	0,2213
chr19	16693626	16693898	JUNC00001995	5	-	16693626	16693898	255,0,0	2	32,31	0,241
chr19	16693960	16695139	JUNC00001996	9	-	16693960	16695139	255,0,0	2	31,26	0,1153
chr19	16695176	16710286	JUNC00001997	9	-	16695176	16710286	255,0,0	2	23,28	0,15082
chr19	16707617	16710284	JUNC00001998	2	-	16707617	16710284	255,0,0	2	35,26	0,2641
chr19	16710335	16714512	JUNC00001999	19	-	16710335	16714512	255,0,0	2	35,33	0,4144
chr19	16714572	16714715	JUNC00002000	11	-	16714572	16714715	255,0,0	2	31,24	0,119
chr19	16714709	16715060	JUNC00002001	39	-	16714709	16715060	255,0,0	2	28,34	0,317
chr19	16715166	16715307	JUNC00002002	10	-	16715166	16715307	255,0,0	2	24,34	0,107
chr19	16715316	16716077	JUNC00002003	15	-	16715316	16716077	255,0,0	2	33,30	0,731
chr19	16716139	16718273	JUNC00002004	4	-	16716139	16718273	255,0,0	2	22,35	0,2099
chr19	16718292	16720368	JUNC00002005	12	-	16718292	16720368	255,0,0	2	28,30	0,2046
chr19	16720449	16722112	JUNC00002006	12	-	16720449	16722112	255,0,0	2	35,30	0,1633
chr19	16722161	16725943	JUNC00002007	5	-	16722161	16725943	255,0,0	2	35,35	0,3747
chr19	16725983	16727199	JUNC00002008	5	-	16725983	16727199	255,0,0	2	31,23	0,1193
chr19	16727235	16728364	JUNC00002009	4	-	16727235	16728364	255,0,0	2	11,34	0,1095
chr19	16728380	16728859	JUNC00002010	11	-	16728380	16728859	255,0,0	2	32,29	0,450
chr19	16728942	16729733	JUNC00002011	15	-	16728942	16729733	255,0,0	2	35,35	0,756
chr19	16729818	16730382	JUNC00002012	15	-	16729818	16730382	255,0,0	2	31,34	0,530
chr19	16730552	16733123	JUNC00002013	8	-	16730552	16733123	255,0,0	2	29,30	0,2541
chr19	16733192	16734972	JUNC00002014	6	-	16733192	16734972	255,0,0	2	31,35	0,1745
chr19	16735039	16735499	JUNC00002015	3	-	16735039	16735499	255,0,0	2	32,13	0,447
chr19	16735595	16738275	JUNC00002016	4	-	16735595	16738275	255,0,0	2	20,34	0,2646
chr19	16738356	16738526	JUNC00002017	8	-	16738356	16738526	255,0,0	2	32,29	0,141
chr19	16738583	16739015	JUNC00002018	1	-	16738583	16739015	255,0,0	2	19,17	0,415
chr19	16739359	16740678	JUNC00002019	3	-	16739359	16740678	255,0,0	2	35,35	0,1284
chr19	16740892	16743102	JUNC00002020	10	-	16740892	16743102	255,0,0	2	34,15	0,2195
chr19	16743170	16750569	JUNC00002021	6	-	16743170	16750569	255,0,0	2	21,34	0,7365
chr19	16750664	16752378	JUNC00002022	3	-	16750664	16752378	255,0,0	2	32,35	0,1679
chr19	16752575	16752750	JUNC00002023	3	-	16752575	16752750	255,0,0	2	24,16	0,159
chr19	16752872	16754530	JUNC00002024	10	-	16752872	16754530	255,0,0	2	21,31	0,1627
chr19	16756684	16757307	JUNC00002025	7	-	16756684	16757307	255,0,0	2	32,34	0,589
chr19	16757345	16759787	JUNC00002026	3	-	16757345	16759787	255,0,0	2	21,20	0,2422
chr19	16759973	16760952	JUNC00002027	6	-	16759973	16760952	255,0,0	2	27,34	0,945
chr19	16761721	16762465	JUNC00002028	2	-	16761721	16762465	255,0,0	2	22,29	0,715
chr19	16762552	16766264	JUNC00002029	3	-	16762552	16766264	255,0,0	2	9,28	0,3684
chr19	16766357	16769975	JUNC00002030	4	-	16766357	16769975	255,0,0	2	30,27	0,3591
chr19	16770067	16773327	JUNC00002031	4	-	16770067	16773327	255,0,0	2	29,30	0,3230
chr19	16773567	16775638	JUNC00002032	3	-	16773567	16775638	255,0,0	2	35,28	0,2043
chr19	16775749	16778012	JUNC00002033	2	-	16775749	16778012	255,0,0	2	29,19	0,2244
chr19	16778261	16779053	JUNC00002034	11	-	16778261	16779053	255,0,0	2	33,32	0,760
[truncated: 2,404 more rows]
