# Supplementary material for: Regulation of mRNA Abundance by Polypyrimidine Tract-Binding Protein-Controlled Alternate 5′ Splice Site Choice
Source: PLoS Genet. 2014 Nov 6;10(11):e1004771. doi: 10.1371/journal.pgen.1004771 (PMC4222953; doi:10.1371/journal.pgen.1004771)
Supplement: Dataset S1 — RNA-seq data analysis pipeline for identifying significantly regulated A5C and A3C events. (ZIP) [file pgen.1004771.s018.zip › A5CA3C_pipeline/Toy_Input_Data/siP1.tophat_junctions_chr19.bed]

track name=junctions description="TopHat junctions"
chr19	3261602	3262009	JUNC00000033	13	-	3261602	3262009	255,0,0	2	33,35	0,372
chr19	3262113	3264844	JUNC00000034	6	-	3262113	3264844	255,0,0	2	31,34	0,2697
chr19	3265632	3266369	JUNC00000035	5	-	3265632	3266369	255,0,0	2	33,34	0,703
chr19	3266429	3267276	JUNC00000036	8	-	3266429	3267276	255,0,0	2	30,35	0,812
chr19	3267303	3268332	JUNC00000037	3	-	3267303	3268332	255,0,0	2	33,35	0,994
chr19	3268819	3271551	JUNC00000038	4	-	3268819	3271551	255,0,0	2	23,26	0,2706
chr19	3271669	3272917	JUNC00000039	2	-	3271669	3272917	255,0,0	2	31,30	0,1218
chr19	3273003	3274389	JUNC00000040	10	-	3273003	3274389	255,0,0	2	32,34	0,1352
chr19	3274525	3276785	JUNC00000041	16	-	3274525	3276785	255,0,0	2	31,30	0,2230
chr19	3279598	3279841	JUNC00000042	4	-	3279598	3279841	255,0,0	2	32,35	0,208
chr19	3281557	3282729	JUNC00000043	6	-	3281557	3282729	255,0,0	2	31,29	0,1143
chr19	3283137	3284794	JUNC00000044	29	+	3283137	3284794	255,0,0	2	34,35	0,1622
chr19	3284784	3285344	JUNC00000045	30	+	3284784	3285344	255,0,0	2	33,35	0,525
chr19	3285360	3286908	JUNC00000046	80	+	3285360	3286908	255,0,0	2	35,34	0,1514
chr19	3287004	3287737	JUNC00000047	61	+	3287004	3287737	255,0,0	2	34,35	0,698
chr19	3287720	3289017	JUNC00000048	17	+	3287720	3289017	255,0,0	2	35,34	0,1263
chr19	3289052	3291011	JUNC00000049	43	+	3289052	3291011	255,0,0	2	35,35	0,1924
chr19	3323363	3349223	JUNC00000050	13	+	3323363	3349223	255,0,0	2	11,35	0,25825
chr19	3349321	3352516	JUNC00000051	11	+	3349321	3352516	255,0,0	2	21,32	0,3163
chr19	3352593	3356347	JUNC00000052	13	+	3352593	3356347	255,0,0	2	31,31	0,3723
chr19	3356455	3358209	JUNC00000053	8	+	3356455	3358209	255,0,0	2	33,34	0,1720
chr19	3358247	3362109	JUNC00000054	13	+	3358247	3362109	255,0,0	2	30,25	0,3837
chr19	3362187	3364512	JUNC00000055	9	+	3362187	3364512	255,0,0	2	35,35	0,2290
chr19	3364520	3365708	JUNC00000056	30	+	3364520	3365708	255,0,0	2	35,34	0,1154
chr19	3365750	3366358	JUNC00000057	14	+	3365750	3366358	255,0,0	2	32,29	0,579
chr19	3366382	3368889	JUNC00000058	37	+	3366382	3368889	255,0,0	2	35,35	0,2472
chr19	3369019	3370739	JUNC00000059	6	+	3369019	3370739	255,0,0	2	31,33	0,1687
chr19	3370860	3371606	JUNC00000060	13	+	3370860	3371606	255,0,0	2	35,35	0,711
chr19	3371645	3375125	JUNC00000061	12	+	3371645	3375125	255,0,0	2	32,33	0,3447
chr19	3375185	3376440	JUNC00000062	10	+	3375185	3376440	255,0,0	2	24,30	0,1225
chr19	3376542	3378401	JUNC00000063	27	+	3376542	3378401	255,0,0	2	33,34	0,1825
chr19	3378468	3380051	JUNC00000064	10	+	3378468	3380051	255,0,0	2	34,35	0,1548
chr19	3380135	3381643	JUNC00000065	16	+	3380135	3381643	255,0,0	2	34,34	0,1474
chr19	3381688	3381957	JUNC00000066	14	+	3381688	3381957	255,0,0	2	35,26	0,243
chr19	3381989	3383788	JUNC00000067	36	+	3381989	3383788	255,0,0	2	35,34	0,1765
chr19	3414104	3414342	JUNC00000068	2	-	3414104	3414342	255,0,0	2	8,31	0,207
chr19	3457016	3459393	JUNC00000069	90	-	3457016	3459393	255,0,0	2	35,33	0,2344
chr19	3459450	3464574	JUNC00000070	30	-	3459450	3464574	255,0,0	2	30,30	0,5094
chr19	3464660	3466526	JUNC00000071	50	-	3464660	3466526	255,0,0	2	35,34	0,1832
chr19	3466564	3467175	JUNC00000072	41	-	3466564	3467175	255,0,0	2	35,35	0,576
chr19	3467260	3469675	JUNC00000073	84	-	3467260	3469675	255,0,0	2	34,35	0,2380
chr19	3469729	3471005	JUNC00000074	39	-	3469729	3471005	255,0,0	2	33,35	0,1241
chr19	3471066	3472013	JUNC00000075	40	-	3471066	3472013	255,0,0	2	35,35	0,912
chr19	3472003	3473800	JUNC00000076	23	-	3472003	3473800	255,0,0	2	30,32	0,1765
chr19	3473790	3484845	JUNC00000077	2	-	3473790	3484845	255,0,0	2	25,15	0,11040
chr19	3473836	3484865	JUNC00000078	10	-	3473836	3484865	255,0,0	2	30,35	0,10994
chr19	3478330	3484865	JUNC00000079	14	-	3478330	3484865	255,0,0	2	34,35	0,6500
chr19	3483952	3483997	JUNC00000080	2	-	3483952	3483997	255,0,0	2	20,24	0,21
chr19	3484883	3487009	JUNC00000081	33	-	3484883	3487009	255,0,0	2	33,34	0,2092
chr19	3487056	3490805	JUNC00000082	78	-	3487056	3490805	255,0,0	2	35,32	0,3717
chr19	3490804	3492396	JUNC00000083	26	-	3490804	3492396	255,0,0	2	34,31	0,1561
chr19	3492480	3493920	JUNC00000084	46	-	3492480	3493920	255,0,0	2	35,35	0,1405
chr19	3494003	3496556	JUNC00000085	16	-	3494003	3496556	255,0,0	2	35,35	0,2518
chr19	3496619	3507276	JUNC00000086	24	-	3496619	3507276	255,0,0	2	32,35	0,10622
chr19	3507323	3511963	JUNC00000087	14	-	3507323	3511963	255,0,0	2	32,35	0,4605
chr19	3512006	3514686	JUNC00000088	13	-	3512006	3514686	255,0,0	2	35,33	0,2647
chr19	3514685	3518277	JUNC00000089	16	-	3514685	3518277	255,0,0	2	34,33	0,3559
chr19	3521887	3526736	JUNC00000090	12	-	3521887	3526736	255,0,0	2	33,35	0,4814
chr19	3526894	3544128	JUNC00000091	3	-	3526894	3544128	255,0,0	2	35,21	0,17213
chr19	3526900	3544138	JUNC00000092	29	-	3526900	3544138	255,0,0	2	34,31	0,17207
chr19	3526900	3575670	JUNC00000093	3	-	3526900	3575670	255,0,0	2	34,30	0,48740
chr19	3544222	3575670	JUNC00000094	9	-	3544222	3575670	255,0,0	2	33,30	0,31418
chr19	3566238	3566424	JUNC00000095	1	-	3566238	3566424	255,0,0	2	22,14	0,172
chr19	3585258	3586417	JUNC00000096	23	-	3585258	3586417	255,0,0	2	33,35	0,1124
chr19	3586446	3591008	JUNC00000097	43	-	3586446	3591008	255,0,0	2	34,35	0,4527
chr19	3591080	3591642	JUNC00000098	26	-	3591080	3591642	255,0,0	2	33,27	0,535
chr19	3591818	3593550	JUNC00000099	80	-	3591818	3593550	255,0,0	2	34,35	0,1697
chr19	3593591	3597276	JUNC00000100	25	-	3593591	3597276	255,0,0	2	35,33	0,3652
chr19	3597448	3600703	JUNC00000101	20	-	3597448	3600703	255,0,0	2	32,31	0,3224
chr19	3600767	3602269	JUNC00000102	19	-	3600767	3602269	255,0,0	2	31,35	0,1467
chr19	3602411	3604033	JUNC00000103	40	-	3602411	3604033	255,0,0	2	33,32	0,1590
chr19	3604157	3605320	JUNC00000104	88	-	3604157	3605320	255,0,0	2	35,35	0,1128
chr19	3605459	3610073	JUNC00000105	65	-	3605459	3610073	255,0,0	2	35,35	0,4579
chr19	3610203	3612225	JUNC00000106	31	-	3610203	3612225	255,0,0	2	35,28	0,1994
chr19	3612488	3614260	JUNC00000107	10	-	3612488	3614260	255,0,0	2	33,35	0,1737
chr19	3614381	3615687	JUNC00000108	5	-	3614381	3615687	255,0,0	2	29,35	0,1271
chr19	3615845	3620046	JUNC00000109	14	-	3615845	3620046	255,0,0	2	34,32	0,4169
chr19	3620272	3622544	JUNC00000110	18	-	3620272	3622544	255,0,0	2	32,35	0,2237
chr19	3622692	3628305	JUNC00000111	28	-	3622692	3628305	255,0,0	2	34,33	0,5580
chr19	3628409	3630108	JUNC00000112	21	-	3628409	3630108	255,0,0	2	35,35	0,1664
chr19	3630438	3647556	JUNC00000113	19	-	3630438	3647556	255,0,0	2	32,29	0,17089
chr19	3647625	3649434	JUNC00000114	11	-	3647625	3649434	255,0,0	2	34,31	0,1778
chr19	3649572	3652167	JUNC00000115	5	-	3649572	3652167	255,0,0	2	28,35	0,2560
chr19	3652295	3659277	JUNC00000116	12	-	3652295	3659277	255,0,0	2	35,34	0,6948
chr19	3659607	3686382	JUNC00000117	8	-	3659607	3686382	255,0,0	2	33,28	0,26747
chr19	3708416	3714436	JUNC00000118	4	+	3708416	3714436	255,0,0	2	20,33	0,5987
chr19	3714590	3715668	JUNC00000119	10	+	3714590	3715668	255,0,0	2	35,31	0,1047
chr19	3715767	3716524	JUNC00000120	28	+	3715767	3716524	255,0,0	2	35,34	0,723
chr19	3767703	3768030	JUNC00000121	1	+	3767703	3768030	255,0,0	2	27,9	0,318
chr19	3768326	3782241	JUNC00000122	1	+	3768326	3782241	255,0,0	2	14,22	0,13893
chr19	3768313	3786402	JUNC00000123	2	+	3768313	3786402	255,0,0	2	27,14	0,18075
chr19	3782244	3782763	JUNC00000124	2	+	3782244	3782763	255,0,0	2	35,8	0,511
chr19	3786605	3793098	JUNC00000125	5	+	3786605	3793098	255,0,0	2	22,31	0,6462
chr19	3793187	3796674	JUNC00000126	10	+	3793187	3796674	255,0,0	2	28,35	0,3452
chr19	3796678	3802102	JUNC00000127	8	+	3796678	3802102	255,0,0	2	30,28	0,5396
chr19	3802210	3802821	JUNC00000128	7	+	3802210	3802821	255,0,0	2	30,34	0,577
chr19	3802864	3804427	JUNC00000129	10	+	3802864	3804427	255,0,0	2	33,33	0,1530
chr19	3804542	3804833	JUNC00000130	5	+	3804542	3804833	255,0,0	2	19,20	0,271
chr19	3804813	3804951	JUNC00000131	12	+	3804813	3804951	255,0,0	2	20,35	0,103
chr19	3805019	3807238	JUNC00000132	7	+	3805019	3807238	255,0,0	2	34,14	0,2205
chr19	3807407	3814149	JUNC00000133	4	+	3807407	3814149	255,0,0	2	14,35	0,6707
chr19	3825703	3826284	JUNC00000134	24	-	3825703	3826284	255,0,0	2	25,25	0,556
chr19	3852381	3864682	JUNC00000135	11	+	3852381	3864682	255,0,0	2	32,35	0,12266
chr19	3864726	3875767	JUNC00000136	11	+	3864726	3875767	255,0,0	2	33,33	0,11008
chr19	3864728	3884505	JUNC00000137	7	+	3864728	3884505	255,0,0	2	31,34	0,19743
chr19	3865413	3865459	JUNC00000138	2	+	3865413	3865459	255,0,0	2	9,29	0,17
chr19	3875753	3884484	JUNC00000139	12	+	3875753	3884484	255,0,0	2	35,13	0,8718
chr19	3884551	3885892	JUNC00000140	17	+	3884551	3885892	255,0,0	2	34,33	0,1308
chr19	3885965	3886395	JUNC00000141	26	+	3885965	3886395	255,0,0	2	28,34	0,396
chr19	3886440	3887418	JUNC00000142	15	+	3886440	3887418	255,0,0	2	26,30	0,948
chr19	3887412	3889051	JUNC00000143	30	+	3887412	3889051	255,0,0	2	35,29	0,1610
chr19	3889078	3889914	JUNC00000144	8	+	3889078	3889914	255,0,0	2	32,35	0,801
chr19	3889956	3892135	JUNC00000145	10	+	3889956	3892135	255,0,0	2	32,29	0,2150
chr19	3892182	3892742	JUNC00000146	29	+	3892182	3892742	255,0,0	2	31,33	0,527
chr19	3892756	3893380	JUNC00000147	14	+	3892756	3893380	255,0,0	2	35,33	0,591
chr19	3896162	3896299	JUNC00000148	8	-	3896162	3896299	255,0,0	2	30,30	0,107
chr19	3896412	3896638	JUNC00000149	24	-	3896412	3896638	255,0,0	2	35,35	0,191
chr19	3896689	3896828	JUNC00000150	24	-	3896689	3896828	255,0,0	2	32,34	0,105
chr19	3896868	3897070	JUNC00000151	25	-	3896868	3897070	255,0,0	2	34,33	0,169
chr19	3897102	3897640	JUNC00000152	3	-	3897102	3897640	255,0,0	2	26,35	0,503
chr19	3897147	3897483	JUNC00000153	3	-	3897147	3897483	255,0,0	2	22,16	0,320
chr19	3897654	3897790	JUNC00000154	15	-	3897654	3897790	255,0,0	2	27,33	0,103
chr19	3897842	3898581	JUNC00000155	25	-	3897842	3898581	255,0,0	2	34,34	0,705
chr19	3898606	3898748	JUNC00000156	26	-	3898606	3898748	255,0,0	2	32,31	0,111
chr19	3898845	3899014	JUNC00000157	13	-	3898845	3899014	255,0,0	2	30,35	0,134
chr19	3899084	3901921	JUNC00000158	23	-	3899084	3901921	255,0,0	2	35,31	0,2806
chr19	3902010	3902372	JUNC00000159	3	-	3902010	3902372	255,0,0	2	25,29	0,333
chr19	3902524	3902660	JUNC00000160	12	-	3902524	3902660	255,0,0	2	32,30	0,106
chr19	3902692	3902911	JUNC00000161	7	-	3902692	3902911	255,0,0	2	32,30	0,189
chr19	3902929	3903080	JUNC00000162	14	-	3902929	3903080	255,0,0	2	35,35	0,116
chr19	3903158	3903372	JUNC00000163	4	-	3903158	3903372	255,0,0	2	14,33	0,181
chr19	3903394	3903528	JUNC00000164	8	-	3903394	3903528	255,0,0	2	34,20	0,114
chr19	3903694	3904251	JUNC00000165	15	-	3903694	3904251	255,0,0	2	35,35	0,522
chr19	3904275	3904619	JUNC00000166	8	-	3904275	3904619	255,0,0	2	20,35	0,309
chr19	3904673	3907046	JUNC00000167	13	-	3904673	3907046	255,0,0	2	32,28	0,2345
chr19	3909040	3909187	JUNC00000168	274	-	3909040	3909187	255,0,0	2	34,35	0,112
chr19	3909246	3910932	JUNC00000169	153	-	3909246	3910932	255,0,0	2	35,35	0,1651
chr19	3911035	3911195	JUNC00000170	229	-	3911035	3911195	255,0,0	2	35,35	0,125
chr19	3911221	3911599	JUNC00000171	54	-	3911221	3911599	255,0,0	2	35,34	0,344
chr19	3911581	3911723	JUNC00000172	67	-	3911581	3911723	255,0,0	2	35,35	0,107
chr19	3911711	3912487	JUNC00000173	6	-	3911711	3912487	255,0,0	2	35,21	0,755
chr19	3911723	3912482	JUNC00000174	1	-	3911723	3912482	255,0,0	2	23,13	0,746
chr19	3911711	3912744	JUNC00000175	157	-	3911711	3912744	255,0,0	2	35,35	0,998
chr19	3914049	3915328	JUNC00000176	46	-	3914049	3915328	255,0,0	2	35,35	0,1244
chr19	3915361	3918074	JUNC00000177	35	-	3915361	3918074	255,0,0	2	32,33	0,2680
chr19	3918179	3918637	JUNC00000178	32	-	3918179	3918637	255,0,0	2	29,35	0,423
chr19	3918955	3920830	JUNC00000179	10	-	3918955	3920830	255,0,0	2	34,34	0,1841
chr19	3920845	3921213	JUNC00000180	13	-	3920845	3921213	255,0,0	2	33,31	0,337
chr19	3921233	3921500	JUNC00000181	16	-	3921233	3921500	255,0,0	2	35,28	0,239
chr19	3921564	3921730	JUNC00000182	8	-	3921564	3921730	255,0,0	2	29,34	0,132
chr19	3921777	3923772	JUNC00000183	19	-	3921777	3923772	255,0,0	2	30,34	0,1961
chr19	3923869	3929716	JUNC00000184	6	-	3923869	3929716	255,0,0	2	32,21	0,5826
chr19	3935318	3935795	JUNC00000185	16	+	3935318	3935795	255,0,0	2	34,34	0,443
chr19	3935868	3936303	JUNC00000186	50	+	3935868	3936303	255,0,0	2	35,35	0,400
chr19	3936392	3941548	JUNC00000187	7	+	3936392	3941548	255,0,0	2	30,29	0,5127
chr19	3941646	3941916	JUNC00000188	14	+	3941646	3941916	255,0,0	2	35,32	0,238
chr19	3941990	3942380	JUNC00000189	20	+	3941990	3942380	255,0,0	2	27,32	0,358
chr19	3942407	3942728	JUNC00000190	12	+	3942407	3942728	255,0,0	2	35,35	0,286
chr19	3942786	3943562	JUNC00000191	21	+	3942786	3943562	255,0,0	2	32,34	0,742
chr19	3943676	3944057	JUNC00000192	13	+	3943676	3944057	255,0,0	2	35,35	0,346
chr19	3944261	3947039	JUNC00000193	17	+	3944261	3947039	255,0,0	2	35,33	0,2745
chr19	3947094	3948658	JUNC00000194	13	+	3947094	3948658	255,0,0	2	31,31	0,1533
chr19	3949009	3949047	JUNC00000195	3	+	3949009	3949047	255,0,0	2	26,10	0,28
chr19	3966006	3968464	JUNC00000196	1	+	3966006	3968464	255,0,0	2	13,23	0,2435
chr19	3986918	3987062	JUNC00000197	3	+	3986918	3987062	255,0,0	2	33,12	0,132
chr19	3987271	3987754	JUNC00000198	9	+	3987271	3987754	255,0,0	2	34,24	0,459
chr19	3987891	3988150	JUNC00000199	4	+	3987891	3988150	255,0,0	2	32,13	0,246
chr19	3988217	3988419	JUNC00000200	1	+	3988217	3988419	255,0,0	2	14,22	0,180
chr19	3988477	3988613	JUNC00000201	1	+	3988477	3988613	255,0,0	2	28,8	0,128
chr19	3988686	3989678	JUNC00000202	7	+	3988686	3989678	255,0,0	2	29,26	0,966
chr19	4000813	4001230	JUNC00000203	26	+	4000813	4001230	255,0,0	2	34,35	0,382
chr19	4001293	4001662	JUNC00000204	40	+	4001293	4001662	255,0,0	2	35,35	0,334
chr19	4001293	4001662	JUNC00000205	24	-	4001293	4001662	255,0,0	2	35,35	0,334
chr19	4001670	4001825	JUNC00000206	47	+	4001670	4001825	255,0,0	2	35,30	0,125
chr19	4001670	4001825	JUNC00000207	29	-	4001670	4001825	255,0,0	2	35,30	0,125
chr19	4003795	4003961	JUNC00000208	1	+	4003795	4003961	255,0,0	2	19,17	0,149
chr19	4003998	4004105	JUNC00000209	1	+	4003998	4004105	255,0,0	2	26,10	0,97
chr19	4004133	4004339	JUNC00000210	3	+	4004133	4004339	255,0,0	2	34,17	0,189
chr19	4004412	4004528	JUNC00000211	1	+	4004412	4004528	255,0,0	2	20,16	0,100
chr19	4006405	4006581	JUNC00000212	2	+	4006405	4006581	255,0,0	2	34,30	0,146
chr19	4007638	4007804	JUNC00000213	39	-	4007638	4007804	255,0,0	2	27,35	0,131
chr19	4007880	4008082	JUNC00000214	147	-	4007880	4008082	255,0,0	2	35,35	0,167
chr19	4008095	4008377	JUNC00000215	72	-	4008095	4008377	255,0,0	2	34,35	0,247
chr19	4008474	4008628	JUNC00000216	83	-	4008474	4008628	255,0,0	2	35,35	0,119
chr19	4008771	4009377	JUNC00000217	76	-	4008771	4009377	255,0,0	2	35,34	0,572
chr19	4009498	4009857	JUNC00000218	75	-	4009498	4009857	255,0,0	2	35,32	0,327
chr19	4009974	4011133	JUNC00000219	90	-	4009974	4011133	255,0,0	2	35,32	0,1127
chr19	4011238	4011380	JUNC00000220	62	-	4011238	4011380	255,0,0	2	34,35	0,107
chr19	4011394	4012584	JUNC00000221	66	-	4011394	4012584	255,0,0	2	34,34	0,1156
chr19	4035626	4035858	JUNC00000222	788	-	4035626	4035858	255,0,0	2	35,35	0,197
chr19	4035896	4036722	JUNC00000223	527	-	4035896	4036722	255,0,0	2	35,35	0,791
chr19	4036756	4037138	JUNC00000224	199	-	4036756	4037138	255,0,0	2	35,35	0,347
chr19	4037156	4037324	JUNC00000225	1793	-	4037156	4037324	255,0,0	2	35,35	0,133
chr19	4037361	4037619	JUNC00000226	154	-	4037361	4037619	255,0,0	2	35,35	0,223
chr19	4037585	4037897	JUNC00000227	941	-	4037585	4037897	255,0,0	2	35,35	0,277
chr19	4040504	4040742	JUNC00000228	788	-	4040504	4040742	255,0,0	2	35,35	0,203
chr19	4040780	4041016	JUNC00000229	84	-	4040780	4041016	255,0,0	2	35,35	0,201
chr19	4041050	4041432	JUNC00000230	7	-	4041050	4041432	255,0,0	2	34,35	0,347
chr19	4041050	4041432	JUNC00000231	199	-	4041050	4041432	255,0,0	2	35,35	0,347
chr19	4041450	4041618	JUNC00000232	1793	-	4041450	4041618	255,0,0	2	35,35	0,133
chr19	4041662	4041936	JUNC00000233	8	-	4041662	4041936	255,0,0	2	28,34	0,240
chr19	4041905	4042199	JUNC00000234	41	-	4041905	4042199	255,0,0	2	33,35	0,259
chr19	4054651	4060136	JUNC00000235	1	+	4054651	4060136	255,0,0	2	16,20	0,5465
chr19	4086587	4087138	JUNC00000236	1	+	4086587	4087138	255,0,0	2	8,28	0,523
chr19	4097475	4097851	JUNC00000237	8	+	4097475	4097851	255,0,0	2	32,35	0,341
chr19	4097882	4098039	JUNC00000238	60	+	4097882	4098039	255,0,0	2	35,35	0,122
chr19	4098103	4098532	JUNC00000239	13	+	4098103	4098532	255,0,0	2	34,35	0,394
chr19	4100178	4101157	JUNC00000240	7	+	4100178	4101157	255,0,0	2	35,14	0,965
chr19	4101227	4102703	JUNC00000241	25	+	4101227	4102703	255,0,0	2	35,31	0,1445
chr19	4102852	4103009	JUNC00000242	31	+	4102852	4103009	255,0,0	2	35,35	0,122
chr19	4103062	4103294	JUNC00000243	20	+	4103062	4103294	255,0,0	2	34,34	0,198
chr19	4103455	4104848	JUNC00000244	19	+	4103455	4104848	255,0,0	2	30,35	0,1358
chr19	4105107	4105263	JUNC00000245	7	+	4105107	4105263	255,0,0	2	33,34	0,122
chr19	4105291	4105446	JUNC00000246	12	+	4105291	4105446	255,0,0	2	34,32	0,123
chr19	4105487	4106598	JUNC00000247	29	+	4105487	4106598	255,0,0	2	35,35	0,1076
chr19	4106591	4106746	JUNC00000248	61	+	4106591	4106746	255,0,0	2	34,35	0,120
chr19	4106927	4107819	JUNC00000249	7	+	4106927	4107819	255,0,0	2	35,34	0,858
chr19	4107958	4108119	JUNC00000250	6	+	4107958	4108119	255,0,0	2	17,34	0,127
chr19	4108158	4108457	JUNC00000251	36	+	4108158	4108457	255,0,0	2	35,35	0,264
chr19	4108545	4108699	JUNC00000252	17	+	4108545	4108699	255,0,0	2	35,35	0,119
chr19	4108834	4109854	JUNC00000253	36	+	4108834	4109854	255,0,0	2	33,29	0,991
chr19	4109961	4110521	JUNC00000254	38	+	4109961	4110521	255,0,0	2	35,27	0,533
chr19	4110624	4110874	JUNC00000255	36	+	4110624	4110874	255,0,0	2	35,33	0,217
chr19	4110958	4111113	JUNC00000256	33	+	4110958	4111113	255,0,0	2	32,35	0,120
chr19	4111154	4111615	JUNC00000257	59	+	4111154	4111615	255,0,0	2	35,34	0,427
chr19	4111667	4111896	JUNC00000258	26	+	4111667	4111896	255,0,0	2	31,31	0,198
chr19	4111980	4112135	JUNC00000259	17	+	4111980	4112135	255,0,0	2	34,35	0,120
chr19	4112215	4112358	JUNC00000260	31	+	4112215	4112358	255,0,0	2	35,32	0,111
chr19	4112478	4112777	JUNC00000261	34	+	4112478	4112777	255,0,0	2	32,30	0,269
chr19	4112842	4113519	JUNC00000262	31	+	4112842	4113519	255,0,0	2	34,35	0,642
chr19	4114761	4115115	JUNC00000263	37	-	4114761	4115115	255,0,0	2	35,35	0,319
chr19	4115187	4115354	JUNC00000264	60	-	4115187	4115354	255,0,0	2	35,35	0,132
chr19	4115461	4116016	JUNC00000265	109	-	4115461	4116016	255,0,0	2	35,35	0,520
chr19	4116135	4118121	JUNC00000266	68	-	4116135	4118121	255,0,0	2	35,35	0,1951
chr19	4118231	4121369	JUNC00000267	87	-	4118231	4121369	255,0,0	2	35,34	0,3104
chr19	4126007	4126076	JUNC00000268	22	+	4126007	4126076	255,0,0	2	33,35	0,34
chr19	4126022	4126076	JUNC00000269	15	+	4126022	4126076	255,0,0	2	19,34	0,20
chr19	4126166	4127091	JUNC00000270	107	+	4126166	4127091	255,0,0	2	34,35	0,890
chr19	4127086	4127583	JUNC00000271	33	+	4127086	4127583	255,0,0	2	35,34	0,463
chr19	4127104	4127583	JUNC00000272	19	+	4127104	4127583	255,0,0	2	28,34	0,445
chr19	4127605	4127793	JUNC00000273	43	+	4127605	4127793	255,0,0	2	34,34	0,154
chr19	4127802	4131065	JUNC00000274	10	+	4127802	4131065	255,0,0	2	34,35	0,3228
chr19	4127801	4131263	JUNC00000275	36	+	4127801	4131263	255,0,0	2	35,35	0,3427
chr19	4131043	4131263	JUNC00000276	17	+	4131043	4131263	255,0,0	2	32,35	0,185
chr19	4131248	4131396	JUNC00000277	60	+	4131248	4131396	255,0,0	2	34,35	0,113
chr19	4148708	4149375	JUNC00000278	19	+	4148708	4149375	255,0,0	2	28,34	0,633
chr19	4149509	4149897	JUNC00000279	92	+	4149509	4149897	255,0,0	2	35,35	0,353
chr19	4149951	4150124	JUNC00000280	72	+	4149951	4150124	255,0,0	2	34,35	0,138
chr19	4150184	4150473	JUNC00000281	50	+	4150184	4150473	255,0,0	2	35,34	0,255
chr19	4150586	4150740	JUNC00000282	40	+	4150586	4150740	255,0,0	2	35,34	0,120
chr19	4150791	4151429	JUNC00000283	41	+	4150791	4151429	255,0,0	2	35,35	0,603
chr19	4151466	4151613	JUNC00000284	73	+	4151466	4151613	255,0,0	2	33,34	0,113
chr19	4151691	4152556	JUNC00000285	133	+	4151691	4152556	255,0,0	2	34,35	0,830
chr19	4152545	4153261	JUNC00000286	112	+	4152545	4153261	255,0,0	2	34,35	0,681
chr19	4153457	4153631	JUNC00000287	16	+	4153457	4153631	255,0,0	2	33,35	0,139
chr19	4157164	4157505	JUNC00000288	8	-	4157164	4157505	255,0,0	2	35,24	0,317
chr19	4157564	4157716	JUNC00000289	11	-	4157564	4157716	255,0,0	2	30,35	0,117
chr19	4157754	4157913	JUNC00000290	19	-	4157754	4157913	255,0,0	2	35,35	0,124
chr19	4157925	4158088	JUNC00000291	8	-	4157925	4158088	255,0,0	2	31,23	0,140
chr19	4158094	4158643	JUNC00000292	23	-	4158094	4158643	255,0,0	2	34,34	0,515
chr19	4158682	4158862	JUNC00000293	13	-	4158682	4158862	255,0,0	2	35,34	0,146
chr19	4158892	4159037	JUNC00000294	16	-	4158892	4159037	255,0,0	2	27,35	0,110
chr19	4159068	4159260	JUNC00000295	30	-	4159068	4159260	255,0,0	2	25,34	0,158
chr19	4159292	4159437	JUNC00000296	19	-	4159292	4159437	255,0,0	2	35,35	0,110
chr19	4159430	4161101	JUNC00000297	8	-	4159430	4161101	255,0,0	2	30,34	0,1637
chr19	4161190	4162291	JUNC00000298	15	-	4161190	4162291	255,0,0	2	25,32	0,1069
chr19	4162295	4162624	JUNC00000299	16	-	4162295	4162624	255,0,0	2	33,22	0,307
chr19	4162700	4162852	JUNC00000300	6	-	4162700	4162852	255,0,0	2	23,31	0,121
chr19	4162840	4163197	JUNC00000301	9	-	4162840	4163197	255,0,0	2	22,30	0,327
chr19	4189309	4189431	JUNC00000302	1	-	4189309	4189431	255,0,0	2	10,26	0,96
chr19	4189487	4189873	JUNC00000303	1	-	4189487	4189873	255,0,0	2	26,10	0,376
chr19	4189928	4190688	JUNC00000304	4	-	4189928	4190688	255,0,0	2	35,25	0,735
chr19	4190823	4191042	JUNC00000305	1	-	4190823	4191042	255,0,0	2	12,24	0,195
chr19	4192237	4192779	JUNC00000306	191	+	4192237	4192779	255,0,0	2	34,35	0,507
chr19	4192841	4193056	JUNC00000307	392	+	4192841	4193056	255,0,0	2	35,35	0,180
chr19	4193217	4193801	JUNC00000308	166	+	4193217	4193801	255,0,0	2	35,35	0,549
chr19	4193837	4194501	JUNC00000309	182	+	4193837	4194501	255,0,0	2	34,35	0,629
chr19	4194656	4194806	JUNC00000310	262	+	4194656	4194806	255,0,0	2	34,35	0,115
chr19	4194871	4195015	JUNC00000311	555	+	4194871	4195015	255,0,0	2	35,34	0,110
chr19	4196047	4196215	JUNC00000312	45	-	4196047	4196215	255,0,0	2	35,35	0,133
chr19	4196347	4197147	JUNC00000313	36	-	4196347	4197147	255,0,0	2	35,35	0,765
chr19	4197215	4197373	JUNC00000314	11	-	4197215	4197373	255,0,0	2	35,35	0,123
chr19	4197368	4197510	JUNC00000315	21	-	4197368	4197510	255,0,0	2	35,34	0,108
chr19	4197551	4197705	JUNC00000316	16	-	4197551	4197705	255,0,0	2	35,35	0,119
chr19	4197756	4200305	JUNC00000317	7	-	4197756	4200305	255,0,0	2	24,34	0,2515
chr19	4200348	4200499	JUNC00000318	21	-	4200348	4200499	255,0,0	2	23,35	0,116
chr19	4200544	4200963	JUNC00000319	29	-	4200544	4200963	255,0,0	2	35,35	0,384
chr19	4201022	4201363	JUNC00000320	26	-	4201022	4201363	255,0,0	2	35,35	0,306
chr19	4201369	4201516	JUNC00000321	19	-	4201369	4201516	255,0,0	2	30,34	0,113
chr19	4214474	4220192	JUNC00000322	2	+	4214474	4220192	255,0,0	2	26,15	0,5703
chr19	4220314	4222098	JUNC00000323	2	+	4220314	4222098	255,0,0	2	30,25	0,1759
chr19	4232153	4232497	JUNC00000324	25	+	4232153	4232497	255,0,0	2	35,35	0,309
chr19	4232517	4232778	JUNC00000325	5	+	4232517	4232778	255,0,0	2	35,31	0,230
chr19	4232828	4233246	JUNC00000326	16	+	4232828	4233246	255,0,0	2	31,33	0,385
chr19	4263782	4263939	JUNC00000327	2	-	4263782	4263939	255,0,0	2	35,32	0,125
chr19	4265130	4265325	JUNC00000328	3	-	4265130	4265325	255,0,0	2	19,34	0,161
chr19	4265385	4265641	JUNC00000329	3	-	4265385	4265641	255,0,0	2	35,32	0,224
chr19	4265675	4265818	JUNC00000330	2	-	4265675	4265818	255,0,0	2	28,9	0,134
chr19	4265984	4266128	JUNC00000331	1	-	4265984	4266128	255,0,0	2	14,22	0,122
chr19	4266612	4267762	JUNC00000332	2	-	4266612	4267762	255,0,0	2	25,16	0,1134
chr19	4266617	4268560	JUNC00000333	1	-	4266617	4268560	255,0,0	2	20,16	0,1927
chr19	4270531	4270828	JUNC00000334	8	-	4270531	4270828	255,0,0	2	18,35	0,262
chr19	4270851	4271000	JUNC00000335	5	-	4270851	4271000	255,0,0	2	34,35	0,114
chr19	4271096	4271253	JUNC00000336	15	-	4271096	4271253	255,0,0	2	33,35	0,122
chr19	4271301	4271475	JUNC00000337	17	-	4271301	4271475	255,0,0	2	34,34	0,140
chr19	4271565	4272604	JUNC00000338	14	-	4271565	4272604	255,0,0	2	34,35	0,1004
chr19	4272672	4272833	JUNC00000339	17	-	4272672	4272833	255,0,0	2	28,34	0,127
chr19	4272830	4273040	JUNC00000340	7	-	4272830	4273040	255,0,0	2	31,20	0,190
chr19	4273067	4273568	JUNC00000341	18	-	4273067	4273568	255,0,0	2	35,33	0,468
chr19	4273568	4280566	JUNC00000342	7	-	4273568	4280566	255,0,0	2	34,30	0,6968
chr19	4280691	4280968	JUNC00000343	14	-	4280691	4280968	255,0,0	2	35,32	0,245
chr19	4281050	4281193	JUNC00000344	7	-	4281050	4281193	255,0,0	2	30,31	0,112
chr19	4281181	4281952	JUNC00000345	10	-	4281181	4281952	255,0,0	2	27,35	0,736
chr19	4282026	4282196	JUNC00000346	1	-	4282026	4282196	255,0,0	2	8,28	0,142
chr19	4282007	4282201	JUNC00000347	7	-	4282007	4282201	255,0,0	2	35,33	0,161
chr19	4282270	4282913	JUNC00000348	9	-	4282270	4282913	255,0,0	2	34,33	0,610
chr19	4287229	4287387	JUNC00000349	86	-	4287229	4287387	255,0,0	2	35,35	0,123
chr19	4287431	4287591	JUNC00000350	101	-	4287431	4287591	255,0,0	2	35,34	0,126
chr19	4287660	4287856	JUNC00000351	115	-	4287660	4287856	255,0,0	2	34,34	0,162
chr19	4287899	4288433	JUNC00000352	2	-	4287899	4288433	255,0,0	2	20,22	0,512
chr19	4287950	4288446	JUNC00000353	91	-	4287950	4288446	255,0,0	2	35,35	0,461
chr19	4287950	4288626	JUNC00000354	31	-	4287950	4288626	255,0,0	2	35,35	0,641
chr19	4288473	4288626	JUNC00000355	50	-	4288473	4288626	255,0,0	2	34,35	0,118
chr19	4288623	4289347	JUNC00000356	88	-	4288623	4289347	255,0,0	2	35,35	0,689
chr19	4289379	4289707	JUNC00000357	137	-	4289379	4289707	255,0,0	2	34,35	0,293
chr19	4289704	4289931	JUNC00000358	134	-	4289704	4289931	255,0,0	2	35,34	0,193
chr19	4289973	4290108	JUNC00000359	80	-	4289973	4290108	255,0,0	2	32,35	0,100
chr19	4290133	4290429	JUNC00000360	160	-	4290133	4290429	255,0,0	2	35,35	0,261
chr19	4290495	4290638	JUNC00000361	150	-	4290495	4290638	255,0,0	2	30,35	0,108
chr19	4290647	4290805	JUNC00000362	155	-	4290647	4290805	255,0,0	2	35,34	0,124
chr19	4290839	4291273	JUNC00000363	76	-	4290839	4291273	255,0,0	2	32,35	0,399
chr19	4291295	4291624	JUNC00000364	60	-	4291295	4291624	255,0,0	2	35,35	0,294
chr19	4291606	4292202	JUNC00000365	21	-	4291606	4292202	255,0,0	2	35,33	0,563
chr19	4292196	4292396	JUNC00000366	54	-	4292196	4292396	255,0,0	2	35,35	0,165
chr19	4292402	4292576	JUNC00000367	56	-	4292402	4292576	255,0,0	2	34,33	0,141
chr19	4292610	4292800	JUNC00000368	81	-	4292610	4292800	255,0,0	2	35,34	0,156
chr19	4292805	4294883	JUNC00000369	29	-	4292805	4294883	255,0,0	2	35,34	0,2044
chr19	4294893	4305936	JUNC00000370	23	-	4294893	4305936	255,0,0	2	33,35	0,11008
chr19	4319246	4320184	JUNC00000371	48	-	4319246	4320184	255,0,0	2	35,33	0,905
chr19	4320332	4320932	JUNC00000372	39	-	4320332	4320932	255,0,0	2	35,35	0,565
chr19	4321021	4322421	JUNC00000373	13	-	4321021	4322421	255,0,0	2	35,35	0,1365
chr19	4322519	4324370	JUNC00000374	14	-	4322519	4324370	255,0,0	2	31,34	0,1817
chr19	4325012	4326841	JUNC00000375	11	-	4325012	4326841	255,0,0	2	34,33	0,1796
chr19	4326873	4328158	JUNC00000376	14	-	4326873	4328158	255,0,0	2	25,31	0,1254
chr19	4328225	4328985	JUNC00000377	13	-	4328225	4328985	255,0,0	2	34,33	0,727
chr19	4329187	4331214	JUNC00000378	10	-	4329187	4331214	255,0,0	2	35,29	0,1998
chr19	4331235	4342881	JUNC00000379	12	-	4331235	4342881	255,0,0	2	34,35	0,11611
chr19	4343213	4345549	JUNC00000380	6	-	4343213	4345549	255,0,0	2	28,32	0,2304
chr19	4345611	4348680	JUNC00000381	8	-	4345611	4348680	255,0,0	2	33,35	0,3034
chr19	4348726	4350211	JUNC00000382	16	-	4348726	4350211	255,0,0	2	35,35	0,1450
chr19	4350295	4351769	JUNC00000383	26	-	4350295	4351769	255,0,0	2	35,33	0,1441
chr19	4351802	4352299	JUNC00000384	11	-	4351802	4352299	255,0,0	2	28,32	0,465
chr19	4352339	4356782	JUNC00000385	22	-	4352339	4356782	255,0,0	2	35,35	0,4408
chr19	4356892	4361555	JUNC00000386	5	-	4356892	4361555	255,0,0	2	34,18	0,4645
chr19	4361551	4362005	JUNC00000387	7	-	4361551	4362005	255,0,0	2	33,29	0,425
chr19	4362024	4362807	JUNC00000388	8	-	4362024	4362807	255,0,0	2	31,32	0,751
chr19	4362887	4394825	JUNC00000389	3	-	4362887	4394825	255,0,0	2	27,34	0,31904
chr19	4394867	4396345	JUNC00000390	12	-	4394867	4396345	255,0,0	2	25,35	0,1443
chr19	4394868	4397945	JUNC00000391	1	-	4394868	4397945	255,0,0	2	24,12	0,3065
chr19	4426248	4426504	JUNC00000392	1	-	4426248	4426504	255,0,0	2	8,28	0,228
chr19	4426221	4426656	JUNC00000393	7	-	4426221	4426656	255,0,0	2	35,30	0,405
chr19	4426726	4432088	JUNC00000394	20	-	4426726	4432088	255,0,0	2	35,34	0,5328
chr19	4432129	4432801	JUNC00000395	20	-	4432129	4432801	255,0,0	2	35,34	0,638
chr19	4432831	4439250	JUNC00000396	16	-	4432831	4439250	255,0,0	2	24,31	0,6388
chr19	4446468	4446506	JUNC00000397	1	-	4446468	4446506	255,0,0	2	19,17	0,21
chr19	4510556	4515682	JUNC00000398	11	+	4510556	4515682	255,0,0	2	25,29	0,5097
chr19	4515660	4601624	JUNC00000399	3	+	4515660	4601624	255,0,0	2	30,25	0,85939
chr19	4601702	4601896	JUNC00000400	38	+	4601702	4601896	255,0,0	2	33,32	0,162
chr19	4602017	4602244	JUNC00000401	17	+	4602017	4602244	255,0,0	2	32,35	0,192
chr19	4602340	4602508	JUNC00000402	43	+	4602340	4602508	255,0,0	2	35,35	0,133
chr19	4602585	4602789	JUNC00000403	41	+	4602585	4602789	255,0,0	2	34,32	0,172
chr19	4602840	4603094	JUNC00000404	60	+	4602840	4603094	255,0,0	2	35,35	0,219
chr19	4603176	4604494	JUNC00000405	24	+	4603176	4604494	255,0,0	2	35,30	0,1288
chr19	4604553	4607563	JUNC00000406	8	+	4604553	4607563	255,0,0	2	30,32	0,2978
chr19	4607659	4609897	JUNC00000407	43	+	4607659	4609897	255,0,0	2	35,34	0,2204
chr19	4610012	4617614	JUNC00000408	78	+	4610012	4617614	255,0,0	2	34,35	0,7567
chr19	4612605	4613190	JUNC00000409	21	-	4612605	4613190	255,0,0	2	33,35	0,550
chr19	4614480	4614992	JUNC00000410	12	-	4614480	4614992	255,0,0	2	34,30	0,482
chr19	4617689	4617996	JUNC00000411	47	+	4617689	4617996	255,0,0	2	35,32	0,275
chr19	4618022	4618176	JUNC00000412	27	+	4618022	4618176	255,0,0	2	32,35	0,119
chr19	4618485	4618991	JUNC00000413	45	+	4618485	4618991	255,0,0	2	35,34	0,472
chr19	4619165	4619340	JUNC00000414	17	+	4619165	4619340	255,0,0	2	33,21	0,154
chr19	4619538	4619814	JUNC00000415	26	+	4619538	4619814	255,0,0	2	31,35	0,241
chr19	4619989	4620148	JUNC00000416	59	+	4619989	4620148	255,0,0	2	35,35	0,124
chr19	4620258	4620401	JUNC00000417	61	+	4620258	4620401	255,0,0	2	35,35	0,108
chr19	4620585	4620854	JUNC00000418	68	+	4620585	4620854	255,0,0	2	30,35	0,234
chr19	4620927	4621074	JUNC00000419	27	+	4620927	4621074	255,0,0	2	33,35	0,112
chr19	4623207	4623533	JUNC00000420	44	-	4623207	4623533	255,0,0	2	35,33	0,293
chr19	4623529	4623860	JUNC00000421	70	-	4623529	4623860	255,0,0	2	34,35	0,296
chr19	4623862	4624048	JUNC00000422	63	-	4623862	4624048	255,0,0	2	35,35	0,151
chr19	4624149	4624691	JUNC00000423	8	-	4624149	4624691	255,0,0	2	32,32	0,510
chr19	4624149	4624719	JUNC00000424	22	-	4624149	4624719	255,0,0	2	32,35	0,535
chr19	4624728	4625041	JUNC00000425	7	-	4624728	4625041	255,0,0	2	35,29	0,284
chr19	4625063	4625227	JUNC00000426	12	-	4625063	4625227	255,0,0	2	29,35	0,129
chr19	4625063	4625227	JUNC00000427	42	-	4625063	4625227	255,0,0	2	33,35	0,129
chr19	4625260	4625467	JUNC00000428	30	-	4625260	4625467	255,0,0	2	35,35	0,172
chr19	4739986	4742355	JUNC00000429	1	+	4739986	4742355	255,0,0	2	13,23	0,2346
chr19	4744244	4744473	JUNC00000430	1	+	4744244	4744473	255,0,0	2	28,8	0,221
chr19	4745558	4745812	JUNC00000431	2	+	4745558	4745812	255,0,0	2	30,33	0,221
chr19	4745952	4746594	JUNC00000432	3	+	4745952	4746594	255,0,0	2	32,29	0,613
chr19	4746911	4747741	JUNC00000433	2	+	4746911	4747741	255,0,0	2	29,30	0,800
chr19	4748167	4748625	JUNC00000434	3	+	4748167	4748625	255,0,0	2	30,32	0,426
chr19	4748648	4748970	JUNC00000435	5	+	4748648	4748970	255,0,0	2	30,33	0,289
chr19	4749104	4749429	JUNC00000436	6	+	4749104	4749429	255,0,0	2	30,28	0,297
chr19	4749525	4749650	JUNC00000437	1	+	4749525	4749650	255,0,0	2	19,17	0,108
chr19	4749806	4750047	JUNC00000438	4	+	4749806	4750047	255,0,0	2	27,27	0,214
chr19	4750217	4750492	JUNC00000439	1	+	4750217	4750492	255,0,0	2	24,12	0,263
chr19	4756628	4757275	JUNC00000440	5	+	4756628	4757275	255,0,0	2	33,30	0,617
chr19	4757576	4757667	JUNC00000441	6	+	4757576	4757667	255,0,0	2	35,35	0,56
chr19	4757634	4762011	JUNC00000442	10	+	4757634	4762011	255,0,0	2	35,35	0,4342
chr19	4762625	4765370	JUNC00000443	3	+	4762625	4765370	255,0,0	2	22,27	0,2718
chr19	4785533	4787395	JUNC00000444	14	-	4785533	4787395	255,0,0	2	34,35	0,1827
chr19	4785533	4792432	JUNC00000445	16	-	4785533	4792432	255,0,0	2	34,35	0,6864
chr19	4788011	4792432	JUNC00000446	28	-	4788011	4792432	255,0,0	2	31,35	0,4386
chr19	4792786	4793698	JUNC00000447	13	-	4792786	4793698	255,0,0	2	34,27	0,885
chr19	4792786	4793837	JUNC00000448	8	-	4792786	4793837	255,0,0	2	34,22	0,1029
chr19	4792803	4793845	JUNC00000449	1	-	4792803	4793845	255,0,0	2	17,19	0,1023
chr19	4793984	4811197	JUNC00000450	2	-	4793984	4811197	255,0,0	2	25,26	0,17187
chr19	4801780	4801982	JUNC00000451	2	-	4801780	4801982	255,0,0	2	25,11	0,191
chr19	4801770	4802580	JUNC00000452	36	-	4801770	4802580	255,0,0	2	35,30	0,780
chr19	4803980	4811202	JUNC00000453	36	-	4803980	4811202	255,0,0	2	35,31	0,7191
chr19	4825633	4825804	JUNC00000454	9	-	4825633	4825804	255,0,0	2	31,35	0,136
chr19	4825838	4825974	JUNC00000455	19	-	4825838	4825974	255,0,0	2	35,31	0,105
chr19	4825988	4832866	JUNC00000456	9	-	4825988	4832866	255,0,0	2	33,34	0,6844
chr19	4832877	4833371	JUNC00000457	6	-	4832877	4833371	255,0,0	2	16,31	0,463
chr19	4833484	4834206	JUNC00000458	9	-	4833484	4834206	255,0,0	2	34,34	0,688
chr19	4834276	4838859	JUNC00000459	15	-	4834276	4838859	255,0,0	2	34,29	0,4554
chr19	4838874	4839228	JUNC00000460	6	-	4838874	4839228	255,0,0	2	29,32	0,322
chr19	4861490	4861607	JUNC00000461	1	-	4861490	4861607	255,0,0	2	13,23	0,94
chr19	4872346	4872565	JUNC00000462	1	-	4872346	4872565	255,0,0	2	12,24	0,195
chr19	4878792	4880155	JUNC00000463	2	+	4878792	4880155	255,0,0	2	13,35	0,1328
chr19	4879003	4880155	JUNC00000464	6	+	4879003	4880155	255,0,0	2	26,35	0,1117
chr19	4880365	4883506	JUNC00000465	18	+	4880365	4883506	255,0,0	2	33,31	0,3110
chr19	4890729	4891013	JUNC00000466	3	-	4890729	4891013	255,0,0	2	29,24	0,260
chr19	4891047	4891679	JUNC00000467	4	-	4891047	4891679	255,0,0	2	29,27	0,605
chr19	4891760	4892919	JUNC00000468	6	-	4891760	4892919	255,0,0	2	27,32	0,1127
chr19	4892986	4894295	JUNC00000469	8	-	4892986	4894295	255,0,0	2	35,35	0,1274
chr19	4894999	4897308	JUNC00000470	7	-	4894999	4897308	255,0,0	2	32,29	0,2280
chr19	4897408	4897598	JUNC00000471	8	-	4897408	4897598	255,0,0	2	30,25	0,165
chr19	4897663	4899226	JUNC00000472	9	-	4897663	4899226	255,0,0	2	31,27	0,1536
chr19	4899281	4900524	JUNC00000473	4	-	4899281	4900524	255,0,0	2	25,34	0,1209
chr19	4900589	4902876	JUNC00000474	4	-	4900589	4902876	255,0,0	2	33,34	0,2253
chr19	4903026	4903159	JUNC00000475	2	-	4903026	4903159	255,0,0	2	26,14	0,119
chr19	4903171	4903736	JUNC00000476	5	-	4903171	4903736	255,0,0	2	21,35	0,530
chr19	4903949	4906016	JUNC00000477	4	-	4903949	4906016	255,0,0	2	25,32	0,2035
chr19	4905997	4906155	JUNC00000478	1	-	4905997	4906155	255,0,0	2	22,14	0,144
chr19	4906186	4906566	JUNC00000479	3	-	4906186	4906566	255,0,0	2	32,11	0,369
chr19	4907764	4909880	JUNC00000480	27	-	4907764	4909880	255,0,0	2	33,35	0,2081
chr19	4909973	4913807	JUNC00000481	31	-	4909973	4913807	255,0,0	2	35,35	0,3799
chr19	4913917	4914614	JUNC00000482	36	-	4913917	4914614	255,0,0	2	35,35	0,662
chr19	4914668	4914844	JUNC00000483	30	-	4914668	4914844	255,0,0	2	32,35	0,141
chr19	4914899	4915052	JUNC00000484	76	-	4914899	4915052	255,0,0	2	35,34	0,119
chr19	4915046	4916313	JUNC00000485	27	-	4915046	4916313	255,0,0	2	35,35	0,1232
chr19	4916337	4916731	JUNC00000486	76	-	4916337	4916731	255,0,0	2	34,34	0,360
chr19	4916775	4916926	JUNC00000487	28	-	4916775	4916926	255,0,0	2	35,35	0,116
chr19	4917054	4917906	JUNC00000488	27	-	4917054	4917906	255,0,0	2	32,35	0,817
chr19	4917895	4918053	JUNC00000489	33	-	4917895	4918053	255,0,0	2	35,34	0,124
chr19	4918115	4918279	JUNC00000490	48	-	4918115	4918279	255,0,0	2	35,35	0,129
chr19	4918340	4921175	JUNC00000491	45	-	4918340	4921175	255,0,0	2	35,35	0,2800
chr19	4921200	4922356	JUNC00000492	47	-	4921200	4922356	255,0,0	2	34,35	0,1121
chr19	4922361	4923098	JUNC00000493	29	-	4922361	4923098	255,0,0	2	35,32	0,705
chr19	4923173	4923718	JUNC00000494	30	-	4923173	4923718	255,0,0	2	31,35	0,510
chr19	4923738	4926818	JUNC00000495	27	-	4923738	4926818	255,0,0	2	35,34	0,3046
chr19	4927024	4928252	JUNC00000496	105	-	4927024	4928252	255,0,0	2	35,33	0,1195
chr19	4934527	4934910	JUNC00000497	1	-	4934527	4934910	255,0,0	2	28,8	0,375
chr19	4935076	4936133	JUNC00000498	2	-	4935076	4936133	255,0,0	2	21,16	0,1041
chr19	4941877	4942972	JUNC00000499	2	-	4941877	4942972	255,0,0	2	35,35	0,1060
chr19	4962480	4962913	JUNC00000500	65	+	4962480	4962913	255,0,0	2	35,35	0,398
chr19	4962939	4963360	JUNC00000501	99	+	4962939	4963360	255,0,0	2	35,35	0,386
chr19	4963384	4963540	JUNC00000502	86	+	4963384	4963540	255,0,0	2	35,35	0,121
chr19	4963630	4964706	JUNC00000503	39	+	4963630	4964706	255,0,0	2	35,33	0,1043
chr19	4985079	4985786	JUNC00000504	3	+	4985079	4985786	255,0,0	2	17,32	0,675
chr19	4985079	4985786	JUNC00000505	6	-	4985079	4985786	255,0,0	2	17,32	0,675
chr19	5024243	5024545	JUNC00000506	11	+	5024243	5024545	255,0,0	2	34,35	0,267
chr19	5024564	5026053	JUNC00000507	8	+	5024564	5026053	255,0,0	2	28,26	0,1463
chr19	5026160	5026392	JUNC00000508	21	+	5026160	5026392	255,0,0	2	28,35	0,197
chr19	5026462	5027059	JUNC00000509	15	+	5026462	5027059	255,0,0	2	35,35	0,562
chr19	5027124	5027375	JUNC00000510	31	+	5027124	5027375	255,0,0	2	35,33	0,218
chr19	5027411	5027706	JUNC00000511	14	+	5027411	5027706	255,0,0	2	29,27	0,268
chr19	5027733	5028874	JUNC00000512	16	+	5027733	5028874	255,0,0	2	31,34	0,1107
chr19	5028945	5029243	JUNC00000513	6	+	5028945	5029243	255,0,0	2	26,32	0,266
chr19	5029287	5029441	JUNC00000514	26	+	5029287	5029441	255,0,0	2	33,33	0,121
chr19	5029461	5030312	JUNC00000515	18	+	5029461	5030312	255,0,0	2	33,25	0,826
chr19	5030455	5031034	JUNC00000516	9	+	5030455	5031034	255,0,0	2	35,33	0,546
chr19	5039997	5040340	JUNC00000517	38	+	5039997	5040340	255,0,0	2	35,34	0,309
chr19	5041456	5045926	JUNC00000518	12	+	5041456	5045926	255,0,0	2	34,34	0,4436
chr19	5046004	5046168	JUNC00000519	70	+	5046004	5046168	255,0,0	2	34,33	0,131
chr19	5046193	5046428	JUNC00000520	28	+	5046193	5046428	255,0,0	2	33,35	0,200
chr19	5046486	5046684	JUNC00000521	33	+	5046486	5046684	255,0,0	2	35,35	0,163
chr19	5046697	5046849	JUNC00000522	37	+	5046697	5046849	255,0,0	2	32,35	0,117
chr19	5046877	5047424	JUNC00000523	34	+	5046877	5047424	255,0,0	2	34,33	0,514
chr19	5047449	5048543	JUNC00000524	27	+	5047449	5048543	255,0,0	2	35,35	0,1059
chr19	5048539	5049026	JUNC00000525	30	+	5048539	5049026	255,0,0	2	34,34	0,453
chr19	5048997	5049441	JUNC00000526	32	+	5048997	5049441	255,0,0	2	35,35	0,409
chr19	5050906	5051098	JUNC00000527	3	+	5050906	5051098	255,0,0	2	35,25	0,167
chr19	5051227	5051385	JUNC00000528	5	+	5051227	5051385	255,0,0	2	27,32	0,126
chr19	5051459	5051590	JUNC00000529	4	+	5051459	5051590	255,0,0	2	9,33	0,98
chr19	5051611	5051760	JUNC00000530	2	+	5051611	5051760	255,0,0	2	19,20	0,129
chr19	5051611	5051790	JUNC00000531	1	+	5051611	5051790	255,0,0	2	19,17	0,162
chr19	5051804	5051990	JUNC00000532	2	+	5051804	5051990	255,0,0	2	28,15	0,171
chr19	5053254	5053613	JUNC00000533	1	+	5053254	5053613	255,0,0	2	21,15	0,344
chr19	5053702	5053874	JUNC00000534	5	+	5053702	5053874	255,0,0	2	28,19	0,153
chr19	5053978	5054820	JUNC00000535	6	+	5053978	5054820	255,0,0	2	29,32	0,810
chr19	5083066	5085317	JUNC00000536	6	-	5083066	5085317	255,0,0	2	35,20	0,2231
chr19	5088714	5089453	JUNC00000537	144	+	5088714	5089453	255,0,0	2	34,35	0,704
chr19	5089595	5089806	JUNC00000538	66	+	5089595	5089806	255,0,0	2	35,35	0,176
chr19	5089842	5090037	JUNC00000539	55	+	5089842	5090037	255,0,0	2	34,34	0,161
chr19	5090047	5091399	JUNC00000540	55	+	5090047	5091399	255,0,0	2	35,32	0,1320
chr19	5091391	5091573	JUNC00000541	49	+	5091391	5091573	255,0,0	2	34,33	0,149
chr19	5091661	5092163	JUNC00000542	176	+	5091661	5092163	255,0,0	2	35,35	0,467
chr19	5092190	5092335	JUNC00000543	59	+	5092190	5092335	255,0,0	2	32,34	0,111
chr19	5093467	5093696	JUNC00000544	8	-	5093467	5093696	255,0,0	2	30,25	0,204
chr19	5093780	5093954	JUNC00000545	25	-	5093780	5093954	255,0,0	2	35,35	0,139
chr19	5093997	5094318	JUNC00000546	13	-	5093997	5094318	255,0,0	2	35,35	0,286
chr19	5094302	5094764	JUNC00000547	11	-	5094302	5094764	255,0,0	2	29,33	0,429
chr19	5094766	5098217	JUNC00000548	23	-	5094766	5098217	255,0,0	2	34,35	0,3416
chr19	5100537	5100701	JUNC00000549	133	-	5100537	5100701	255,0,0	2	35,35	0,129
chr19	5100763	5104675	JUNC00000550	67	-	5100763	5104675	255,0,0	2	35,35	0,3877
chr19	5104701	5104867	JUNC00000551	312	-	5104701	5104867	255,0,0	2	35,35	0,131
chr19	5104894	5105212	JUNC00000552	67	-	5104894	5105212	255,0,0	2	34,35	0,283
chr19	5105216	5106959	JUNC00000553	112	-	5105216	5106959	255,0,0	2	34,35	0,1708
chr19	5108655	5109134	JUNC00000554	53	-	5108655	5109134	255,0,0	2	33,32	0,447
chr19	5109126	5109335	JUNC00000555	33	-	5109126	5109335	255,0,0	2	34,35	0,174
chr19	5109392	5109527	JUNC00000556	82	-	5109392	5109527	255,0,0	2	33,35	0,100
chr19	5109608	5109765	JUNC00000557	41	-	5109608	5109765	255,0,0	2	34,33	0,124
chr19	5109808	5110229	JUNC00000558	29	-	5109808	5110229	255,0,0	2	33,33	0,388
chr19	5110229	5110401	JUNC00000559	82	-	5110229	5110401	255,0,0	2	35,35	0,137
chr19	5110381	5111172	JUNC00000560	32	-	5110381	5111172	255,0,0	2	35,35	0,756
chr19	5111203	5111399	JUNC00000561	48	-	5111203	5111399	255,0,0	2	34,35	0,161
chr19	5111503	5111649	JUNC00000562	53	-	5111503	5111649	255,0,0	2	35,31	0,115
chr19	5111686	5111860	JUNC00000563	91	-	5111686	5111860	255,0,0	2	34,35	0,139
chr19	5111879	5112752	JUNC00000564	66	-	5111879	5112752	255,0,0	2	34,35	0,838
chr19	5112907	5113815	JUNC00000565	39	-	5112907	5113815	255,0,0	2	33,35	0,873
chr19	5113819	5113973	JUNC00000566	29	-	5113819	5113973	255,0,0	2	31,33	0,121
chr19	5114137	5117228	JUNC00000567	42	-	5114137	5117228	255,0,0	2	34,35	0,3056
chr19	5117398	5118155	JUNC00000568	17	-	5117398	5118155	255,0,0	2	34,34	0,723
chr19	5117443	5118150	JUNC00000569	3	-	5117443	5118150	255,0,0	2	26,29	0,678
chr19	5134992	5135149	JUNC00000570	18	-	5134992	5135149	255,0,0	2	33,30	0,127
chr19	5135204	5136725	JUNC00000571	39	-	5135204	5136725	255,0,0	2	35,33	0,1488
chr19	5136886	5138964	JUNC00000572	14	-	5136886	5138964	255,0,0	2	33,35	0,2043
chr19	5139031	5139301	JUNC00000573	17	-	5139031	5139301	255,0,0	2	34,22	0,248
chr19	5139292	5141194	JUNC00000574	13	-	5139292	5141194	255,0,0	2	30,35	0,1867
chr19	5141167	5141639	JUNC00000575	34	-	5141167	5141639	255,0,0	2	35,33	0,439
chr19	5141676	5142267	JUNC00000576	13	-	5141676	5142267	255,0,0	2	33,24	0,567
chr19	5142319	5142539	JUNC00000577	14	-	5142319	5142539	255,0,0	2	35,24	0,196
chr19	5142637	5143385	JUNC00000578	58	-	5142637	5143385	255,0,0	2	33,35	0,713
chr19	5143424	5143800	JUNC00000579	17	-	5143424	5143800	255,0,0	2	33,26	0,350
chr19	5143845	5144824	JUNC00000580	14	-	5143845	5144824	255,0,0	2	34,25	0,954
chr19	5144900	5145101	JUNC00000581	19	-	5144900	5145101	255,0,0	2	35,31	0,170
chr19	5145151	5147161	JUNC00000582	24	-	5145151	5147161	255,0,0	2	35,35	0,1975
chr19	5147172	5152308	JUNC00000583	8	-	5147172	5152308	255,0,0	2	35,35	0,5101
chr19	5152334	5152691	JUNC00000584	18	-	5152334	5152691	255,0,0	2	33,32	0,325
chr19	5152786	5153687	JUNC00000585	16	-	5152786	5153687	255,0,0	2	34,24	0,877
chr19	5153690	5155723	JUNC00000586	31	-	5153690	5155723	255,0,0	2	33,35	0,1998
chr19	5155735	5155890	JUNC00000587	15	-	5155735	5155890	255,0,0	2	34,35	0,120
chr19	5155918	5156389	JUNC00000588	13	-	5155918	5156389	255,0,0	2	29,33	0,438
chr19	5156467	5160000	JUNC00000589	25	-	5156467	5160000	255,0,0	2	34,33	0,3500
chr19	5160061	5160752	JUNC00000590	19	-	5160061	5160752	255,0,0	2	32,35	0,656
chr19	5160772	5167957	JUNC00000591	15	-	5160772	5167957	255,0,0	2	35,34	0,7151
chr19	5167979	5272565	JUNC00000592	9	-	5167979	5272565	255,0,0	2	32,27	0,104559
chr19	5274492	5274826	JUNC00000593	166	-	5274492	5274826	255,0,0	2	35,35	0,299
chr19	5274942	5275098	JUNC00000594	153	-	5274942	5275098	255,0,0	2	35,35	0,121
chr19	5275128	5279303	JUNC00000595	198	-	5275128	5279303	255,0,0	2	35,35	0,4140
chr19	5279335	5279504	JUNC00000596	102	-	5279335	5279504	255,0,0	2	35,35	0,134
chr19	5279579	5279876	JUNC00000597	168	-	5279579	5279876	255,0,0	2	33,35	0,262
chr19	5279917	5283677	JUNC00000598	58	-	5279917	5283677	255,0,0	2	32,35	0,3725
chr19	5283716	5283892	JUNC00000599	94	-	5283716	5283892	255,0,0	2	34,35	0,141
chr19	5283912	5284609	JUNC00000600	83	-	5283912	5284609	255,0,0	2	35,35	0,662
chr19	5284689	5286223	JUNC00000601	68	-	5284689	5286223	255,0,0	2	35,35	0,1499
chr19	5286381	5286611	JUNC00000602	92	-	5286381	5286611	255,0,0	2	35,35	0,195
chr19	5286622	5286844	JUNC00000603	132	-	5286622	5286844	255,0,0	2	35,34	0,188
chr19	5286914	5287103	JUNC00000604	112	-	5286914	5287103	255,0,0	2	34,35	0,154
chr19	5287249	5287569	JUNC00000605	86	-	5287249	5287569	255,0,0	2	35,35	0,285
chr19	5287594	5287944	JUNC00000606	61	-	5287594	5287944	255,0,0	2	32,35	0,315
chr19	5287971	5288338	JUNC00000607	100	-	5287971	5288338	255,0,0	2	35,35	0,332
chr19	5288375	5291330	JUNC00000608	3	-	5288375	5291330	255,0,0	2	35,26	0,2929
chr19	5288378	5291338	JUNC00000609	78	-	5288378	5291338	255,0,0	2	35,34	0,2926
chr19	5291387	5293114	JUNC00000610	145	-	5291387	5293114	255,0,0	2	35,35	0,1692
chr19	5293284	5294333	JUNC00000611	152	-	5293284	5294333	255,0,0	2	35,35	0,1014
chr19	5294343	5295074	JUNC00000612	84	-	5294343	5295074	255,0,0	2	33,34	0,697
chr19	5295052	5295296	JUNC00000613	69	-	5295052	5295296	255,0,0	2	35,35	0,209
chr19	5298465	5302465	JUNC00000614	4	+	5298465	5302465	255,0,0	2	35,30	0,3970
chr19	5302656	5306751	JUNC00000615	4	+	5302656	5306751	255,0,0	2	15,28	0,4067
chr19	5365123	5365852	JUNC00000616	197	-	5365123	5365852	255,0,0	2	35,35	0,694
chr19	5365921	5366294	JUNC00000617	20	-	5365921	5366294	255,0,0	2	35,32	0,341
chr19	5365921	5366602	JUNC00000618	261	-	5365921	5366602	255,0,0	2	35,35	0,646
chr19	5367176	5368092	JUNC00000619	47	+	5367176	5368092	255,0,0	2	34,35	0,881
chr19	5368243	5368455	JUNC00000620	46	+	5368243	5368455	255,0,0	2	33,34	0,178
chr19	5368495	5368651	JUNC00000621	60	+	5368495	5368651	255,0,0	2	35,35	0,121
chr19	5368691	5368929	JUNC00000622	109	+	5368691	5368929	255,0,0	2	34,35	0,203
chr19	5368908	5369960	JUNC00000623	66	+	5368908	5369960	255,0,0	2	34,35	0,1017
chr19	5380101	5380254	JUNC00000624	72	-	5380101	5380254	255,0,0	2	34,35	0,118
chr19	5380307	5380472	JUNC00000625	33	-	5380307	5380472	255,0,0	2	34,35	0,130
chr19	5380493	5381013	JUNC00000626	99	-	5380493	5381013	255,0,0	2	34,33	0,487
chr19	5381088	5381240	JUNC00000627	30	-	5381088	5381240	255,0,0	2	28,31	0,121
chr19	5381266	5381699	JUNC00000628	35	-	5381266	5381699	255,0,0	2	34,34	0,399
chr19	5381718	5381994	JUNC00000629	38	-	5381718	5381994	255,0,0	2	35,34	0,242
chr19	5382046	5382207	JUNC00000630	1	-	5382046	5382207	255,0,0	2	14,22	0,139
chr19	5382037	5382220	JUNC00000631	18	-	5382037	5382220	255,0,0	2	34,35	0,148
chr19	5382324	5382747	JUNC00000632	18	-	5382324	5382747	255,0,0	2	35,33	0,390
chr19	5382824	5382973	JUNC00000633	19	-	5382824	5382973	255,0,0	2	33,34	0,115
chr19	5383041	5383189	JUNC00000634	18	-	5383041	5383189	255,0,0	2	32,35	0,113
chr19	5383244	5383652	JUNC00000635	46	-	5383244	5383652	255,0,0	2	35,33	0,375
chr19	5383791	5383965	JUNC00000636	36	-	5383791	5383965	255,0,0	2	35,31	0,143
chr19	5384042	5384198	JUNC00000637	32	-	5384042	5384198	255,0,0	2	35,35	0,121
chr19	5384228	5384404	JUNC00000638	25	-	5384228	5384404	255,0,0	2	35,35	0,141
chr19	5384412	5384652	JUNC00000639	20	-	5384412	5384652	255,0,0	2	35,35	0,205
chr19	5384688	5384857	JUNC00000640	19	-	5384688	5384857	255,0,0	2	35,35	0,134
chr19	5384918	5385497	JUNC00000641	20	-	5384918	5385497	255,0,0	2	31,35	0,544
chr19	5385484	5385846	JUNC00000642	10	-	5385484	5385846	255,0,0	2	34,35	0,327
chr19	5385834	5388335	JUNC00000643	12	-	5385834	5388335	255,0,0	2	35,21	0,2480
chr19	5389649	5389698	JUNC00000644	1	+	5389649	5389698	255,0,0	2	17,19	0,30
chr19	5390172	5390619	JUNC00000645	1	-	5390172	5390619	255,0,0	2	25,11	0,436
chr19	5390698	5390947	JUNC00000646	4	-	5390698	5390947	255,0,0	2	29,34	0,215
chr19	5390997	5394314	JUNC00000647	6	-	5390997	5394314	255,0,0	2	16,32	0,3285
chr19	5422990	5423365	JUNC00000648	168	-	5422990	5423365	255,0,0	2	35,35	0,340
chr19	5423384	5423594	JUNC00000649	320	-	5423384	5423594	255,0,0	2	35,35	0,175
chr19	5423618	5423806	JUNC00000650	410	-	5423618	5423806	255,0,0	2	35,35	0,153
chr19	5423856	5424216	JUNC00000651	181	-	5423856	5424216	255,0,0	2	35,35	0,325
chr19	5424241	5424395	JUNC00000652	123	-	5424241	5424395	255,0,0	2	34,35	0,119
chr19	5424398	5424707	JUNC00000653	60	-	5424398	5424707	255,0,0	2	35,35	0,274
chr19	5425280	5425984	JUNC00000654	6	+	5425280	5425984	255,0,0	2	28,34	0,670
chr19	5457171	5457374	JUNC00000655	2	-	5457171	5457374	255,0,0	2	13,35	0,168
chr19	5460746	5460981	JUNC00000656	10	+	5460746	5460981	255,0,0	2	32,21	0,214
chr19	5461125	5461420	JUNC00000657	8	+	5461125	5461420	255,0,0	2	34,31	0,264
chr19	5461484	5462565	JUNC00000658	9	+	5461484	5462565	255,0,0	2	32,34	0,1047
chr19	5462597	5463204	JUNC00000659	35	+	5462597	5463204	255,0,0	2	35,34	0,573
chr19	5463270	5463637	JUNC00000660	11	+	5463270	5463637	255,0,0	2	34,34	0,333
chr19	5463291	5463617	JUNC00000661	6	+	5463291	5463617	255,0,0	2	34,14	0,312
chr19	5463678	5463821	JUNC00000662	10	+	5463678	5463821	255,0,0	2	34,35	0,108
chr19	5463818	5464163	JUNC00000663	9	+	5463818	5464163	255,0,0	2	32,35	0,310
chr19	5464182	5464368	JUNC00000664	38	+	5464182	5464368	255,0,0	2	33,35	0,151
chr19	5464396	5464957	JUNC00000665	17	+	5464396	5464957	255,0,0	2	35,33	0,528
chr19	5474741	5475087	JUNC00000666	6	+	5474741	5475087	255,0,0	2	33,27	0,319
chr19	5475151	5475436	JUNC00000667	7	+	5475151	5475436	255,0,0	2	27,29	0,256
chr19	5475429	5476088	JUNC00000668	4	+	5475429	5476088	255,0,0	2	27,23	0,636
chr19	5476243	5477593	JUNC00000669	6	+	5476243	5477593	255,0,0	2	29,32	0,1318
chr19	5477667	5477948	JUNC00000670	2	+	5477667	5477948	255,0,0	2	17,22	0,259
chr19	5478017	5478235	JUNC00000671	5	+	5478017	5478235	255,0,0	2	26,35	0,183
chr19	5480122	5480267	JUNC00000672	8	+	5480122	5480267	255,0,0	2	27,34	0,111
chr19	5480326	5480575	JUNC00000673	10	+	5480326	5480575	255,0,0	2	34,30	0,219
chr19	5480709	5481595	JUNC00000674	12	+	5480709	5481595	255,0,0	2	32,35	0,851
chr19	5483021	5483135	JUNC00000675	2	-	5483021	5483135	255,0,0	2	8,28	0,86
chr19	5483160	5483480	JUNC00000676	9	-	5483160	5483480	255,0,0	2	31,26	0,294
chr19	5483200	5483488	JUNC00000677	4	-	5483200	5483488	255,0,0	2	21,34	0,254
chr19	5483526	5483666	JUNC00000678	8	-	5483526	5483666	255,0,0	2	32,32	0,108
chr19	5483730	5483964	JUNC00000679	10	-	5483730	5483964	255,0,0	2	33,35	0,199
chr19	5483994	5484147	JUNC00000680	12	-	5483994	5484147	255,0,0	2	31,35	0,118
chr19	5484194	5484890	JUNC00000681	13	-	5484194	5484890	255,0,0	2	35,32	0,664
chr19	5484921	5485073	JUNC00000682	16	-	5484921	5485073	255,0,0	2	35,35	0,117
chr19	5485136	5485292	JUNC00000683	8	-	5485136	5485292	255,0,0	2	24,35	0,121
chr19	5485318	5485521	JUNC00000684	22	-	5485318	5485521	255,0,0	2	35,34	0,169
chr19	5485592	5486054	JUNC00000685	4	-	5485592	5486054	255,0,0	2	33,26	0,436
chr19	5486079	5486307	JUNC00000686	13	-	5486079	5486307	255,0,0	2	35,28	0,200
chr19	5486315	5486514	JUNC00000687	7	-	5486315	5486514	255,0,0	2	33,28	0,171
chr19	5486564	5487059	JUNC00000688	14	-	5486564	5487059	255,0,0	2	24,35	0,460
chr19	5487084	5487796	JUNC00000689	12	-	5487084	5487796	255,0,0	2	23,35	0,677
chr19	5487860	5488021	JUNC00000690	11	-	5487860	5488021	255,0,0	2	31,34	0,127
chr19	5490567	5492531	JUNC00000691	431	+	5490567	5492531	255,0,0	2	35,35	0,1929
chr19	5492769	5493189	JUNC00000692	1855	+	5492769	5493189	255,0,0	2	35,35	0,385
chr19	5493196	5493415	JUNC00000693	707	+	5493196	5493415	255,0,0	2	35,35	0,184
chr19	5493756	5493815	JUNC00000694	36	+	5493756	5493815	255,0,0	2	23,35	0,24
chr19	5493952	5494007	JUNC00000695	122	+	5493952	5494007	255,0,0	2	35,15	0,40
chr19	5495617	5495913	JUNC00000696	3	-	5495617	5495913	255,0,0	2	31,17	0,279
chr19	5495949	5496082	JUNC00000697	5	-	5495949	5496082	255,0,0	2	33,25	0,108
chr19	5496203	5496337	JUNC00000698	1	-	5496203	5496337	255,0,0	2	14,22	0,112
chr19	5496380	5496999	JUNC00000699	1	-	5496380	5496999	255,0,0	2	22,14	0,605
chr19	5496990	5497317	JUNC00000700	5	-	5496990	5497317	255,0,0	2	35,28	0,299
chr19	5497336	5497480	JUNC00000701	5	-	5497336	5497480	255,0,0	2	29,34	0,110
chr19	5497523	5497693	JUNC00000702	2	-	5497523	5497693	255,0,0	2	29,19	0,151
chr19	5497749	5497938	JUNC00000703	4	-	5497749	5497938	255,0,0	2	30,34	0,155
chr19	5498018	5498214	JUNC00000704	3	-	5498018	5498214	255,0,0	2	10,35	0,161
chr19	5498266	5498418	JUNC00000705	3	-	5498266	5498418	255,0,0	2	35,23	0,129
chr19	5498487	5498748	JUNC00000706	2	-	5498487	5498748	255,0,0	2	19,29	0,232
chr19	5498791	5510356	JUNC00000707	2	-	5498791	5510356	255,0,0	2	33,24	0,11541
chr19	5551653	5553568	JUNC00000708	1	-	5551653	5553568	255,0,0	2	21,15	0,1900
chr19	5568070	5568462	JUNC00000709	1	+	5568070	5568462	255,0,0	2	13,23	0,369
chr19	5568594	5568726	JUNC00000710	1	+	5568594	5568726	255,0,0	2	13,23	0,109
chr19	5602045	5602227	JUNC00000711	17	+	5602045	5602227	255,0,0	2	35,35	0,147
chr19	5602339	5602481	JUNC00000712	23	+	5602339	5602481	255,0,0	2	35,32	0,110
chr19	5602534	5602858	JUNC00000713	19	+	5602534	5602858	255,0,0	2	35,35	0,289
chr19	5603520	5603666	JUNC00000714	10	-	5603520	5603666	255,0,0	2	32,33	0,113
chr19	5603680	5603863	JUNC00000715	47	-	5603680	5603863	255,0,0	2	35,34	0,149
chr19	5603955	5605405	JUNC00000716	23	-	5603955	5605405	255,0,0	2	34,34	0,1416
chr19	5605441	5605576	JUNC00000717	9	-	5605441	5605576	255,0,0	2	24,34	0,101
chr19	5605650	5607581	JUNC00000718	21	-	5605650	5607581	255,0,0	2	33,31	0,1900
chr19	5607607	5607741	JUNC00000719	21	-	5607607	5607741	255,0,0	2	33,26	0,108
chr19	5607934	5608288	JUNC00000720	25	-	5607934	5608288	255,0,0	2	30,34	0,320
chr19	5608294	5608669	JUNC00000721	21	-	5608294	5608669	255,0,0	2	35,32	0,343
chr19	5608678	5608836	JUNC00000722	21	-	5608678	5608836	255,0,0	2	34,35	0,123
chr19	5608931	5609264	JUNC00000723	15	-	5608931	5609264	255,0,0	2	26,29	0,304
chr19	5609338	5609488	JUNC00000724	20	-	5609338	5609488	255,0,0	2	34,26	0,124
chr19	5609884	5610034	JUNC00000725	23	-	5609884	5610034	255,0,0	2	34,17	0,133
chr19	5637807	5638458	JUNC00000726	15	+	5637807	5638458	255,0,0	2	34,27	0,624
chr19	5638431	5638577	JUNC00000727	10	+	5638431	5638577	255,0,0	2	27,27	0,119
chr19	5638667	5638888	JUNC00000728	54	+	5638667	5638888	255,0,0	2	35,34	0,187
chr19	5638970	5639891	JUNC00000729	17	+	5638970	5639891	255,0,0	2	33,33	0,888
chr19	5639916	5640334	JUNC00000730	22	+	5639916	5640334	255,0,0	2	34,32	0,386
chr19	5640399	5641215	JUNC00000731	45	+	5640399	5641215	255,0,0	2	35,35	0,781
chr19	5641250	5641493	JUNC00000732	22	+	5641250	5641493	255,0,0	2	35,30	0,213
chr19	5641641	5645359	JUNC00000733	47	+	5641641	5645359	255,0,0	2	35,35	0,3683
chr19	5645373	5645540	JUNC00000734	29	+	5645373	5645540	255,0,0	2	32,28	0,139
chr19	5645552	5646831	JUNC00000735	42	+	5645552	5646831	255,0,0	2	35,32	0,1247
chr19	5651529	5651663	JUNC00000736	6	-	5651529	5651663	255,0,0	2	33,28	0,106
chr19	5651682	5651940	JUNC00000737	17	-	5651682	5651940	255,0,0	2	32,35	0,223
chr19	5651926	5652076	JUNC00000738	18	-	5651926	5652076	255,0,0	2	34,32	0,118
chr19	5652129	5652287	JUNC00000739	8	-	5652129	5652287	255,0,0	2	17,27	0,131
chr19	5652336	5652486	JUNC00000740	19	-	5652336	5652486	255,0,0	2	33,32	0,118
chr19	5652535	5652687	JUNC00000741	26	-	5652535	5652687	255,0,0	2	31,33	0,119
chr19	5652840	5654020	JUNC00000742	8	-	5652840	5654020	255,0,0	2	33,22	0,1158
chr19	5654238	5654575	JUNC00000743	11	-	5654238	5654575	255,0,0	2	35,29	0,308
chr19	5655129	5655291	JUNC00000744	18	-	5655129	5655291	255,0,0	2	27,34	0,128
chr19	5655382	5655722	JUNC00000745	12	-	5655382	5655722	255,0,0	2	33,35	0,305
chr19	5655756	5656187	JUNC00000746	13	-	5655756	5656187	255,0,0	2	35,34	0,397
chr19	5656295	5659366	JUNC00000747	9	-	5656295	5659366	255,0,0	2	33,33	0,3038
chr19	5659476	5659626	JUNC00000748	10	-	5659476	5659626	255,0,0	2	34,31	0,119
chr19	5659688	5660346	JUNC00000749	7	-	5659688	5660346	255,0,0	2	35,33	0,625
chr19	5661082	5663636	JUNC00000750	5	-	5661082	5663636	255,0,0	2	29,33	0,2521
chr19	5661609	5663622	JUNC00000751	1	-	5661609	5663622	255,0,0	2	17,19	0,1994
chr19	5662819	5663617	JUNC00000752	1	-	5662819	5663617	255,0,0	2	22,14	0,784
chr19	5665212	5665358	JUNC00000753	16	-	5665212	5665358	255,0,0	2	35,30	0,116
chr19	5665605	5665741	JUNC00000754	16	-	5665605	5665741	255,0,0	2	22,34	0,102
chr19	5665807	5666182	JUNC00000755	9	-	5665807	5666182	255,0,0	2	34,33	0,342
chr19	5666390	5666535	JUNC00000756	13	-	5666390	5666535	255,0,0	2	34,27	0,118
chr19	5666704	5666867	JUNC00000757	12	-	5666704	5666867	255,0,0	2	35,33	0,130
chr19	5666948	5667181	JUNC00000758	19	-	5666948	5667181	255,0,0	2	34,33	0,200
chr19	5667221	5667405	JUNC00000759	9	-	5667221	5667405	255,0,0	2	31,27	0,157
chr19	5667575	5671551	JUNC00000760	9	-	5667575	5671551	255,0,0	2	34,29	0,3947
chr19	5671747	5672479	JUNC00000761	14	-	5671747	5672479	255,0,0	2	29,33	0,699
chr19	5672630	5672792	JUNC00000762	44	-	5672630	5672792	255,0,0	2	32,35	0,127
chr19	5672784	5673251	JUNC00000763	9	-	5672784	5673251	255,0,0	2	32,27	0,440
chr19	5673322	5673508	JUNC00000764	20	-	5673322	5673508	255,0,0	2	32,29	0,157
chr19	5673562	5674911	JUNC00000765	8	-	5673562	5674911	255,0,0	2	26,35	0,1314
chr19	5675026	5675394	JUNC00000766	6	-	5675026	5675394	255,0,0	2	28,35	0,333
chr19	5675482	5677158	JUNC00000767	9	-	5675482	5677158	255,0,0	2	22,34	0,1642
chr19	5677474	5677651	JUNC00000768	5	-	5677474	5677651	255,0,0	2	24,32	0,145
chr19	5677692	5678671	JUNC00000769	2	-	5677692	5678671	255,0,0	2	33,29	0,950
chr19	5678719	5678936	JUNC00000770	8	-	5678719	5678936	255,0,0	2	33,25	0,192
chr19	5678972	5679392	JUNC00000771	13	-	5678972	5679392	255,0,0	2	31,33	0,387
chr19	5679442	5679604	JUNC00000772	12	-	5679442	5679604	255,0,0	2	28,35	0,127
chr19	5679710	5680000	JUNC00000773	9	-	5679710	5680000	255,0,0	2	31,33	0,257
chr19	5679967	5680277	JUNC00000774	19	-	5679967	5680277	255,0,0	2	33,35	0,275
chr19	5680364	5681465	JUNC00000775	10	-	5680364	5681465	255,0,0	2	32,34	0,1067
chr19	5681519	5683293	JUNC00000776	4	-	5681519	5683293	255,0,0	2	34,17	0,1757
chr19	5681519	5683316	JUNC00000777	3	-	5681519	5683316	255,0,0	2	34,10	0,1787
chr19	5683377	5683815	JUNC00000778	12	-	5683377	5683815	255,0,0	2	35,28	0,410
chr19	5683850	5684321	JUNC00000779	4	-	5683850	5684321	255,0,0	2	28,32	0,439
chr19	5684342	5684559	JUNC00000780	1	-	5684342	5684559	255,0,0	2	25,11	0,206
chr19	5684436	5684583	JUNC00000781	5	-	5684436	5684583	255,0,0	2	32,35	0,112
chr19	5684638	5685114	JUNC00000782	5	-	5684638	5685114	255,0,0	2	34,23	0,453
chr19	5686203	5686460	JUNC00000783	8	-	5686203	5686460	255,0,0	2	16,30	0,227
chr19	5686493	5686640	JUNC00000784	3	-	5686493	5686640	255,0,0	2	33,14	0,133
chr19	5686634	5687152	JUNC00000785	4	-	5686634	5687152	255,0,0	2	32,34	0,484
chr19	5687183	5687467	JUNC00000786	3	-	5687183	5687467	255,0,0	2	35,17	0,267
chr19	5689258	5689504	JUNC00000787	1	+	5689258	5689504	255,0,0	2	8,28	0,218
chr19	5689481	5689709	JUNC00000788	3	+	5689481	5689709	255,0,0	2	31,21	0,207
chr19	5690957	5695195	JUNC00000789	21	+	5690957	5695195	255,0,0	2	31,35	0,4203
chr19	5695312	5695529	JUNC00000790	6	+	5695312	5695529	255,0,0	2	29,33	0,184
chr19	5695612	5695765	JUNC00000791	60	+	5695612	5695765	255,0,0	2	33,34	0,119
chr19	5695875	5696038	JUNC00000792	35	+	5695875	5696038	255,0,0	2	32,32	0,131
chr19	5696215	5696710	JUNC00000793	30	+	5696215	5696710	255,0,0	2	35,27	0,468
chr19	5696764	5697371	JUNC00000794	17	+	5696764	5697371	255,0,0	2	33,28	0,579
chr19	5697446	5697591	JUNC00000795	14	+	5697446	5697591	255,0,0	2	33,34	0,111
chr19	5697614	5700624	JUNC00000796	18	+	5697614	5700624	255,0,0	2	35,35	0,2975
chr19	5700936	5702041	JUNC00000797	37	+	5700936	5702041	255,0,0	2	34,35	0,1070
chr19	5708392	5708590	JUNC00000798	20	-	5708392	5708590	255,0,0	2	33,35	0,163
chr19	5708637	5708792	JUNC00000799	19	-	5708637	5708792	255,0,0	2	33,35	0,120
chr19	5708802	5710244	JUNC00000800	11	-	5708802	5710244	255,0,0	2	29,34	0,1408
chr19	5710276	5710606	JUNC00000801	20	-	5710276	5710606	255,0,0	2	34,33	0,297
chr19	5710354	5710594	JUNC00000802	1	-	5710354	5710594	255,0,0	2	15,21	0,219
chr19	5710662	5710826	JUNC00000803	10	-	5710662	5710826	255,0,0	2	35,34	0,130
chr19	5710818	5711002	JUNC00000804	9	-	5710818	5711002	255,0,0	2	30,34	0,150
chr19	5711003	5715829	JUNC00000805	9	-	5711003	5715829	255,0,0	2	35,34	0,4792
chr19	5715970	5716030	JUNC00000806	4	-	5715970	5716030	255,0,0	2	28,23	0,37
chr19	5716478	5716921	JUNC00000807	2	-	5716478	5716921	255,0,0	2	16,26	0,417
chr19	5717161	5719958	JUNC00000808	2	-	5717161	5719958	255,0,0	2	35,11	0,2786
chr19	5717179	5720704	JUNC00000809	1	-	5717179	5720704	255,0,0	2	17,19	0,3506
chr19	5720700	5720841	JUNC00000810	2	-	5720700	5720841	255,0,0	2	26,33	0,108
chr19	5728794	5729270	JUNC00000811	4	-	5728794	5729270	255,0,0	2	35,34	0,442
chr19	5728833	5729271	JUNC00000812	30	-	5728833	5729271	255,0,0	2	35,35	0,403
chr19	5730677	5731275	JUNC00000813	94	-	5730677	5731275	255,0,0	2	35,35	0,563
chr19	5731291	5731478	JUNC00000814	51	-	5731291	5731478	255,0,0	2	34,35	0,152
chr19	5731560	5731710	JUNC00000815	152	-	5731560	5731710	255,0,0	2	35,35	0,115
chr19	5742529	5745474	JUNC00000816	16	+	5742529	5745474	255,0,0	2	33,35	0,2910
chr19	5745740	5745951	JUNC00000817	10	+	5745740	5745951	255,0,0	2	29,34	0,177
chr19	5746090	5746331	JUNC00000818	10	+	5746090	5746331	255,0,0	2	30,33	0,208
chr19	5746372	5746675	JUNC00000819	20	+	5746372	5746675	255,0,0	2	32,33	0,270
chr19	5746702	5746932	JUNC00000820	11	+	5746702	5746932	255,0,0	2	33,32	0,198
chr19	5746988	5747447	JUNC00000821	35	+	5746988	5747447	255,0,0	2	35,35	0,424
chr19	5747536	5747705	JUNC00000822	17	+	5747536	5747705	255,0,0	2	35,35	0,134
chr19	5747821	5748591	JUNC00000823	11	+	5747821	5748591	255,0,0	2	35,17	0,753
chr19	5748574	5748700	JUNC00000824	15	+	5748574	5748700	255,0,0	2	17,35	0,91
chr19	5748704	5748904	JUNC00000825	18	+	5748704	5748904	255,0,0	2	34,35	0,165
chr19	5748935	5750975	JUNC00000826	15	+	5748935	5750975	255,0,0	2	33,27	0,2013
chr19	5751040	5751206	JUNC00000827	38	+	5751040	5751206	255,0,0	2	34,35	0,131
chr19	5751269	5751426	JUNC00000828	8	+	5751269	5751426	255,0,0	2	34,28	0,129
chr19	5751492	5751788	JUNC00000829	49	+	5751492	5751788	255,0,0	2	35,35	0,261
chr19	5751842	5752050	JUNC00000830	36	+	5751842	5752050	255,0,0	2	34,32	0,176
chr19	5752108	5753665	JUNC00000831	13	+	5752108	5753665	255,0,0	2	33,33	0,1524
chr19	5753734	5753959	JUNC00000832	5	+	5753734	5753959	255,0,0	2	21,31	0,194
chr19	5754023	5755580	JUNC00000833	24	+	5754023	5755580	255,0,0	2	25,35	0,1522
chr19	5755640	5755961	JUNC00000834	29	+	5755640	5755961	255,0,0	2	34,30	0,291
chr19	5756065	5756281	JUNC00000835	29	+	5756065	5756281	255,0,0	2	34,35	0,181
chr19	5756299	5756615	JUNC00000836	23	+	5756299	5756615	255,0,0	2	31,32	0,284
chr19	5756677	5756826	JUNC00000837	18	+	5756677	5756826	255,0,0	2	35,33	0,116
chr19	5756897	5757339	JUNC00000838	18	+	5756897	5757339	255,0,0	2	34,29	0,413
chr19	5757438	5757581	JUNC00000839	22	+	5757438	5757581	255,0,0	2	34,35	0,108
chr19	5757597	5757741	JUNC00000840	11	+	5757597	5757741	255,0,0	2	30,31	0,113
chr19	5757807	5757973	JUNC00000841	40	+	5757807	5757973	255,0,0	2	35,33	0,133
chr19	5758662	5758834	JUNC00000842	47	-	5758662	5758834	255,0,0	2	34,35	0,137
chr19	5758826	5758974	JUNC00000843	53	-	5758826	5758974	255,0,0	2	34,35	0,113
chr19	5759111	5759305	JUNC00000844	66	-	5759111	5759305	255,0,0	2	35,35	0,159
chr19	5759310	5759685	JUNC00000845	2	-	5759310	5759685	255,0,0	2	29,21	0,354
chr19	5759309	5759698	JUNC00000846	27	-	5759309	5759698	255,0,0	2	33,34	0,355
chr19	5759718	5760015	JUNC00000847	4	-	5759718	5760015	255,0,0	2	35,35	0,262
chr19	5759769	5760015	JUNC00000848	110	-	5759769	5760015	255,0,0	2	35,35	0,211
chr19	5760110	5760567	JUNC00000849	33	-	5760110	5760567	255,0,0	2	35,35	0,422
chr19	5760575	5760747	JUNC00000850	30	-	5760575	5760747	255,0,0	2	33,35	0,137
chr19	5760870	5761687	JUNC00000851	40	-	5760870	5761687	255,0,0	2	31,35	0,782
chr19	5761773	5764702	JUNC00000852	35	-	5761773	5764702	255,0,0	2	35,34	0,2895
chr19	5764747	5765344	JUNC00000853	53	-	5764747	5765344	255,0,0	2	35,35	0,562
chr19	5765384	5766191	JUNC00000854	32	-	5765384	5766191	255,0,0	2	33,34	0,773
chr19	5766281	5769503	JUNC00000855	16	-	5766281	5769503	255,0,0	2	35,35	0,3187
chr19	5769593	5769749	JUNC00000856	10	-	5769593	5769749	255,0,0	2	31,29	0,127
chr19	5769776	5770237	JUNC00000857	35	-	5769776	5770237	255,0,0	2	35,35	0,426
chr19	5770517	5770754	JUNC00000858	20	-	5770517	5770754	255,0,0	2	35,32	0,205
chr19	5770833	5771253	JUNC00000859	10	-	5770833	5771253	255,0,0	2	30,34	0,386
chr19	5775941	5776401	JUNC00000860	1	-	5775941	5776401	255,0,0	2	12,24	0,436
chr19	5852707	5856619	JUNC00000861	26	-	5852707	5856619	255,0,0	2	35,35	0,3877
chr19	5856760	5862284	JUNC00000862	8	-	5856760	5862284	255,0,0	2	29,34	0,5490
chr19	5862359	5863255	JUNC00000863	25	-	5862359	5863255	255,0,0	2	35,32	0,864
chr19	5863314	5865097	JUNC00000864	10	-	5863314	5865097	255,0,0	2	33,29	0,1754
chr19	5865273	5869470	JUNC00000865	29	+	5865273	5869470	255,0,0	2	20,34	0,4163
chr19	5865273	5869470	JUNC00000866	52	-	5865273	5869470	255,0,0	2	20,34	0,4163
chr19	5869580	5869765	JUNC00000867	5	+	5869580	5869765	255,0,0	2	23,30	0,155
chr19	5869580	5869765	JUNC00000868	7	-	5869580	5869765	255,0,0	2	23,30	0,155
chr19	5869759	5870041	JUNC00000869	10	+	5869759	5870041	255,0,0	2	35,31	0,251
chr19	5869759	5870041	JUNC00000870	19	-	5869759	5870041	255,0,0	2	35,31	0,251
chr19	5870078	5873193	JUNC00000871	16	+	5870078	5873193	255,0,0	2	34,25	0,3090
chr19	5870078	5873193	JUNC00000872	28	-	5870078	5873193	255,0,0	2	34,25	0,3090
chr19	5873317	5874744	JUNC00000873	5	-	5873317	5874744	255,0,0	2	19,35	0,1392
chr19	5874763	5875125	JUNC00000874	7	-	5874763	5875125	255,0,0	2	31,35	0,327
chr19	5880591	5884374	JUNC00000875	2	+	5880591	5884374	255,0,0	2	34,30	0,3753
chr19	5884572	5884754	JUNC00000876	5	+	5884572	5884754	255,0,0	2	31,32	0,150
chr19	5893093	5893981	JUNC00000877	1	-	5893093	5893981	255,0,0	2	24,12	0,876
chr19	5898596	5901251	JUNC00000878	254	-	5898596	5901251	255,0,0	2	35,35	0,2620
chr19	5901263	5902138	JUNC00000879	173	-	5901263	5902138	255,0,0	2	35,35	0,840
chr19	5902181	5902397	JUNC00000880	198	-	5902181	5902397	255,0,0	2	35,35	0,181
chr19	5902460	5902665	JUNC00000881	121	-	5902460	5902665	255,0,0	2	31,35	0,170
chr19	5902734	5904274	JUNC00000882	84	-	5902734	5904274	255,0,0	2	34,35	0,1505
chr19	5904283	5904488	JUNC00000883	151	-	5904283	5904488	255,0,0	2	35,35	0,170
chr19	5904516	5905422	JUNC00000884	100	-	5904516	5905422	255,0,0	2	30,34	0,872
chr19	5905518	5906558	JUNC00000885	84	-	5905518	5906558	255,0,0	2	34,35	0,1005
chr19	5906597	5907030	JUNC00000886	128	-	5906597	5907030	255,0,0	2	34,30	0,403
chr19	5907126	5912773	JUNC00000887	105	-	5907126	5912773	255,0,0	2	35,33	0,5614
chr19	5912114	5912762	JUNC00000888	1	-	5912114	5912762	255,0,0	2	14,22	0,626
chr19	5913058	5914081	JUNC00000889	1	+	5913058	5914081	255,0,0	2	14,22	0,1001
chr19	5916838	5916892	JUNC00000890	4	-	5916838	5916892	255,0,0	2	26,27	0,27
chr19	5918971	5924798	JUNC00000891	15	-	5918971	5924798	255,0,0	2	22,35	0,5792
chr19	5940982	5942030	JUNC00000892	11	-	5940982	5942030	255,0,0	2	35,35	0,1013
chr19	5941531	5942030	JUNC00000893	5	-	5941531	5942030	255,0,0	2	21,35	0,464
chr19	5942087	5942384	JUNC00000894	57	-	5942087	5942384	255,0,0	2	35,35	0,262
chr19	5942377	5943257	JUNC00000895	27	-	5942377	5943257	255,0,0	2	32,35	0,845
chr19	5943294	5943589	JUNC00000896	41	-	5943294	5943589	255,0,0	2	35,35	0,260
chr19	5943632	5946500	JUNC00000897	16	-	5943632	5946500	255,0,0	2	31,31	0,2837
chr19	5946510	5947735	JUNC00000898	45	-	5946510	5947735	255,0,0	2	33,32	0,1193
chr19	5947710	5948435	JUNC00000899	20	-	5947710	5948435	255,0,0	2	32,34	0,691
chr19	5948491	5950480	JUNC00000900	24	-	5948491	5950480	255,0,0	2	35,35	0,1954
chr19	5950453	5951176	JUNC00000901	30	-	5950453	5951176	255,0,0	2	35,35	0,688
chr19	5951172	5951665	JUNC00000902	37	-	5951172	5951665	255,0,0	2	32,35	0,458
chr19	5951753	5953095	JUNC00000903	15	-	5951753	5953095	255,0,0	2	33,31	0,1311
chr19	5953118	5953724	JUNC00000904	23	-	5953118	5953724	255,0,0	2	35,34	0,572
chr19	5953849	5956041	JUNC00000905	42	-	5953849	5956041	255,0,0	2	35,34	0,2158
chr19	5956079	5958852	JUNC00000906	44	-	5956079	5958852	255,0,0	2	35,35	0,2738
chr19	5958843	5959067	JUNC00000907	16	-	5958843	5959067	255,0,0	2	32,35	0,189
chr19	5959098	5961119	JUNC00000908	17	-	5959098	5961119	255,0,0	2	26,29	0,1992
chr19	5961173	5963848	JUNC00000909	1	-	5961173	5963848	255,0,0	2	13,23	0,2652
chr19	5961187	5963860	JUNC00000910	16	-	5961187	5963860	255,0,0	2	28,35	0,2638
chr19	5989358	5990025	JUNC00000911	63	-	5989358	5990025	255,0,0	2	29,34	0,633
chr19	5990015	5990372	JUNC00000912	12	-	5990015	5990372	255,0,0	2	35,35	0,322
chr19	5990419	5991566	JUNC00000913	53	-	5990419	5991566	255,0,0	2	35,28	0,1119
chr19	5991583	5991890	JUNC00000914	30	-	5991583	5991890	255,0,0	2	34,35	0,272
chr19	5991895	5992384	JUNC00000915	25	-	5991895	5992384	255,0,0	2	29,35	0,454
chr19	5992383	5993904	JUNC00000916	20	-	5992383	5993904	255,0,0	2	31,31	0,1490
chr19	5993896	5994054	JUNC00000917	53	-	5993896	5994054	255,0,0	2	35,34	0,124
chr19	5994051	5994594	JUNC00000918	28	-	5994051	5994594	255,0,0	2	35,35	0,508
chr19	5994565	5994713	JUNC00000919	44	-	5994565	5994713	255,0,0	2	34,35	0,113
chr19	5994855	5996790	JUNC00000920	27	-	5994855	5996790	255,0,0	2	32,12	0,1923
chr19	5996778	5997725	JUNC00000921	29	-	5996778	5997725	255,0,0	2	12,35	0,912
chr19	5997832	6007286	JUNC00000922	15	-	5997832	6007286	255,0,0	2	34,35	0,9419
chr19	6007378	6007531	JUNC00000923	28	-	6007378	6007531	255,0,0	2	34,32	0,121
chr19	6007539	6008706	JUNC00000924	33	-	6007539	6008706	255,0,0	2	35,31	0,1136
chr19	6008732	6009118	JUNC00000925	21	-	6008732	6009118	255,0,0	2	29,32	0,354
chr19	6009138	6011047	JUNC00000926	33	-	6009138	6011047	255,0,0	2	32,33	0,1876
chr19	6011154	6011330	JUNC00000927	9	-	6011154	6011330	255,0,0	2	29,34	0,142
chr19	6011399	6013623	JUNC00000928	4	-	6011399	6013623	255,0,0	2	31,35	0,2189
chr19	6013672	6014030	JUNC00000929	34	-	6013672	6014030	255,0,0	2	35,35	0,323
chr19	6014031	6014235	JUNC00000930	24	-	6014031	6014235	255,0,0	2	34,35	0,169
chr19	6014433	6015139	JUNC00000931	7	-	6014433	6015139	255,0,0	2	35,34	0,672
chr19	6014433	6015763	JUNC00000932	4	-	6014433	6015763	255,0,0	2	35,28	0,1302
chr19	6047093	6047949	JUNC00000933	11	+	6047093	6047949	255,0,0	2	35,33	0,823
chr19	6047319	6047941	JUNC00000934	1	+	6047319	6047941	255,0,0	2	11,25	0,597
chr19	6048032	6048308	JUNC00000935	22	+	6048032	6048308	255,0,0	2	33,34	0,242
chr19	6048332	6048489	JUNC00000936	23	+	6048332	6048489	255,0,0	2	35,35	0,122
chr19	6048572	6048728	JUNC00000937	54	+	6048572	6048728	255,0,0	2	35,34	0,122
chr19	6048709	6049184	JUNC00000938	30	+	6048709	6049184	255,0,0	2	34,35	0,440
chr19	6049218	6049805	JUNC00000939	35	+	6049218	6049805	255,0,0	2	35,35	0,552
chr19	6049863	6050026	JUNC00000940	35	+	6049863	6050026	255,0,0	2	34,35	0,128
chr19	6050058	6050204	JUNC00000941	41	+	6050058	6050204	255,0,0	2	33,35	0,111
chr19	6050200	6050359	JUNC00000942	82	+	6050200	6050359	255,0,0	2	35,35	0,124
chr19	6050406	6050556	JUNC00000943	49	+	6050406	6050556	255,0,0	2	35,35	0,115
chr19	6050660	6050975	JUNC00000944	15	+	6050660	6050975	255,0,0	2	25,35	0,280
chr19	6051038	6051189	JUNC00000945	45	+	6051038	6051189	255,0,0	2	31,35	0,116
chr19	6051275	6051427	JUNC00000946	70	+	6051275	6051427	255,0,0	2	35,35	0,117
chr19	6051544	6052361	JUNC00000947	21	+	6051544	6052361	255,0,0	2	35,34	0,783
chr19	6052451	6052581	JUNC00000948	40	+	6052451	6052581	255,0,0	2	28,34	0,96
chr19	6054948	6055110	JUNC00000949	152	-	6054948	6055110	255,0,0	2	34,35	0,127
chr19	6055165	6056962	JUNC00000950	89	-	6055165	6056962	255,0,0	2	35,34	0,1763
chr19	6055165	6057693	JUNC00000951	7	-	6055165	6057693	255,0,0	2	35,35	0,2493
chr19	6057044	6057693	JUNC00000952	91	-	6057044	6057693	255,0,0	2	35,35	0,614
chr19	6057966	6058277	JUNC00000953	3078	+	6057966	6058277	255,0,0	2	35,35	0,276
chr19	6057966	6058280	JUNC00000954	307	+	6057966	6058280	255,0,0	2	35,35	0,279
chr19	6058290	6058462	JUNC00000955	2457	+	6058290	6058462	255,0,0	2	35,35	0,137
chr19	6058537	6059178	JUNC00000956	2408	+	6058537	6059178	255,0,0	2	35,35	0,606
chr19	6059164	6059383	JUNC00000957	2173	+	6059164	6059383	255,0,0	2	35,35	0,184
chr19	6063038	6063358	JUNC00000958	54	-	6063038	6063358	255,0,0	2	35,35	0,285
chr19	6063066	6063358	JUNC00000959	19	-	6063066	6063358	255,0,0	2	35,35	0,257
chr19	6063411	6063560	JUNC00000960	20	-	6063411	6063560	255,0,0	2	35,34	0,115
chr19	6063572	6063856	JUNC00000961	49	-	6063572	6063856	255,0,0	2	35,35	0,249
chr19	6063955	6064112	JUNC00000962	47	-	6063955	6064112	255,0,0	2	35,34	0,123
chr19	6064166	6066340	JUNC00000963	17	-	6064166	6066340	255,0,0	2	32,30	0,2144
chr19	6066379	6066533	JUNC00000964	22	-	6066379	6066533	255,0,0	2	35,35	0,119
chr19	6066664	6067001	JUNC00000965	15	-	6066664	6067001	255,0,0	2	29,34	0,303
chr19	6066987	6067152	JUNC00000966	28	-	6066987	6067152	255,0,0	2	35,30	0,135
chr19	6066987	6067700	JUNC00000967	11	-	6066987	6067700	255,0,0	2	35,32	0,681
chr19	6067284	6067695	JUNC00000968	31	-	6067284	6067695	255,0,0	2	35,27	0,384
chr19	6067284	6067791	JUNC00000969	4	-	6067284	6067791	255,0,0	2	35,14	0,493
chr19	6068341	6068888	JUNC00000970	66	-	6068341	6068888	255,0,0	2	34,34	0,513
chr19	6068907	6069060	JUNC00000971	40	-	6068907	6069060	255,0,0	2	35,35	0,118
chr19	6069114	6069497	JUNC00000972	55	-	6069114	6069497	255,0,0	2	33,33	0,350
chr19	6069648	6069892	JUNC00000973	35	-	6069648	6069892	255,0,0	2	35,35	0,209
chr19	6070040	6070469	JUNC00000974	33	-	6070040	6070469	255,0,0	2	33,31	0,398
chr19	6071122	6071300	JUNC00000975	20	-	6071122	6071300	255,0,0	2	34,35	0,143
chr19	6071450	6071595	JUNC00000976	27	-	6071450	6071595	255,0,0	2	35,34	0,111
chr19	6071674	6076388	JUNC00000977	17	-	6071674	6076388	255,0,0	2	34,26	0,4688
chr19	6076457	6076985	JUNC00000978	76	-	6076457	6076985	255,0,0	2	35,35	0,493
chr19	6081181	6081879	JUNC00000979	13	-	6081181	6081879	255,0,0	2	33,33	0,665
chr19	6081929	6082215	JUNC00000980	102	-	6081929	6082215	255,0,0	2	35,35	0,251
chr19	6082292	6082431	JUNC00000981	76	-	6082292	6082431	255,0,0	2	35,33	0,106
chr19	6082436	6082618	JUNC00000982	51	-	6082436	6082618	255,0,0	2	35,34	0,148
chr19	6082744	6083981	JUNC00000983	33	-	6082744	6083981	255,0,0	2	34,33	0,1204
chr19	6084026	6084386	JUNC00000984	176	-	6084026	6084386	255,0,0	2	34,35	0,325
chr19	6084426	6084891	JUNC00000985	44	-	6084426	6084891	255,0,0	2	35,28	0,437
chr19	6085173	6085432	JUNC00000986	18	+	6085173	6085432	255,0,0	2	35,35	0,224
chr19	6085458	6086436	JUNC00000987	41	+	6085458	6086436	255,0,0	2	31,35	0,943
chr19	6086436	6086584	JUNC00000988	35	+	6086436	6086584	255,0,0	2	31,33	0,115
chr19	6086553	6090085	JUNC00000989	41	+	6086553	6090085	255,0,0	2	34,35	0,3497
chr19	6090492	6090681	JUNC00000990	48	+	6090492	6090681	255,0,0	2	32,34	0,155
chr19	6095434	6097669	JUNC00000991	2	+	6095434	6097669	255,0,0	2	32,16	0,2219
chr19	6097698	6097888	JUNC00000992	4	+	6097698	6097888	255,0,0	2	22,35	0,155
chr19	6105971	6106095	JUNC00000993	1	+	6105971	6106095	255,0,0	2	26,10	0,114
chr19	6106928	6108484	JUNC00000994	2	+	6106928	6108484	255,0,0	2	17,27	0,1529
chr19	6108710	6108857	JUNC00000995	3	+	6108710	6108857	255,0,0	2	31,35	0,112
chr19	6109479	6109656	JUNC00000996	4	+	6109479	6109656	255,0,0	2	25,23	0,154
chr19	6112217	6112362	JUNC00000997	5	+	6112217	6112362	255,0,0	2	21,34	0,111
chr19	6112381	6112499	JUNC00000998	1	+	6112381	6112499	255,0,0	2	11,25	0,93
chr19	6112511	6112728	JUNC00000999	4	+	6112511	6112728	255,0,0	2	31,34	0,183
chr19	6112941	6114466	JUNC00001000	3	+	6112941	6114466	255,0,0	2	25,25	0,1500
chr19	6114762	6114884	JUNC00001001	3	+	6114762	6114884	255,0,0	2	15,31	0,91
chr19	6114933	6115080	JUNC00001002	3	+	6114933	6115080	255,0,0	2	8,35	0,112
chr19	6116552	6117830	JUNC00001003	30	-	6116552	6117830	255,0,0	2	35,34	0,1244
chr19	6119920	6120520	JUNC00001004	21	-	6119920	6120520	255,0,0	2	34,35	0,565
chr19	6120708	6121413	JUNC00001005	10	-	6120708	6121413	255,0,0	2	35,35	0,670
chr19	6121490	6121816	JUNC00001006	22	-	6121490	6121816	255,0,0	2	32,34	0,292
chr19	6121902	6122069	JUNC00001007	13	-	6121902	6122069	255,0,0	2	28,30	0,137
chr19	6122121	6123864	JUNC00001008	12	-	6122121	6123864	255,0,0	2	34,35	0,1708
chr19	6123917	6124183	JUNC00001009	13	-	6123917	6124183	255,0,0	2	33,31	0,235
chr19	6124153	6128080	JUNC00001010	15	-	6124153	6128080	255,0,0	2	35,32	0,3895
chr19	6134766	6136013	JUNC00001011	246	-	6134766	6136013	255,0,0	2	35,35	0,1212
chr19	6136024	6137512	JUNC00001012	262	-	6136024	6137512	255,0,0	2	35,35	0,1453
chr19	6137606	6137764	JUNC00001013	114	-	6137606	6137764	255,0,0	2	34,35	0,123
chr19	6137806	6141071	JUNC00001014	73	-	6137806	6141071	255,0,0	2	34,35	0,3230
chr19	6166551	6171326	JUNC00001015	3	+	6166551	6171326	255,0,0	2	21,21	0,4754
chr19	6228497	6228974	JUNC00001016	68	-	6228497	6228974	255,0,0	2	34,33	0,444
chr19	6229008	6229255	JUNC00001017	58	-	6229008	6229255	255,0,0	2	35,34	0,213
chr19	6229314	6230185	JUNC00001018	45	-	6229314	6230185	255,0,0	2	35,30	0,841
chr19	6230241	6230420	JUNC00001019	45	-	6230241	6230420	255,0,0	2	34,35	0,144
chr19	6230401	6230535	JUNC00001020	80	-	6230401	6230535	255,0,0	2	35,34	0,100
chr19	6230520	6230940	JUNC00001021	33	-	6230520	6230940	255,0,0	2	35,34	0,386
chr19	6230980	6231150	JUNC00001022	49	-	6230980	6231150	255,0,0	2	35,35	0,135
chr19	6231140	6232298	JUNC00001023	26	-	6231140	6232298	255,0,0	2	35,29	0,1129
chr19	6232366	6232560	JUNC00001024	68	-	6232366	6232560	255,0,0	2	34,33	0,161
chr19	6232591	6232801	JUNC00001025	56	-	6232591	6232801	255,0,0	2	29,35	0,175
chr19	6232833	6233811	JUNC00001026	64	-	6232833	6233811	255,0,0	2	35,35	0,943
chr19	6233941	6234666	JUNC00001027	54	-	6233941	6234666	255,0,0	2	32,34	0,691
chr19	6235064	6235544	JUNC00001028	17	-	6235064	6235544	255,0,0	2	35,33	0,447
chr19	6241933	6244444	JUNC00001029	2	+	6241933	6244444	255,0,0	2	33,18	0,2493
chr19	6244578	6244711	JUNC00001030	1	+	6244578	6244711	255,0,0	2	11,25	0,108
chr19	6244820	6245062	JUNC00001031	1	+	6244820	6245062	255,0,0	2	19,17	0,225
chr19	6245135	6245490	JUNC00001032	5	+	6245135	6245490	255,0,0	2	13,32	0,323
chr19	6245674	6246320	JUNC00001033	1	+	6245674	6246320	255,0,0	2	19,17	0,629
chr19	6246623	6246786	JUNC00001034	3	+	6246623	6246786	255,0,0	2	26,35	0,128
chr19	6246861	6247661	JUNC00001035	11	+	6246861	6247661	255,0,0	2	31,23	0,777
chr19	6247841	6247975	JUNC00001036	6	+	6247841	6247975	255,0,0	2	35,13	0,121
chr19	6248077	6248229	JUNC00001037	12	+	6248077	6248229	255,0,0	2	33,33	0,119
chr19	6248257	6249806	JUNC00001038	6	+	6248257	6249806	255,0,0	2	32,35	0,1514
chr19	6249893	6250050	JUNC00001039	9	+	6249893	6250050	255,0,0	2	34,27	0,130
chr19	6250242	6250437	JUNC00001040	7	+	6250242	6250437	255,0,0	2	25,25	0,170
chr19	6250476	6250625	JUNC00001041	5	+	6250476	6250625	255,0,0	2	33,30	0,119
chr19	6250724	6251290	JUNC00001042	4	+	6250724	6251290	255,0,0	2	31,32	0,534
chr19	6251389	6251522	JUNC00001043	2	+	6251389	6251522	255,0,0	2	12,35	0,98
chr19	6251586	6251737	JUNC00001044	8	+	6251586	6251737	255,0,0	2	17,32	0,119
chr19	6251833	6252455	JUNC00001045	9	+	6251833	6252455	255,0,0	2	30,29	0,593
chr19	6252542	6252706	JUNC00001046	7	+	6252542	6252706	255,0,0	2	35,17	0,147
chr19	6252848	6253022	JUNC00001047	13	+	6252848	6253022	255,0,0	2	35,35	0,139
chr19	6253044	6253366	JUNC00001048	5	+	6253044	6253366	255,0,0	2	24,33	0,289
chr19	6253405	6253558	JUNC00001049	13	+	6253405	6253558	255,0,0	2	35,35	0,118
chr19	6253587	6254378	JUNC00001050	6	+	6253587	6254378	255,0,0	2	29,20	0,771
chr19	6254394	6254621	JUNC00001051	8	+	6254394	6254621	255,0,0	2	35,32	0,195
chr19	6254632	6255133	JUNC00001052	9	+	6254632	6255133	255,0,0	2	34,33	0,468
chr19	6255234	6255440	JUNC00001053	3	+	6255234	6255440	255,0,0	2	31,32	0,174
chr19	6255521	6255644	JUNC00001054	3	+	6255521	6255644	255,0,0	2	17,26	0,97
chr19	6255793	6256202	JUNC00001055	5	+	6255793	6256202	255,0,0	2	34,35	0,374
chr19	6256348	6256564	JUNC00001056	2	+	6256348	6256564	255,0,0	2	28,13	0,203
chr19	6256667	6257465	JUNC00001057	5	+	6256667	6257465	255,0,0	2	20,27	0,771
chr19	6257607	6257802	JUNC00001058	6	+	6257607	6257802	255,0,0	2	35,26	0,169
chr19	6257844	6257993	JUNC00001059	16	+	6257844	6257993	255,0,0	2	34,31	0,118
chr19	6258015	6258160	JUNC00001060	5	+	6258015	6258160	255,0,0	2	29,27	0,118
chr19	6258231	6258395	JUNC00001061	18	+	6258231	6258395	255,0,0	2	35,35	0,129
chr19	6258407	6258583	JUNC00001062	9	+	6258407	6258583	255,0,0	2	26,33	0,143
chr19	6258612	6258898	JUNC00001063	7	+	6258612	6258898	255,0,0	2	21,35	0,251
chr19	6258954	6260011	JUNC00001064	13	+	6258954	6260011	255,0,0	2	31,23	0,1034
chr19	6260108	6261402	JUNC00001065	5	+	6260108	6261402	255,0,0	2	35,31	0,1263
chr19	6261497	6261631	JUNC00001066	7	+	6261497	6261631	255,0,0	2	27,31	0,103
chr19	6277343	6281252	JUNC00001067	64	+	6277343	6281252	255,0,0	2	35,35	0,3874
chr19	6281289	6294248	JUNC00001068	26	+	6281289	6294248	255,0,0	2	26,35	0,12924
chr19	6294591	6297567	JUNC00001069	69	+	6294591	6297567	255,0,0	2	35,35	0,2941
chr19	6297662	6298108	JUNC00001070	149	+	6297662	6298108	255,0,0	2	35,35	0,411
chr19	6309195	6309317	JUNC00001071	5	+	6309195	6309317	255,0,0	2	22,19	0,103
chr19	6311555	6312138	JUNC00001072	1	+	6311555	6312138	255,0,0	2	15,21	0,562
chr19	6314046	6314308	JUNC00001073	4	+	6314046	6314308	255,0,0	2	24,24	0,238
chr19	6314343	6314509	JUNC00001074	1	+	6314343	6314509	255,0,0	2	22,14	0,152
chr19	6315073	6315196	JUNC00001075	4	+	6315073	6315196	255,0,0	2	23,25	0,98
chr19	6315253	6315663	JUNC00001076	2	+	6315253	6315663	255,0,0	2	33,25	0,385
chr19	6315930	6316227	JUNC00001077	4	+	6315930	6316227	255,0,0	2	22,29	0,268
chr19	6316410	6316540	JUNC00001078	5	+	6316410	6316540	255,0,0	2	29,22	0,108
chr19	6316555	6316863	JUNC00001079	9	+	6316555	6316863	255,0,0	2	23,35	0,273
chr19	6316907	6317186	JUNC00001080	3	+	6316907	6317186	255,0,0	2	27,26	0,253
chr19	6317263	6317408	JUNC00001081	5	+	6317263	6317408	255,0,0	2	31,34	0,111
chr19	6317485	6317637	JUNC00001082	8	+	6317485	6317637	255,0,0	2	29,34	0,118
chr19	6317654	6318382	JUNC00001083	5	+	6317654	6318382	255,0,0	2	31,25	0,703
chr19	6318543	6320112	JUNC00001084	8	+	6318543	6320112	255,0,0	2	31,34	0,1535
chr19	6320811	6321691	JUNC00001085	4	+	6320811	6321691	255,0,0	2	31,35	0,845
chr19	6321723	6321860	JUNC00001086	10	+	6321723	6321860	255,0,0	2	31,34	0,103
chr19	6321890	6322059	JUNC00001087	3	+	6321890	6322059	255,0,0	2	21,33	0,136
chr19	6322120	6322288	JUNC00001088	5	+	6322120	6322288	255,0,0	2	27,35	0,133
chr19	6322355	6322583	JUNC00001089	2	+	6322355	6322583	255,0,0	2	16,29	0,199
chr19	6322643	6322800	JUNC00001090	2	+	6322643	6322800	255,0,0	2	35,8	0,149
chr19	6322853	6324541	JUNC00001091	8	+	6322853	6324541	255,0,0	2	28,25	0,1663
chr19	6335045	6335478	JUNC00001092	23	+	6335045	6335478	255,0,0	2	25,34	0,399
chr19	6335047	6335479	JUNC00001093	22	+	6335047	6335479	255,0,0	2	35,35	0,397
chr19	6335870	6336758	JUNC00001094	23	+	6335870	6336758	255,0,0	2	35,34	0,854
chr19	6336899	6337186	JUNC00001095	23	+	6336899	6337186	255,0,0	2	34,34	0,253
chr19	6337247	6337513	JUNC00001096	50	+	6337247	6337513	255,0,0	2	34,35	0,231
chr19	6337484	6337635	JUNC00001097	47	+	6337484	6337635	255,0,0	2	35,35	0,116
chr19	6337653	6338317	JUNC00001098	69	+	6337653	6338317	255,0,0	2	35,35	0,629
chr19	6338384	6338860	JUNC00001099	33	+	6338384	6338860	255,0,0	2	35,35	0,441
chr19	6338922	6339368	JUNC00001100	33	+	6338922	6339368	255,0,0	2	35,34	0,412
chr19	6338926	6339371	JUNC00001101	31	+	6338926	6339371	255,0,0	2	35,33	0,412
chr19	6338926	6339720	JUNC00001102	2	+	6338926	6339720	255,0,0	2	35,34	0,760
chr19	6339468	6339720	JUNC00001103	52	+	6339468	6339720	255,0,0	2	35,34	0,218
chr19	6341319	6341484	JUNC00001104	9	+	6341319	6341484	255,0,0	2	26,26	0,139
chr19	6341481	6341777	JUNC00001105	15	+	6341481	6341777	255,0,0	2	35,34	0,262
chr19	6341481	6341803	JUNC00001106	4	+	6341481	6341803	255,0,0	2	35,34	0,288
chr19	6341805	6341935	JUNC00001107	2	+	6341805	6341935	255,0,0	2	29,33	0,97
chr19	6341945	6342288	JUNC00001108	2	+	6341945	6342288	255,0,0	2	22,34	0,309
chr19	6342278	6342640	JUNC00001109	9	+	6342278	6342640	255,0,0	2	32,31	0,331
chr19	6342623	6342756	JUNC00001110	6	+	6342623	6342756	255,0,0	2	34,13	0,120
chr19	6342775	6343138	JUNC00001111	4	+	6342775	6343138	255,0,0	2	11,35	0,328
chr19	6343151	6343289	JUNC00001112	5	+	6343151	6343289	255,0,0	2	25,35	0,103
chr19	6343351	6343494	JUNC00001113	12	+	6343351	6343494	255,0,0	2	35,34	0,109
chr19	6343357	6343515	JUNC00001114	2	+	6343357	6343515	255,0,0	2	29,28	0,130
chr19	6343491	6343836	JUNC00001115	19	+	6343491	6343836	255,0,0	2	32,35	0,310
chr19	6343849	6344003	JUNC00001116	14	+	6343849	6344003	255,0,0	2	34,32	0,122
chr19	6344055	6344441	JUNC00001117	16	+	6344055	6344441	255,0,0	2	24,35	0,351
chr19	6344457	6344623	JUNC00001118	12	+	6344457	6344623	255,0,0	2	28,34	0,132
chr19	6344617	6345347	JUNC00001119	16	+	6344617	6345347	255,0,0	2	31,29	0,701
chr19	6345328	6345475	JUNC00001120	12	+	6345328	6345475	255,0,0	2	34,32	0,115
chr19	6345450	6345610	JUNC00001121	8	+	6345450	6345610	255,0,0	2	32,34	0,126
chr19	6345576	6345759	JUNC00001122	21	+	6345576	6345759	255,0,0	2	34,32	0,151
chr19	6345811	6345948	JUNC00001123	5	+	6345811	6345948	255,0,0	2	25,33	0,104
chr19	6345978	6346117	JUNC00001124	18	+	6345978	6346117	255,0,0	2	26,34	0,105
chr19	6346097	6346243	JUNC00001125	24	+	6346097	6346243	255,0,0	2	28,35	0,111
chr19	6346259	6346422	JUNC00001126	13	+	6346259	6346422	255,0,0	2	34,35	0,128
chr19	6346435	6346578	JUNC00001127	15	+	6346435	6346578	255,0,0	2	32,34	0,109
chr19	6346573	6346726	JUNC00001128	18	+	6346573	6346726	255,0,0	2	32,35	0,118
chr19	6346775	6351213	JUNC00001129	29	+	6346775	6351213	255,0,0	2	34,34	0,4404
chr19	6346808	6351213	JUNC00001130	7	+	6346808	6351213	255,0,0	2	9,34	0,4371
chr19	6351203	6351349	JUNC00001131	22	+	6351203	6351349	255,0,0	2	35,35	0,111
chr19	6351385	6351529	JUNC00001132	10	+	6351385	6351529	255,0,0	2	33,33	0,111
chr19	6351644	6352616	JUNC00001133	10	+	6351644	6352616	255,0,0	2	30,33	0,939
chr19	6352626	6352809	JUNC00001134	8	+	6352626	6352809	255,0,0	2	26,35	0,148
chr19	6352835	6353131	JUNC00001135	2	+	6352835	6353131	255,0,0	2	26,12	0,284
chr19	6353159	6353303	JUNC00001136	24	+	6353159	6353303	255,0,0	2	31,26	0,118
chr19	6353302	6353472	JUNC00001137	35	+	6353302	6353472	255,0,0	2	31,33	0,137
chr19	6364083	6365698	JUNC00001138	59	+	6364083	6365698	255,0,0	2	35,35	0,1580
chr19	6365758	6368398	JUNC00001139	129	+	6365758	6368398	255,0,0	2	34,35	0,2605
chr19	6365767	6371301	JUNC00001140	9	+	6365767	6371301	255,0,0	2	25,35	0,5499
chr19	6368404	6371301	JUNC00001141	118	+	6368404	6371301	255,0,0	2	35,35	0,2862
chr19	6371384	6371651	JUNC00001142	144	+	6371384	6371651	255,0,0	2	35,34	0,233
chr19	6371672	6372059	JUNC00001143	122	+	6371672	6372059	255,0,0	2	35,35	0,352
chr19	6372177	6372335	JUNC00001144	97	+	6372177	6372335	255,0,0	2	31,35	0,123
chr19	6372381	6372552	JUNC00001145	240	+	6372381	6372552	255,0,0	2	35,35	0,136
chr19	6372590	6373607	JUNC00001146	146	+	6372590	6373607	255,0,0	2	35,35	0,982
chr19	6373718	6374044	JUNC00001147	190	+	6373718	6374044	255,0,0	2	35,35	0,291
chr19	6374250	6374583	JUNC00001148	98	+	6374250	6374583	255,0,0	2	33,35	0,298
chr19	6374256	6374573	JUNC00001149	16	+	6374256	6374573	255,0,0	2	31,25	0,292
chr19	6374573	6374753	JUNC00001150	140	+	6374573	6374753	255,0,0	2	35,35	0,145
chr19	6374863	6375692	JUNC00001151	182	+	6374863	6375692	255,0,0	2	35,35	0,794
chr19	6374863	6376327	JUNC00001152	61	+	6374863	6376327	255,0,0	2	35,32	0,1432
chr19	6388337	6388762	JUNC00001153	2	+	6388337	6388762	255,0,0	2	12,26	0,399
chr19	6389585	6389791	JUNC00001154	1	+	6389585	6389791	255,0,0	2	17,19	0,187
chr19	6391011	6391361	JUNC00001155	3	+	6391011	6391361	255,0,0	2	30,29	0,321
chr19	6392966	6393743	JUNC00001156	2	+	6392966	6393743	255,0,0	2	23,28	0,749
chr19	6393912	6397602	JUNC00001157	1	+	6393912	6397602	255,0,0	2	11,25	0,3665
chr19	6401833	6402499	JUNC00001158	6	+	6401833	6402499	255,0,0	2	30,28	0,638
chr19	6402539	6403056	JUNC00001159	26	+	6402539	6403056	255,0,0	2	35,33	0,484
chr19	6403052	6403445	JUNC00001160	6	+	6403052	6403445	255,0,0	2	34,14	0,379
chr19	6404437	6404676	JUNC00001161	1	+	6404437	6404676	255,0,0	2	13,23	0,216
chr19	6404800	6404953	JUNC00001162	2	+	6404800	6404953	255,0,0	2	27,16	0,137
chr19	6405043	6407065	JUNC00001163	1	+	6405043	6407065	255,0,0	2	11,25	0,1997
chr19	6407289	6408181	JUNC00001164	3	+	6407289	6408181	255,0,0	2	33,11	0,881
chr19	6408239	6408482	JUNC00001165	2	+	6408239	6408482	255,0,0	2	9,35	0,208
chr19	6408933	6413099	JUNC00001166	1	+	6408933	6413099	255,0,0	2	21,15	0,4151
chr19	6413208	6413446	JUNC00001167	2	+	6413208	6413446	255,0,0	2	18,19	0,219
chr19	6418937	6427837	JUNC00001168	9	+	6418937	6427837	255,0,0	2	35,33	0,8867
chr19	6428743	6443648	JUNC00001169	12	+	6428743	6443648	255,0,0	2	35,18	0,14887
chr19	6443630	6448277	JUNC00001170	6	+	6443630	6448277	255,0,0	2	18,23	0,4624
chr19	6448260	6450555	JUNC00001171	3	+	6448260	6450555	255,0,0	2	24,28	0,2267
chr19	6450573	6455011	JUNC00001172	16	+	6450573	6455011	255,0,0	2	26,33	0,4405
chr19	6455247	6463848	JUNC00001173	11	+	6455247	6463848	255,0,0	2	33,25	0,8576
chr19	6455253	6472287	JUNC00001174	14	+	6455253	6472287	255,0,0	2	27,30	0,17004
chr19	6463823	6472287	JUNC00001175	4	+	6463823	6472287	255,0,0	2	24,30	0,8434
chr19	6472394	6473350	JUNC00001176	10	+	6472394	6473350	255,0,0	2	25,33	0,923
chr19	6473723	6481139	JUNC00001177	9	+	6473723	6481139	255,0,0	2	33,30	0,7386
chr19	6481463	6481703	JUNC00001178	26	+	6481463	6481703	255,0,0	2	33,32	0,208
chr19	6488786	6490078	JUNC00001179	1	+	6488786	6490078	255,0,0	2	24,12	0,1280
chr19	6490160	6490545	JUNC00001180	2	+	6490160	6490545	255,0,0	2	26,12	0,373
chr19	6491652	6492851	JUNC00001181	3	+	6491652	6492851	255,0,0	2	22,16	0,1183
chr19	6492988	6493369	JUNC00001182	3	+	6492988	6493369	255,0,0	2	21,34	0,347
chr19	6493444	6504902	JUNC00001183	3	+	6493444	6504902	255,0,0	2	11,28	0,11430
chr19	6498496	6504909	JUNC00001184	71	+	6498496	6504909	255,0,0	2	35,35	0,6378
chr19	6505021	6509812	JUNC00001185	100	+	6505021	6509812	255,0,0	2	35,35	0,4756
chr19	6509914	6513750	JUNC00001186	53	+	6509914	6513750	255,0,0	2	35,35	0,3801
chr19	6509914	6516956	JUNC00001187	4	+	6509914	6516956	255,0,0	2	35,34	0,7008
chr19	6513770	6516956	JUNC00001188	57	+	6513770	6516956	255,0,0	2	35,34	0,3152
chr19	6517213	6519271	JUNC00001189	24	+	6517213	6519271	255,0,0	2	35,23	0,2035
chr19	6519292	6531300	JUNC00001190	53	+	6519292	6531300	255,0,0	2	35,33	0,11975
chr19	6519292	6531878	JUNC00001191	25	+	6519292	6531878	255,0,0	2	35,35	0,12551
chr19	6536022	6536060	JUNC00001192	1	-	6536022	6536060	255,0,0	2	20,16	0,22
chr19	6904181	6904368	JUNC00001193	27	-	6904181	6904368	255,0,0	2	33,29	0,158
chr19	6904601	6904837	JUNC00001194	31	-	6904601	6904837	255,0,0	2	28,33	0,203
chr19	6904937	6905108	JUNC00001195	14	-	6904937	6905108	255,0,0	2	31,32	0,139
chr19	6905205	6905514	JUNC00001196	11	-	6905205	6905514	255,0,0	2	31,34	0,275
chr19	6905642	6905798	JUNC00001197	22	-	6905642	6905798	255,0,0	2	33,35	0,121
chr19	6905904	6906287	JUNC00001198	11	-	6905904	6906287	255,0,0	2	33,30	0,353
chr19	6906316	6906467	JUNC00001199	4	-	6906316	6906467	255,0,0	2	35,27	0,124
chr19	6906536	6906764	JUNC00001200	1	-	6906536	6906764	255,0,0	2	17,19	0,209
chr19	6906541	6906774	JUNC00001201	11	-	6906541	6906774	255,0,0	2	33,29	0,204
chr19	6906840	6909624	JUNC00001202	35	-	6906840	6909624	255,0,0	2	34,34	0,2750
chr19	6909722	6911846	JUNC00001203	23	-	6909722	6911846	255,0,0	2	33,30	0,2094
chr19	6911932	6912102	JUNC00001204	20	-	6911932	6912102	255,0,0	2	35,33	0,137
chr19	6912140	6912280	JUNC00001205	19	-	6912140	6912280	255,0,0	2	33,35	0,105
chr19	6912298	6912578	JUNC00001206	21	-	6912298	6912578	255,0,0	2	28,34	0,246
chr19	6912619	6913776	JUNC00001207	49	-	6912619	6913776	255,0,0	2	33,35	0,1122
chr19	6913829	6913980	JUNC00001208	11	-	6913829	6913980	255,0,0	2	28,31	0,120
chr19	6914134	6914855	JUNC00001209	11	-	6914134	6914855	255,0,0	2	34,32	0,689
chr19	6914864	6915017	JUNC00001210	5	-	6914864	6915017	255,0,0	2	31,35	0,118
chr19	6921227	6921794	JUNC00001211	4	-	6921227	6921794	255,0,0	2	32,28	0,539
chr19	6921912	6922159	JUNC00001212	4	-	6921912	6922159	255,0,0	2	21,34	0,213
chr19	6922534	6922687	JUNC00001213	3	-	6922534	6922687	255,0,0	2	35,16	0,137
chr19	6922829	6923049	JUNC00001214	2	-	6922829	6923049	255,0,0	2	29,19	0,201
chr19	6924306	6924419	JUNC00001215	1	-	6924306	6924419	255,0,0	2	8,28	0,85
chr19	6928563	6928701	JUNC00001216	2	-	6928563	6928701	255,0,0	2	29,24	0,114
chr19	6929064	6929259	JUNC00001217	2	-	6929064	6929259	255,0,0	2	13,28	0,167
chr19	6929356	6929709	JUNC00001218	1	-	6929356	6929709	255,0,0	2	22,14	0,339
chr19	6981407	6981590	JUNC00001219	144	-	6981407	6981590	255,0,0	2	34,35	0,148
chr19	6981582	6981766	JUNC00001220	94	-	6981582	6981766	255,0,0	2	35,35	0,149
chr19	6981735	6982066	JUNC00001221	78	-	6981735	6982066	255,0,0	2	35,35	0,296
chr19	6982128	6982504	JUNC00001222	39	-	6982128	6982504	255,0,0	2	35,33	0,343
chr19	6982571	6983983	JUNC00001223	119	-	6982571	6983983	255,0,0	2	35,35	0,1377
chr19	6984721	6984887	JUNC00001224	21	+	6984721	6984887	255,0,0	2	31,35	0,131
chr19	6984920	6985108	JUNC00001225	195	+	6984920	6985108	255,0,0	2	34,35	0,153
chr19	6985128	6985276	JUNC00001226	262	+	6985128	6985276	255,0,0	2	35,35	0,113
chr19	6986465	6986879	JUNC00001227	62	-	6986465	6986879	255,0,0	2	35,35	0,379
chr19	6987079	6987237	JUNC00001228	22	-	6987079	6987237	255,0,0	2	35,32	0,126
chr19	6987338	6988342	JUNC00001229	18	-	6987338	6988342	255,0,0	2	35,33	0,971
chr19	6988403	6988603	JUNC00001230	57	-	6988403	6988603	255,0,0	2	35,35	0,165
chr19	6988420	6988605	JUNC00001231	1	-	6988420	6988605	255,0,0	2	18,18	0,167
chr19	6988658	6994587	JUNC00001232	44	-	6988658	6994587	255,0,0	2	27,35	0,5894
chr19	6994855	6996135	JUNC00001233	20	-	6994855	6996135	255,0,0	2	34,24	0,1256
chr19	6997116	6997825	JUNC00001234	29	-	6997116	6997825	255,0,0	2	34,35	0,674
chr19	6997822	6998034	JUNC00001235	14	-	6997822	6998034	255,0,0	2	35,22	0,190
chr19	6998057	6999318	JUNC00001236	27	-	6998057	6999318	255,0,0	2	32,35	0,1226
chr19	6998152	6999307	JUNC00001237	3	-	6998152	6999307	255,0,0	2	23,24	0,1131
chr19	6999378	6999793	JUNC00001238	1	-	6999378	6999793	255,0,0	2	24,12	0,403
chr19	6999564	6999816	JUNC00001239	67	-	6999564	6999816	255,0,0	2	32,35	0,217
chr19	6999621	6999806	JUNC00001240	5	-	6999621	6999806	255,0,0	2	18,25	0,160
chr19	7002283	7002508	JUNC00001241	1	-	7002283	7002508	255,0,0	2	11,25	0,200
chr19	7007434	7008849	JUNC00001242	1	-	7007434	7008849	255,0,0	2	24,12	0,1403
chr19	7012987	7013280	JUNC00001243	45	-	7012987	7013280	255,0,0	2	32,35	0,258
chr19	7013330	7013536	JUNC00001244	35	-	7013330	7013536	255,0,0	2	34,35	0,171
chr19	7013595	7013784	JUNC00001245	58	-	7013595	7013784	255,0,0	2	35,34	0,155
chr19	7013870	7014044	JUNC00001246	14	-	7013870	7014044	255,0,0	2	30,26	0,148
chr19	7013876	7014876	JUNC00001247	4	-	7013876	7014876	255,0,0	2	24,35	0,965
chr19	7013867	7015007	JUNC00001248	2	-	7013867	7015007	255,0,0	2	33,35	0,1105
chr19	7014215	7014876	JUNC00001249	53	-	7014215	7014876	255,0,0	2	29,35	0,626
chr19	7014857	7015007	JUNC00001250	17	-	7014857	7015007	255,0,0	2	34,35	0,115
chr19	7015419	7015616	JUNC00001251	5	-	7015419	7015616	255,0,0	2	20,35	0,162
chr19	7016899	7017391	JUNC00001252	8	+	7016899	7017391	255,0,0	2	31,35	0,457
chr19	7017086	7017391	JUNC00001253	62	+	7017086	7017391	255,0,0	2	28,35	0,270
chr19	7017502	7025164	JUNC00001254	33	+	7017502	7025164	255,0,0	2	34,35	0,7627
chr19	7025291	7025923	JUNC00001255	25	+	7025291	7025923	255,0,0	2	29,35	0,597
chr19	7028755	7028905	JUNC00001256	25	-	7028755	7028905	255,0,0	2	34,35	0,115
chr19	7028924	7029227	JUNC00001257	30	-	7028924	7029227	255,0,0	2	33,33	0,270
chr19	7029217	7029363	JUNC00001258	56	-	7029217	7029363	255,0,0	2	35,33	0,113
chr19	7029387	7029547	JUNC00001259	20	-	7029387	7029547	255,0,0	2	33,34	0,126
chr19	7029555	7029731	JUNC00001260	53	-	7029555	7029731	255,0,0	2	35,35	0,141
chr19	7029814	7030238	JUNC00001261	12	-	7029814	7030238	255,0,0	2	33,35	0,389
chr19	7030361	7030539	JUNC00001262	20	-	7030361	7030539	255,0,0	2	35,27	0,151
chr19	7030514	7030670	JUNC00001263	16	-	7030514	7030670	255,0,0	2	34,34	0,122
chr19	7030761	7032147	JUNC00001264	25	-	7030761	7032147	255,0,0	2	29,31	0,1355
chr19	7032175	7032421	JUNC00001265	50	-	7032175	7032421	255,0,0	2	33,34	0,212
chr19	7032457	7032606	JUNC00001266	35	-	7032457	7032606	255,0,0	2	35,31	0,118
chr19	7032640	7033320	JUNC00001267	41	-	7032640	7033320	255,0,0	2	35,35	0,645
chr19	7033413	7033573	JUNC00001268	19	-	7033413	7033573	255,0,0	2	34,33	0,127
chr19	7033660	7034309	JUNC00001269	12	-	7033660	7034309	255,0,0	2	35,32	0,617
chr19	7034367	7034657	JUNC00001270	49	-	7034367	7034657	255,0,0	2	35,35	0,255
chr19	7034674	7034816	JUNC00001271	10	-	7034674	7034816	255,0,0	2	33,35	0,107
chr19	7034849	7036399	JUNC00001272	50	-	7034849	7036399	255,0,0	2	29,35	0,1515
chr19	7036541	7037217	JUNC00001273	28	-	7036541	7037217	255,0,0	2	32,35	0,641
chr19	7037335	7037486	JUNC00001274	42	-	7037335	7037486	255,0,0	2	34,35	0,116
chr19	7037502	7037737	JUNC00001275	18	-	7037502	7037737	255,0,0	2	34,34	0,201
chr19	7037910	7038893	JUNC00001276	8	-	7037910	7038893	255,0,0	2	34,31	0,952
chr19	7038974	7039108	JUNC00001277	8	-	7038974	7039108	255,0,0	2	35,22	0,112
chr19	7039228	7039821	JUNC00001278	8	-	7039228	7039821	255,0,0	2	25,35	0,558
chr19	7039861	7040033	JUNC00001279	8	-	7039861	7040033	255,0,0	2	26,35	0,137
chr19	7040039	7040195	JUNC00001280	16	-	7040039	7040195	255,0,0	2	35,20	0,136
chr19	7040201	7040343	JUNC00001281	6	-	7040201	7040343	255,0,0	2	28,33	0,109
chr19	7040359	7040658	JUNC00001282	9	-	7040359	7040658	255,0,0	2	31,26	0,273
chr19	7040751	7040907	JUNC00001283	11	-	7040751	7040907	255,0,0	2	22,32	0,124
chr19	7040909	7041152	JUNC00001284	17	-	7040909	7041152	255,0,0	2	35,31	0,212
chr19	7041164	7044066	JUNC00001285	7	-	7041164	7044066	255,0,0	2	35,30	0,2872
chr19	7048078	7048432	JUNC00001286	1	+	7048078	7048432	255,0,0	2	24,12	0,342
chr19	7049961	7051068	JUNC00001287	355	+	7049961	7051068	255,0,0	2	35,35	0,1072
chr19	7051082	7051380	JUNC00001288	480	+	7051082	7051380	255,0,0	2	35,33	0,265
chr19	7051347	7051506	JUNC00001289	510	+	7051347	7051506	255,0,0	2	33,35	0,124
chr19	7052389	7052535	JUNC00001290	74	-	7052389	7052535	255,0,0	2	35,35	0,111
chr19	7052501	7052914	JUNC00001291	264	-	7052501	7052914	255,0,0	2	35,35	0,378
chr19	7052891	7053082	JUNC00001292	121	-	7052891	7053082	255,0,0	2	35,35	0,156
chr19	7053125	7053497	JUNC00001293	281	-	7053125	7053497	255,0,0	2	35,35	0,337
chr19	7053596	7054914	JUNC00001294	145	-	7053596	7054914	255,0,0	2	35,31	0,1287
chr19	7053632	7054914	JUNC00001295	30	-	7053632	7054914	255,0,0	2	35,31	0,1251
chr19	7056974	7057025	JUNC00001296	4	+	7056974	7057025	255,0,0	2	19,30	0,21
chr19	7057322	7059884	JUNC00001297	105	-	7057322	7059884	255,0,0	2	35,34	0,2528
chr19	7059950	7060329	JUNC00001298	103	-	7059950	7060329	255,0,0	2	35,35	0,344
chr19	7060061	7060305	JUNC00001299	1	-	7060061	7060305	255,0,0	2	23,13	0,231
chr19	7060051	7060329	JUNC00001300	118	-	7060051	7060329	255,0,0	2	35,35	0,243
chr19	7060295	7060545	JUNC00001301	134	-	7060295	7060545	255,0,0	2	35,35	0,215
chr19	7060550	7060814	JUNC00001302	143	-	7060550	7060814	255,0,0	2	34,35	0,229
chr19	7060943	7061298	JUNC00001303	57	-	7060943	7061298	255,0,0	2	33,35	0,320
chr19	7061273	7061875	JUNC00001304	23	-	7061273	7061875	255,0,0	2	33,34	0,568
chr19	7062565	7062713	JUNC00001305	57	-	7062565	7062713	255,0,0	2	33,35	0,113
chr19	7062730	7063945	JUNC00001306	9	-	7062730	7063945	255,0,0	2	35,33	0,1182
chr19	7064041	7064205	JUNC00001307	8	-	7064041	7064205	255,0,0	2	33,35	0,129
chr19	7064320	7065242	JUNC00001308	37	-	7064320	7065242	255,0,0	2	35,35	0,887
chr19	7065268	7066678	JUNC00001309	8	-	7065268	7066678	255,0,0	2	33,30	0,1380
chr19	7067679	7067956	JUNC00001310	4	-	7067679	7067956	255,0,0	2	13,34	0,243
chr19	7067985	7068174	JUNC00001311	9	-	7067985	7068174	255,0,0	2	31,23	0,166
chr19	7068226	7069193	JUNC00001312	7	-	7068226	7069193	255,0,0	2	23,33	0,934
chr19	7069232	7069759	JUNC00001313	6	-	7069232	7069759	255,0,0	2	27,28	0,499
chr19	7070194	7070524	JUNC00001314	25	-	7070194	7070524	255,0,0	2	31,27	0,303
chr19	7070980	7071220	JUNC00001315	13	+	7070980	7071220	255,0,0	2	34,35	0,205
chr19	7071233	7072453	JUNC00001316	8	+	7071233	7072453	255,0,0	2	34,31	0,1189
chr19	7071242	7072701	JUNC00001317	3	+	7071242	7072701	255,0,0	2	25,20	0,1439
chr19	7072576	7072712	JUNC00001318	6	+	7072576	7072712	255,0,0	2	16,31	0,105
chr19	7072827	7073029	JUNC00001319	4	+	7072827	7073029	255,0,0	2	29,31	0,171
chr19	7073021	7073178	JUNC00001320	23	+	7073021	7073178	255,0,0	2	34,31	0,126
chr19	7073230	7073416	JUNC00001321	6	+	7073230	7073416	255,0,0	2	28,35	0,151
chr19	7074252	7076264	JUNC00001322	1	-	7074252	7076264	255,0,0	2	18,18	0,1994
chr19	7076338	7076734	JUNC00001323	4	-	7076338	7076734	255,0,0	2	33,32	0,364
chr19	7077149	7077330	JUNC00001324	1	-	7077149	7077330	255,0,0	2	17,19	0,162
chr19	7077773	7077973	JUNC00001325	1	-	7077773	7077973	255,0,0	2	20,16	0,184
chr19	7088431	7088576	JUNC00001326	1	-	7088431	7088576	255,0,0	2	9,27	0,118
chr19	7089312	7093163	JUNC00001327	1	-	7089312	7093163	255,0,0	2	28,8	0,3843
chr19	7095626	7096174	JUNC00001328	492	-	7095626	7096174	255,0,0	2	35,35	0,513
chr19	7096277	7096551	JUNC00001329	628	-	7096277	7096551	255,0,0	2	35,35	0,239
chr19	7096343	7096534	JUNC00001330	1	-	7096343	7096534	255,0,0	2	18,18	0,173
chr19	7096585	7096796	JUNC00001331	616	-	7096585	7096796	255,0,0	2	35,35	0,176
chr19	7096763	7099838	JUNC00001332	409	-	7096763	7099838	255,0,0	2	35,34	0,3041
chr19	7099894	7100816	JUNC00001333	309	-	7099894	7100816	255,0,0	2	35,35	0,887
chr19	7100843	7103152	JUNC00001334	252	-	7100843	7103152	255,0,0	2	35,35	0,2274
chr19	7103203	7103426	JUNC00001335	282	-	7103203	7103426	255,0,0	2	35,35	0,188
chr19	7103459	7103632	JUNC00001336	328	-	7103459	7103632	255,0,0	2	35,35	0,138
chr19	7103689	7107005	JUNC00001337	296	-	7103689	7107005	255,0,0	2	35,35	0,3281
chr19	7107104	7108687	JUNC00001338	169	-	7107104	7108687	255,0,0	2	35,35	0,1548
chr19	7108759	7109171	JUNC00001339	200	-	7108759	7109171	255,0,0	2	35,35	0,377
chr19	7109243	7110020	JUNC00001340	203	-	7109243	7110020	255,0,0	2	35,35	0,742
chr19	7110160	7114404	JUNC00001341	81	-	7110160	7114404	255,0,0	2	35,35	0,4209
chr19	7131659	7139983	JUNC00001342	2	+	7131659	7139983	255,0,0	2	13,29	0,8295
chr19	7140031	7140611	JUNC00001343	12	+	7140031	7140611	255,0,0	2	25,35	0,545
chr19	7140661	7260094	JUNC00001344	8	+	7140661	7260094	255,0,0	2	32,29	0,119404
chr19	7171685	7179599	JUNC00001345	8	-	7171685	7179599	255,0,0	2	34,23	0,7891
chr19	7260066	7270938	JUNC00001346	4	+	7260066	7270938	255,0,0	2	29,35	0,10837
chr19	7270987	7271309	JUNC00001347	8	+	7270987	7271309	255,0,0	2	33,31	0,291
chr19	7271368	7271525	JUNC00001348	14	+	7271368	7271525	255,0,0	2	32,31	0,126
chr19	7271494	7271659	JUNC00001349	4	+	7271494	7271659	255,0,0	2	31,19	0,146
chr19	7271687	7272051	JUNC00001350	14	+	7271687	7272051	255,0,0	2	27,30	0,334
chr19	7272071	7272223	JUNC00001351	9	+	7272071	7272223	255,0,0	2	32,32	0,120
chr19	7272192	7272431	JUNC00001352	5	+	7272192	7272431	255,0,0	2	34,29	0,210
chr19	7273410	7273447	JUNC00001353	1	-	7273410	7273447	255,0,0	2	13,23	0,14
chr19	7273694	7273892	JUNC00001354	514	-	7273694	7273892	255,0,0	2	35,31	0,167
chr19	7274021	7274187	JUNC00001355	286	-	7274021	7274187	255,0,0	2	35,35	0,131
chr19	7274202	7274467	JUNC00001356	50	-	7274202	7274467	255,0,0	2	35,35	0,230
chr19	7274516	7278582	JUNC00001357	397	-	7274516	7278582	255,0,0	2	35,35	0,4031
chr19	7278611	7278914	JUNC00001358	65	-	7278611	7278914	255,0,0	2	35,35	0,268
chr19	7278906	7280726	JUNC00001359	93	-	7278906	7280726	255,0,0	2	35,35	0,1785
chr19	7283615	7283785	JUNC00001360	3	-	7283615	7283785	255,0,0	2	11,25	0,145
chr19	7289939	7291923	JUNC00001361	802	-	7289939	7291923	255,0,0	2	35,35	0,1949
chr19	7302549	7302871	JUNC00001362	11	-	7302549	7302871	255,0,0	2	32,30	0,292
chr19	7302885	7304245	JUNC00001363	22	-	7302885	7304245	255,0,0	2	34,34	0,1326
chr19	7304262	7304463	JUNC00001364	10	-	7304262	7304463	255,0,0	2	33,26	0,175
chr19	7304561	7304710	JUNC00001365	29	-	7304561	7304710	255,0,0	2	35,33	0,116
chr19	7304744	7308623	JUNC00001366	10	-	7304744	7308623	255,0,0	2	29,30	0,3849
chr19	7308611	7309585	JUNC00001367	16	-	7308611	7309585	255,0,0	2	35,33	0,941
chr19	7309614	7315458	JUNC00001368	6	-	7309614	7315458	255,0,0	2	34,31	0,5813
chr19	7318790	7321195	JUNC00001369	1	+	7318790	7321195	255,0,0	2	18,18	0,2387
chr19	7343543	7344289	JUNC00001370	63	+	7343543	7344289	255,0,0	2	35,35	0,711
chr19	7344278	7344624	JUNC00001371	40	+	7344278	7344624	255,0,0	2	33,34	0,312
chr19	7344636	7345077	JUNC00001372	102	+	7344636	7345077	255,0,0	2	35,34	0,407
chr19	7345061	7345221	JUNC00001373	101	+	7345061	7345221	255,0,0	2	35,34	0,126
chr19	7345314	7345492	JUNC00001374	67	+	7345314	7345492	255,0,0	2	35,33	0,145
chr19	7345551	7345717	JUNC00001375	73	+	7345551	7345717	255,0,0	2	33,35	0,131
chr19	7345717	7345863	JUNC00001376	126	+	7345717	7345863	255,0,0	2	35,35	0,111
chr19	7346009	7347623	JUNC00001377	144	+	7346009	7347623	255,0,0	2	35,34	0,1580
chr19	7347632	7348356	JUNC00001378	135	+	7347632	7348356	255,0,0	2	35,34	0,690
chr19	7348345	7348544	JUNC00001379	99	+	7348345	7348544	255,0,0	2	35,35	0,164
chr19	7348705	7348867	JUNC00001380	64	+	7348705	7348867	255,0,0	2	34,35	0,127
chr19	7350183	7350261	JUNC00001381	20	-	7350183	7350261	255,0,0	2	35,35	0,43
chr19	7351289	7351347	JUNC00001382	2	-	7351289	7351347	255,0,0	2	26,31	0,27
chr19	7351906	7352563	JUNC00001383	31	-	7351906	7352563	255,0,0	2	34,32	0,625
chr19	7352541	7354502	JUNC00001384	7	-	7352541	7354502	255,0,0	2	35,27	0,1934
chr19	7352541	7355520	JUNC00001385	20	-	7352541	7355520	255,0,0	2	35,33	0,2946
chr19	7354475	7355516	JUNC00001386	5	-	7354475	7355516	255,0,0	2	27,29	0,1012
chr19	7355711	7356322	JUNC00001387	20	-	7355711	7356322	255,0,0	2	34,35	0,576
chr19	7355711	7357250	JUNC00001388	12	-	7355711	7357250	255,0,0	2	34,35	0,1504
chr19	7356414	7357250	JUNC00001389	22	-	7356414	7357250	255,0,0	2	35,35	0,801
chr19	7357279	7357555	JUNC00001390	22	-	7357279	7357555	255,0,0	2	34,33	0,243
chr19	7357660	7357959	JUNC00001391	40	-	7357660	7357959	255,0,0	2	35,34	0,265
chr19	7358025	7358986	JUNC00001392	10	-	7358025	7358986	255,0,0	2	33,32	0,929
chr19	7359037	7359182	JUNC00001393	16	-	7359037	7359182	255,0,0	2	30,33	0,112
chr19	7359218	7359386	JUNC00001394	9	-	7359218	7359386	255,0,0	2	31,28	0,140
chr19	7359446	7360256	JUNC00001395	39	-	7359446	7360256	255,0,0	2	32,35	0,775
chr19	7360432	7361076	JUNC00001396	3	-	7360432	7361076	255,0,0	2	26,18	0,626
chr19	7361080	7361352	JUNC00001397	6	-	7361080	7361352	255,0,0	2	35,29	0,243
chr19	7361360	7361525	JUNC00001398	13	-	7361360	7361525	255,0,0	2	34,35	0,130
chr19	7361527	7361842	JUNC00001399	4	-	7361527	7361842	255,0,0	2	29,23	0,292
chr19	7361835	7364840	JUNC00001400	15	-	7361835	7364840	255,0,0	2	33,35	0,2970
chr19	7364824	7365121	JUNC00001401	27	-	7364824	7365121	255,0,0	2	35,29	0,268
chr19	7365240	7415686	JUNC00001402	8	-	7365240	7415686	255,0,0	2	32,29	0,50417
chr19	7375039	7375299	JUNC00001403	1	+	7375039	7375299	255,0,0	2	24,12	0,248
chr19	7432942	7448176	JUNC00001404	28	-	7432942	7448176	255,0,0	2	35,30	0,15204
chr19	7448310	7448546	JUNC00001405	77	-	7448310	7448546	255,0,0	2	34,35	0,201
chr19	7448602	7448820	JUNC00001406	95	-	7448602	7448820	255,0,0	2	35,35	0,183
chr19	7448904	7449038	JUNC00001407	39	-	7448904	7449038	255,0,0	2	31,28	0,106
chr19	7449306	7457194	JUNC00001408	28	-	7449306	7457194	255,0,0	2	34,33	0,7855
chr19	7496100	7496438	JUNC00001409	23	+	7496100	7496438	255,0,0	2	34,35	0,303
chr19	7496919	7497157	JUNC00001410	5	+	7496919	7497157	255,0,0	2	33,25	0,213
chr19	7502331	7504275	JUNC00001411	164	-	7502331	7504275	255,0,0	2	34,35	0,1909
chr19	7504264	7505509	JUNC00001412	166	-	7504264	7505509	255,0,0	2	35,34	0,1211
chr19	7505487	7506490	JUNC00001413	150	-	7505487	7506490	255,0,0	2	35,35	0,968
chr19	7506490	7506975	JUNC00001414	95	-	7506490	7506975	255,0,0	2	35,34	0,451
chr19	7507045	7509455	JUNC00001415	173	-	7507045	7509455	255,0,0	2	35,35	0,2375
chr19	7509593	7557462	JUNC00001416	80	-	7509593	7557462	255,0,0	2	35,34	0,47835
chr19	7541276	7541315	JUNC00001417	2	-	7541276	7541315	255,0,0	2	20,17	0,22
chr19	7542345	7557452	JUNC00001418	1	-	7542345	7557452	255,0,0	2	12,24	0,15083
chr19	7569117	7583870	JUNC00001419	9	+	7569117	7583870	255,0,0	2	34,33	0,14720
chr19	7584029	7584489	JUNC00001420	2	+	7584029	7584489	255,0,0	2	23,17	0,443
chr19	7584587	7591402	JUNC00001421	19	+	7584587	7591402	255,0,0	2	29,35	0,6780
chr19	7591437	7593062	JUNC00001422	10	+	7591437	7593062	255,0,0	2	35,27	0,1598
chr19	7593064	7595303	JUNC00001423	4	+	7593064	7595303	255,0,0	2	22,27	0,2212
chr19	7595298	7595633	JUNC00001424	13	+	7595298	7595633	255,0,0	2	35,34	0,301
chr19	7595659	7596586	JUNC00001425	9	+	7595659	7596586	255,0,0	2	33,28	0,899
chr19	7596664	7603460	JUNC00001426	7	+	7596664	7603460	255,0,0	2	33,29	0,6767
chr19	7603531	7604130	JUNC00001427	12	+	7603531	7604130	255,0,0	2	28,33	0,566
chr19	7604119	7605032	JUNC00001428	7	+	7604119	7605032	255,0,0	2	35,23	0,890
chr19	7605054	7606537	JUNC00001429	9	+	7605054	7606537	255,0,0	2	27,32	0,1451
chr19	7606902	7608474	JUNC00001430	22	+	7606902	7608474	255,0,0	2	35,35	0,1537
chr19	8781890	8781967	JUNC00001431	9	-	8781890	8781967	255,0,0	2	35,28	0,49
chr19	8782549	8782717	JUNC00001432	332	-	8782549	8782717	255,0,0	2	35,34	0,134
chr19	8782732	8783529	JUNC00001433	604	-	8782732	8783529	255,0,0	2	35,35	0,762
chr19	8783600	8783753	JUNC00001434	630	-	8783600	8783753	255,0,0	2	35,34	0,119
chr19	8783865	8784074	JUNC00001435	613	-	8783865	8784074	255,0,0	2	35,35	0,174
chr19	8784063	8784239	JUNC00001436	410	-	8784063	8784239	255,0,0	2	35,35	0,141
chr19	8784238	8786358	JUNC00001437	306	-	8784238	8786358	255,0,0	2	35,35	0,2085
chr19	8786383	8787254	JUNC00001438	232	-	8786383	8787254	255,0,0	2	35,35	0,836
chr19	8787359	8787866	JUNC00001439	408	-	8787359	8787866	255,0,0	2	34,35	0,472
chr19	8788103	8788179	JUNC00001440	18	-	8788103	8788179	255,0,0	2	35,35	0,41
chr19	8788207	8797508	JUNC00001441	26	-	8788207	8797508	255,0,0	2	35,35	0,9266
chr19	8797985	8798665	JUNC00001442	99	+	8797985	8798665	255,0,0	2	11,35	0,645
chr19	8798644	8798927	JUNC00001443	183	+	8798644	8798927	255,0,0	2	35,35	0,248
chr19	8798938	8799196	JUNC00001444	117	+	8798938	8799196	255,0,0	2	35,35	0,223
chr19	8799176	8799536	JUNC00001445	360	+	8799176	8799536	255,0,0	2	35,33	0,327
chr19	8799188	8799997	JUNC00001446	3	+	8799188	8799997	255,0,0	2	23,23	0,786
chr19	8799503	8799745	JUNC00001447	251	+	8799503	8799745	255,0,0	2	33,34	0,208
chr19	8799711	8800009	JUNC00001448	387	+	8799711	8800009	255,0,0	2	35,35	0,263
chr19	8799978	8800306	JUNC00001449	187	+	8799978	8800306	255,0,0	2	35,35	0,293
chr19	8800281	8800591	JUNC00001450	125	+	8800281	8800591	255,0,0	2	35,35	0,275
chr19	8800557	8800763	JUNC00001451	437	+	8800557	8800763	255,0,0	2	35,35	0,171
chr19	8810361	8810505	JUNC00001452	39	+	8810361	8810505	255,0,0	2	34,29	0,115
chr19	8810548	8810698	JUNC00001453	25	+	8810548	8810698	255,0,0	2	35,33	0,117
chr19	8810752	8812170	JUNC00001454	35	+	8810752	8812170	255,0,0	2	35,27	0,1391
chr19	8812187	8812372	JUNC00001455	30	+	8812187	8812372	255,0,0	2	32,35	0,150
chr19	8812352	8812484	JUNC00001456	1	+	8812352	8812484	255,0,0	2	12,24	0,108
chr19	8812449	8812675	JUNC00001457	38	+	8812449	8812675	255,0,0	2	35,33	0,193
chr19	8812711	8813790	JUNC00001458	130	+	8812711	8813790	255,0,0	2	33,35	0,1044
chr19	8813821	8813969	JUNC00001459	33	+	8813821	8813969	255,0,0	2	35,33	0,115
chr19	8813958	8814342	JUNC00001460	65	+	8813958	8814342	255,0,0	2	34,34	0,350
chr19	8814419	8814620	JUNC00001461	37	+	8814419	8814620	255,0,0	2	35,35	0,166
chr19	8814608	8814926	JUNC00001462	146	+	8814608	8814926	255,0,0	2	34,35	0,283
chr19	8816057	8816774	JUNC00001463	6	+	8816057	8816774	255,0,0	2	8,31	0,686
chr19	8816957	8817377	JUNC00001464	33	+	8816957	8817377	255,0,0	2	30,34	0,386
chr19	8817379	8817604	JUNC00001465	24	+	8817379	8817604	255,0,0	2	35,35	0,190
chr19	8817591	8817875	JUNC00001466	23	+	8817591	8817875	255,0,0	2	34,33	0,251
chr19	8817878	8822984	JUNC00001467	29	+	8817878	8822984	255,0,0	2	35,34	0,5072
chr19	8823034	8823179	JUNC00001468	28	+	8823034	8823179	255,0,0	2	33,35	0,110
chr19	8823166	8823331	JUNC00001469	41	+	8823166	8823331	255,0,0	2	35,35	0,130
chr19	8823346	8824189	JUNC00001470	35	+	8823346	8824189	255,0,0	2	32,34	0,809
chr19	8824227	8824428	JUNC00001471	67	+	8824227	8824428	255,0,0	2	35,33	0,168
chr19	8824488	8829431	JUNC00001472	14	+	8824488	8829431	255,0,0	2	29,33	0,4910
chr19	8831715	8836835	JUNC00001473	13	+	8831715	8836835	255,0,0	2	34,34	0,5086
chr19	8836952	8837206	JUNC00001474	62	+	8836952	8837206	255,0,0	2	33,34	0,220
chr19	8837295	8838054	JUNC00001475	43	+	8837295	8838054	255,0,0	2	31,32	0,727
chr19	8838071	8838221	JUNC00001476	130	+	8838071	8838221	255,0,0	2	35,35	0,115
chr19	8838257	8838439	JUNC00001477	60	+	8838257	8838439	255,0,0	2	34,34	0,148
chr19	8838451	8838604	JUNC00001478	113	+	8838451	8838604	255,0,0	2	35,35	0,118
chr19	8838604	8838783	JUNC00001479	74	+	8838604	8838783	255,0,0	2	35,33	0,146
chr19	8838805	8839023	JUNC00001480	58	+	8838805	8839023	255,0,0	2	34,35	0,183
chr19	8839061	8839445	JUNC00001481	104	+	8839061	8839445	255,0,0	2	35,34	0,350
chr19	8839487	8841321	JUNC00001482	37	+	8839487	8841321	255,0,0	2	34,35	0,1799
chr19	8841288	8841604	JUNC00001483	146	+	8841288	8841604	255,0,0	2	35,35	0,281
chr19	8841604	8841752	JUNC00001484	108	+	8841604	8841752	255,0,0	2	34,35	0,113
chr19	8841741	8841891	JUNC00001485	38	+	8841741	8841891	255,0,0	2	32,35	0,115
chr19	8841929	8842097	JUNC00001486	49	+	8841929	8842097	255,0,0	2	35,35	0,133
chr19	8842087	8842254	JUNC00001487	111	+	8842087	8842254	255,0,0	2	34,35	0,132
chr19	8842300	8842498	JUNC00001488	128	+	8842300	8842498	255,0,0	2	35,35	0,163
chr19	8842471	8843113	JUNC00001489	62	+	8842471	8843113	255,0,0	2	35,35	0,607
chr19	8843116	8843524	JUNC00001490	67	+	8843116	8843524	255,0,0	2	35,34	0,374
chr19	8843641	8844784	JUNC00001491	66	+	8843641	8844784	255,0,0	2	32,35	0,1108
chr19	8844777	8845098	JUNC00001492	98	+	8844777	8845098	255,0,0	2	33,35	0,286
chr19	8845784	8846572	JUNC00001493	8	+	8845784	8846572	255,0,0	2	21,35	0,753
chr19	8847293	8847549	JUNC00001494	14	-	8847293	8847549	255,0,0	2	31,32	0,224
chr19	8847561	8847814	JUNC00001495	28	-	8847561	8847814	255,0,0	2	35,35	0,218
chr19	8847887	8848025	JUNC00001496	11	-	8847887	8848025	255,0,0	2	27,31	0,107
chr19	8848087	8848835	JUNC00001497	1	-	8848087	8848835	255,0,0	2	25,11	0,737
chr19	8848155	8848846	JUNC00001498	3	-	8848155	8848846	255,0,0	2	27,22	0,669
chr19	8849745	8849913	JUNC00001499	11	-	8849745	8849913	255,0,0	2	35,34	0,134
chr19	8849976	8852596	JUNC00001500	12	-	8849976	8852596	255,0,0	2	32,20	0,2600
chr19	8852690	8853030	JUNC00001501	4	-	8852690	8853030	255,0,0	2	19,28	0,312
chr19	8853191	8853371	JUNC00001502	30	-	8853191	8853371	255,0,0	2	32,31	0,149
chr19	8853380	8856523	JUNC00001503	17	-	8853380	8856523	255,0,0	2	35,33	0,3110
chr19	8856550	8856876	JUNC00001504	28	-	8856550	8856876	255,0,0	2	35,31	0,295
chr19	8857152	8857827	JUNC00001505	15	-	8857152	8857827	255,0,0	2	32,34	0,641
chr19	8857845	8858357	JUNC00001506	23	-	8857845	8858357	255,0,0	2	35,33	0,479
chr19	8858449	8859642	JUNC00001507	17	-	8858449	8859642	255,0,0	2	35,31	0,1162
chr19	8859644	8860730	JUNC00001508	8	-	8859644	8860730	255,0,0	2	24,31	0,1055
chr19	8867859	8868149	JUNC00001509	98	-	8867859	8868149	255,0,0	2	35,34	0,256
chr19	8868115	8868658	JUNC00001510	179	-	8868115	8868658	255,0,0	2	34,33	0,510
chr19	8868662	8868826	JUNC00001511	176	-	8868662	8868826	255,0,0	2	35,35	0,129
chr19	8868822	8869003	JUNC00001512	148	-	8868822	8869003	255,0,0	2	35,34	0,147
chr19	8868985	8871760	JUNC00001513	103	-	8868985	8871760	255,0,0	2	35,35	0,2740
chr19	8871850	8872747	JUNC00001514	93	-	8871850	8872747	255,0,0	2	35,34	0,863
chr19	8872788	8872983	JUNC00001515	101	-	8872788	8872983	255,0,0	2	35,35	0,160
chr19	8886296	8890372	JUNC00001516	13	-	8886296	8890372	255,0,0	2	32,29	0,4047
chr19	8890492	8892959	JUNC00001517	8	-	8890492	8892959	255,0,0	2	34,34	0,2433
chr19	8893152	8893544	JUNC00001518	11	-	8893152	8893544	255,0,0	2	22,34	0,358
chr19	8895268	8897328	JUNC00001519	82	+	8895268	8897328	255,0,0	2	35,35	0,2025
chr19	8897397	8897754	JUNC00001520	72	+	8897397	8897754	255,0,0	2	32,35	0,322
chr19	8897762	8898054	JUNC00001521	48	+	8897762	8898054	255,0,0	2	34,35	0,257
chr19	8898124	8898745	JUNC00001522	43	+	8898124	8898745	255,0,0	2	35,35	0,586
chr19	8898766	8898926	JUNC00001523	65	+	8898766	8898926	255,0,0	2	35,31	0,129
chr19	8898981	8899383	JUNC00001524	39	+	8898981	8899383	255,0,0	2	27,34	0,368
chr19	8899578	8899795	JUNC00001525	37	+	8899578	8899795	255,0,0	2	35,35	0,182
chr19	8899848	8900495	JUNC00001526	79	+	8899848	8900495	255,0,0	2	35,34	0,613
chr19	8900555	8901168	JUNC00001527	95	+	8900555	8901168	255,0,0	2	35,35	0,578
chr19	8901267	8904274	JUNC00001528	198	+	8901267	8904274	255,0,0	2	35,35	0,2972
chr19	8904405	8905412	JUNC00001529	150	+	8904405	8905412	255,0,0	2	35,35	0,972
chr19	8905416	8905749	JUNC00001530	81	+	8905416	8905749	255,0,0	2	35,35	0,298
chr19	8905787	8905977	JUNC00001531	223	+	8905787	8905977	255,0,0	2	35,33	0,157
chr19	8912320	8914098	JUNC00001532	2	+	8912320	8914098	255,0,0	2	34,33	0,1745
chr19	8913110	8913506	JUNC00001533	4	-	8913110	8913506	255,0,0	2	33,26	0,370
chr19	8914241	8915621	JUNC00001534	5	+	8914241	8915621	255,0,0	2	33,24	0,1356
chr19	8915046	8915631	JUNC00001535	5	+	8915046	8915631	255,0,0	2	12,34	0,551
chr19	8915883	8917525	JUNC00001536	19	+	8915883	8917525	255,0,0	2	31,27	0,1615
chr19	8917559	8919694	JUNC00001537	4	+	8917559	8919694	255,0,0	2	21,34	0,2101
chr19	8919775	8920713	JUNC00001538	12	+	8919775	8920713	255,0,0	2	29,34	0,904
chr19	8920780	8920990	JUNC00001539	18	+	8920780	8920990	255,0,0	2	34,35	0,175
chr19	8921019	8921928	JUNC00001540	26	+	8921019	8921928	255,0,0	2	34,33	0,876
chr19	8922002	8922186	JUNC00001541	16	+	8922002	8922186	255,0,0	2	35,30	0,154
chr19	8922191	8922419	JUNC00001542	11	+	8922191	8922419	255,0,0	2	32,16	0,212
chr19	8922443	8922603	JUNC00001543	32	+	8922443	8922603	255,0,0	2	29,33	0,127
chr19	8922620	8922987	JUNC00001544	7	+	8922620	8922987	255,0,0	2	31,34	0,333
chr19	8925575	8926179	JUNC00001545	2	+	8925575	8926179	255,0,0	2	27,35	0,569
chr19	8931728	8931978	JUNC00001546	1	+	8931728	8931978	255,0,0	2	11,25	0,225
chr19	8931720	8932995	JUNC00001547	1	+	8931720	8932995	255,0,0	2	19,17	0,1258
chr19	8937273	8938085	JUNC00001548	1	-	8937273	8938085	255,0,0	2	11,25	0,787
chr19	8941907	8942334	JUNC00001549	4	+	8941907	8942334	255,0,0	2	17,25	0,402
chr19	8941920	8942328	JUNC00001550	3	+	8941920	8942328	255,0,0	2	17,19	0,389
chr19	8946048	8946193	JUNC00001551	90	+	8946048	8946193	255,0,0	2	27,33	0,112
chr19	8946212	8946383	JUNC00001552	102	+	8946212	8946383	255,0,0	2	34,35	0,136
chr19	8946367	8946532	JUNC00001553	142	+	8946367	8946532	255,0,0	2	35,35	0,130
chr19	8946569	8946742	JUNC00001554	115	+	8946569	8946742	255,0,0	2	35,35	0,138
chr19	8946743	8948038	JUNC00001555	259	+	8946743	8948038	255,0,0	2	34,35	0,1260
chr19	8948160	8948319	JUNC00001556	285	+	8948160	8948319	255,0,0	2	35,35	0,124
chr19	8948301	8948663	JUNC00001557	138	+	8948301	8948663	255,0,0	2	35,35	0,327
chr19	8948710	8949684	JUNC00001558	129	+	8948710	8949684	255,0,0	2	35,35	0,939
chr19	8949807	8950046	JUNC00001559	65	+	8949807	8950046	255,0,0	2	35,35	0,204
chr19	8955078	8955222	JUNC00001560	24	-	8955078	8955222	255,0,0	2	28,27	0,117
chr19	8962922	8963273	JUNC00001561	7	-	8962922	8963273	255,0,0	2	35,34	0,317
chr19	8963419	8963647	JUNC00001562	81	+	8963419	8963647	255,0,0	2	35,34	0,194
chr19	8963703	8964526	JUNC00001563	105	+	8963703	8964526	255,0,0	2	35,34	0,789
chr19	8964555	8964935	JUNC00001564	132	+	8964555	8964935	255,0,0	2	35,35	0,345
chr19	8967611	8969273	JUNC00001565	10	+	8967611	8969273	255,0,0	2	27,25	0,1637
chr19	8972620	8976787	JUNC00001566	23	+	8972620	8976787	255,0,0	2	29,34	0,4133
chr19	8976824	8977045	JUNC00001567	58	+	8976824	8977045	255,0,0	2	34,34	0,187
chr19	8977085	8979458	JUNC00001568	75	+	8977085	8979458	255,0,0	2	35,34	0,2339
chr19	8979521	8981739	JUNC00001569	43	+	8979521	8981739	255,0,0	2	31,35	0,2183
chr19	8981849	8982374	JUNC00001570	25	+	8981849	8982374	255,0,0	2	35,34	0,491
chr19	8981849	8983202	JUNC00001571	32	+	8981849	8983202	255,0,0	2	35,35	0,1318
chr19	8982375	8983201	JUNC00001572	29	+	8982375	8983201	255,0,0	2	31,34	0,792
chr19	8983202	8983445	JUNC00001573	60	+	8983202	8983445	255,0,0	2	35,35	0,208
chr19	8983463	8983613	JUNC00001574	52	+	8983463	8983613	255,0,0	2	35,33	0,117
chr19	8983649	8983957	JUNC00001575	50	+	8983649	8983957	255,0,0	2	28,35	0,273
chr19	8984068	8984990	JUNC00001576	67	+	8984068	8984990	255,0,0	2	35,35	0,887
chr19	8985074	8985232	JUNC00001577	136	+	8985074	8985232	255,0,0	2	35,35	0,123
chr19	8985398	8985555	JUNC00001578	126	+	8985398	8985555	255,0,0	2	35,31	0,126
chr19	8985620	8985801	JUNC00001579	42	+	8985620	8985801	255,0,0	2	31,35	0,146
chr19	8985811	8986120	JUNC00001580	50	+	8985811	8986120	255,0,0	2	35,35	0,274
chr19	8986194	8986386	JUNC00001581	148	+	8986194	8986386	255,0,0	2	35,33	0,159
chr19	8986417	8986996	JUNC00001582	140	+	8986417	8986996	255,0,0	2	33,33	0,546
chr19	8987030	8987235	JUNC00001583	66	+	8987030	8987235	255,0,0	2	35,35	0,170
chr19	8987409	8988825	JUNC00001584	77	+	8987409	8988825	255,0,0	2	35,35	0,1381
chr19	8988820	8989065	JUNC00001585	70	+	8988820	8989065	255,0,0	2	35,34	0,211
chr19	8989074	8989226	JUNC00001586	163	+	8989074	8989226	255,0,0	2	34,35	0,117
chr19	8989231	8989448	JUNC00001587	129	+	8989231	8989448	255,0,0	2	35,34	0,183
chr19	8989493	8989682	JUNC00001588	152	+	8989493	8989682	255,0,0	2	35,35	0,154
chr19	8989725	8989928	JUNC00001589	148	+	8989725	8989928	255,0,0	2	35,35	0,168
chr19	8989959	8990149	JUNC00001590	117	+	8989959	8990149	255,0,0	2	35,35	0,155
chr19	8995103	8996330	JUNC00001591	42	+	8995103	8996330	255,0,0	2	35,35	0,1192
chr19	8996435	9000062	JUNC00001592	45	+	8996435	9000062	255,0,0	2	35,35	0,3592
chr19	9000354	9000602	JUNC00001593	41	+	9000354	9000602	255,0,0	2	34,31	0,217
chr19	9000827	9001259	JUNC00001594	67	+	9000827	9001259	255,0,0	2	35,34	0,398
chr19	9002345	9002491	JUNC00001595	4	-	9002345	9002491	255,0,0	2	32,24	0,122
chr19	9002679	9003106	JUNC00001596	11	-	9002679	9003106	255,0,0	2	35,33	0,394
chr19	9004416	9005323	JUNC00001597	10	+	9004416	9005323	255,0,0	2	26,35	0,872
chr19	9005425	9005567	JUNC00001598	8	+	9005425	9005567	255,0,0	2	35,34	0,108
chr19	9005425	9005562	JUNC00001599	10	+	9005425	9005562	255,0,0	2	35,26	0,111
chr19	9005759	9005914	JUNC00001600	32	+	9005759	9005914	255,0,0	2	35,35	0,120
chr19	9005974	9007760	JUNC00001601	5	+	9005974	9007760	255,0,0	2	19,29	0,1757
chr19	9007766	9007946	JUNC00001602	19	+	9007766	9007946	255,0,0	2	33,34	0,146
chr19	9008018	9008294	JUNC00001603	9	+	9008018	9008294	255,0,0	2	18,35	0,241
chr19	9008403	9008607	JUNC00001604	8	+	9008403	9008607	255,0,0	2	27,31	0,173
chr19	9008613	9008761	JUNC00001605	9	+	9008613	9008761	255,0,0	2	33,30	0,118
chr19	9008807	9009475	JUNC00001606	14	+	9008807	9009475	255,0,0	2	35,35	0,633
chr19	9009505	9010822	JUNC00001607	13	+	9009505	9010822	255,0,0	2	31,29	0,1288
chr19	9010914	9011116	JUNC00001608	2	+	9010914	9011116	255,0,0	2	35,8	0,194
chr19	9011218	9011651	JUNC00001609	19	+	9011218	9011651	255,0,0	2	32,33	0,400
chr19	9011735	9011886	JUNC00001610	24	+	9011735	9011886	255,0,0	2	35,35	0,116
chr19	9011942	9012085	JUNC00001611	22	+	9011942	9012085	255,0,0	2	35,33	0,110
chr19	9012149	9012984	JUNC00001612	17	+	9012149	9012984	255,0,0	2	35,33	0,802
chr19	9012985	9013552	JUNC00001613	32	+	9012985	9013552	255,0,0	2	34,35	0,532
chr19	9013574	9013708	JUNC00001614	40	+	9013574	9013708	255,0,0	2	32,31	0,103
chr19	9013740	9013939	JUNC00001615	22	+	9013740	9013939	255,0,0	2	35,33	0,166
chr19	9013962	9015103	JUNC00001616	13	+	9013962	9015103	255,0,0	2	32,35	0,1106
chr19	9015134	9015420	JUNC00001617	24	+	9015134	9015420	255,0,0	2	33,28	0,258
chr19	9015489	9015652	JUNC00001618	28	+	9015489	9015652	255,0,0	2	34,33	0,130
chr19	9016837	9017989	JUNC00001619	31	+	9016837	9017989	255,0,0	2	35,35	0,1117
chr19	9017987	9018535	JUNC00001620	60	+	9017987	9018535	255,0,0	2	35,33	0,515
chr19	9018562	9020276	JUNC00001621	50	+	9018562	9020276	255,0,0	2	34,31	0,1683
chr19	9020329	9020530	JUNC00001622	48	+	9020329	9020530	255,0,0	2	34,35	0,166
chr19	9020524	9020791	JUNC00001623	31	+	9020524	9020791	255,0,0	2	35,35	0,232
chr19	9020841	9021172	JUNC00001624	44	+	9020841	9021172	255,0,0	2	33,35	0,296
chr19	9021209	9021561	JUNC00001625	36	+	9021209	9021561	255,0,0	2	31,35	0,317
chr19	9021594	9021776	JUNC00001626	18	+	9021594	9021776	255,0,0	2	32,35	0,147
chr19	9021897	9022049	JUNC00001627	52	+	9021897	9022049	255,0,0	2	33,35	0,117
chr19	9022054	9022251	JUNC00001628	68	+	9022054	9022251	255,0,0	2	35,35	0,162
chr19	9022241	9022546	JUNC00001629	51	+	9022241	9022546	255,0,0	2	34,32	0,273
chr19	9022577	9022781	JUNC00001630	77	+	9022577	9022781	255,0,0	2	35,35	0,169
chr19	9022851	9023474	JUNC00001631	57	+	9022851	9023474	255,0,0	2	35,34	0,589
chr19	9023637	9024824	JUNC00001632	106	+	9023637	9024824	255,0,0	2	32,35	0,1152
chr19	9024844	9025436	JUNC00001633	67	+	9024844	9025436	255,0,0	2	35,35	0,557
chr19	9025486	9025646	JUNC00001634	32	+	9025486	9025646	255,0,0	2	34,21	0,139
chr19	9025742	9026014	JUNC00001635	47	+	9025742	9026014	255,0,0	2	32,35	0,237
chr19	9028483	9029910	JUNC00001636	11	+	9028483	9029910	255,0,0	2	28,34	0,1393
chr19	9030034	9033611	JUNC00001637	6	+	9030034	9033611	255,0,0	2	33,35	0,3542
chr19	9033857	9034259	JUNC00001638	6	+	9033857	9034259	255,0,0	2	35,27	0,375
chr19	9034302	9036865	JUNC00001639	11	+	9034302	9036865	255,0,0	2	31,32	0,2531
chr19	9037288	9038544	JUNC00001640	10	+	9037288	9038544	255,0,0	2	24,35	0,1221
chr19	9038588	9038786	JUNC00001641	18	+	9038588	9038786	255,0,0	2	31,33	0,165
chr19	9038834	9039081	JUNC00001642	15	+	9038834	9039081	255,0,0	2	30,31	0,216
chr19	9039108	9039554	JUNC00001643	13	+	9039108	9039554	255,0,0	2	35,31	0,415
chr19	9041680	9042739	JUNC00001644	652	+	9041680	9042739	255,0,0	2	35,34	0,1025
chr19	9042829	9043686	JUNC00001645	749	+	9042829	9043686	255,0,0	2	35,35	0,822
chr19	9043680	9043888	JUNC00001646	694	+	9043680	9043888	255,0,0	2	35,35	0,173
chr19	9043961	9044368	JUNC00001647	1429	+	9043961	9044368	255,0,0	2	35,35	0,372
chr19	9044442	9047031	JUNC00001648	1042	+	9044442	9047031	255,0,0	2	35,35	0,2554
chr19	9047091	9047428	JUNC00001649	799	+	9047091	9047428	255,0,0	2	35,35	0,302
chr19	9047563	9051842	JUNC00001650	752	+	9047563	9051842	255,0,0	2	35,35	0,4244
chr19	9051945	9052109	JUNC00001651	1287	+	9051945	9052109	255,0,0	2	35,35	0,129
chr19	9052164	9052468	JUNC00001652	838	+	9052164	9052468	255,0,0	2	35,35	0,269
chr19	9063895	9074186	JUNC00001653	8	+	9063895	9074186	255,0,0	2	24,35	0,10256
chr19	9074229	9074607	JUNC00001654	26	+	9074229	9074607	255,0,0	2	33,18	0,360
chr19	9074716	9075199	JUNC00001655	14	+	9074716	9075199	255,0,0	2	30,34	0,449
chr19	9075332	9076219	JUNC00001656	8	+	9075332	9076219	255,0,0	2	21,31	0,856
chr19	9075327	9111681	JUNC00001657	8	+	9075327	9111681	255,0,0	2	26,33	0,36321
chr19	9093044	9093091	JUNC00001658	3	+	9093044	9093091	255,0,0	2	11,35	0,12
chr19	9093086	9093139	JUNC00001659	13	+	9093086	9093139	255,0,0	2	25,27	0,26
chr19	9187666	9188708	JUNC00001660	12	-	9187666	9188708	255,0,0	2	32,35	0,1007
chr19	9188757	9191026	JUNC00001661	17	-	9188757	9191026	255,0,0	2	27,35	0,2234
chr19	9191075	9193051	JUNC00001662	12	-	9191075	9193051	255,0,0	2	35,33	0,1943
chr19	9193145	9193703	JUNC00001663	18	-	9193145	9193703	255,0,0	2	31,26	0,532
chr19	9193787	9209311	JUNC00001664	25	-	9193787	9209311	255,0,0	2	33,35	0,15489
chr19	9209445	9210039	JUNC00001665	18	-	9209445	9210039	255,0,0	2	32,35	0,559
chr19	9947328	9948744	JUNC00001666	276	-	9947328	9948744	255,0,0	2	35,35	0,1381
chr19	9948825	9949339	JUNC00001667	236	-	9948825	9949339	255,0,0	2	35,34	0,480
chr19	9949378	9949622	JUNC00001668	102	-	9949378	9949622	255,0,0	2	35,35	0,209
chr19	9949631	9951113	JUNC00001669	101	-	9949631	9951113	255,0,0	2	35,34	0,1448
chr19	9951272	9952200	JUNC00001670	97	-	9951272	9952200	255,0,0	2	34,34	0,894
chr19	9952251	9952652	JUNC00001671	121	-	9952251	9952652	255,0,0	2	35,35	0,366
chr19	9952703	9952843	JUNC00001672	66	-	9952703	9952843	255,0,0	2	35,35	0,105
chr19	9952884	9957693	JUNC00001673	17	-	9952884	9957693	255,0,0	2	34,12	0,4797
chr19	9952883	9958223	JUNC00001674	43	-	9952883	9958223	255,0,0	2	35,35	0,5305
chr19	9957681	9958220	JUNC00001675	16	-	9957681	9958220	255,0,0	2	12,32	0,507
chr19	9958290	9958429	JUNC00001676	92	-	9958290	9958429	255,0,0	2	33,35	0,104
chr19	9958474	9958962	JUNC00001677	161	-	9958474	9958962	255,0,0	2	35,35	0,453
chr19	9958945	9959997	JUNC00001678	103	-	9958945	9959997	255,0,0	2	34,35	0,1017
chr19	9960042	9960230	JUNC00001679	93	-	9960042	9960230	255,0,0	2	35,34	0,154
chr19	9960219	9961199	JUNC00001680	68	-	9960219	9961199	255,0,0	2	35,35	0,945
chr19	9961183	9967797	JUNC00001681	35	-	9961183	9967797	255,0,0	2	33,35	0,6579
chr19	9968465	9969362	JUNC00001682	31	-	9968465	9969362	255,0,0	2	34,34	0,863
chr19	9969407	9969844	JUNC00001683	58	-	9969407	9969844	255,0,0	2	35,34	0,403
chr19	9969926	9973863	JUNC00001684	34	-	9969926	9973863	255,0,0	2	35,35	0,3902
chr19	10057438	10058705	JUNC00001685	468	+	10057438	10058705	255,0,0	2	35,35	0,1232
chr19	10058782	10059084	JUNC00001686	1955	+	10058782	10059084	255,0,0	2	35,35	0,267
chr19	10059140	10059305	JUNC00001687	1077	+	10059140	10059305	255,0,0	2	35,35	0,130
chr19	10101245	10101884	JUNC00001688	3	+	10101245	10101884	255,0,0	2	30,11	0,628
chr19	10101939	10102074	JUNC00001689	3	+	10101939	10102074	255,0,0	2	30,25	0,110
chr19	10102100	10102809	JUNC00001690	3	+	10102100	10102809	255,0,0	2	27,35	0,674
chr19	10104740	10104876	JUNC00001691	2	+	10104740	10104876	255,0,0	2	28,18	0,118
chr19	10104946	10106874	JUNC00001692	7	+	10104946	10106874	255,0,0	2	25,32	0,1896
chr19	10106924	10108268	JUNC00001693	4	+	10106924	10108268	255,0,0	2	18,35	0,1309
chr19	10108267	10108980	JUNC00001694	5	+	10108267	10108980	255,0,0	2	33,34	0,679
chr19	10116411	10126725	JUNC00001695	36	+	10116411	10126725	255,0,0	2	35,34	0,10280
chr19	10126767	10127360	JUNC00001696	30	+	10126767	10127360	255,0,0	2	35,35	0,558
chr19	10127490	10128540	JUNC00001697	37	+	10127490	10128540	255,0,0	2	33,31	0,1019
chr19	10128576	10128751	JUNC00001698	36	+	10128576	10128751	255,0,0	2	35,35	0,140
chr19	10128804	10129130	JUNC00001699	59	+	10128804	10129130	255,0,0	2	35,35	0,291
chr19	10129121	10129630	JUNC00001700	22	+	10129121	10129630	255,0,0	2	35,34	0,475
chr19	10129640	10130120	JUNC00001701	42	+	10129640	10130120	255,0,0	2	33,34	0,446
chr19	10130151	10130515	JUNC00001702	36	+	10130151	10130515	255,0,0	2	33,35	0,329
chr19	10130542	10130740	JUNC00001703	36	+	10130542	10130740	255,0,0	2	35,34	0,164
chr19	10130751	10130948	JUNC00001704	155	+	10130751	10130948	255,0,0	2	35,34	0,163
chr19	10131006	10132409	JUNC00001705	25	+	10131006	10132409	255,0,0	2	34,35	0,1368
chr19	10138769	10139210	JUNC00001706	203	-	10138769	10139210	255,0,0	2	35,35	0,406
chr19	10139266	10140126	JUNC00001707	334	-	10139266	10140126	255,0,0	2	35,35	0,825
chr19	10140137	10140775	JUNC00001708	83	-	10140137	10140775	255,0,0	2	34,34	0,604
chr19	10140803	10141039	JUNC00001709	244	-	10140803	10141039	255,0,0	2	35,35	0,201
chr19	10141067	10144796	JUNC00001710	301	-	10141067	10144796	255,0,0	2	35,35	0,3694
chr19	10144803	10145088	JUNC00001711	138	-	10144803	10145088	255,0,0	2	35,35	0,250
chr19	10145079	10157089	JUNC00001712	152	-	10145079	10157089	255,0,0	2	35,35	0,11975
chr19	10157145	10163226	JUNC00001713	183	-	10157145	10163226	255,0,0	2	35,35	0,6046
chr19	10163258	10163431	JUNC00001714	254	-	10163258	10163431	255,0,0	2	35,34	0,139
chr19	10163562	10166265	JUNC00001715	139	-	10163562	10166265	255,0,0	2	33,35	0,2668
chr19	10166306	10175747	JUNC00001716	106	-	10166306	10175747	255,0,0	2	35,35	0,9406
chr19	10257719	10259451	JUNC00001717	91	+	10257719	10259451	255,0,0	2	35,35	0,1697
chr19	10259492	10260209	JUNC00001718	127	+	10259492	10260209	255,0,0	2	35,35	0,682
chr19	10260338	10260902	JUNC00001719	83	+	10260338	10260902	255,0,0	2	34,35	0,529
chr19	10260934	10261279	JUNC00001720	105	+	10260934	10261279	255,0,0	2	35,35	0,310
chr19	10261338	10265964	JUNC00001721	124	+	10261338	10265964	255,0,0	2	35,35	0,4591
chr19	10265955	10267436	JUNC00001722	139	+	10265955	10267436	255,0,0	2	35,35	0,1446
chr19	10267450	10268222	JUNC00001723	6	+	10267450	10268222	255,0,0	2	26,34	0,738
chr19	10267444	10268225	JUNC00001724	193	+	10267444	10268225	255,0,0	2	34,35	0,746
chr19	10268253	10268520	JUNC00001725	187	+	10268253	10268520	255,0,0	2	35,35	0,232
chr19	10268547	10268842	JUNC00001726	174	+	10268547	10268842	255,0,0	2	35,35	0,260
chr19	10268852	10269013	JUNC00001727	277	+	10268852	10269013	255,0,0	2	35,35	0,126
chr19	10269069	10269395	JUNC00001728	99	+	10269069	10269395	255,0,0	2	35,35	0,291
chr19	10270612	10270681	JUNC00001729	154	+	10270612	10270681	255,0,0	2	33,35	0,34
chr19	10275552	10278212	JUNC00001730	38	-	10275552	10278212	255,0,0	2	35,35	0,2625
chr19	10275552	10278201	JUNC00001731	3	-	10275552	10278201	255,0,0	2	35,13	0,2636
chr19	10275552	10278319	JUNC00001732	2	-	10275552	10278319	255,0,0	2	35,26	0,2741
chr19	10278719	10280948	JUNC00001733	363	+	10278719	10280948	255,0,0	2	35,35	0,2194
chr19	10280988	10281688	JUNC00001734	280	+	10280988	10281688	255,0,0	2	35,35	0,665
chr19	10281755	10282238	JUNC00001735	306	+	10281755	10282238	255,0,0	2	35,32	0,451
chr19	10285138	10286227	JUNC00001736	4	-	10285138	10286227	255,0,0	2	25,30	0,1059
chr19	10286702	10286959	JUNC00001737	1	-	10286702	10286959	255,0,0	2	8,28	0,229
chr19	10288782	10289271	JUNC00001738	2	-	10288782	10289271	255,0,0	2	18,22	0,467
chr19	10289386	10289541	JUNC00001739	3	-	10289386	10289541	255,0,0	2	31,35	0,120
chr19	10290951	10291121	JUNC00001740	2	-	10290951	10291121	255,0,0	2	31,14	0,156
chr19	10291236	10291926	JUNC00001741	3	-	10291236	10291926	255,0,0	2	32,17	0,673
chr19	10293141	10293550	JUNC00001742	1	-	10293141	10293550	255,0,0	2	13,23	0,386
chr19	10293594	10294023	JUNC00001743	1	-	10293594	10294023	255,0,0	2	24,12	0,417
chr19	10298023	10298896	JUNC00001744	3	-	10298023	10298896	255,0,0	2	34,35	0,838
chr19	10301333	10301400	JUNC00001745	4	-	10301333	10301400	255,0,0	2	32,34	0,33
chr19	10325020	10325566	JUNC00001746	1	-	10325020	10325566	255,0,0	2	26,10	0,536
chr19	10325662	10326557	JUNC00001747	7	-	10325662	10326557	255,0,0	2	24,29	0,866
chr19	10326702	10327850	JUNC00001748	6	-	10326702	10327850	255,0,0	2	26,31	0,1117
chr19	10327858	10328228	JUNC00001749	7	-	10327858	10328228	255,0,0	2	34,22	0,348
chr19	10329423	10330170	JUNC00001750	1	-	10329423	10330170	255,0,0	2	16,20	0,727
chr19	10330658	10330806	JUNC00001751	5	-	10330658	10330806	255,0,0	2	33,20	0,128
chr19	10330861	10331334	JUNC00001752	1	-	10330861	10331334	255,0,0	2	9,27	0,446
chr19	10331431	10335172	JUNC00001753	2	-	10331431	10335172	255,0,0	2	30,32	0,3709
chr19	10335237	10337018	JUNC00001754	5	-	10335237	10337018	255,0,0	2	28,35	0,1746
chr19	10337028	10337610	JUNC00001755	3	-	10337028	10337610	255,0,0	2	33,27	0,555
chr19	10337697	10339530	JUNC00001756	5	-	10337697	10339530	255,0,0	2	21,33	0,1800
chr19	10343781	10344241	JUNC00001757	3	-	10343781	10344241	255,0,0	2	34,35	0,425
chr19	10344273	10345494	JUNC00001758	3	-	10344273	10345494	255,0,0	2	35,17	0,1204
chr19	10463977	10487860	JUNC00001759	7	+	10463977	10487860	255,0,0	2	26,31	0,23852
chr19	10487901	10492484	JUNC00001760	7	+	10487901	10492484	255,0,0	2	32,32	0,4551
chr19	10492497	10496257	JUNC00001761	3	+	10492497	10496257	255,0,0	2	35,11	0,3749
chr19	10492497	10510061	JUNC00001762	7	+	10492497	10510061	255,0,0	2	35,22	0,17542
chr19	10501136	10504842	JUNC00001763	1	+	10501136	10504842	255,0,0	2	21,15	0,3691
chr19	10510155	10513665	JUNC00001764	2	+	10510155	10513665	255,0,0	2	20,24	0,3486
chr19	10513881	10517343	JUNC00001765	6	+	10513881	10517343	255,0,0	2	31,26	0,3436
chr19	10517455	10517901	JUNC00001766	8	+	10517455	10517901	255,0,0	2	32,35	0,411
chr19	10517950	10518506	JUNC00001767	8	+	10517950	10518506	255,0,0	2	31,32	0,524
chr19	10518647	10522863	JUNC00001768	16	+	10518647	10522863	255,0,0	2	27,34	0,4182
chr19	10548784	10549010	JUNC00001769	7	-	10548784	10549010	255,0,0	2	30,31	0,195
chr19	10549049	10549448	JUNC00001770	2	-	10549049	10549448	255,0,0	2	9,28	0,371
chr19	10549567	10551548	JUNC00001771	4	-	10549567	10551548	255,0,0	2	24,31	0,1950
chr19	10551579	10551729	JUNC00001772	3	-	10551579	10551729	255,0,0	2	33,35	0,115
chr19	10551795	10552043	JUNC00001773	2	-	10551795	10552043	255,0,0	2	13,29	0,219
chr19	10552066	10552226	JUNC00001774	4	-	10552066	10552226	255,0,0	2	35,22	0,138
chr19	10552232	10552697	JUNC00001775	2	-	10552232	10552697	255,0,0	2	32,11	0,454
chr19	10552768	10553144	JUNC00001776	3	-	10552768	10553144	255,0,0	2	31,30	0,346
chr19	10553167	10553992	JUNC00001777	2	-	10553167	10553992	255,0,0	2	11,33	0,792
chr19	10554069	10555790	JUNC00001778	1	-	10554069	10555790	255,0,0	2	19,17	0,1704
chr19	10555898	10556210	JUNC00001779	2	-	10555898	10556210	255,0,0	2	29,18	0,294
chr19	10577587	10591501	JUNC00001780	36	-	10577587	10591501	255,0,0	2	32,32	0,13882
chr19	10591553	10591689	JUNC00001781	21	-	10591553	10591689	255,0,0	2	26,31	0,105
chr19	10591555	10591822	JUNC00001782	2	-	10591555	10591822	255,0,0	2	24,13	0,254
chr19	10591843	10599580	JUNC00001783	16	-	10591843	10599580	255,0,0	2	33,32	0,7705
chr19	10599783	10600474	JUNC00001784	29	+	10599783	10600474	255,0,0	2	34,33	0,658
chr19	10600518	10606304	JUNC00001785	11	+	10600518	10606304	255,0,0	2	32,34	0,5752
chr19	10606458	10607344	JUNC00001786	26	+	10606458	10607344	255,0,0	2	31,35	0,851
chr19	10606651	10607319	JUNC00001787	2	+	10606651	10607319	255,0,0	2	35,10	0,658
chr19	10607383	10607816	JUNC00001788	13	+	10607383	10607816	255,0,0	2	30,34	0,399
chr19	10607893	10609628	JUNC00001789	8	+	10607893	10609628	255,0,0	2	35,35	0,1700
chr19	10607932	10609627	JUNC00001790	7	+	10607932	10609627	255,0,0	2	23,34	0,1661
chr19	10609976	10611318	JUNC00001791	7	+	10609976	10611318	255,0,0	2	32,30	0,1312
chr19	10611372	10614144	JUNC00001792	37	+	10611372	10614144	255,0,0	2	35,35	0,2737
chr19	10614243	10615205	JUNC00001793	15	+	10614243	10615205	255,0,0	2	35,35	0,927
chr19	10615307	10620214	JUNC00001794	11	+	10615307	10620214	255,0,0	2	31,33	0,4874
chr19	10625499	10626295	JUNC00001795	7	-	10625499	10626295	255,0,0	2	31,33	0,763
chr19	10626436	10629042	JUNC00001796	5	-	10626436	10629042	255,0,0	2	28,24	0,2582
chr19	10629080	10629585	JUNC00001797	12	-	10629080	10629585	255,0,0	2	31,33	0,472
chr19	10629638	10630208	JUNC00001798	2	-	10629638	10630208	255,0,0	2	16,20	0,550
chr19	10645724	10646053	JUNC00001799	12	-	10645724	10646053	255,0,0	2	34,35	0,294
chr19	10646062	10649358	JUNC00001800	18	-	10646062	10649358	255,0,0	2	32,32	0,3264
chr19	10649400	10649748	JUNC00001801	3	-	10649400	10649748	255,0,0	2	25,19	0,329
chr19	10649466	10649764	JUNC00001802	33	-	10649466	10649764	255,0,0	2	32,35	0,263
chr19	10649966	10651486	JUNC00001803	4	-	10649966	10651486	255,0,0	2	35,28	0,1492
chr19	10649966	10651587	JUNC00001804	14	-	10649966	10651587	255,0,0	2	35,14	0,1607
chr19	10652543	10654965	JUNC00001805	2	+	10652543	10654965	255,0,0	2	30,13	0,2409
chr19	10653532	10654986	JUNC00001806	6	+	10653532	10654986	255,0,0	2	32,34	0,1420
chr19	10656951	10659694	JUNC00001807	3	+	10656951	10659694	255,0,0	2	35,23	0,2720
chr19	10661314	10662339	JUNC00001808	2	+	10661314	10662339	255,0,0	2	21,28	0,997
chr19	10662458	10663041	JUNC00001809	2	+	10662458	10663041	255,0,0	2	10,27	0,556
chr19	10667250	10667664	JUNC00001810	6	-	10667250	10667664	255,0,0	2	29,28	0,386
chr19	10667828	10667978	JUNC00001811	5	-	10667828	10667978	255,0,0	2	21,25	0,125
chr19	10668031	10668191	JUNC00001812	4	-	10668031	10668191	255,0,0	2	26,32	0,128
chr19	10668235	10668947	JUNC00001813	13	-	10668235	10668947	255,0,0	2	31,27	0,685
chr19	10669028	10669214	JUNC00001814	2	-	10669028	10669214	255,0,0	2	30,22	0,164
chr19	10669291	10669817	JUNC00001815	5	-	10669291	10669817	255,0,0	2	21,34	0,492
chr19	10670556	10670715	JUNC00001816	5	-	10670556	10670715	255,0,0	2	35,28	0,131
chr19	10670747	10670875	JUNC00001817	3	-	10670747	10670875	255,0,0	2	25,28	0,100
chr19	10670847	10671456	JUNC00001818	7	-	10670847	10671456	255,0,0	2	35,35	0,574
chr19	10671477	10671834	JUNC00001819	3	-	10671477	10671834	255,0,0	2	34,35	0,322
chr19	10671844	10673551	JUNC00001820	5	-	10671844	10673551	255,0,0	2	34,30	0,1677
chr19	10673668	10673828	JUNC00001821	4	-	10673668	10673828	255,0,0	2	35,31	0,129
chr19	10673876	10675086	JUNC00001822	5	-	10673876	10675086	255,0,0	2	32,26	0,1184
chr19	10675232	10678679	JUNC00001823	2	-	10675232	10678679	255,0,0	2	18,22	0,3425
chr19	10678738	10679447	JUNC00001824	2	-	10678738	10679447	255,0,0	2	25,17	0,692
chr19	10680222	10681369	JUNC00001825	85	+	10680222	10681369	255,0,0	2	34,35	0,1112
chr19	10681334	10696621	JUNC00001826	6	+	10681334	10696621	255,0,0	2	25,35	0,15252
chr19	10681448	10682314	JUNC00001827	168	+	10681448	10682314	255,0,0	2	35,32	0,834
chr19	10682364	10682775	JUNC00001828	187	+	10682364	10682775	255,0,0	2	35,35	0,376
chr19	10682927	10685226	JUNC00001829	82	+	10682927	10685226	255,0,0	2	35,35	0,2264
chr19	10685271	10686168	JUNC00001830	142	+	10685271	10686168	255,0,0	2	35,35	0,862
chr19	10686196	10687397	JUNC00001831	146	+	10686196	10687397	255,0,0	2	35,35	0,1166
chr19	10687486	10688627	JUNC00001832	96	+	10687486	10688627	255,0,0	2	35,30	0,1111
chr19	10688646	10689376	JUNC00001833	313	+	10688646	10689376	255,0,0	2	35,35	0,695
chr19	10689423	10690012	JUNC00001834	153	+	10689423	10690012	255,0,0	2	35,35	0,554
chr19	10690046	10693573	JUNC00001835	98	+	10690046	10693573	255,0,0	2	34,35	0,3492
chr19	10693579	10693744	JUNC00001836	289	+	10693579	10693744	255,0,0	2	35,35	0,130
chr19	10693783	10696065	JUNC00001837	183	+	10693783	10696065	255,0,0	2	35,35	0,2247
chr19	10696174	10696345	JUNC00001838	203	+	10696174	10696345	255,0,0	2	35,35	0,136
chr19	10696439	10696586	JUNC00001839	311	+	10696439	10696586	255,0,0	2	35,35	0,112
chr19	10696624	10696814	JUNC00001840	172	+	10696624	10696814	255,0,0	2	35,35	0,155
chr19	10696952	10697863	JUNC00001841	402	+	10696952	10697863	255,0,0	2	35,35	0,876
chr19	10697889	10698051	JUNC00001842	169	+	10697889	10698051	255,0,0	2	35,35	0,127
chr19	10698093	10699248	JUNC00001843	491	+	10698093	10699248	255,0,0	2	35,35	0,1120
chr19	10699302	10699691	JUNC00001844	482	+	10699302	10699691	255,0,0	2	35,35	0,354
chr19	10699786	10700420	JUNC00001845	113	+	10699786	10700420	255,0,0	2	35,35	0,599
chr19	10700445	10701116	JUNC00001846	380	+	10700445	10701116	255,0,0	2	35,35	0,636
chr19	10701217	10701650	JUNC00001847	227	+	10701217	10701650	255,0,0	2	35,35	0,398
chr19	10701691	10702013	JUNC00001848	168	+	10701691	10702013	255,0,0	2	34,35	0,287
chr19	10702113	10702286	JUNC00001849	170	+	10702113	10702286	255,0,0	2	35,35	0,138
chr19	10702319	10702949	JUNC00001850	443	+	10702319	10702949	255,0,0	2	35,35	0,595
chr19	10703003	10703603	JUNC00001851	538	+	10703003	10703603	255,0,0	2	35,35	0,565
chr19	10743731	10743860	JUNC00001852	1	+	10743731	10743860	255,0,0	2	20,16	0,113
chr19	10743731	10743860	JUNC00001853	2	-	10743731	10743860	255,0,0	2	20,16	0,113
chr19	10743918	10744028	JUNC00001854	1	+	10743918	10744028	255,0,0	2	25,11	0,99
chr19	10743918	10744028	JUNC00001855	2	-	10743918	10744028	255,0,0	2	25,11	0,99
chr19	10763271	10780732	JUNC00001856	3	+	10763271	10780732	255,0,0	2	28,33	0,17428
chr19	10763434	10780733	JUNC00001857	7	+	10763434	10780733	255,0,0	2	35,34	0,17265
chr19	10763442	10780724	JUNC00001858	4	+	10763442	10780724	255,0,0	2	31,25	0,17257
chr19	10780769	10784786	JUNC00001859	7	+	10780769	10784786	255,0,0	2	29,27	0,3990
chr19	10784902	10785782	JUNC00001860	2	+	10784902	10785782	255,0,0	2	29,22	0,858
chr19	10785824	10787042	JUNC00001861	8	+	10785824	10787042	255,0,0	2	19,29	0,1189
chr19	10923252	10927631	JUNC00001862	2	+	10923252	10927631	255,0,0	2	26,13	0,4366
chr19	10931804	10932131	JUNC00001863	1	+	10931804	10932131	255,0,0	2	24,12	0,315
chr19	10933606	10934088	JUNC00001864	80	-	10933606	10934088	255,0,0	2	35,35	0,447
chr19	10934211	10934648	JUNC00001865	139	-	10934211	10934648	255,0,0	2	34,35	0,402
chr19	10934852	10936054	JUNC00001866	92	-	10934852	10936054	255,0,0	2	35,35	0,1167
chr19	10936187	10937743	JUNC00001867	30	-	10936187	10937743	255,0,0	2	35,31	0,1525
chr19	10937821	10937988	JUNC00001868	58	-	10937821	10937988	255,0,0	2	35,34	0,133
chr19	10938115	10938479	JUNC00001869	21	-	10938115	10938479	255,0,0	2	35,35	0,329
chr19	10938127	10938479	JUNC00001870	7	-	10938127	10938479	255,0,0	2	26,35	0,317
chr19	10938559	10939777	JUNC00001871	26	-	10938559	10939777	255,0,0	2	35,32	0,1186
chr19	10940042	10940992	JUNC00001872	78	-	10940042	10940992	255,0,0	2	35,34	0,916
chr19	10941142	10941453	JUNC00001873	78	-	10941142	10941453	255,0,0	2	35,34	0,277
chr19	10941155	10941559	JUNC00001874	1	-	10941155	10941559	255,0,0	2	22,14	0,390
chr19	10941599	10944060	JUNC00001875	161	-	10941599	10944060	255,0,0	2	35,32	0,2429
chr19	10946604	10947110	JUNC00001876	24	-	10946604	10947110	255,0,0	2	35,34	0,472
chr19	10947145	10948762	JUNC00001877	42	-	10947145	10948762	255,0,0	2	34,31	0,1586
chr19	10948949	10956176	JUNC00001878	21	-	10948949	10956176	255,0,0	2	27,35	0,7192
chr19	10969925	10972027	JUNC00001879	129	+	10969925	10972027	255,0,0	2	33,35	0,2067
chr19	10972107	10972341	JUNC00001880	241	+	10972107	10972341	255,0,0	2	35,35	0,199
chr19	10972353	10973450	JUNC00001881	18	+	10972353	10973450	255,0,0	2	30,35	0,1062
chr19	10972349	10973507	JUNC00001882	67	+	10972349	10973507	255,0,0	2	34,35	0,1123
chr19	10973579	10973729	JUNC00001883	159	+	10973579	10973729	255,0,0	2	35,35	0,115
chr19	10973733	10973894	JUNC00001884	62	+	10973733	10973894	255,0,0	2	35,35	0,126
chr19	10973889	10974699	JUNC00001885	111	+	10973889	10974699	255,0,0	2	33,35	0,775
chr19	10974672	10974847	JUNC00001886	128	+	10974672	10974847	255,0,0	2	34,34	0,141
chr19	10974854	10975214	JUNC00001887	48	+	10974854	10975214	255,0,0	2	34,35	0,325
chr19	10975220	10975451	JUNC00001888	114	+	10975220	10975451	255,0,0	2	35,35	0,196
chr19	10975492	10976868	JUNC00001889	119	+	10975492	10976868	255,0,0	2	34,35	0,1341
chr19	10976954	10977224	JUNC00001890	88	+	10976954	10977224	255,0,0	2	35,33	0,237
chr19	10977226	10977491	JUNC00001891	114	+	10977226	10977491	255,0,0	2	35,34	0,231
chr19	10977508	10977815	JUNC00001892	158	+	10977508	10977815	255,0,0	2	35,35	0,272
chr19	10977917	10978162	JUNC00001893	64	+	10977917	10978162	255,0,0	2	34,35	0,210
chr19	10978198	10979558	JUNC00001894	67	+	10978198	10979558	255,0,0	2	35,34	0,1326
chr19	11017744	11018000	JUNC00001895	33	-	11017744	11018000	255,0,0	2	35,33	0,223
chr19	11018008	11019801	JUNC00001896	34	-	11018008	11019801	255,0,0	2	34,29	0,1764
chr19	11019872	11022801	JUNC00001897	14	-	11019872	11022801	255,0,0	2	30,34	0,2895
chr19	11844984	11845321	JUNC00001898	21	+	11844984	11845321	255,0,0	2	30,30	0,307
chr19	11845323	11847399	JUNC00001899	41	+	11845323	11847399	255,0,0	2	34,35	0,2041
chr19	11847478	11848666	JUNC00001900	22	+	11847478	11848666	255,0,0	2	35,29	0,1159
chr19	11849196	11849256	JUNC00001901	13	+	11849196	11849256	255,0,0	2	25,31	0,29
chr19	11860240	11861042	JUNC00001902	1	-	11860240	11861042	255,0,0	2	8,28	0,774
chr19	11987034	11988863	JUNC00001903	8	+	11987034	11988863	255,0,0	2	33,26	0,1803
chr19	11988914	11994700	JUNC00001904	31	+	11988914	11994700	255,0,0	2	35,33	0,5753
chr19	11994853	11995327	JUNC00001905	20	+	11994853	11995327	255,0,0	2	32,33	0,441
chr19	11995341	11995893	JUNC00001906	18	+	11995341	11995893	255,0,0	2	34,35	0,517
chr19	11996023	11996991	JUNC00001907	39	+	11996023	11996991	255,0,0	2	30,35	0,933
chr19	11997024	11997910	JUNC00001908	39	+	11997024	11997910	255,0,0	2	34,34	0,852
chr19	11997935	11998325	JUNC00001909	65	+	11997935	11998325	255,0,0	2	31,35	0,355
chr19	11998474	11999661	JUNC00001910	64	+	11998474	11999661	255,0,0	2	34,35	0,1152
chr19	11999682	12004399	JUNC00001911	23	+	11999682	12004399	255,0,0	2	34,35	0,4682
chr19	12004511	12006057	JUNC00001912	22	+	12004511	12006057	255,0,0	2	34,35	0,1511
chr19	12006112	12006660	JUNC00001913	10	+	12006112	12006660	255,0,0	2	34,33	0,515
chr19	12006712	12008201	JUNC00001914	7	+	12006712	12008201	255,0,0	2	13,32	0,1457
chr19	12008195	12010201	JUNC00001915	28	+	12008195	12010201	255,0,0	2	34,33	0,1973
chr19	12010282	12011744	JUNC00001916	41	+	12010282	12011744	255,0,0	2	35,35	0,1427
chr19	12011834	12014205	JUNC00001917	41	+	12011834	12014205	255,0,0	2	35,32	0,2339
chr19	12014295	12017153	JUNC00001918	47	+	12014295	12017153	255,0,0	2	34,35	0,2823
chr19	12017179	12017349	JUNC00001919	37	+	12017179	12017349	255,0,0	2	31,35	0,135
chr19	12017429	12017855	JUNC00001920	15	+	12017429	12017855	255,0,0	2	35,35	0,391
chr19	12040754	12045208	JUNC00001921	10	+	12040754	12045208	255,0,0	2	32,32	0,4422
chr19	12045350	12048182	JUNC00001922	27	+	12045350	12048182	255,0,0	2	35,35	0,2797
chr19	12048363	12052326	JUNC00001923	95	+	12048363	12052326	255,0,0	2	35,35	0,3928
chr19	12052455	12052761	JUNC00001924	49	+	12052455	12052761	255,0,0	2	35,35	0,271
chr19	12052796	12053154	JUNC00001925	25	+	12052796	12053154	255,0,0	2	33,34	0,324
chr19	12053142	12053393	JUNC00001926	53	+	12053142	12053393	255,0,0	2	33,35	0,216
chr19	12053457	12058421	JUNC00001927	21	+	12053457	12058421	255,0,0	2	33,28	0,4936
chr19	12058606	12058916	JUNC00001928	52	+	12058606	12058916	255,0,0	2	33,35	0,275
chr19	12058967	12062872	JUNC00001929	93	+	12058967	12062872	255,0,0	2	35,34	0,3871
chr19	12062908	12063729	JUNC00001930	21	+	12062908	12063729	255,0,0	2	34,35	0,786
chr19	12063761	12065119	JUNC00001931	18	+	12063761	12065119	255,0,0	2	29,29	0,1329
chr19	12065238	12066119	JUNC00001932	39	+	12065238	12066119	255,0,0	2	34,35	0,846
chr19	12066271	12066423	JUNC00001933	41	+	12066271	12066423	255,0,0	2	34,34	0,118
chr19	12067517	12067569	JUNC00001934	4	+	12067517	12067569	255,0,0	2	16,34	0,18
chr19	12068131	12068198	JUNC00001935	29	+	12068131	12068198	255,0,0	2	34,32	0,35
chr19	12543535	12543572	JUNC00001936	1	-	12543535	12543572	255,0,0	2	19,17	0,20
chr19	12544168	12547728	JUNC00001937	2	-	12544168	12547728	255,0,0	2	31,9	0,3551
chr19	12547774	12552650	JUNC00001938	19	-	12547774	12552650	255,0,0	2	35,35	0,4841
chr19	12552747	12556593	JUNC00001939	9	-	12552747	12556593	255,0,0	2	30,30	0,3816
chr19	12556699	12557570	JUNC00001940	12	-	12556699	12557570	255,0,0	2	17,35	0,836
chr19	12557572	12559784	JUNC00001941	7	-	12557572	12559784	255,0,0	2	25,31	0,2181
chr19	12559882	12560940	JUNC00001942	6	-	12559882	12560940	255,0,0	2	33,22	0,1036
chr19	12560947	12566352	JUNC00001943	9	-	12560947	12566352	255,0,0	2	33,27	0,5378
chr19	12567005	12575530	JUNC00001944	21	-	12567005	12575530	255,0,0	2	35,34	0,8491
chr19	12567005	12576615	JUNC00001945	13	-	12567005	12576615	255,0,0	2	35,22	0,9588
chr19	12648035	12651614	JUNC00001946	65	+	12648035	12651614	255,0,0	2	35,35	0,3544
chr19	12651629	12658446	JUNC00001947	27	+	12651629	12658446	255,0,0	2	31,34	0,6783
chr19	12658579	12661357	JUNC00001948	49	+	12658579	12661357	255,0,0	2	33,33	0,2745
chr19	12663544	12663600	JUNC00001949	17	+	12663544	12663600	255,0,0	2	31,22	0,34
chr19	12838851	12839802	JUNC00001950	2	-	12838851	12839802	255,0,0	2	19,32	0,919
chr19	12839886	12844692	JUNC00001951	1	-	12839886	12844692	255,0,0	2	10,26	0,4780
chr19	12845004	12845525	JUNC00001952	39	-	12845004	12845525	255,0,0	2	35,33	0,488
chr19	12845557	12849344	JUNC00001953	40	-	12845557	12849344	255,0,0	2	35,35	0,3752
chr19	12849390	12850519	JUNC00001954	34	-	12849390	12850519	255,0,0	2	34,35	0,1094
chr19	12850528	12850934	JUNC00001955	27	-	12850528	12850934	255,0,0	2	35,33	0,373
chr19	12850917	12851383	JUNC00001956	74	-	12850917	12851383	255,0,0	2	35,34	0,432
chr19	12851449	12852465	JUNC00001957	82	-	12851449	12852465	255,0,0	2	35,34	0,982
chr19	12852501	12853148	JUNC00001958	43	-	12852501	12853148	255,0,0	2	35,35	0,612
chr19	12853115	12853416	JUNC00001959	37	-	12853115	12853416	255,0,0	2	35,34	0,267
chr19	12853556	12864778	JUNC00001960	12	-	12853556	12864778	255,0,0	2	33,29	0,11193
chr19	12864749	12869506	JUNC00001961	12	-	12864749	12869506	255,0,0	2	29,33	0,4724
chr19	14524296	14526163	JUNC00001962	18	-	14524296	14526163	255,0,0	2	35,31	0,1836
chr19	14526180	14526588	JUNC00001963	19	-	14526180	14526588	255,0,0	2	29,35	0,373
chr19	14526680	14526933	JUNC00001964	9	-	14526680	14526933	255,0,0	2	24,24	0,229
chr19	14527022	14528103	JUNC00001965	18	-	14527022	14528103	255,0,0	2	35,35	0,1046
chr19	14528285	14529261	JUNC00001966	11	-	14528285	14529261	255,0,0	2	31,31	0,945
chr19	14529445	14538833	JUNC00001967	25	-	14529445	14538833	255,0,0	2	35,35	0,9353
chr19	14538849	14539266	JUNC00001968	4	-	14538849	14539266	255,0,0	2	26,33	0,384
chr19	14539393	14539807	JUNC00001969	24	-	14539393	14539807	255,0,0	2	34,32	0,382
chr19	14539874	14541068	JUNC00001970	16	-	14539874	14541068	255,0,0	2	34,30	0,1164
chr19	14541159	14541704	JUNC00001971	20	-	14541159	14541704	255,0,0	2	32,35	0,510
chr19	14541695	14542676	JUNC00001972	7	-	14541695	14542676	255,0,0	2	28,35	0,946
chr19	14542729	14590865	JUNC00001973	26	-	14542729	14590865	255,0,0	2	32,17	0,48119
chr19	14590848	14592292	JUNC00001974	32	-	14590848	14592292	255,0,0	2	17,31	0,1413
chr19	14592434	14619309	JUNC00001975	8	-	14592434	14619309	255,0,0	2	29,32	0,26843
chr19	14592443	14619299	JUNC00001976	3	-	14592443	14619299	255,0,0	2	23,22	0,26834
chr19	14619332	14638912	JUNC00001977	6	-	14619332	14638912	255,0,0	2	20,34	0,19546
chr19	14638908	14668908	JUNC00001978	15	-	14638908	14668908	255,0,0	2	33,35	0,29965
chr19	14668895	14670095	JUNC00001979	4	-	14668895	14670095	255,0,0	2	23,16	0,1184
chr19	14670113	14671270	JUNC00001980	5	-	14670113	14671270	255,0,0	2	30,24	0,1133
chr19	14671317	14671891	JUNC00001981	4	-	14671317	14671891	255,0,0	2	27,34	0,540
chr19	15980411	15980457	JUNC00001982	2	-	15980411	15980457	255,0,0	2	27,18	0,28
chr19	15980606	15981454	JUNC00001983	269	-	15980606	15981454	255,0,0	2	35,35	0,813
chr19	15981522	15983825	JUNC00001984	544	-	15981522	15983825	255,0,0	2	35,35	0,2268
chr19	15983885	15989388	JUNC00001985	142	-	15983885	15989388	255,0,0	2	34,35	0,5468
chr19	15984121	15984159	JUNC00001986	3	-	15984121	15984159	255,0,0	2	29,8	0,30
chr19	15989488	15991601	JUNC00001987	299	-	15989488	15991601	255,0,0	2	35,35	0,2078
chr19	15991703	15992730	JUNC00001988	169	-	15991703	15992730	255,0,0	2	35,35	0,992
chr19	15991704	15992730	JUNC00001989	556	-	15991704	15992730	255,0,0	2	35,35	0,991
chr19	15992866	15993979	JUNC00001990	347	-	15992866	15993979	255,0,0	2	35,35	0,1078
chr19	15993979	15995460	JUNC00001991	218	-	15993979	15995460	255,0,0	2	35,35	0,1446
chr19	15995451	15999387	JUNC00001992	80	-	15995451	15999387	255,0,0	2	35,34	0,3902
chr19	16030858	16031127	JUNC00001993	7	-	16030858	16031127	255,0,0	2	35,35	0,234
chr19	16030859	16034056	JUNC00001994	27	-	16030859	16034056	255,0,0	2	34,35	0,3162
chr19	16031124	16032619	JUNC00001995	2	-	16031124	16032619	255,0,0	2	35,35	0,1460
chr19	16032635	16034056	JUNC00001996	7	-	16032635	16034056	255,0,0	2	16,35	0,1386
chr19	16034155	16035463	JUNC00001997	12	-	16034155	16035463	255,0,0	2	35,31	0,1277
chr19	16035585	16036892	JUNC00001998	4	-	16035585	16036892	255,0,0	2	14,31	0,1276
chr19	16036906	16043594	JUNC00001999	9	-	16036906	16043594	255,0,0	2	33,33	0,6655
chr19	16043656	16045054	JUNC00002000	9	-	16043656	16045054	255,0,0	2	34,32	0,1366
chr19	16045034	16045401	JUNC00002001	6	-	16045034	16045401	255,0,0	2	34,16	0,351
chr19	16045487	16048867	JUNC00002002	4	-	16045487	16048867	255,0,0	2	34,22	0,3358
chr19	16048927	16049407	JUNC00002003	20	-	16048927	16049407	255,0,0	2	30,30	0,450
chr19	16049236	16049273	JUNC00002004	1	-	16049236	16049273	255,0,0	2	8,28	0,9
chr19	16049421	16050772	JUNC00002005	5	-	16049421	16050772	255,0,0	2	21,34	0,1317
chr19	16050819	16053304	JUNC00002006	3	-	16050819	16053304	255,0,0	2	33,34	0,2451
chr19	16053410	16055615	JUNC00002007	4	-	16053410	16055615	255,0,0	2	35,34	0,2171
chr19	16055651	16055988	JUNC00002008	12	-	16055651	16055988	255,0,0	2	34,34	0,303
chr19	16056002	16056149	JUNC00002009	3	-	16056002	16056149	255,0,0	2	25,32	0,115
chr19	16056257	16059134	JUNC00002010	8	-	16056257	16059134	255,0,0	2	33,32	0,2845
chr19	16207916	16294112	JUNC00002011	22	+	16207916	16294112	255,0,0	2	35,35	0,86161
chr19	16294229	16390536	JUNC00002012	11	+	16294229	16390536	255,0,0	2	33,30	0,96277
chr19	16390626	16406600	JUNC00002013	23	+	16390626	16406600	255,0,0	2	35,34	0,15940
chr19	16406667	16409505	JUNC00002014	19	+	16406667	16409505	255,0,0	2	28,35	0,2803
chr19	16409566	16452681	JUNC00002015	62	+	16409566	16452681	255,0,0	2	34,35	0,43080
chr19	16452765	16457727	JUNC00002016	35	+	16452765	16457727	255,0,0	2	35,34	0,4928
chr19	16458148	16458232	JUNC00002017	51	+	16458148	16458232	255,0,0	2	35,31	0,53
chr19	16679572	16682498	JUNC00002018	1	+	16679572	16682498	255,0,0	2	10,26	0,2900
chr19	16691370	16693605	JUNC00002019	14	-	16691370	16693605	255,0,0	2	35,22	0,2213
chr19	16693637	16693898	JUNC00002020	8	-	16693637	16693898	255,0,0	2	21,31	0,230
chr19	16693957	16695147	JUNC00002021	14	-	16693957	16695147	255,0,0	2	34,34	0,1156
chr19	16695169	16710289	JUNC00002022	8	-	16695169	16710289	255,0,0	2	30,31	0,15089
chr19	16707634	16710291	JUNC00002023	4	-	16707634	16710291	255,0,0	2	18,33	0,2624
chr19	16710059	16710270	JUNC00002024	1	-	16710059	16710270	255,0,0	2	24,12	0,199
chr19	16710335	16714510	JUNC00002025	27	-	16710335	16714510	255,0,0	2	35,31	0,4144
chr19	16714568	16714718	JUNC00002026	14	-	16714568	16714718	255,0,0	2	35,27	0,123
chr19	16714705	16715060	JUNC00002027	29	-	16714705	16715060	255,0,0	2	32,34	0,321
chr19	16715156	16715306	JUNC00002028	10	-	16715156	16715306	255,0,0	2	34,33	0,117
chr19	16715315	16716081	JUNC00002029	20	-	16715315	16716081	255,0,0	2	34,34	0,732
chr19	16716151	16718264	JUNC00002030	1	-	16716151	16718264	255,0,0	2	10,26	0,2087
chr19	16718288	16720373	JUNC00002031	14	-	16718288	16720373	255,0,0	2	32,35	0,2050
[truncated: 2,486 more rows]
