# Supplementary material for: Regulation of mRNA Abundance by Polypyrimidine Tract-Binding Protein-Controlled Alternate 5′ Splice Site Choice
Source: PLoS Genet. 2014 Nov 6;10(11):e1004771. doi: 10.1371/journal.pgen.1004771 (PMC4222953; doi:10.1371/journal.pgen.1004771)
Supplement: Dataset S1 — RNA-seq data analysis pipeline for identifying significantly regulated A5C and A3C events. (ZIP) [file pgen.1004771.s018.zip › A5CA3C_pipeline/unique_alternative5.pl]

use strict;
use warnings;
use Getopt::Std;

my $usage ="

*****************************************************************************
This script opens a user-specified input subdirectory with intron-centered
BED junction files (generated by bed_shifter.pl) and extracts unique 
junction alternative pairs containing two variable 5' splice sites 
(u5 and d5) and one consitutive 3' splice site (c3).

The output is written as a ...-ua5-output.txt file in the main project
directory (PWD) in the following form:

Strand Chromosome       u5	d5	c3
+      chr1		10100	10120	10540
-      chr9 		9010	8800	7050
etc...

To run this script, use the following syntax:
perl $0 <subdirectory containing intron-centered BED files>
*****************************************************************************

";

print scalar localtime, ": Reading file names from a user-specified input subdirectory...\n";
my $input_dir = shift or die $usage;
my $output_dir = "OUT-$input_dir";

opendir(DIR, "./$input_dir") or die "Input subdirectory problem: $!";
my @list_of_files = readdir (DIR);
closedir (DIR);

print scalar localtime, ": Reading in junction data from the input files...\n";
my @array_chrom      = ();
my @array_chromStart = ();
my @array_chromEnd   = ();
my @array_score      = ();
my @array_strand     = ();

foreach my $infile (@list_of_files) {
   next if $infile =~ /^\.\.?$/; 
   next if $infile =~ /~/; 
   open (INPUT, "<./$input_dir/$infile");
   while (<INPUT>) {
       if (/^(.+?)\t(\d+)\t(\d+)\t.+?\t(\d+)\t(.{1})\t/) {
          push (@array_chrom, $1); 
          push (@array_chromStart, $2);
          push (@array_chromEnd, $3);
          push (@array_score, $4);
          push (@array_strand, $5);
        }
       elsif ($_=~/TopHat junctions/i) {
          print "Are you sure you are using intron-shifted BEDs rather than the original junction BEDs generated by TopHat? Answering this in anything other way than 'yes' will stop the script: ";
          my $answer = <>;
          if ($answer !~ /yes/i) {
               die "The script has been stopped\n";
           }
        }
     }
   close INPUT;
  }


print scalar localtime, ": Listing all u5_d5_c3 alternatives...\n";
my $i = 0;
my $j = 0;
my @jarray_strand = ();
my @jarray_chrom  = ();
my @jarray_u5     = ();
my @jarray_d5     = ();
my @jarray_c3     = ();

while ($i < @array_strand) {
     if ($array_strand[$i] eq "+") { 
        $j = 0;
        while ($j < @array_strand) {
            if (($array_strand[$j] eq "+")&&($array_chrom[$i] eq $array_chrom[$j])&&($array_chromEnd[$i] == $array_chromEnd[$j])&&($array_chromStart[$i] < $array_chromStart[$j])) {
                push (@jarray_strand, "+");
                push (@jarray_chrom, $array_chrom[$i]);
                push (@jarray_u5, $array_chromStart[$i]); 
                push (@jarray_d5, $array_chromStart[$j]);
                push (@jarray_c3, $array_chromEnd[$i]);
             }
           $j++;
         }
      }

     elsif ($array_strand[$i] eq "-") {
        $j = 0;
        while ($j < @array_strand) {
            if (($array_strand[$j] eq "-")&&($array_chrom[$i] eq $array_chrom[$j])&&($array_chromStart[$i] == $array_chromStart[$j])&&($array_chromEnd[$i] > $array_chromEnd[$j])) {
                push (@jarray_strand, "-");
                push (@jarray_chrom, $array_chrom[$i]);
                push (@jarray_u5, $array_chromEnd[$i]); 
                push (@jarray_d5, $array_chromEnd[$j]);
                push (@jarray_c3, $array_chromStart[$i]);
             }
           $j++;
         }
      }
     $i++;
   }

print scalar localtime, ": Removing repetitions...\n";
$i = 0;
while ($i < @jarray_strand) {
       my @elements_to_splice = ();
       $j = $i+1;
       while ($j < @jarray_strand) {
           if ( ($jarray_strand[$i] eq $jarray_strand[$j])&&($jarray_chrom[$i] eq $jarray_chrom[$j])&&($jarray_u5[$i] == $jarray_u5[$j])&&($jarray_d5[$i] == $jarray_d5[$j])&&($jarray_c3[$i] == $jarray_c3[$j]) ) {
           push (@elements_to_splice, $j);
           }
         $j++;
       }
         my $m = @elements_to_splice;
         while ($m > 0){
                $m--;
                splice (@jarray_strand, $elements_to_splice[$m], 1);
                splice (@jarray_chrom, $elements_to_splice[$m], 1);
                splice (@jarray_u5, $elements_to_splice[$m], 1); 
                splice (@jarray_d5, $elements_to_splice[$m], 1);
                splice (@jarray_c3, $elements_to_splice[$m], 1);
           }
      $i++;
    }

print scalar localtime, ": Saving non-redundant output as ...-ua5-output.txt ...\n";
my $outfile = "$input_dir-ua5-output.txt";
open (OUTPUT, ">$outfile");
print OUTPUT "Strand\tChromosome\tu5\td5\tc3\n";

$i = 0;
while ($i < @jarray_strand) {
    print OUTPUT $jarray_strand[$i], "\t" , $jarray_chrom[$i], "\t", $jarray_u5[$i], "\t", $jarray_d5[$i], "\t", $jarray_c3[$i],"\n" ;
    $i++;
}
close OUTPUT;
